# Supplementary material for: Influenza infection rewires energy metabolism and induces browning features in adipose cells and tissues
Source: Commun Biol. 2020 May 14;3:237. doi: 10.1038/s42003-020-0965-6 (PMC7224208; doi:10.1038/s42003-020-0965-6)
Supplement: Supplementary file 2 — Supplementary Data 1 [file 42003_2020_965_MOESM2_ESM.xlsx]

## Sheet: Pathways DR DEGs SCAT & EWAT
© 2000-2019 QIAGEN. All rights reserved.
Ingenuity Canonical Pathways	-log(p-value)	Ratio	z-score	Molecules
Superpathway of Cholesterol Biosynthesis	20	4,29E-01	-3,464	CYP51A1,DHCR7,FDPS,IDI1,LSS,MSMO1,MVD,NSDHL,PMVK,SC5D,SQLE,TM7SF2
Cholesterol Biosynthesis I	1,51E01	6,15E-01	-2,828	CYP51A1,DHCR7,LSS,MSMO1,NSDHL,SC5D,SQLE,TM7SF2
Cholesterol Biosynthesis II (via 24,25-dihydrolanosterol)	1,51E01	6,15E-01	-2,828	CYP51A1,DHCR7,LSS,MSMO1,NSDHL,SC5D,SQLE,TM7SF2
Cholesterol Biosynthesis III (via Desmosterol)	1,51E01	6,15E-01	-2,828	CYP51A1,DHCR7,LSS,MSMO1,NSDHL,SC5D,SQLE,TM7SF2
Zymosterol Biosynthesis	7,91E00	6,67E-01	-2,000	CYP51A1,MSMO1,NSDHL,TM7SF2
TR/RXR Activation	5,91E00	0.07	#NUM!	ACACA,DIO2,FASN,ME1,SREBF1,SYT12,THRSP
Superpathway of Geranylgeranyldiphosphate Biosynthesis I (via Mevalonate)	5,73E00	2,35E-01	-2,000	FDPS,IDI1,MVD,PMVK
Mevalonate Pathway I	4,37E00	2,31E-01	#NUM!	IDI1,MVD,PMVK
LXR/RXR Activation	4,28E00	4,96E-02	#NUM!	ACACA,CYP51A1,FASN,LPL,MLXIPL,SREBF1
Triacylglycerol Biosynthesis	3,87E00	8,33E-02	#NUM!	AGPAT2,DGAT2,ELOVL6,PNPLA3
Glycerol-3-phosphate Shuttle	3,76E00	0.5	#NUM!	GPD1,GPD2
Trans, trans-farnesyl Diphosphate Biosynthesis	3,54E00	0.4	#NUM!	FDPS,IDI1
Glycerol Degradation I	3,36E00	3,33E-01	#NUM!	GPD1,GPD2
Retinol Biosynthesis	2,81E00	7,14E-02	#NUM!	LPL,PNPLA3,PNPLA5
Pentose Phosphate Pathway	2,81E00	1,82E-01	#NUM!	PGD,TKT
Triacylglycerol Degradation	2,5E00	5,56E-02	#NUM!	LPL,PNPLA3,PNPLA5
PPARα/RXRα Activation	2,43E00	2,65E-02	-0,447	ADCY10,FASN,GPD1,GPD2,LPL
FXR/RXR Activation	2,3E00	3,17E-02	#NUM!	FASN,LPL,MLXIPL,SREBF1
Sirtuin Signaling Pathway	2,28E00	2,05E-02	-0,816	ACLY,ACSS2,DOT1L,HIST1H3C,SOD2,SREBF1
Acetyl-CoA Biosynthesis III (from Citrate)	2,27E00	1	#NUM!	ACLY
L-cysteine Degradation II	2,27E00	1	#NUM!	CTH
Lanosterol Biosynthesis	2,27E00	1	#NUM!	LSS
UDP-N-acetyl-D-galactosamine Biosynthesis I	2,27E00	1	#NUM!	GALE
Adipogenesis pathway	2,21E00	2,99E-02	#NUM!	AGPAT2,LPL,PLIN1,SREBF1
Bupropion Degradation	2,09E00	0.08	#NUM!	CYP2F1,CYP51A1
CDP-diacylglycerol Biosynthesis I	2,09E00	0.08	#NUM!	AGPAT2,PNPLA3
Phosphatidylglycerol Biosynthesis II (Non-plastidic)	2,03E00	7,41E-02	#NUM!	AGPAT2,PNPLA3
Apelin Adipocyte Signaling Pathway	2,02E00	3,75E-02	#NUM!	ADCY10,APLNR,PLIN1
Epoxysqualene Biosynthesis	1,97E00	0.5	#NUM!	SQLE
Alanine Degradation III	1,97E00	0.5	#NUM!	GPT
Alanine Biosynthesis II	1,97E00	0.5	#NUM!	GPT
Palmitate Biosynthesis I (Animals)	1,97E00	0.5	#NUM!	FASN
Fatty Acid Biosynthesis Initiation II	1,97E00	0.5	#NUM!	FASN
Glycine Degradation (Creatine Biosynthesis)	1,97E00	0.5	#NUM!	GAMT
Cysteine Biosynthesis/Homocysteine Degradation	1,97E00	0.5	#NUM!	CTH
Acetone Degradation I (to Methylglyoxal)	1,94E00	6,67E-02	#NUM!	CYP2F1,CYP51A1
Thyronamine and Iodothyronamine Metabolism	1,79E00	3,33E-01	#NUM!	DIO2
Biotin-carboxyl Carrier Protein Assembly	1,79E00	3,33E-01	#NUM!	ACACA
Thyroid Hormone Metabolism I (via Deiodination)	1,79E00	3,33E-01	#NUM!	DIO2
Estrogen Biosynthesis	1,68E00	4,88E-02	#NUM!	CYP2F1,CYP51A1
Pentose Phosphate Pathway (Oxidative Branch)	1,67E00	2,5E-01	#NUM!	PGD
Acetate Conversion to Acetyl-CoA	1,67E00	2,5E-01	#NUM!	ACSS2
Fatty Acid β-oxidation III (Unsaturated, Odd Number)	1,67E00	2,5E-01	#NUM!	EHHADH
Pyrimidine Ribonucleotides Interconversion	1,62E00	4,55E-02	#NUM!	ENTPD6,RECQL4
Stearate Biosynthesis I (Animals)	1,62E00	4,55E-02	#NUM!	ELOVL6,FASN
Pyrimidine Ribonucleotides De Novo Biosynthesis	1,59E00	4,35E-02	#NUM!	ENTPD6,RECQL4
Serine Biosynthesis	1,57E00	0.2	#NUM!	PSPH
Galactose Degradation I (Leloir Pathway)	1,57E00	0.2	#NUM!	GALE
Glycogen Biosynthesis II (from UDP-D-Glucose)	1,49E00	1,67E-01	#NUM!	GYS2
AMPK Signaling	1,46E00	1,77E-02	#NUM!	ACACA,FASN,GYS2,PPP2R5A
Nicotine Degradation III	1,43E00	3,57E-02	#NUM!	CYP2F1,CYP51A1
Unfolded protein response	1,43E00	3,57E-02	#NUM!	INSIG1,SREBF1
Superpathway of Serine and Glycine Biosynthesis I	1,43E00	1,43E-01	#NUM!	PSPH
Pentose Phosphate Pathway (Non-oxidative Branch)	1,43E00	1,43E-01	#NUM!	TKT
Acetyl-CoA Biosynthesis I (Pyruvate Dehydrogenase Complex)	1,43E00	1,43E-01	#NUM!	PDHB
Iron homeostasis signaling pathway	1,41E00	2,19E-02	#NUM!	ACO1,SLC11A2,SLC46A1
Superoxide Radicals Degradation	1,37E00	1,25E-01	#NUM!	SOD2
Induction of Apoptosis by HIV1	1,36E00	3,28E-02	#NUM!	BBC3,SLC25A10
Prostanoid Biosynthesis	1,32E00	1,11E-01	#NUM!	PTGES
Melatonin Degradation I	1,31E00	3,08E-02	#NUM!	CYP2F1,CYP51A1
Nicotine Degradation II	1,31E00	3,08E-02	#NUM!	CYP2F1,CYP51A1
Eicosanoid Signaling	1,28E00	2,94E-02	#NUM!	PNPLA3,PTGES
Superpathway of Melatonin Degradation	1,25E00	2,86E-02	#NUM!	CYP2F1,CYP51A1
UDP-N-acetyl-D-galactosamine Biosynthesis II	1,24E00	9,09E-02	#NUM!	GALE
Dopamine Receptor Signaling	1,18E00	2,6E-02	#NUM!	ADCY10,PPP2R5A
Mitochondrial Dysfunction	1,18E00	1,75E-02	#NUM!	ACO1,GPD2,SOD2
Oleate Biosynthesis II (Animals)	1,16E00	7,69E-02	#NUM!	Scd2
Cyclins and Cell Cycle Regulation	1,14E00	2,47E-02	#NUM!	CDKN2C,PPP2R5A
Isoleucine Degradation I	1,13E00	7,14E-02	#NUM!	EHHADH
Colanic Acid Building Blocks Biosynthesis	1,13E00	7,14E-02	#NUM!	GALE
Glutaryl-CoA Degradation	1,08E00	6,25E-02	#NUM!	EHHADH
Synaptic Long Term Depression	1,08E00	1,59E-02	#NUM!	CTH,PNPLA3,PPP2R5A
Ubiquinol-10 Biosynthesis (Eukaryotic)	1,03E00	5,56E-02	#NUM!	ECHDC1
Valine Degradation I	1,03E00	5,56E-02	#NUM!	EHHADH
Apelin Muscle Signaling Pathway	1,03E00	5,56E-02	#NUM!	APLNR
α-Adrenergic Signaling	1,03E00	2,11E-02	#NUM!	ADCY10,GYS2
ERK/MAPK Signaling	9,83E-01	1,44E-02	#NUM!	DUSP4,HIST1H3C,PPP2R5A
Oxidative Ethanol Degradation III	9,67E-01	4,76E-02	#NUM!	ACSS2
Apelin Cardiac Fibroblast Signaling Pathway	9,47E-01	4,55E-02	#NUM!	APLNR
CDK5 Signaling	9,32E-01	1,85E-02	#NUM!	ADCY10,PPP2R5A
Role of Lipids/Lipid Rafts in the Pathogenesis of Influenza	9,28E-01	4,35E-02	#NUM!	FDPS
TCA Cycle II (Eukaryotic)	9,1E-01	4,17E-02	#NUM!	ACO1
Cysteine Biosynthesis III (mammalia)	9,1E-01	4,17E-02	#NUM!	CTH
Sperm Motility	9,07E-01	1,33E-02	#NUM!	ADCY10,PNPLA3,TNK2
cAMP-mediated signaling	0.9	1,32E-02	#NUM!	ADCY10,APLNR,DUSP4
Tryptophan Degradation III (Eukaryotic)	8,96E-01	0.04	#NUM!	EHHADH
Ethanol Degradation IV	8,96E-01	0.04	#NUM!	ACSS2
Gluconeogenesis I	8,79E-01	3,85E-02	#NUM!	ME1
Apelin Liver Signaling Pathway	8,79E-01	3,85E-02	#NUM!	APLNR
Glioma Signaling	8,3E-01	1,6E-02	#NUM!	CDKN2C,IDH1
Gαi Signaling	8,3E-01	1,6E-02	#NUM!	ADCY10,APLNR
Atherosclerosis Signaling	8,12E-01	1,56E-02	#NUM!	LPL,PNPLA3
Apelin Endothelial Signaling Pathway	8,04E-01	1,54E-02	#NUM!	ADCY10,APLNR
Fatty Acid β-oxidation I	7,96E-01	3,12E-02	#NUM!	EHHADH
PI3K/AKT Signaling	7,93E-01	1,52E-02	#NUM!	GYS2,PPP2R5A
Ethanol Degradation II	7,72E-01	2,94E-02	#NUM!	ACSS2
Protein Kinase A Signaling	7,62E-01	0.01	0,000	ADCY10,DUSP4,GYS2,HIST1H3C
Cardiac β-adrenergic Signaling	7,54E-01	1,43E-02	#NUM!	ADCY10,PPP2R5A
B Cell Development	7,5E-01	2,78E-02	#NUM!	IGHM
Corticotropin Releasing Hormone Signaling	7,4E-01	1,4E-02	#NUM!	ADCY10,CTH
Cell Cycle Regulation by BTG Family Proteins	7,38E-01	2,7E-02	#NUM!	PPP2R5A
Superpathway of Methionine Degradation	7,38E-01	2,7E-02	#NUM!	CTH
D-myo-inositol (1,4,5,6)-Tetrakisphosphate Biosynthesis	7,35E-01	1,39E-02	#NUM!	DOT1L,PPP2R5A
D-myo-inositol (3,4,5,6)-tetrakisphosphate Biosynthesis	7,35E-01	1,39E-02	#NUM!	DOT1L,PPP2R5A
Insulin Receptor Signaling	7,08E-01	1,33E-02	#NUM!	ACLY,GYS2
G-Protein Coupled Receptor Signaling	6,9E-01	1,05E-02	#NUM!	ADCY10,APLNR,DUSP4
Thyroid Hormone Metabolism II (via Conjugation and/or Degradation)	6,8E-01	2,33E-02	#NUM!	DIO2
Serotonin Receptor Signaling	6,8E-01	2,33E-02	#NUM!	ADCY10
3-phosphoinositide Degradation	6,74E-01	1,27E-02	#NUM!	DOT1L,PPP2R5A
D-myo-inositol-5-phosphate Metabolism	6,58E-01	1,23E-02	#NUM!	DOT1L,PPP2R5A
Relaxin Signaling	6,54E-01	1,23E-02	#NUM!	ADCY10,CTH
Dopamine-DARPP32 Feedback in cAMP Signaling	6,54E-01	1,23E-02	#NUM!	ADCY10,PPP2R5A
PFKFB4 Signaling Pathway	6,54E-01	2,17E-02	#NUM!	TKT
Hematopoiesis from Pluripotent Stem Cells	6,31E-01	2,04E-02	#NUM!	IGHM
Primary Immunodeficiency Signaling	6,22E-01	0.02	#NUM!	IGHM
Hepatic Cholestasis	5,78E-01	1,09E-02	#NUM!	ADCY10,SREBF1
Role of CHK Proteins in Cell Cycle Checkpoint Control	5,73E-01	1,75E-02	#NUM!	PPP2R5A
Apelin Pancreas Signaling Pathway	5,61E-01	1,69E-02	#NUM!	APLNR
Axonal Guidance Signaling	5,38E-01	7,98E-03	#NUM!	ADAMTS2,ENPEP,PLXND1,UNC5A
Netrin Signaling	5,26E-01	1,54E-02	#NUM!	UNC5A
Phospholipases	5,26E-01	1,54E-02	#NUM!	PNPLA3
Mitotic Roles of Polo-Like Kinase	5,2E-01	1,52E-02	#NUM!	PPP2R5A
Endothelin-1 Signaling	5,17E-01	9,8E-03	#NUM!	ADCY10,PNPLA3
3-phosphoinositide Biosynthesis	5,14E-01	9,76E-03	#NUM!	DOT1L,PPP2R5A
Cell Cycle: G1/S Checkpoint Regulation	5,14E-01	1,49E-02	#NUM!	CDKN2C
UVB-Induced MAPK Signaling	5,09E-01	1,47E-02	#NUM!	HIST1H3C
Adrenomedullin signaling pathway	0.5	9,52E-03	#NUM!	ADCY10,CTH
Gap Junction Signaling	4,98E-01	9,48E-03	#NUM!	ADCY10,CTH
Breast Cancer Regulation by Stathmin1	4,87E-01	9,3E-03	#NUM!	ADCY10,PPP2R5A
GPCR-Mediated Integration of Enteroendocrine Signaling Exemplified by an L Cell	4,84E-01	1,37E-02	#NUM!	ADCY10
VDR/RXR Activation	4,6E-01	1,28E-02	#NUM!	HR
Role of MAPK Signaling in the Pathogenesis of Influenza	4,42E-01	1,22E-02	#NUM!	PNPLA3
HIPPO signaling	4,31E-01	1,18E-02	#NUM!	PPP2R5A
Molecular Mechanisms of Cancer	4,28E-01	7,46E-03	#NUM!	ADCY10,BBC3,CDKN2C
Superpathway of Inositol Phosphate Compounds	4,26E-01	8,33E-03	#NUM!	DOT1L,PPP2R5A
Leptin Signaling in Obesity	4,19E-01	1,14E-02	#NUM!	ADCY10
Antiproliferative Role of Somatostatin Receptor 2	4,11E-01	1,11E-02	#NUM!	CTH
IL-1 Signaling	4,08E-01	1,1E-02	#NUM!	ADCY10
IL-7 Signaling Pathway	0.4	1,08E-02	#NUM!	IGHM
GABA Receptor Signaling	3,93E-01	1,05E-02	#NUM!	ADCY10
Communication between Innate and Adaptive Immune Cells	3,89E-01	1,04E-02	#NUM!	IGHM
ATM Signaling	3,86E-01	1,03E-02	#NUM!	PPP2R5A
PEDF Signaling	3,83E-01	1,02E-02	#NUM!	SOD2
CTLA4 Signaling in Cytotoxic T Lymphocytes	3,73E-01	9,9E-03	#NUM!	PPP2R5A
Acute Myeloid Leukemia Signaling	3,67E-01	9,71E-03	#NUM!	IDH1
Ceramide Signaling	3,64E-01	9,62E-03	#NUM!	PPP2R5A
Gαs Signaling	3,55E-01	9,35E-03	#NUM!	ADCY10
Melanocyte Development and Pigmentation Signaling	3,52E-01	9,26E-03	#NUM!	ADCY10
Antioxidant Action of Vitamin C	3,43E-01	9,01E-03	#NUM!	PNPLA3
GPCR-Mediated Nutrient Sensing in Enteroendocrine Cells	3,4E-01	8,93E-03	#NUM!	ADCY10
p53 Signaling	3,37E-01	8,85E-03	#NUM!	BBC3
SAPK/JNK Signaling	3,32E-01	8,7E-03	#NUM!	DUSP4
Apelin Cardiomyocyte Signaling Pathway	3,32E-01	8,7E-03	#NUM!	APLNR
p38 MAPK Signaling	3,23E-01	8,47E-03	#NUM!	HIST1H3C
IL-15 Production	3,15E-01	8,26E-03	#NUM!	TNK2
Telomerase Signaling	3,13E-01	8,2E-03	#NUM!	PPP2R5A
Endocannabinoid Neuronal Synapse Pathway	2,98E-01	7,81E-03	#NUM!	ADCY10
Cellular Effects of Sildenafil (Viagra)	2,92E-01	7,63E-03	#NUM!	ADCY10
Endocannabinoid Developing Neuron Pathway	2,92E-01	7,63E-03	#NUM!	ADCY10
Renin-Angiotensin Signaling	2,87E-01	7,52E-03	#NUM!	ADCY10
Sphingosine-1-phosphate Signaling	2,85E-01	7,46E-03	#NUM!	ADCY10
Estrogen Receptor Signaling	2,78E-01	7,3E-03	#NUM!	HIST1H3C
Synaptogenesis Signaling Pathway	2,74E-01	6,12E-03	#NUM!	ADCY10,SYT12
p70S6K Signaling	2,66E-01	6,99E-03	#NUM!	PPP2R5A
P2Y Purigenic Receptor Signaling Pathway	2,66E-01	6,99E-03	#NUM!	ADCY10
Gustation Pathway	2,46E-01	6,54E-03	#NUM!	ADCY10
Endocannabinoid Cancer Inhibition Pathway	2,36E-01	6,29E-03	#NUM!	ADCY10
Cdc42 Signaling	2,23E-01	5,99E-03	#NUM!	TNK2
Tight Junction Signaling	2,21E-01	5,95E-03	#NUM!	PPP2R5A
Regulation of eIF4 and p70S6K Signaling	2,21E-01	5,95E-03	#NUM!	PPP2R5A
GNRH Signaling	2,13E-01	5,78E-03	#NUM!	ADCY10
Gαq Signaling	2,13E-01	5,78E-03	#NUM!	GYS2
Wnt/β-catenin Signaling	2,13E-01	5,78E-03	#NUM!	PPP2R5A
eNOS Signaling	2,12E-01	5,75E-03	#NUM!	ADCY10
Acute Phase Response Signaling	2,05E-01	5,59E-03	#NUM!	SOD2
CXCR4 Signaling	1,99E-01	5,46E-03	#NUM!	ADCY10
NRF2-mediated Oxidative Stress Response	0	4,85E-03	#NUM!	SOD2
LPS/IL-1 Mediated Inhibition of RXR Function	0	4,46E-03	#NUM!	SREBF1
RAR Activation	0	5,26E-03	#NUM!	ADCY10
Thrombin Signaling	0	4,48E-03	#NUM!	ADCY10
Cardiac Hypertrophy Signaling	0	3,94E-03	#NUM!	ADCY10
CREB Signaling in Neurons	0	4,5E-03	#NUM!	ADCY10
Production of Nitric Oxide and Reactive Oxygen Species in Macrophages	0	4,9E-03	#NUM!	PPP2R5A
Colorectal Cancer Metastasis Signaling	0	3,75E-03	#NUM!	ADCY10
mTOR Signaling	0	4,52E-03	#NUM!	PPP2R5A
Systemic Lupus Erythematosus Signaling	0	4,18E-03	#NUM!	IGHM
ILK Signaling	0	4,88E-03	#NUM!	PPP2R5A
EIF2 Signaling	0	4,31E-03	#NUM!	SREBF1
Phospholipase C Signaling	0	3,89E-03	#NUM!	ADCY10
Role of NFAT in Cardiac Hypertrophy	0	4,37E-03	#NUM!	ADCY10
Sertoli Cell-Sertoli Cell Junction Signaling	0	5,38E-03	#NUM!	ADCY10
Xenobiotic Metabolism Signaling	0	3,3E-03	#NUM!	PPP2R5A
B Cell Receptor Signaling	0	5,08E-03	#NUM!	IGHM
Integrin Signaling	0	4,37E-03	#NUM!	TNK2
Neuroinflammation Signaling Pathway	0	3,19E-03	#NUM!	SOD2
Opioid Signaling Pathway	0	0.004	#NUM!	ADCY10
Cardiac Hypertrophy Signaling (Enhanced)	0	2,01E-03	#NUM!	ADCY10
T Cell Exhaustion Signaling Pathway	0	5,26E-03	#NUM!	PPP2R5A

## Sheet: Regulators DR DEGs SCAT & EWAT
© 2000-2019 QIAGEN. All rights reserved.
Upstream Regulator	Expr Log Ratio	Molecule Type	Predicted Activation State	Activation z-score	Flags	p-value of overlap	Target molecules in dataset	Mechanistic Network
SCAP		other	Inhibited	-4,519	bias	1,71E-33	ACACA,ACLY,ACSS2,CYP51A1,DHCR7,EHHADH,ELOVL6,FASN,FDPS,IDI1,IGHM,INSIG1,LSS,MSMO1,MVD,NSDHL,PMVK,SC5D,Scd2,SQLE,SREBF1,THRSP,TM7SF2
SREBF2		transcription regulator	Inhibited	-4,478	bias	3,41E-30	ACACA,ACLY,ACSS2,CYP51A1,DHCR7,ELOVL6,FASN,FDPS,IDH1,IDI1,INSIG1,LSS,MSMO1,MVD,NSDHL,PMVK,SC5D,SQLE,SREBF1,THRSP,TM7SF2
SREBF1	-1,161	transcription regulator	Inhibited	-4,930	bias	7,20E-26	ACACA,ACLY,ACSS2,CYP51A1,DHCR7,EHHADH,ELOVL6,FASN,FDPS,IDH1,IDI1,IGHM,INSIG1,LPL,LSS,MSMO1,MVD,NSDHL,PMVK,PNPLA3,SC5D,Scd2,SQLE,SREBF1,THRSP,TM7SF2	47 (4)
INSIG1	-1,637	other	Activated	4,133	bias	1,83E-22	ACACA,ACLY,ACSS2,CYP51A1,DHCR7,ELOVL6,FASN,FDPS,IDI1,LPL,LSS,MLXIPL,PMVK,PTGES,Scd2,SQLE,SREBF1,TM7SF2	39 (4)
PPARA		ligand-dependent nuclear receptor		-0,533	bias	1,23E-21	ACACA,ACSS2,CDKN2C,CTH,CYB5B,CYP51A1,DHCR7,DIO2,EHHADH,ELOVL6,FASN,FDPS,GPD1,GPD2,GPT,IDI1,INSIG1,LPL,LSS,MSMO1,MVD,NSDHL,PAQR9,PLIN1,PMVK,SC5D,SQLE,SREBF1	45 (7)
POR		enzyme	Activated	3,961	bias	1,24E-20	ACLY,CYB5B,CYP51A1,DHCR7,EHHADH,ELOVL6,FDPS,IDI1,INSIG1,LPL,LSS,MSMO1,MVD,NSDHL,PGD,PMVK,SC5D,Scd2,SQLE,TM7SF2
SH3TC2		other				2,86E-18	ACLY,CYP51A1,DHCR7,FDPS,IDI1,LSS,MVD,NSDHL,PMVK,SC5D,SQLE
MFSD2A		transporter				1,09E-17	CYP51A1,DHCR7,FASN,IDH1,IDI1,INSIG1,LSS,MVD,Scd2,SREBF1
PPARG		ligand-dependent nuclear receptor	Inhibited	-3,371	bias	1,61E-16	ACACA,ACLY,AGPAT2,CDKN2C,DGAT2,EHHADH,ELOVL6,FASN,FDPS,GPD1,GPT,HR,IDH1,INSIG1,LPL,ME1,MVD,PDHB,PLIN1,PMVK,PTGES,Slc25a1,SREBF1,TKT	46 (7)
TO-901317		chemical reagent	Inhibited	-3,083	bias	9,18E-16	ACACA,ACLY,CYP2F1,DHCR7,EHHADH,ELOVL6,FASN,FDPS,GAMT,GPD1,LPL,MID1IP1,MLXIPL,PNPLA3,Scd2,SREBF1,THRSP,TKT	38 (5)
isoquercitrin		chemical drug	Inhibited	-2,828	bias	4,21E-15	CYP51A1,DHCR7,FASN,FDPS,INSIG1,MSMO1,SC5D,SQLE
lysophosphatidylcholine		chemical - other	Inhibited	-2,887	bias	4,39E-15	CYP51A1,DHCR7,FASN,INSIG1,LPL,LSS,MSMO1,MVD,NSDHL,SQLE,SREBF1,TM7SF2
cholesterol		chemical - endogenous mammalian	Activated	3,370	bias	6,15E-15	ACLY,ACSS2,CYB5B,DHCR7,FASN,FDPS,IDI1,INSIG1,LPL,ME1,MSMO1,NSDHL,PMVK,SC5D,SQLE,SREBF1,TM7SF2
ATP7B		transporter	Inhibited	-3,162		9,88E-15	ACLY,CYP51A1,ELOVL6,FASN,FDPS,IDI1,LSS,MSMO1,SQLE,THRSP
RPTOR		other		1,155		1,47E-13	CYP51A1,DHCR7,FDPS,IDI1,LSS,MSMO1,MVD,NSDHL,PMVK,SC5D,SQLE,SREBF1	28 (3)
FOXO1		transcription regulator		-0,165	bias	3,17E-13	ACACA,ACLY,CDKN2C,DIO2,ELOVL6,ENPEP,FASN,FDPS,GPD1,GPD2,LPL,ME1,MLXIPL,MVD,PDHB,Slc25a1,SOD2,SQLE,SREBF1,TKT	46 (5)
INSIG2		other	Activated	2,580	bias	8,07E-13	ACACA,ACLY,ELOVL6,FASN,FDPS,INSIG1,SREBF1
sterol		chemical - endogenous mammalian	Activated	2,252	bias	1,92E-12	ACACA,ACLY,ACSS2,DHCR7,FASN,FDPS,IDH1,Scd2
Sik1		kinase	Activated	2,418	bias	5,12E-12	ACACA,DIO2,FASN,GPD1,SREBF1,THRSP
SIRT2		transcription regulator	Inhibited	-2,646	bias	6,20E-12	DHCR7,IDI1,LSS,MVD,PMVK,SC5D,SQLE
valproic acid		chemical drug		-0,331		1,78E-11	ACACA,CRLF1,CYP51A1,DHCR7,EHHADH,ELOVL6,FDPS,HIST1H3G,IDI1,MSMO1,MVD,NSDHL,PNPLA3,SC5D,SERPINH1,SQLE,SREBF1,THRSP,TNK2
DL-fructose		chemical - endogenous mammalian		-1,782	bias	2,23E-11	ACACA,BBC3,ELOVL6,FASN,GPD1,SREBF1
MED13		transcription regulator	Activated	2,646	bias	2,88E-11	ACACA,CLSTN3,ELOVL6,FASN,GPD1,GPD2,THRSP,TKT
CYP51A1	-1,331	enzyme	Activated	2,449	bias	4,13E-11	LSS,MSMO1,NSDHL,SC5D,SQLE,TM7SF2
GW3965		chemical reagent	Inhibited	-2,218		5,25E-11	DGAT2,FASN,FDPS,LPL,MID1IP1,MLXIPL,MVD,PLIN1,SC5D,SREBF1,THRSP
beta-carotene		chemical - endogenous mammalian	Activated	2,828	bias	8,34E-11	ACSS2,DGAT2,ELOVL6,LPL,ME1,MID1IP1,MOGAT2,Scd2
FGF21		growth factor	Inhibited	-2,790	bias	1,78E-10	ACACA,ACLY,DGAT2,DIO2,FASN,ME1,Slc25a1,SREBF1
carbohydrate		chemical - endogenous mammalian	Inhibited	-2,425	bias	1,84E-10	ACACA,ACLY,ELOVL6,FASN,PNPLA3,SREBF1,THRSP
ACACB		enzyme	Activated	2,425	bias	1,90E-10	ACACA,ACLY,FASN,MLXIPL,MVD,SREBF1
MLXIPL	-1,287	transcription regulator	Inhibited	-2,408	bias	2,38E-10	ACACA,ACLY,ELOVL6,FASN,GPD1,MID1IP1,THRSP
CSF1		cytokine	Inhibited	-3,464	bias	2,44E-10	CYP51A1,DHCR7,DUSP4,FDPS,GPT,IDI1,LSS,MSMO1,MVD,NSDHL,PMVK,SC5D,SQLE
LEP		growth factor		0,430	bias	4,47E-10	ACACA,ACLY,ACO1,CYP2F1,EHHADH,ELOVL6,FASN,IDH1,LPL,MLXIPL,MSMO1,PLIN1,SC5D,Scd2,SOD2,SREBF1,THRSP	47 (4)
oleic acid		chemical - endogenous mammalian		-1,281	bias	9,67E-10	ACACA,BBC3,DGAT2,FASN,LPL,MLXIPL,PLIN1,PNPLA3,SREBF1,THRSP
SIK1/SIK1B		kinase	Activated	2,190	bias	1,16E-09	ACACA,FASN,GPD1,SREBF1,THRSP
ezetimibe		chemical drug	Inhibited	-2,446	bias	1,72E-09	CYP51A1,DHCR7,FDPS,IDI1,MVD,PMVK
atorvastatin		chemical drug	Inhibited	-2,815		1,81E-09	CYP51A1,DHCR7,FDPS,IDI1,LPL,LSS,MSMO1,MVD,NSDHL,PMVK,SQLE,TM7SF2
Ins1		other	Inhibited	-2,782	bias	2,07E-09	ACACA,DGAT2,EHHADH,ELOVL6,FASN,GPD1,LPL,MLXIPL,PDHB,PLIN1,Scd2,SOD2,SREBF1,THRSP
pitavastatin		chemical drug	Inhibited	-2,425	bias	2,32E-09	CYP51A1,FDPS,IDI1,LSS,MVD,SQLE
FOXO4		transcription regulator		-1,297	bias	2,50E-09	ACACA,ACLY,CYP51A1,ELOVL6,ENPEP,FASN,IDI1,Scd2,SOD2
THRB		ligand-dependent nuclear receptor	Inhibited	-2,126		2,93E-09	ACACA,EHHADH,FASN,FDPS,IGHM,LPL,ME1,MLXIPL,PGD,PLIN1,SREBF1,THRSP	49 (6)
LDLR		transporter		0,762		2,93E-09	ACACA,ACLY,ALCAM,ELOVL6,FASN,FDPS,GPT,LPL,MID1IP1,MVD,SC5D,SREBF1	40 (3)
PCGEM1		other		-1,941	bias	2,99E-09	ACACA,ACLY,FASN,IDH1,LSS,PDHB,PGD
chloropromazine		chemical drug				2,99E-09	DHCR7,FDPS,IDI1,LSS,MSMO1,SC5D,SQLE
L-triiodothyronine		chemical - endogenous mammalian		-1,926	bias	3,25E-09	BBC3,CTH,DIO2,EHHADH,FASN,GPD2,HR,ME1,MLXIPL,PDHB,Scd2,SREBF1,SYT12,THRSP,TRHDE	36 (5)
ethanol		chemical - endogenous mammalian	Inhibited	-2,155	bias	3,37E-09	ACACA,ACLY,FASN,GPT,HIST1H3B,IGHM,LSS,MLXIPL,NCAN,NSDHL,PLIN1,SLC11A2,SOD2,SQLE,SREBF1
palmitic acid		chemical - endogenous mammalian		-1,338	bias	3,60E-09	ACACA,ACLY,BBC3,DGAT2,ELOVL6,FASN,FDPS,MLXIPL,MVD,PMVK,PNPLA3,SREBF1
NRG4		growth factor	Activated	2,190	bias	3,60E-09	ACACA,EHHADH,FASN,ME1,SREBF1
DBI		other	Inhibited	-2,236	bias	3,60E-09	ACSS2,ELOVL6,FASN,LSS,SQLE
NCOR-LXR-Oxysterol-RXR-9 cis RA		complex		-1,633	bias	4,03E-09	ACACA,CYP51A1,FASN,LPL,MLXIPL,SREBF1
GYS2	-2,087	enzyme		-0,686		4,38E-09	ACACA,FASN,MLXIPL,SREBF1
PPARGC1A		transcription regulator		-1,470	bias	5,14E-09	ACACA,ADAMTS2,BBC3,DIO2,FASN,FDPS,INSIG1,LPL,ME1,MSMO1,NSDHL,SERPINH1,SOD2,SREBF1	47 (7)
Insulin		group	Inhibited	-3,161		5,28E-09	ACACA,ACLY,APLNR,CTH,DUSP4,FASN,INSIG1,LPL,ME1,MLXIPL,PLIN1,Scd2,SQLE,SREBF1,THRSP
INSR		kinase	Inhibited	-3,273	bias	5,64E-09	CDKN2C,CYP51A1,DHCR7,FASN,FDPS,IDH1,IDI1,LSS,MSMO1,MVD,NSDHL,PDHB,SC5D,SQLE,SREBF1	28 (3)
PEX5L		ion channel	Activated	2,213	bias	5,83E-09	DHCR7,FDPS,IDI1,LSS,PMVK
thyroid hormone		chemical - endogenous mammalian		-1,231		6,47E-09	DIO2,FASN,FDPS,GPD2,HR,IGHM,LPL,ME1,PGD,SYT12,THRSP	20 (3)
NCOA2		transcription regulator				1,10E-08	CYP51A1,ELOVL6,FASN,GPD2,IDI1,LPL,NSDHL,PLIN1,SREBF1
Srebp		group	Inhibited	-2,154	bias	1,95E-08	ACLY,ACSS2,FASN,IDH1,PGD
ANGPTL4		other	Activated	2,216	bias	1,95E-08	AGPAT2,DGAT2,FASN,LPL,SREBF1
acadesine		chemical drug		1,969		1,95E-08	ACACA,DUSP4,FASN,SREBF1,THRSP
rosuvastatin		chemical drug	Inhibited	-2,449		2,00E-08	CYP51A1,DHCR7,FDPS,IDI1,MVD,PMVK
FGF19		growth factor	Activated	2,216		2,28E-08	ACACA,ACLY,FASN,FDPS,Scd2,SQLE,SREBF1,THRSP
AGN194204		chemical drug				2,56E-08	CDKN2C,CYP51A1,DHCR7,FDPS,IDI1,IGHM,LPL,LSS,NSDHL,Scd2
EPAS1		transcription regulator		0,735	bias	3,07E-08	ACACA,ACLY,BBC3,CYP51A1,DGAT2,FASN,GYS2,LPL,SLC11A2,SOD2,SREBF1	20 (4)
arsenic trioxide		chemical drug	Activated	2,220		3,50E-08	BBC3,CTH,CYP51A1,DHCR7,FASN,FDPS,IDI1,LSS,ME1,MSMO1,PPP2R5A,SQLE,SREBF1
GPAT3		enzyme		-1,000	bias	6,06E-08	DGAT2,GPT,LPL,SREBF1
ACACA	-1,841	enzyme				6,06E-08	ACLY,ELOVL6,FASN,SREBF1
THRSP	-2,380	other				6,06E-08	ACACA,ACLY,FASN,THRSP
MLX		transcription regulator	Inhibited	-2,173	bias	6,81E-08	ACACA,ELOVL6,FASN,MID1IP1,THRSP
RXRA		ligand-dependent nuclear receptor	Inhibited	-2,759	bias	9,52E-08	ACACA,EHHADH,FASN,GPD1,GPT,INSIG1,LPL,MID1IP1,MLXIPL,PLIN1,SREBF1,THRSP	46 (10)
T3-TR-RXR		complex		-1,455	bias	9,53E-08	ACACA,FASN,ME1,SREBF1,SYT12,THRSP
IRS2		enzyme		-0,822		9,53E-08	ACACA,ACLY,FASN,LPL,SREBF1,THRSP
ADRB		group	Activated	2,828	bias	1,00E-07	CYP51A1,DIO2,FDPS,IDH1,INSIG1,LSS,MSMO1,MVD,NSDHL
D-glucose		chemical - endogenous mammalian	Inhibited	-2,634	bias	1,06E-07	ACACA,ACLY,BBC3,ELOVL6,FASN,GPD1,IDH1,LPL,MID1IP1,MLXIPL,PNPLA3,Scd2,SLC25A10,SOD2,SREBF1,THRSP,TKT
10E,12Z-octadecadienoic acid		chemical - endogenous mammalian	Activated	2,205		1,17E-07	ACACA,ACSS2,DGAT2,FASN,ME1,PLIN1,SREBF1
PPARGC1B		transcription regulator	Inhibited	-2,574	bias	1,43E-07	ACACA,DIO2,FASN,FDPS,LSS,MVD,SQLE
ARNTL		transcription regulator		-1,524	bias	1,48E-07	ACACA,ELOVL6,FASN,GPT,MLXIPL,SREBF1
Nr1h		group		-1,812	bias	1,79E-07	ACACA,ACLY,ELOVL6,FASN,LPL,MLXIPL,PLIN1,PTGES,SREBF1	17 (6)
CCNC		other		-1,732		3,44E-07	ACACA,FASN,LPL,PLIN1,SREBF1
ELOVL5		enzyme	Activated	2,216	bias	4,17E-07	ACACA,EHHADH,ELOVL6,FASN,MLXIPL
CDN1163		chemical reagent	Activated	2,000	bias	4,21E-07	ACACA,DGAT2,FASN,SREBF1
docosahexaenoic acid		chemical drug		1,406	bias	4,59E-07	ACACA,ACSS2,ELOVL6,FASN,MLXIPL,PTGES,SERPINH1,SORL1,SREBF1
NPC1		transporter	Activated	2,236	bias	5,28E-07	CYP51A1,IDI1,LPL,LSS,MVD,PNPLA3,SREBF1
MBTPS1		peptidase		-1,982	bias	6,06E-07	ACACA,FASN,FDPS,SREBF1	38 (4)
CCDC3		other				6,52E-07	ACACA,DGAT2,FASN
PSME3		peptidase				6,52E-07	ACACA,FASN,SREBF1
THRA		ligand-dependent nuclear receptor				7,46E-07	ACACA,EHHADH,FASN,GPD2,LPL,SREBF1,SYT12,THRSP	42 (7)
GW9662		chemical reagent		1,510	bias	7,74E-07	ACACA,ACLY,FASN,INSIG1,MID1IP1,PTGES,SREBF1
SCD		enzyme		-1,105	bias	7,95E-07	ACACA,DIO2,FASN,LPL,Scd2,SREBF1
octanoic acid		chemical - endogenous mammalian		1,982	bias	8,44E-07	DGAT2,FASN,LPL,SREBF1
NR1H2		ligand-dependent nuclear receptor		-1,681		8,96E-07	ACACA,DIO2,ELOVL6,FASN,FDPS,LPL,SREBF1	14 (5)
clozapine		chemical drug		-1,671	bias	1,08E-06	ACACA,DHCR7,FASN,FDPS,SC5D,SREBF1
ritonavir		chemical drug				1,23E-06	DHCR7,FDPS,IDI1,ME1,MSMO1,SC5D,SQLE,SREBF1
CEBPA		transcription regulator	Inhibited	-3,265	bias	1,29E-06	ACACA,ACLY,AGPAT2,APLNR,DGAT2,DHCR7,FASN,LPL,PGD,PLIN1,PLXND1,SOD2,SREBF1	42 (3)
N-cor		group	Activated	2,425	bias	1,46E-06	ACACA,ELOVL6,FASN,IDH1,PLIN1,Scd2,SREBF1	43 (4)
CIDEC		other		0,391	bias	1,54E-06	DGAT2,DIO2,FASN,PLIN1,SREBF1
HDL-cholesterol		complex	Activated	2,236	bias	1,78E-06	CYP51A1,DHCR7,IDI1,MSMO1,SQLE
MAF		transcription regulator		1,664	bias	1,88E-06	ACSS2,CYP51A1,IDI1,LSS,PMVK,SQLE
3-deoxy-2-octulosonic acid(2)-lipid A		chemical - endogenous non-mammalian		1,000	bias	1,98E-06	DHCR7,LSS,PTGES,SQLE
NR1D1		ligand-dependent nuclear receptor		-1,342	bias	2,04E-06	ACACA,ACLY,EHHADH,FASN,ME1
RIPK2		kinase		0,485	bias	2,44E-06	ACACA,DGAT2,FASN,PTGES,SOD2,SREBF1
AGPAT2	-2,375	enzyme		1,131		2,54E-06	ACACA,ELOVL6,FASN,PLIN1
FMO3		enzyme	Inhibited	-2,000	bias	2,54E-06	EHHADH,ELOVL6,FASN,SREBF1
FDFT1		enzyme		1,000	bias	2,54E-06	FASN,FDPS,SQLE,SREBF1
ATF4		transcription regulator	Inhibited	-2,621	bias	2,87E-06	BBC3,CTH,FASN,MID1IP1,PSPH,SOD2,SREBF1,TKT
NR1H3		ligand-dependent nuclear receptor		-1,637		3,20E-06	ACACA,DIO2,FASN,FDPS,GPT,LPL,MID1IP1,MLXIPL,SREBF1	40 (7)
OBP2B		transporter				3,23E-06	FASN,MLXIPL,SREBF1
D-fructose		chemical - endogenous mammalian	Inhibited	-2,219	bias	3,39E-06	ACACA,FASN,MLXIPL,SREBF1,TKT
MAPK9		kinase	Inhibited	-2,030	bias	3,45E-06	ACACA,ACLY,DIO2,FASN,LPL,PTGES,SOD2,SREBF1	45 (8)
mono-(2-ethylhexyl)phthalate		chemical toxicant	Inhibited	-2,813	bias	3,61E-06	ACO1,DGAT2,FASN,GPD1,LPL,PDHB,SC5D,TKT
lipid		chemical - endogenous mammalian				3,82E-06	ACLY,DHCR7,FDPS,SQLE,SREBF1
hydrogen peroxide		chemical - endogenous mammalian	Inhibited	-3,049	bias	3,90E-06	BBC3,CDKN2C,CYP51A1,DHCR7,DUSP4,FASN,FDPS,INSIG1,MSMO1,SC5D,SERPINH1,SOD2,SQLE
MAP4K4		kinase	Activated	2,621	bias	4,14E-06	ACACA,ACLY,FASN,MLXIPL,PNPLA3,PTGES,SREBF1
NR0B2		ligand-dependent nuclear receptor				4,28E-06	ACACA,ACLY,CYP51A1,FASN,GPT,SREBF1	45 (9)
1,4-bis[2-(3,5-dichloropyridyloxy)]benzene		chemical toxicant		-0,126	bias	4,38E-06	ACACA,CYP2F1,DIO2,FASN,INSIG1,SREBF1,THRSP
ADIPOQ		other		-1,677		4,51E-06	ACACA,ACLY,FASN,GPD1,LPL,PDHB,SOD2,SREBF1
rosiglitazone		chemical drug	Inhibited	-2,705	bias	4,69E-06	ACSS2,DGAT2,DIO2,FASN,GPD1,GYS2,INSIG1,LPL,PLIN1,PTGES,SOD2,SREBF1	45 (5)
JINK1/2		group				4,90E-06	FASN,MLXIPL,PTGES,SREBF1
linalool		chemical - endogenous non-mammalian				4,90E-06	DHCR7,LPL,SQLE,SREBF1
AMPK		complex		0,263		5,16E-06	ACACA,DUSP4,FASN,PDHB,PLIN1,SREBF1,THRSP
DGAT2	-1,987	enzyme				5,64E-06	ACACA,DGAT2,SREBF1
pirinixic acid		chemical toxicant	Inhibited	-2,856	bias	6,20E-06	ACACA,ACSS2,EHHADH,ELOVL6,FASN,GPD1,GPD2,INSIG1,LPL,PDHB,SC5D,SREBF1	45 (9)
CYP7A1		enzyme		-1,982		7,19E-06	ACACA,FASN,FDPS,SREBF1
3,5-L-diiodothyronine		chemical - endogenous mammalian				8,98E-06	DIO2,GPD2,ME1
MEDAG		other				8,98E-06	FASN,LPL,PLIN1
ACLY	-2,641	enzyme				8,98E-06	ACACA,ACSS2,FASN
LMNB1		other	Activated	2,219	bias	9,00E-06	CYP51A1,DHCR7,FASN,MSMO1,SQLE
MTORC1		complex		-1,958	bias	9,92E-06	FASN,FDPS,IDI1,INSIG1,SREBF1
mibolerone		chemical drug		-1,219	bias	1,06E-05	ALCAM,CYP51A1,FDPS,LPL,LSS,Scd2,SQLE
SIRT6		enzyme				1,56E-05	ELOVL6,FASN,LSS,SOD2,SREBF1	47 (8)
dexamethasone		chemical drug	Inhibited	-2,515		1,64E-05	ACACA,ACSS2,ADAMTS2,ALCAM,BBC3,CYP51A1,DIO2,DUSP4,EHHADH,ELOVL6,FASN,GPT,IGHM,LPL,LSS,ME1,MID1IP1,NREP,PGD,PLIN1,PTGES,SC5D,Scd2,SLC46A1,SOD2,SREBF1,THRSP
NR4A1		ligand-dependent nuclear receptor		-0,277		1,71E-05	ACACA,ACLY,ACO1,EHHADH,FASN,GPD1,LPL,PDHB,SREBF1	52 (9)
leucine		chemical - endogenous mammalian		-1,067		1,88E-05	ACACA,FASN,SOD2,SREBF1
sphingomyelin		chemical - endogenous mammalian				1,91E-05	ELOVL6,FASN,SREBF1
arachidonic acid		chemical - endogenous mammalian	Activated	2,186		1,94E-05	ACACA,ELOVL6,FASN,PTGES,SREBF1,THRSP	43 (4)
lipopolysaccharide		chemical drug		-0,626	bias	1,99E-05	ACLY,ACO1,ALCAM,APLNR,CTH,DIO2,DUSP4,EHHADH,FASN,GPD1,GPT,IDH1,IGHM,INSIG1,LPL,PTGES,Scd2,SERPINH1,SLC11A2,SLC46A1,SOD2,SREBF1,THRSP,TKT,TNK2
LPIN1		phosphatase				2,16E-05	ACACA,FASN,FDPS,SREBF1	42 (4)
GCK		kinase		-1,000		2,16E-05	ACLY,FASN,Scd2,SREBF1
PEBP1		other	Inhibited	-2,000	bias	2,16E-05	ACACA,ACLY,ELOVL6,FASN
NRIP1		transcription regulator		0,447	bias	2,18E-05	ACACA,FASN,GYS2,SLC36A2,THRSP
CREM		transcription regulator				2,37E-05	CYP51A1,DIO2,DUSP4,GPD2,IDI1,LSS,MSMO1
NFE2L2		transcription regulator		-1,091	bias	2,55E-05	CDKN2C,DHCR7,IDH1,LPL,ME1,MSMO1,PGD,SOD2,SREBF1,THRSP,TKT
NCOA6		transcription regulator				2,61E-05	FASN,LPL,SREBF1
Ncoa6		transcription regulator				2,61E-05	FASN,LPL,SREBF1	35 (6)
25-hydroxycholesterol		chemical reagent		1,929		2,76E-05	ACLY,FASN,FDPS,INSIG1,SREBF1	31 (4)
HSD17B13		enzyme				3,02E-05	FASN,SREBF1
NR1I3		ligand-dependent nuclear receptor		-0,786	bias	3,16E-05	CYP2F1,FASN,INSIG1,PGD,SREBF1,THRSP
LY294002		chemical - kinase inhibitor	Activated	2,715	bias	3,29E-05	ACACA,ACSS2,BBC3,DUSP4,FASN,GPD1,GPD2,IDI1,IGHM,ME1,SQLE,SREBF1
NR1I2		ligand-dependent nuclear receptor		-1,756		3,41E-05	CTH,DHCR7,ELOVL6,FASN,INSIG1,PGD,SREBF1
LAMTOR1		other				3,47E-05	ACACA,FASN,SQLE
MTORC2		complex				3,47E-05	ACACA,FASN,SREBF1
streptozocin		chemical drug		1,863		3,71E-05	ACACA,ELOVL6,FASN,LPL,MLXIPL,Slc25a1,SOD2,SREBF1
Growth hormone		group		-1,671	bias	4,20E-05	ACACA,CTH,CYB5B,FASN,FDPS,GPT,LPL,TKT
TNF		cytokine		-0,861	bias	4,86E-05	ACACA,ALCAM,BBC3,CDKN2C,CRLF1,DUSP4,FASN,FDPS,GPD1,GPD2,GPRC5B,INSIG1,LPL,LRIG1,LSS,NCAN,PAFAH2,PLIN1,PTGES,SLC11A2,SOD2,SQLE,SREBF1,THRSP	47 (7)
xanthohumol		chemical drug	Activated	2,000	bias	5,05E-05	ACACA,DGAT2,FASN,SREBF1
ALDH1A1		enzyme				5,70E-05	ACACA,FASN,MLXIPL
galactose		chemical - endogenous mammalian				5,70E-05	FASN,GPD1,SREBF1
cholic acid		chemical - endogenous mammalian		1,387		5,95E-05	DHCR7,EHHADH,LPL,SQLE,SREBF1
ERN1		kinase		-0,128	bias	6,24E-05	ACACA,DGAT2,FASN,GPT,MLXIPL,MVD
dihydrotestosterone		chemical - endogenous mammalian	Inhibited	-2,621	bias	6,35E-05	ACACA,ACLY,DIO2,FASN,GPD1,LPL,ME1,SLC11A2,Slc25a1,SQLE,SREBF1,TKT
LIPE		enzyme		-0,218		6,52E-05	ACSS2,FASN,Scd2,SREBF1,THRSP,TKT
orotic acid		chemical - endogenous mammalian				7,09E-05	ACACA,FASN,SREBF1
BTC		growth factor				7,09E-05	ACACA,FASN,SREBF1
Z-551		chemical reagent				7,09E-05	FASN,LPL,SREBF1
NOS2		enzyme		0,820		8,69E-05	ACO1,FASN,GPD1,GPT,SERPINH1,TKT,TNK2
PCYT2		enzyme				8,70E-05	FASN,MLXIPL,SREBF1
BHMT		enzyme				9,02E-05	GPT,SREBF1
ELOVL2		enzyme				9,02E-05	FASN,SREBF1
Lycium barbarum polysaccharides		chemical - endogenous non-mammalian				9,02E-05	SOD2,SREBF1
FASN	-2,572	enzyme		-1,982	bias	1,01E-04	ACACA,ACLY,ELOVL6,FASN
RORA		ligand-dependent nuclear receptor				1,02E-04	CYP2F1,ELOVL6,FASN,NSDHL,Scd2,SLC2A13,SREBF1
IDH1	-1,079	enzyme				1,10E-04	FASN,GPT,LPL,SERPINH1
TXNIP		other		0,908		1,10E-04	DHCR7,FASN,LPL,THRSP
vorinostat		chemical drug		1,941		1,19E-04	BBC3,CYP51A1,IDI1,LSS,MVD,PNPLA3,PTGES,SREBF1
fenofibrate		chemical drug		-1,471	bias	1,19E-04	DGAT2,EHHADH,FASN,LPL,PDHB,SC5D,SOD2,SREBF1
NFYA		transcription regulator				1,21E-04	ACLY,BBC3,FASN,Scd2,THRSP
TGFB1		growth factor		0,075	bias	1,23E-04	ACLY,ADAMTS2,APLNR,BBC3,CDKN2C,DMTN,DUSP4,FASN,GPRC5B,GPT,IDI1,IGHM,LPL,MLXIPL,MSMO1,MVD,NCAN,PDHB,PPP2R5A,PSPH,PTGES,SERPINH1,SOD2
EGF		growth factor	Inhibited	-2,371	bias	1,31E-04	ALCAM,BBC3,DIO2,DUSP4,FASN,IDH1,IDI1,NCAN,PTGES,Scd2,SREBF1
lovastatin		chemical drug	Inhibited	-2,129	bias	1,49E-04	DHCR7,FASN,FDPS,MVD,PMVK,SREBF1	10 (2)
NCOR1		transcription regulator				1,50E-04	FASN,ME1,PLIN1,SREBF1,THRSP	28 (3)
RETN		other		-1,901	bias	1,54E-04	ACACA,FASN,LPL,SREBF1
HSPA5		enzyme		-1,038		1,54E-04	ACLY,FASN,IDI1,SREBF1
SLC13A1		transporter	Activated	2,236		1,57E-04	ACLY,ELOVL6,GALE,INSIG1,MVD
CYB5R4		enzyme				1,74E-04	FASN,LPL,Scd2
carbenoxolone		chemical toxicant				1,74E-04	ACACA,FASN,SREBF1
IGF2BP2		translation regulator				1,80E-04	ELOVL6,SREBF1
PDE8A		enzyme				1,80E-04	CYP51A1,FDPS
CREBZF		transcription regulator				1,80E-04	FASN,SREBF1	30 (3)
LRRC8C		ion channel				1,80E-04	LPL,SREBF1
APOA1		transporter		0,762	bias	1,80E-04	INSIG1,MLXIPL,SOD2,SREBF1
methimazole		chemical drug		1,246		1,80E-04	DIO2,GPD2,SYT12,THRSP
methylprednisolone		chemical drug		-0,384		1,95E-04	CYB5B,GPD1,GPT,IDH1,INSIG1,LPL,ME1,MLXIPL,NSDHL,SLC25A10,TNK2
SLC2A4		transporter				2,02E-04	ACACA,MLXIPL,SREBF1
INS		other		-1,743		2,22E-04	ACACA,ACLY,FASN,LPL,Slc25a1,SREBF1	32 (4)
PPARD		ligand-dependent nuclear receptor		-1,664	bias	2,29E-04	ACACA,C11orf86,FASN,GPD1,GPD2,LPL,SREBF1	27 (3)
SP600125		chemical - kinase inhibitor	Activated	2,155	bias	2,30E-04	CYP51A1,FASN,HIST1H2BF,PTGES,Scd2,SERPINH1,SOD2,SREBF1
LRPAP1		other				2,33E-04	LPL,PTGES,SORL1
TP53		transcription regulator		0,737		2,34E-04	ACLY,ACO1,ACSS2,BBC3,CYP51A1,DHCR7,DUSP4,FASN,FDPS,GPD1,IDH1,LSS,ME1,MVD,PDHB,PGD,RECQL4,SERPINH1,SOD2,SQLE,SREBF1,TKT,UNC5A
troglitazone		chemical drug		-1,511		2,52E-04	CDKN2C,FASN,GPD1,LPL,ME1,MLXIPL,PLIN1,PTGES,THRSP	44 (4)
H2AFY		other		1,067		2,59E-04	CDKN2C,FASN,LPL,THRSP
telmisartan		chemical drug		0,000		2,59E-04	APLNR,GPT,LPL,PLIN1
alvespimycin		chemical drug				2,67E-04	ACACA,FASN,SREBF1
CETP		enzyme				2,67E-04	LPL,PLIN1,SREBF1
fibric acid derivative		chemical drug				2,67E-04	ACACA,FASN,LPL
ghrelin		biologic drug				2,98E-04	ACACA,FASN
HU-210		chemical reagent				2,98E-04	FASN,SREBF1
oleoyl-estrone		chemical drug				3,04E-04	ACACA,FASN,LPL
ERBB2		kinase		0,896	bias	3,12E-04	ACSS2,CDKN2C,CYP51A1,EHHADH,FASN,GPD2,IDH1,IDI1,LSS,PMVK,PPP2R5A,PTGES,SQLE	23 (3)
L-glutamic acid		chemical - endogenous mammalian	Inhibited	-2,224	bias	3,19E-04	ACLY,FASN,Scd2,Slc25a1,SORL1
IGF1		growth factor	Inhibited	-2,061	bias	3,21E-04	ACACA,ACSS2,BBC3,FASN,GPD1,GPD2,LPL,SQLE,SREBF1,THRSP
fatty acid		chemical - endogenous mammalian		0,751	bias	3,33E-04	ACACA,FASN,LPL,SREBF1,THRSP	8 (2)
diazoxide		chemical drug				3,88E-04	ACACA,FASN,LPL
Irs3		other				4,46E-04	FASN,SREBF1
Nisch		other				4,46E-04	MLXIPL,SREBF1
BSCL2		other				4,60E-04	GPD1,LPL,MRAP,THRSP
YAP1		transcription regulator				4,62E-04	ACACA,ACLY,DNMT3L,FASN,LPL
IFNG		cytokine		1,511	bias	5,07E-04	ACLY,ACO1,BBC3,CRLF1,DUSP4,FASN,GPRC5B,GPT,IDI1,LPL,NCAN,PTGES,SERPINH1,SLC11A2,SLC46A1,SOD2,SQLE,SREBF1
GHRL		growth factor		-1,915		5,16E-04	ACACA,FASN,LPL,SREBF1
ASXL2		other				5,38E-04	GPD2,LPL,PLIN1
trovafloxacin		chemical drug		0,000	bias	5,46E-04	FASN,MLXIPL,SLC11A2,SOD2
OGA		enzyme		1,667		5,60E-04	ACSS2,CDKN2C,DHCR7,FDPS,LRIG1,LSS,MSMO1,NSDHL,Scd2
HTT		transcription regulator				5,62E-04	ADAMTS2,BBC3,CYP51A1,DHCR7,DIO2,FASN,FDPS,NREP,Scd2,SERPINH1,SOD2,THRSP	28 (2)
IRS1		enzyme		-1,956	bias	6,04E-04	ACACA,CDKN2C,FASN,LPL,SREBF1
MAPK14		kinase		0,782	bias	6,04E-04	CYP51A1,FASN,FDPS,PTGES,SOD2,SREBF1	48 (7)
EGR1		transcription regulator		-1,932	bias	6,04E-04	DUSP4,ENPEP,ME1,PTGES,SOD2,SQLE
progesterone		chemical - endogenous mammalian		0,287		6,20E-04	CYP2F1,ENPEP,LPL,ME1,PARM1,PNKD,PPP2R5A,Scd2,SOD2,SREBF1,THRSP
triolein		chemical drug				6,22E-04	FASN,THRSP
SLCO1B3		transporter				6,22E-04	BBC3,GPT
GLP-1 (7-36) amide		biologic drug				6,22E-04	ACACA,FASN
S-allyl-L-cysteine		chemical - endogenous non-mammalian				6,22E-04	FASN,SREBF1
sulindac sulfide		chemical drug		1,964		6,43E-04	CYB5B,INSIG1,MSMO1,PTGES
tanespimycin		chemical drug		1,342	bias	6,74E-04	ACACA,FASN,SERPINH1,SOD2,SREBF1
nicotinic acid		chemical - endogenous mammalian				7,22E-04	ELOVL6,FASN,MLXIPL
sirolimus		chemical drug		1,826	bias	7,48E-04	ACACA,BBC3,DOT1L,FASN,GPD1,IDH1,IDI1,PLIN1,SQLE,SREBF1
NPPB		other				7,91E-04	IDI1,LSS,MSMO1
HSD11B1		enzyme				7,91E-04	ACACA,FASN,SREBF1
TRIB1		kinase				8,27E-04	ACACA,FASN
miR-217-5p (and other miRNAs w/seed ACUGCAU)		mature microRNA				8,27E-04	ACACA,FASN
cholestyramine		chemical drug				8,27E-04	DHCR7,PMVK
AHR		ligand-dependent nuclear receptor		1,177		8,75E-04	ACACA,ADAMTS2,CDKN2C,ENPEP,IGHM,SOD2,SREBF1,SYT12
tamoxifen		chemical drug		0,126		8,98E-04	ACACA,CYP2F1,FASN,LSS,Scd2,SOD2,SREBF1
APOB		transporter				9,41E-04	ACACA,FASN,SREBF1
PIAS1		transcription regulator				9,41E-04	ACACA,FASN,SREBF1	30 (4)
CASP1		peptidase				1,02E-03	ACACA,FASN,SREBF1
amiodarone		chemical drug				1,02E-03	LSS,ME1,SOD2
1,2-dithiol-3-thione		chemical reagent		1,802	bias	1,05E-03	DHCR7,LPL,MSMO1,SOD2,SREBF1,THRSP
nitrate		chemical - endogenous mammalian				1,06E-03	SOD2,SREBF1
11-dehydrocorticosterone		chemical - endogenous mammalian				1,06E-03	ACACA,FASN
Mup1 (includes others)		other				1,06E-03	FASN,MLXIPL
UCHL3		peptidase				1,06E-03	FASN,SREBF1
S-adenosylmethionine		chemical - endogenous mammalian				1,11E-03	ACACA,FASN,SREBF1
22(R)-hydroxycholesterol		chemical - endogenous mammalian				1,11E-03	FASN,LPL,SREBF1	32 (5)
AKT1		kinase				1,15E-03	ACLY,DHCR7,FASN,LSS,ME1,MSMO1,SREBF1	24 (2)
CFTR		ion channel	Activated	2,000		1,16E-03	FDPS,IDI1,Scd2,SQLE
mevalonic acid		chemical - endogenous mammalian				1,20E-03	FASN,LPL,SREBF1
phenobarbital		chemical drug		-0,422	bias	1,21E-03	GPT,INSIG1,SREBF1,THRSP	7 (2)
SP1		transcription regulator	Inhibited	-2,393	bias	1,21E-03	BBC3,CDKN2C,CTH,CYP51A1,FASN,LPL,RECQL4,SLC11A2,SOD2,SREBF1
CREB1		transcription regulator		-0,186	bias	1,21E-03	CYP51A1,DIO2,FASN,IDI1,LPL,LSS,MSMO1,MVD,NREP,SOD2
L-dopa		chemical - endogenous mammalian		-0,763		1,29E-03	BBC3,DGAT2,DMTN,FDPS,GPD1,GPD2,MSMO1,PARM1,SLC11A2,SLC2A13,SYT12
SP3		transcription regulator				1,31E-03	CDKN2C,CYP51A1,LPL,SERPINH1,SOD2,SREBF1
COP1		enzyme				1,32E-03	ACACA,SREBF1
homocysteine		chemical - endogenous mammalian		-1,972	bias	1,32E-03	FDPS,IDI1,LPL,SREBF1
paclitaxel		chemical drug				1,39E-03	APLNR,DUSP4,GAMT,IGHM,NREP,PNKD,SOD2
benzo(a)pyrene		chemical toxicant		-1,958	bias	1,47E-03	BBC3,DNMT3L,FASN,ME1,PGD,TKT
HMGA1		transcription regulator	Activated	2,236	bias	1,47E-03	DHCR7,IDI1,INSIG1,MVD,SERPINH1
metribolone		chemical reagent	Inhibited	-2,573	bias	1,48E-03	ACACA,ACLY,ACSS2,FASN,FDPS,PDHB,SREBF1
isobutylmethylxanthine		chemical toxicant		-1,969	bias	1,51E-03	LPL,PLIN1,Scd2,SOD2,SREBF1
NR0B1		ligand-dependent nuclear receptor				1,61E-03	FASN,MLXIPL,SREBF1	30 (3)
ASXL1		transcription regulator				1,61E-03	GPD2,LPL,PLIN1
HSPB1		other				1,61E-03	BBC3,LPL
PARP2		enzyme				1,61E-03	FASN,LPL
beta-cyclodextrin		chemical - endogenous non-mammalian				1,61E-03	FASN,SREBF1
eicosapentenoic acid		chemical drug		1,997		1,69E-03	MLXIPL,PTGES,SREBF1,THRSP
BDNF		growth factor		-1,715	bias	1,81E-03	ATAT1,DUSP4,ELOVL6,MVD,SERPINH1,SOD2,SORL1
GPD1	-1,392	enzyme				1,83E-03	ACLY,C11orf86,ELOVL6,GPD2
KLF15		transcription regulator				1,84E-03	DGAT2,EHHADH,FASN
RORC		ligand-dependent nuclear receptor				1,85E-03	CYP2F1,ELOVL6,NSDHL,Scd2,SLC2A13
digoxin		chemical drug				1,92E-03	ACACA,FASN
RGS2		other				1,92E-03	LPL,SREBF1
G6PD		enzyme				1,92E-03	FASN,SREBF1
L1CAM		other				1,92E-03	IDI1,SQLE
DDB2		other				1,92E-03	BBC3,SOD2
Immunoglobulin		complex				1,96E-03	ACACA,ACLY,ACO1,CTH,DUSP4,FASN,PDHB,SOD2,SQLE
A2M		transporter				1,96E-03	ACLY,FASN,SREBF1
SLC25A13		transporter				1,98E-03	ACLY,C11orf86,ELOVL6,GPD2
WT1		transcription regulator				2,00E-03	CDKN2C,FDPS,IDI1,LSS,Scd2,SQLE
KLF1		transcription regulator				2,09E-03	CDKN2C,DMTN,SERPINH1
ABCA1		transporter				2,09E-03	CYP51A1,DGAT2,SREBF1
TFE3		transcription regulator				2,09E-03	FASN,INSIG1,THRSP
SB 216763		chemical toxicant				2,09E-03	ACACA,FASN,SREBF1
UCP1		transporter		-0,447	bias	2,17E-03	ACACA,CTH,FASN,PGD,PSPH
metformin		chemical drug				2,23E-03	ACACA,FASN,INSIG1,SOD2,SREBF1
gamma-linolenic acid		chemical - endogenous mammalian				2,26E-03	FASN,THRSP
mannose		chemical - endogenous mammalian				2,26E-03	FASN,GPD1
NR1H4		ligand-dependent nuclear receptor		1,969		2,35E-03	ACACA,FASN,GPT,PNPLA3,SREBF1	34 (5)
methotrexate		chemical drug		-0,447		2,36E-03	ACO1,ACSS2,DGAT2,EHHADH,FASN,LPL
n-3 fatty acids		chemical drug				2,36E-03	ELOVL6,FASN,SREBF1
MAPK8		kinase				2,41E-03	BBC3,DIO2,DUSP4,PTGES,SOD2	23 (4)
norepinephrine		chemical - endogenous mammalian		-0,515	bias	2,41E-03	DIO2,ELOVL6,GPD1,PTGES,THRSP
ginsenoside Rb1		chemical - endogenous non-mammalian				2,63E-03	FASN,SREBF1
COL6A1		other				2,63E-03	FASN,IDH1
DGAT1		enzyme				2,63E-03	DGAT2,LPL
ZBTB20		transcription regulator				2,97E-03	ACSS2,CYP2F1,FASN
PLIN1	-1,088	other				3,02E-03	ACACA,FASN
caffeic acid		chemical drug				3,02E-03	FASN,SREBF1
propylthiouracil		chemical drug				3,03E-03	DIO2,ENPEP,THRSP,TRHDE
CLOCK		transcription regulator				3,11E-03	CYP51A1,ELOVL6,FASN,GYS2,MID1IP1,MSMO1
glucosamine		chemical - endogenous mammalian				3,14E-03	ACACA,FASN,GPD1
plicamycin		chemical drug		1,131	bias	3,14E-03	BBC3,FASN,GPD1,SLC11A2
PTEN		phosphatase		0,719		3,30E-03	ACACA,BBC3,EHHADH,FASN,IDI1,LSS,MVD,PDHB,PPP2R5A,SREBF1	16 (2)
SPP1		cytokine		-0,447	bias	3,40E-03	DHCR7,INSIG1,PGD,SC5D,TM7SF2
ESRRA		ligand-dependent nuclear receptor		-1,982	bias	3,40E-03	CYP51A1,IDI1,LPL,PLIN1,Scd2
OMA1		peptidase				3,44E-03	FASN,GPT
SATB2		transcription regulator				3,44E-03	BBC3,IGHM
OSBPL8		transporter				3,44E-03	ACACA,SREBF1
CREB3		transcription regulator				3,44E-03	INSIG1,SREBF1
mevastatin		chemical drug				3,44E-03	DHCR7,SREBF1
PRKAA2		kinase				3,46E-03	DUSP4,FASN,SORL1,SREBF1
CD36		transmembrane receptor				3,48E-03	ACACA,FASN,LPL
AGT		growth factor		-0,647	bias	3,67E-03	FASN,IDH1,IDI1,LSS,MSMO1,NREP,PNKD,SOD2
E. coli serotype 0127B8 lipopolysaccharide		chemical - endogenous non-mammalian		-0,555	bias	3,73E-03	DIO2,GPRC5B,NCAN,PTGES,SOD2
UCP2		transporter				3,89E-03	FASN,LPL
FKBP4		enzyme				3,89E-03	FASN,SREBF1
RGCC		other				3,89E-03	FASN,SREBF1
rofecoxib		chemical drug				3,89E-03	GPT,PTGES
PRKCB		kinase				4,05E-03	FASN,SOD2,SREBF1
PD98059		chemical - kinase inhibitor	Activated	2,723	bias	4,07E-03	BBC3,DIO2,DUSP4,FASN,INSIG1,LPL,PTGES,SQLE,SREBF1
CTNNB1		transcription regulator	Inhibited	-2,000	bias	4,25E-03	ACACA,ACLY,ALCAM,BBC3,CYP51A1,DGAT2,DIO2,FASN,IGHM,LPL,ME1	16 (2)
SIRT1		transcription regulator		1,309	bias	4,29E-03	BBC3,FASN,IGHM,PNPLA3,Scd2,SOD2,SREBF1	48 (10)
MDM4		transcription regulator				4,36E-03	BBC3,SOD2
ATP2A2		transporter				4,36E-03	DGAT2,FASN
POU2F1		transcription regulator				4,55E-03	BBC3,IDH1,LPL,PTGES
Pde4		group				4,85E-03	CYP51A1,FDPS
MED30		transcription regulator				4,85E-03	LPL,SOD2
MPZ		other				4,85E-03	MVD,SQLE
WWOX		enzyme				4,85E-03	BBC3,Scd2
BRD7		transcription regulator				4,85E-03	BBC3,FASN
RARRES2		transmembrane receptor				4,85E-03	FASN,PLIN1
deferoxamine		chemical drug		0,447	bias	4,97E-03	ACO1,FASN,LPL,ME1,SREBF1
JUNB		transcription regulator				5,11E-03	ACLY,FASN,MVD,PLIN1
TSC2		other	Inhibited	-2,000	bias	5,11E-03	ACSS2,NSDHL,SOD2,THRSP
tunicamycin		chemical - endogenous non-mammalian				5,18E-03	ACACA,BBC3,DGAT2,MLXIPL,MVD
NONO		transcription regulator				5,37E-03	ACACA,FASN
TP53COR1		other				5,37E-03	BBC3,SOD2
xylose		chemical reagent				5,52E-03	SREBF1
PAFAH2	-1,104	enzyme				5,52E-03	GPT
FXN		kinase				5,52E-03	ACLY
SLC9C1		other				5,52E-03	ADCY10
SLC26A1		transporter				5,52E-03	GPT
PPP1R3G		other				5,52E-03	SREBF1
MARCH6		enzyme				5,52E-03	DIO2
IQCB1		other				5,52E-03	BBC3
OSBP		transporter				5,52E-03	SREBF1
CCDC8		other				5,52E-03	BBC3
ACBD3		other				5,52E-03	SLC11A2
LINC01370		other				5,52E-03	GLIS3
SLC25A10	-2,250	transporter				5,52E-03	ACACA
oltipraz metabolite M2		chemical reagent				5,52E-03	SREBF1
melissa officinalis essential oil		chemical reagent				5,52E-03	SREBF1
licochalcone E		chemical reagent				5,52E-03	SREBF1
licochalcone A		chemical reagent				5,52E-03	SREBF1
1,2,3,6,7,8-hexachlorodibenzodioxin		chemical toxicant				5,52E-03	IGHM
nefazodone		chemical drug				5,52E-03	GPT
rhapontin		chemical - endogenous non-mammalian				5,52E-03	FASN
ursodeoxycholic acid		chemical - endogenous mammalian				5,57E-03	FASN,GPT,SREBF1
vitamin E		chemical drug				5,57E-03	GPT,LPL,SLC11A2
PIK3CA		kinase				5,82E-03	ALCAM,FASN,SREBF1
FUT8		enzyme				5,92E-03	IGHM,SQLE
BHLHE40		transcription regulator				5,92E-03	FASN,SREBF1
HMGA2		enzyme				5,92E-03	LPL,SREBF1
carvedilol		chemical drug				5,92E-03	FASN,SREBF1
mangiferin		chemical - endogenous non-mammalian				5,92E-03	ACACA,DGAT2
levothyroxine		chemical - endogenous mammalian				6,32E-03	BBC3,DIO2,MLXIPL
mir-223		microRNA		0,000		6,35E-03	ALCAM,LPL,MSMO1,SLC11A2
Pkg		group				6,48E-03	PTGES,SOD2
CYP27A1		enzyme				6,48E-03	ACACA,SREBF1
KCNE3		ion channel				6,58E-03	HEPHL1,IGHM,MOGAT2
ATG7		enzyme				6,58E-03	ACACA,ACLY,SREBF1
camptothecin		chemical drug		-1,314	bias	6,65E-03	BBC3,GAMT,HIST1H3B,INSIG1,PTGES,RECQL4,SOD2,SORL1,TNK2
E. coli lipopolysaccharide		chemical - endogenous non-mammalian				6,85E-03	FDPS,MVD,PMVK
ALDH2		enzyme				7,08E-03	CTH,PSPH
mir-33		microRNA				7,08E-03	ACACA,LPL
9Z,11E-octadecadienoic acid		chemical - endogenous mammalian				7,08E-03	FASN,SREBF1
linoleic acid		chemical - endogenous mammalian				7,12E-03	FASN,LPL,MLXIPL	35 (6)
RXRB		ligand-dependent nuclear receptor				7,40E-03	FASN,SREBF1,THRSP	14 (3)
Mt2		other				7,69E-03	GPT,LPL
U0126		chemical - kinase inhibitor				7,79E-03	APLNR,DUSP4,GAMT,IGHM,LPL,NREP,PLIN1,SOD2
BTNL2		transmembrane receptor				8,28E-03	CDKN2C,GPD2,IGHM
NEUROG3		transcription regulator				8,28E-03	ACACA,FASN,SREBF1
GCG		other				8,28E-03	FASN,FDPS,SREBF1
NR2C2		ligand-dependent nuclear receptor				8,33E-03	GPT,THRSP
CYP19A1		enzyme				8,90E-03	ACACA,FASN,LPL
thyroid hormone receptor		group				8,99E-03	EHHADH,HR
MTA2		transcription regulator				8,99E-03	GPT,SQLE
Mt1		other				8,99E-03	GPT,LPL
linolenic acid		chemical - endogenous mammalian				8,99E-03	FASN,THRSP
spironolactone		chemical drug				9,54E-03	ACACA,FASN,MLXIPL
p70 S6k		group				9,68E-03	FASN,SREBF1
TRIB3		kinase				9,68E-03	CTH,PSPH	8 (2)
rimonabant		chemical drug				9,68E-03	BBC3,SREBF1
SL 327		chemical - protease inhibitor				9,68E-03	BBC3,SYT12
Gsk3		group				9,88E-03	BBC3,FASN,SREBF1
RELA		transcription regulator		-1,928	bias	1,00E-02	ALCAM,BBC3,DIO2,IGHM,PTGES,SOD2,SREBF1
beta-estradiol		chemical - endogenous mammalian		-1,301	bias	1,02E-02	ALCAM,BBC3,CRLF1,CYP51A1,DHCR7,DMTN,DUSP4,FASN,GPD2,LPL,MSMO1,NSDHL,PTGES,SLC11A2,SNED1,SQLE,THRSP,TNK2,TRHDE
cobalt chloride		chemical reagent				1,02E-02	BBC3,SLC11A2,SORL1
AICAR		chemical - endogenous mammalian				1,02E-02	BBC3,FASN,SREBF1
isoproterenol		chemical drug				1,03E-02	APLNR,DIO2,LPL,SOD2
TCF7L2		transcription regulator	Inhibited	-2,449	bias	1,03E-02	CYP51A1,EHHADH,GYS2,IDH1,ME1,SC5D
NFIL3		transcription regulator				1,04E-02	ACACA,FASN
TFRC		transporter				1,09E-02	BBC3,ME1,SLC11A2
MRAP2		other				1,10E-02	MRAP
FAM120B		other				1,10E-02	PLIN1
sPla2		group				1,10E-02	PTGES
TYSND1		peptidase				1,10E-02	GPT
SLC39A14		transporter				1,10E-02	GPT
OSI-027		chemical drug				1,10E-02	BBC3
isoleucine		chemical - endogenous mammalian				1,10E-02	SOD2
vistusertib		chemical drug				1,10E-02	SREBF1
PF-4691502		chemical drug				1,10E-02	BBC3
RRAD		enzyme				1,10E-02	LPL
IVNS1ABP		other				1,10E-02	SOD2
PLA2G2F		enzyme				1,10E-02	PTGES
miR-483-5p (miRNAs w/seed AGACGGG)		mature microRNA				1,10E-02	ALCAM
SRXN1		enzyme				1,10E-02	GPT
NOXO1		other				1,10E-02	SOD2
CCT5		other				1,10E-02	BBC3
DDX24		enzyme				1,10E-02	BBC3
FAIM		other				1,10E-02	GPT
Gsta4		enzyme				1,10E-02	GPT
HUS1		kinase				1,10E-02	BBC3
toluene		chemical - endogenous non-mammalian				1,10E-02	GPT
phenylhydrazine		chemical toxicant				1,10E-02	SLC11A2
S42		chemical reagent				1,10E-02	SREBF1
thiamine		chemical - endogenous mammalian				1,10E-02	TKT
rhamnetin		chemical toxicant				1,10E-02	PLIN1
oleylamide		chemical - endogenous mammalian				1,10E-02	LPL
miR-221-3p (and other miRNAs w/seed GCUACAU)		mature microRNA				1,11E-02	BBC3,SOD2
ARRB1		other				1,11E-02	FASN,LPL
HMGB1		transcription regulator				1,13E-02	FASN,PTGES,SREBF1
MED1		transcription regulator		-1,969	bias	1,17E-02	ACACA,ACLY,EHHADH,FASN
EGR2		transcription regulator				1,17E-02	CYP51A1,DHCR7,DIO2,SQLE
PML		transcription regulator		1,997		1,17E-02	ACACA,FASN,LPL,SREBF1
PRKCI		kinase				1,19E-02	FASN,SREBF1
FECH		enzyme				1,26E-02	CYP2F1,CYP51A1
EIF2AK4		kinase				1,26E-02	PSPH,SOD2
IFRD1		other				1,26E-02	CTH,DGAT2
TG		other				1,26E-02	ACACA,THRSP
MTOR		kinase		-1,457	bias	1,28E-02	ACACA,ACLY,FASN,FDPS,MLXIPL,SREBF1
SOD1		enzyme				1,32E-02	ACO1,CYP2F1,LPL,SLC11A2,SOD2
4-(2-aminoethyl)benzenesulfonylfluoride		chemical - protease inhibitor				1,34E-02	ACSS2,SOD2
PRKAG3		other				1,35E-02	MID1IP1,Scd2,SREBF1,THRSP
phosphate		chemical - endogenous mammalian				1,40E-02	ADAMTS2,DIO2,HIST1H3G
SLC16A2		transporter				1,42E-02	HR,THRSP
RXRG		ligand-dependent nuclear receptor				1,42E-02	EHHADH,LPL
IGF2		growth factor				1,47E-02	DHCR7,ELOVL6,IDH1,SREBF1
pioglitazone		chemical drug		-1,154		1,50E-02	LPL,PLIN1,SOD2,SREBF1
HDAC3		transcription regulator				1,52E-02	ELOVL6,FASN,ME1
LEPR		transmembrane receptor				1,55E-02	ACACA,FASN,LPL,SREBF1
bezafibrate		chemical drug				1,61E-02	EHHADH,FASN,INSIG1
N-nitro-L-arginine methyl ester		chemical drug				1,61E-02	ACO1,INSIG1,SREBF1
sulprostone		chemical drug				1,65E-02	THRSP
atypical protein kinase C		group				1,65E-02	SREBF1
IRS		group				1,65E-02	DGAT2
MLN8054		chemical drug				1,65E-02	BBC3
benfotiamine		chemical drug				1,65E-02	TKT
ST6GALNAC2		enzyme				1,65E-02	GPT
SLC5A10		transporter				1,65E-02	GPT
SIDT2		transporter				1,65E-02	GPT
BIIB021		chemical drug				1,65E-02	CDKN2C
NCF2		enzyme				1,65E-02	SOD2
foretinib		chemical drug				1,65E-02	BBC3
NAB1		transcription regulator				1,65E-02	DUSP4
U2AF2		other				1,65E-02	BBC3
PHYH		enzyme				1,65E-02	GPT
NCOA5		other				1,65E-02	GPT
BPNT1		phosphatase				1,65E-02	GPT
Ly6a (includes others)		other				1,65E-02	IGHM
TOP2B		enzyme				1,65E-02	FASN
UPP1		enzyme				1,65E-02	EHHADH
GLUD1		enzyme				1,65E-02	LPL
NEU1		enzyme				1,65E-02	DGAT2
TCP1		other				1,65E-02	BBC3
NR2F6		ligand-dependent nuclear receptor				1,65E-02	LPL
8-butyl-10-[(3-methoxy-5-pyrrol-2-ylidenepyrrol-2-ylidene)methyl]-11-azabicyclo[7.2.1]dodeca-1(12),9-diene		chemical reagent				1,65E-02	BBC3
UIMC1		other				1,65E-02	BBC3
amifostine		chemical drug				1,65E-02	PTGES
S-efavirenz		chemical drug				1,65E-02	SREBF1
MitoBloCK-6		chemical drug				1,65E-02	PSPH
MK-1642		chemical reagent				1,65E-02	PLIN1
18-alpha-glycyrrhetinic acid		chemical - endogenous non-mammalian				1,65E-02	LPL
poly(C)RNA		chemical reagent				1,65E-02	PTGES
megestrol acetate		chemical drug				1,65E-02	SREBF1
torin1		chemical reagent				1,66E-02	ACSS2,FASN,PDHB
ETV5		transcription regulator				1,66E-02	ALCAM,FASN,MID1IP1
SOD2	-1,043	enzyme				1,75E-02	ADCY10,GPT,SOD2
PRMT5		enzyme				1,77E-02	FASN,SREBF1
4-methylnitrosoamino-1-(3-pyridinyl)-1-butanone		chemical toxicant				1,77E-02	FASN,TKT
HOXA10		transcription regulator	Activated	2,000	bias	1,80E-02	CYP2F1,ME1,Scd2,THRSP
thapsigargin		chemical toxicant		-0,312	bias	1,80E-02	BBC3,DIO2,SREBF1,THRSP
GW501516		chemical drug				1,94E-02	FASN,GPD1,LPL
PNPLA2		enzyme				1,96E-02	FASN,SREBF1
SOX4		transcription regulator	Inhibited	-2,000	bias	1,97E-02	BBC3,DUSP4,ENPEP,NREP
PDX1		transcription regulator				2,04E-02	BBC3,IDH1,INSIG1,Slc25a1
LG100268		chemical reagent				2,05E-02	LPL,SREBF1
STAT5B		transcription regulator	Inhibited	-2,236	bias	2,13E-02	AGPAT2,DGAT2,GPD1,ME1,THRSP
PRKAA		group				2,15E-02	FASN,SREBF1
NKX2-5		transcription regulator				2,15E-02	ACACA,DIO2
CREBBP		transcription regulator				2,16E-02	DUSP4,EHHADH,FDPS,LPL,SREBF1,THRSP
CC8490		chemical drug				2,19E-02	SOD2
benoxaprofen		chemical drug				2,19E-02	EHHADH
TR-RXR		complex				2,19E-02	THRSP
RASAL3		other				2,19E-02	GPT
FDX2		transporter				2,19E-02	ACO1
HINT2		other				2,19E-02	GPT
NOX5		ion channel				2,19E-02	PTGES
SLC13A5		transporter				2,19E-02	ACLY
SLCO1C1		transporter				2,19E-02	HR
P-TEFb		complex				2,19E-02	BBC3
TAOK2		kinase				2,19E-02	SOD2
KPNA1		transporter				2,19E-02	GPT
H3F3A/H3F3B		other				2,19E-02	BBC3
AGL		enzyme				2,19E-02	GPT
FBXL5		enzyme				2,19E-02	SLC11A2
RNF139		enzyme				2,19E-02	FASN
PDE10A		enzyme				2,19E-02	GPT
FDXR		enzyme				2,19E-02	ACO1
2-[[4-[(e)-styryl]phenoxy]methyl]oxirane		chemical reagent				2,19E-02	SREBF1
PLA2G16		enzyme				2,19E-02	GPT
KLRC1		transmembrane receptor				2,19E-02	GPT
DEETGE-CAL-Tat		chemical reagent				2,19E-02	SOD2
SRT2183		chemical reagent				2,19E-02	FASN
glabridin		chemical - endogenous non-mammalian				2,19E-02	SOD2
protoporphyrin IX		chemical - endogenous mammalian				2,19E-02	BBC3
ethyl linoleate		chemical - endogenous mammalian				2,19E-02	SC5D
thymeleatoxin		chemical toxicant				2,19E-02	SOD2
desmosterol		chemical - endogenous mammalian				2,19E-02	Scd2
bexarotene		chemical drug		-1,067	bias	2,22E-02	ALCAM,CTH,EHHADH,LPL
Vegf		group		-1,970	bias	2,24E-02	APLNR,CDKN2C,CRLF1,DUSP4,GPRC5B,INSIG1,LRIG1
CALR		transcription regulator				2,25E-02	LPL,SREBF1
ATF1		transcription regulator				2,25E-02	CYP51A1,SOD2
IRF6		transcription regulator				2,25E-02	PTGES,SOD2
EOMES		transcription regulator				2,25E-02	ALCAM,APLNR,DUSP4
MYC		transcription regulator		-1,012	bias	2,30E-02	ACACA,ALCAM,BBC3,DUSP4,FASN,GAMT,GPT,IDH1,Scd2,SERPINH1,SOD2,TKT
VEGFB		growth factor				2,35E-02	BBC3,SOD2
SRSF2		transcription regulator				2,35E-02	MLXIPL,SREBF1
D-galactosamine		chemical - endogenous mammalian				2,35E-02	GPT,SOD2
2,4,5,2',4',5'-hexachlorobiphenyl		chemical toxicant				2,36E-02	ELOVL6,FASN,SREBF1
wortmannin		chemical - kinase inhibitor		1,964	bias	2,41E-02	ACACA,FASN,GPD1,SREBF1
ANGPT1		growth factor				2,45E-02	ALCAM,DUSP4
KLF11		transcription regulator				2,45E-02	DIO2,SOD2
melatonin		chemical - endogenous mammalian				2,47E-02	ACACA,FASN,SOD2
Rxr		group				2,53E-02	HR,INSIG1,SREBF1
RBM5		other				2,56E-02	INSIG1,SERPINH1
GPX1		enzyme				2,56E-02	DUSP4,SOD2
etoposide		chemical drug				2,57E-02	BBC3,DUSP4,FASN,SOD2
GLI1		transcription regulator	Inhibited	-2,000	bias	2,62E-02	DIO2,INSIG1,NREP,TMEM79
GH1		growth factor				2,64E-02	FASN,SREBF1,TKT
testosterone propionate		chemical drug				2,67E-02	FDPS,PARM1
MIF		cytokine				2,70E-02	DGAT2,FASN,SREBF1
FA2H		enzyme				2,73E-02	FASN
RASSF6		other				2,73E-02	BBC3
BCAS2		other				2,73E-02	BBC3
RHBDD3		other				2,73E-02	GPT
ENTPD5		enzyme				2,73E-02	GPT
HLA-DR		complex				2,73E-02	IGHM
Pik3r		group				2,73E-02	BBC3
TRIM27		transcription regulator				2,73E-02	GPT
TRAFD1		other				2,73E-02	GPT
HAMP		other				2,73E-02	SLC11A2
PPP1R13B		phosphatase				2,73E-02	BBC3
HADHA		enzyme				2,73E-02	GPT
BRCA2		transcription regulator				2,73E-02	BBC3
BRD8		transcription regulator				2,73E-02	AGPAT2
GCLM		enzyme				2,73E-02	GPT
LY379196		chemical - kinase inhibitor				2,73E-02	LPL
vinyl carbamate		chemical toxicant				2,73E-02	GPT
triiodothyronine, reverse		chemical - endogenous mammalian				2,73E-02	DIO2
fenoldopam		chemical drug				2,73E-02	PPP2R5A
butylated hydroxytoluene		chemical toxicant				2,73E-02	PTGES
ruboxistaurin		chemical drug				2,73E-02	SREBF1
manganese chloride		chemical reagent				2,73E-02	SOD2
tin mesoporphyrin		chemical drug				2,73E-02	Slc25a1
N-arachidonoyl-dopamine		chemical - endogenous mammalian				2,73E-02	PTGES
SIRT3		enzyme				2,77E-02	DIO2,SOD2
KAT2B		transcription regulator				2,77E-02	FASN,THRSP
IL6		cytokine		-0,342	bias	2,80E-02	BBC3,CRLF1,GALE,IGHM,LPL,PTGES,SC5D,SOD2,THRSP
CEBPB		transcription regulator	Inhibited	-2,415	bias	2,88E-02	APLNR,DGAT2,DHCR7,PLXND1,PTGES,SREBF1
lysophosphatidylinositol		chemical - endogenous mammalian				2,89E-02	INSIG1,SOD2
HDL		complex				2,89E-02	INSIG1,SREBF1
XBP1		transcription regulator		1,177	bias	2,91E-02	ACACA,FASN,Gkn3,SREBF1
corticosterone		chemical - endogenous mammalian				2,94E-02	ACACA,DIO2,FASN
triamcinolone acetonide		chemical drug		1,000		2,96E-02	CTH,INSIG1,PSPH,SOD2
C/EBP		group				3,00E-02	DIO2,PTGES
fish oils		chemical drug				3,11E-02	FASN,MLXIPL
SCARB1		transporter				3,11E-02	FASN,SREBF1
brefeldin A		chemical - endogenous non-mammalian				3,11E-02	BBC3,LPL
H2AFB3 (includes others)		other				3,23E-02	BBC3,PAQR9
ADRB2		G-protein coupled receptor				3,23E-02	ACACA,FASN
LIF		cytokine		-0,218	bias	3,23E-02	ACACA,GPT,LPL,SOD2
ESR2		ligand-dependent nuclear receptor				3,24E-02	BBC3,DHCR7,DMTN,FASN,LPL,THRSP
alpha-estradiol		chemical - endogenous mammalian				3,26E-02	SREBF1
thioinosine		chemical toxicant				3,26E-02	LPL
2,5-bis(5-hydroxymethyl-2-thienyl)furan		chemical reagent				3,26E-02	BBC3
CYP3A		group				3,26E-02	SQLE
PADI4		enzyme				3,26E-02	BBC3
RASSF3		other				3,26E-02	BBC3
WDFY2		other				3,26E-02	FASN
valine		chemical - endogenous mammalian				3,26E-02	SOD2
taspoglutide		biologic drug				3,26E-02	PLIN1
IGLL1/IGLL5		other				3,26E-02	IGHM
CD79B		transmembrane receptor				3,26E-02	IGHM
OPRK1		G-protein coupled receptor				3,26E-02	PLXND1
MC2R		G-protein coupled receptor				3,26E-02	MRAP
Pzp		other				3,26E-02	LPL
BCL2L12		other				3,26E-02	BBC3
TP53RK		kinase				3,26E-02	CDKN2C
GRM5		G-protein coupled receptor				3,26E-02	SOD2
PANDAR		other				3,26E-02	BBC3
Fructus xanthii aqueous extract		chemical - endogenous non-mammalian				3,26E-02	FASN
ABCB7		transporter				3,26E-02	ACO1
NEDD4L		enzyme				3,26E-02	TNK2
lestaurtinib		chemical drug				3,26E-02	SOD2
zonisamide		chemical drug				3,26E-02	SOD2
juglone		chemical toxicant				3,26E-02	FASN
GPER1		G-protein coupled receptor				3,34E-02	DUSP4,FASN
FOS		transcription regulator		0,302	bias	3,37E-02	ACACA,CTH,DIO2,ELOVL6,FASN,LPL,NSDHL
PTPN1		phosphatase				3,46E-02	FASN,SREBF1
FOXO3		transcription regulator				3,46E-02	ACLY,BBC3,ENPEP,FASN,SOD2
sulforafan		chemical drug				3,46E-02	ENPEP,PTGES,TKT
dimethyl sulfoxide		chemical drug				3,46E-02	LPL,SLC11A2,SLC36A2
L-methionine		chemical - endogenous mammalian				3,58E-02	CDKN2C,SOD2
FBXW7		enzyme				3,58E-02	DGAT2,SREBF1
iron		chemical - endogenous mammalian				3,58E-02	SLC11A2,SOD2
RAS		group				3,60E-02	PTGES,SOD2,SREBF1
PDGF BB		complex	Inhibited	-2,236	bias	3,62E-02	CTH,FASN,Scd2,SOD2,SREBF1
FGF10		growth factor				3,71E-02	CYP51A1,LSS
3-methylcholanthrene		chemical toxicant				3,71E-02	ME1,PTGES
EBF1		transcription regulator				3,74E-02	FASN,IGHM,SREBF1
phlorizin		chemical - endogenous non-mammalian				3,80E-02	Slc25a1
flavokawain B		chemical - endogenous non-mammalian				3,80E-02	BBC3
PON3		enzyme				3,80E-02	GPT
QRFP		other				3,80E-02	LPL
dimethyl sulfone		chemical drug				3,80E-02	GPT
BAG6		enzyme				3,80E-02	BBC3
SELL		transmembrane receptor				3,80E-02	GPT
REV1		enzyme				3,80E-02	BBC3
DMTF1		transcription regulator				3,80E-02	BBC3
PTGDS		enzyme				3,80E-02	DUSP4
TSPO		transmembrane receptor				3,80E-02	SOD2
glyceraldehyde-BSA		chemical reagent				3,80E-02	FASN
methylglyoxal-BSA		chemical reagent				3,80E-02	FASN
CD79A		transmembrane receptor				3,80E-02	IGHM
GNMT		enzyme				3,80E-02	GPT
PILRA		other				3,80E-02	GPT
copper sulfate		chemical drug				3,80E-02	SLC11A2
acolbifene		chemical drug				3,80E-02	SREBF1
VHL		transcription regulator				3,81E-02	BBC3,NREP,SOD2
FOXC2		transcription regulator				3,83E-02	LPL,PLIN1
di(2-ethylhexyl) phthalate		chemical toxicant				3,83E-02	EHHADH,SREBF1
NCOR2		transcription regulator				3,95E-02	LPL,PLIN1
Ngf		group				3,95E-02	BBC3,DUSP4
quercetin		chemical drug				4,03E-02	FASN,GPT,LPL
GW 4064		chemical toxicant				4,08E-02	ACACA,THRSP
thioctic acid		chemical drug				4,08E-02	LPL,SOD2
emodin		chemical drug				4,21E-02	LPL,SOD2
JUN		transcription regulator		-0,577	bias	4,23E-02	BBC3,DIO2,GPT,MVD,PTGES,SOD2
REL		transcription regulator				4,30E-02	ACSS2,BBC3,IGHM,SOD2
L-phenylalanine		chemical - endogenous mammalian				4,33E-02	SOD2
CERS6		transcription regulator				4,33E-02	BBC3
GPBAR1		G-protein coupled receptor				4,33E-02	DIO2
CD8A		other				4,33E-02	IGHM
SLC25A4		transporter				4,33E-02	SOD2
MAD2L1		other				4,33E-02	LRIG1
SOAT1		enzyme				4,33E-02	FASN
ATXN3		peptidase				4,33E-02	SOD2
ethyl 2-{[(6,7-dimethyl-3-oxo-1,2,3,4-tetrahydro-2-quinoxalinyl)acetyl]amino}-4,5-dimethyl-3-thiophenecarboxylate		chemical reagent				4,33E-02	BBC3
acetone		chemical - endogenous mammalian				4,33E-02	AGPAT2
CITCO		chemical reagent				4,33E-02	THRSP
SC-58125		chemical drug				4,33E-02	PTGES
myxothiazol		chemical toxicant				4,33E-02	SOD2
protocatechuic acid		chemical - endogenous non-mammalian				4,33E-02	SOD2
ziprasidone		chemical drug				4,33E-02	SC5D
buserelin		biologic drug				4,33E-02	DUSP4
uridine		chemical - endogenous mammalian				4,33E-02	EHHADH
MUC1		other				4,34E-02	FASN,SOD2
ursolic acid		chemical drug				4,34E-02	FASN,SOD2
Pka		complex				4,40E-02	CYP51A1,DUSP4,SREBF1
VDR		transcription regulator				4,40E-02	ACACA,GPD1,SREBF1
CNR1		G-protein coupled receptor				4,40E-02	ACACA,FASN,SREBF1
2-amino-5-phosphonovaleric acid		chemical - other				4,40E-02	ADAMTS2,BBC3,TSPAN18
actinomycin D		biologic drug		1,154	bias	4,41E-02	BBC3,DUSP4,FASN,LPL
PRKAA1		kinase				4,55E-02	SOD2,SORL1,THRSP
ACOX1		enzyme				4,55E-02	EHHADH,FASN,LPL
CpG oligonucleotide		chemical drug				4,55E-02	PTGES,SLC46A1,SOD2
OSMR		transmembrane receptor				4,74E-02	FASN,SREBF1
USF2		transcription regulator				4,74E-02	FASN,THRSP
HNF1A		transcription regulator				4,77E-02	ADCY10,CYB5B,ENPEP,MID1IP1,MLXIPL,PAFAH2
IFNAR1		transmembrane receptor				4,79E-02	IDI1,SOD2,SQLE
curcumin		chemical drug		0,537	bias	4,79E-02	ACO1,BBC3,LPL,PTGES,SREBF1
L-lysine		chemical - endogenous mammalian				4,86E-02	SOD2
tannic acid		chemical toxicant				4,86E-02	FASN
geneticin		chemical toxicant				4,86E-02	BBC3
SLC11A1		transporter				4,86E-02	SLC11A2
4-nonylphenol		chemical toxicant				4,86E-02	LPL
Rap1		group				4,86E-02	SORL1
ARV1		transporter				4,86E-02	SREBF1
STK17A		kinase				4,86E-02	SOD2
HUWE1		transcription regulator				4,86E-02	CDKN2C
BCKDK		kinase				4,86E-02	SOD2
BANP		other				4,86E-02	BBC3
AGRP		other				4,86E-02	DIO2
MED15		transcription regulator				4,86E-02	BBC3
ATG16L1		enzyme				4,86E-02	SOD2
FANCD2		other				4,86E-02	SOD2
STK25		kinase				4,86E-02	FASN
SLC2A1		transporter				4,86E-02	ACACA
MSH2		enzyme				4,86E-02	BBC3
UACA		other				4,86E-02	GPT
IL22RA1		transmembrane receptor				4,86E-02	SOD2
DDB1		other				4,86E-02	BBC3
PDYN		transporter				4,86E-02	PLXND1
poloxamer		chemical reagent				4,86E-02	LPL
sulindac sulfone		chemical - endogenous mammalian				4,86E-02	PTGES
racemic flurbiprofen		chemical drug				4,86E-02	THRSP
prodigiosin		chemical toxicant				4,86E-02	BBC3
2,4-dinitrobenzenesulfonic acid		chemical reagent				4,86E-02	CTH
hexarelin		chemical toxicant				4,86E-02	INSIG1
carnosine		chemical - endogenous mammalian				4,86E-02	FASN
saturated fatty acid		chemical - other				4,86E-02	SREBF1
arachidonyltrifluoromethane		chemical reagent				4,86E-02	SOD2
3-beta,17-beta-androstanediol		chemical - endogenous mammalian				4,86E-02	BBC3
22(S)-hydroxycholesterol		chemical - endogenous mammalian				4,86E-02	LPL
HNF4A		transcription regulator	Inhibited	-2,236	bias	4,96E-02	ACLY,ACO1,ACSS2,ADCY10,ALCAM,ATAT1,CYP51A1,FDPS,GPT,GYS2,HIST1H2BF,MID1IP1,MLXIPL,PAFAH2,PNPLA3,SREBF1,TM7SF2,TMEM79
fulvestrant		chemical drug		1,969		6,06E-02	CDKN2C,LPL,PTGES,RECQL4

## Sheet: Pathways UR DEGs SCAT & EWAT
Ingenuity Canonical Pathways	-log(p-value)	Ratio	z-score	Molecules
Interferon Signaling	13.4	0.306	2.53	IFIT3,IFITM3,IRF1,IRF9,ISG15,OAS1,PSMB8,SOCS1,STAT1,STAT2,TAP1
Activation of IRF by Cytosolic Pattern Recognition Receptors	6.63	0.127	1.414	ADAR,IFIT2,IRF7,IRF9,ISG15,STAT1,STAT2,ZBP1
Antigen Presentation Pathway	5.6	0.154	NaN	HLA-A,HLA-E,PSMB8,PSMB9,TAP1,TAP2
Death Receptor Signaling	3.48	0.0659	1.633	DAXX,HSPB7,PARP11,PARP14,PARP9,TNFSF10
Retinoic acid Mediated Apoptosis Signaling	3.45	0.0833	2.236	IRF1,PARP11,PARP14,PARP9,TNFSF10

## Sheet: Regulators UR DEGs SCAT & EWAT
© 2000-2019 QIAGEN. All rights reserved.
Upstream Regulator	Expr Log Ratio	Molecule Type	Predicted Activation State	Activation z-score	Flags	p-value of overlap	Target molecules in dataset	Mechanistic Network
STAT1	2,548	transcription regulator	Activated	6,351	bias	6,16E-46	BATF2,C4A/C4B,CD274,CEBPD,CMPK2,Cxcl9,Cyp2d9 (includes others),GBP2,GBP3,GBP4,GBP5,GBP6,HLA-E,IFI44,Ifi47,IFIT1B,IFIT2,IFIT3,IFITM3,Igtp,Iigp1,IL18BP,IRF1,IRF7,IRF9,Irgm1,ISG15,LY6E,OAS1,OAS2,Oasl2,PARP9,PSMB8,PSMB9,RNF213,RSAD2,RTP4,SAMHD1,Serpina3g (includes others),SERPING1,SLFN13,SOCS1,SP110,STAT1,STAT2,TAP1,Tgtp1/Tgtp2,TNFSF10,TRIM21,UBD,USP18,WARS,XAF1,ZBP1	121 (13)
TRIM24		transcription regulator	Inhibited	-5,446	bias	6,47E-44	Apol9a/Apol9b,Bst2,CMPK2,GBP2,GBP3,GBP4,GLUL,IFI44,Ifi47,IFIT1B,IFIT2,IFIT3,Igtp,Iigp1,IRF1,IRF7,IRF9,IRGM,Irgm1,ISG15,Ly6a (includes others),OAS1,PHF11,PSMB8,PSMB9,RTP4,SAMHD1,SERPINE1,SOCS1,STAT1,STAT2,TAP1,Tgtp1/Tgtp2,UBA7,USP18	73 (7)
IRF7	3,198	transcription regulator	Activated	6,167	bias	8,42E-44	ADAR,CMPK2,DAXX,GBP3,GBP4,GBP5,IFI44,Ifi47,IFIT1B,IFIT2,IFIT3,IFITM3,Igtp,IRF1,IRF7,IRF9,IRGM,Irgm1,ISG15,Ly6a (includes others),OAS1,OAS2,Oasl2,PARP14,PHF11,PSMB8,PSMB9,RSAD2,RTP4,SOCS1,STAT1,STAT2,TAP1,TAP2,TNFSF10,TRIM21,Trim30a/Trim30d,UBA7,USP18,XAF1,ZBP1	100 (16)
IFNG		cytokine	Activated	7,067	bias	2,19E-41	BATF2,Bst2,C4A/C4B,Casp12,Ccl6,CD163,CD274,CEBPD,CHAC1,CMPK2,Cxcl9,DAXX,DEPP1,DTX3L,DUSP9,FAM107A,FKBP5,GBP2,GBP3,GBP4,GBP5,GBP6,GBP7,Gbp8,GLUL,Gvin1 (includes others),H6PD,HIP1,HLA-A,HLA-E,ID1,IFI44,Ifi47,IFIT1B,IFIT2,IFIT3,IFITM3,Igtp,Iigp1,IL18BP,IL6R,IRF1,IRF7,IRF9,IRGM,Irgm1,ISG15,LOX,Ly6a (includes others),LY6E,MAN2A1,MITF,Mt1,NEDD9,NTRK2,OAS1,OAS2,PARP14,PARP9,PSMB8,PSMB9,RSAD2,RTP4,SAMHD1…	125 (16)
IFNB1		cytokine	Activated	5,571	bias	5,05E-40	Apol11b (includes others),Bst2,CD274,CMPK2,DAXX,GBP2,GBP3,GBP4,GBP5,GBP6,GBP7,Gbp8,Gvin1 (includes others),HLA-A,Ifi47,IFIT1B,IFIT2,IFIT3,Igtp,IRF1,IRF7,IRF9,IRGM,Irgm1,ISG15,OAS1,OAS2,Oasl2,PARP14,PDK4,RNASEL,RSAD2,SLFN13,SOCS1,STAT1,STAT2,Tgtp1/Tgtp2,THBS1,THBS2,TNFSF10,TRIM21,Trim30a/Trim30d,UBA7,USP18,XAF1,ZBP1	116 (16)
Ifnar		group	Activated	5,495	bias	5,27E-38	Bst2,CD274,Cxcl9,GBP2,HLA-A,HLA-E,IFIT1B,IFIT2,IFIT3,IFITM3,IRF1,IRF7,IRF9,Irgm1,ISG15,OAS1,OAS2,PSMB8,PSMB9,RNF213,RSAD2,Sp100,STAT1,STAT2,TAP1,TAP2,TNFSF10,TRIM21,USP18,XAF1,ZBP1	120 (17)
Interferon alpha		group	Activated	5,986	bias	7,78E-34	ADAR,Bst2,Cxcl9,DAXX,DDIT4,GBP2,GBP3,GBP6,HLA-A,IFI44,Ifi47,IFIT1B,IFIT2,IFIT3,IFITM3,Iigp1,IL6R,IRF1,IRF7,IRF9,ISG15,OAS1,OAS2,Oasl2,PARP14,PARP9,PHF11,PSMB8,PSMB9,RNASEL,RNF213,RSAD2,RTP4,SLFN13,SOCS1,SP110,STAT1,STAT2,TAP1,TAP2,Tgtp1/Tgtp2,TMEM140,TNFSF10,TRIM21,UBA7,USP18,WARS,ZBP1	84 (11)
IRF3		transcription regulator	Activated	5,666	bias	7,56E-31	ADAR,AHNAK,Bst2,CD274,CMPK2,Cxcl9,DAXX,GBP5,IFI44,Ifi47,IFIT1B,IFIT2,IFIT3,IFITM3,Igtp,IRF1,IRF7,IRGM,Irgm1,ISG15,OAS1,OAS2,Oasl2,PARP14,PHF11,PNP,RSAD2,STAT1,STAT2,TAP1,TNFSF10,Trim30a/Trim30d,USP18,ZBP1	87 (14)
STAT3		transcription regulator		0,407	bias	1,81E-28	ALDH1A1,CD274,CEBPD,CMPK2,Cxcl9,GBP2,GBP3,GBP5,GBP6,HLA-A,ID1,IFI44,IFIT1B,IFIT2,IFIT3,IFITM3,Igtp,IL6R,IRF1,IRF7,IRF9,Irgm1,ISG15,LOX,MITF,Mt1,NDRG1,OAS1,OAS2,PSMB8,PSMB9,RSAD2,Serpina3g (includes others),SERPINE1,SLFN13,SOCS1,SP110,STAT1,STAT2,TAP1,Tgtp1/Tgtp2,THBS1,TNFSF10,TNS1,UBD,USP18,WARS,XAF1	124 (17)
STAT2	2,223	transcription regulator	Activated	2,301	bias	1,98E-28	GBP6,Ifi47,IFIT1B,IFIT2,IFIT3,Iigp1,IRF1,IRF7,IRF9,ISG15,OAS1,OAS2,Oasl2,PSMB8,RSAD2,RTP4,SOCS1,STAT1,TNFSF10,USP18,WARS,ZBP1	116 (17)
poly rI:rC-RNA		biologic drug	Activated	6,152	bias	2,91E-26	ADAR,Apol11b (includes others),Bst2,BTC,Casp12,CD274,CEBPD,Cxcl9,DAXX,GBP2,HLA-A,HLA-E,IFIT1B,IFIT2,IFIT3,IFITM3,Igtp,Iigp1,IRF1,IRF7,IRF9,ISG15,LY6E,OAS1,OAS2,Oasl2,PARP11,PARP14,PSMB8,PSMB9,RSAD2,SERPING1,SOCS1,Sp100,STAT1,STAT2,TAP1,TAP2,THBS1,TNFSF10,Trim30a/Trim30d,ZBP1	96 (13)
SIRT1		transcription regulator	Inhibited	-4,958	bias	3,25E-26	ADAR,CMPK2,Csprs (includes others),GBP3,GBP6,HLA-A,ID1,IFI44,Ifi47,IFIT1B,IFIT3,IFITM3,Igtp,Iigp1,IRF7,IRGM,Irgm1,LY6E,NTRK2,OAS1,OAS2,Oasl2,PARP14,PDK4,PER1,PSMB9,RNF213,RSAD2,RTP4,SERPINE1,SFRP5,SP110,STAT1,TAP1,Tgtp1/Tgtp2,Trim30a/Trim30d,UBA7,USP18	121 (13)
IFNAR1		transmembrane receptor	Activated	3,526	bias	1,34E-25	Apol11b (includes others),Apol9a/Apol9b,CMPK2,Cxcl9,GBP4,HLA-A,IFI44,IFIT1B,IFIT2,IFIT3,IRF7,ISG15,Ly6a (includes others),OAS1,OAS2,Oasl2,RSAD2,RTP4,SERPINE1,SOCS1,Sp100,STAT1,THBS1,TNFSF10,UBD,USP18,XAF1	112 (15)
IRF9	1,548	transcription regulator		1,200		1,81E-25	Cxcl9,GBP6,Ifi47,IFIT2,IFIT3,IFITM3,Iigp1,IRF1,IRF7,ISG15,OAS2,Oasl2,RTP4,SOCS1,STAT1,STAT2,Tgtp1/Tgtp2,TNFSF10,ZBP1	112 (16)
ACKR2		G-protein coupled receptor	Inhibited	-4,243	bias	9,92E-25	ADAR,Cxcl9,IFI44,Ifi47,IFIT1B,IFIT2,IFIT3,Ifitm6,Iigp1,IRF7,ISG15,OAS1,OAS2,Oasl2,RSAD2,STAT1,STAT2,USP18
IFNA2		cytokine	Activated	5,436	bias	1,78E-24	CMPK2,GBP2,GBP4,HLA-A,HLA-E,IFI44,IFIT2,IFIT3,IFITM3,IRF1,IRF7,IRF9,ISG15,LY6E,OAS1,OAS2,PARP9,PHF11,RSAD2,SAMHD1,SOCS1,SP110,STAT1,TAP1,TNFSF10,TRIM21,UBA7,UBD,USP18,XAF1,ZBP1	107 (15)
PTGER4		G-protein coupled receptor	Inhibited	-4,325		6,35E-24	ARRDC3,CMPK2,Cxcl9,DAXX,GBP2,GBP4,GBP6,Ifi47,IFIT1B,IFIT2,Igtp,IRF1,IRF7,IRGM,Irgm1,PARP14,RNASEL,RNF213,RSAD2,RTP4,SLFN13,Tgtp1/Tgtp2,TNFSF10,TRIM21,USP18,XAF1	130 (14)
IRF1	2,066	transcription regulator	Activated	4,284	bias	1,09E-23	CD274,CMPK2,Cxcl9,GBP2,Ifi47,IFIT2,IFIT3,IFITM3,IL18BP,IRF1,IRF7,IRF9,ISG15,OAS1,OAS2,PSMB8,PSMB9,RSAD2,SOCS1,STAT1,STAT2,TAP1,TAP2,TNFSF10,TRIM21,UBD,XAF1	121 (16)
IFNL1		cytokine	Activated	4,420	bias	1,56E-21	CHAC1,CMPK2,IFI44,IFIT2,IFIT3,IFITM3,IRF9,ISG15,OAS1,OAS2,PHF11,PSMB9,RSAD2,RTP4,SP110,STAT1,STAT2,TMEM140,USP18,XAF1	105 (13)
RNASEH2A		enzyme				1,66E-21	ADAR,GBP2,IFI44,IFIT1B,IFIT2,IFIT3,IFITM3,IRF1,IRF7,IRF9,ISG15,OAS1,PARP9,RSAD2,TRIM21,USP18
SOCS1	1,477	other	Inhibited	-3,989	bias	4,29E-21	Cxcl9,FKBP5,GBP5,GBP6,Gvin1 (includes others),H2-T24,IFI44,Ifi47,IFIT1B,IFIT2,IFIT3,Iigp1,IRF1,IRF7,IRGM,ISG15,OAS1,OAS2,Oasl2,RSAD2,SOCS1,STAT1,USP18	124 (16)
E. coli B4 lipopolysaccharide		chemical toxicant	Activated	4,513	bias	5,91E-20	9330175E14Rik,CD274,Csprs (includes others),FIBIN,GBP2,GBP4,Gm4951,HLA-A,Hrct1,IFIT1B,IFIT3,IFITM3,Ifitm6,Igtp,Iigp1,Ly6a (includes others),Oasl2,PARP9,Plscr2,PSMB8,RSAD2,RTP4,SOCS1,TAP1,TNFSF10,Trim30a/Trim30d,TXNIP,USP18,ZBP1	104 (15)
DNASE2		enzyme	Inhibited	-2,407	bias	2,29E-19	Apol9a/Apol9b,IFIT1B,IFIT3,IRF7,ISG15,Ly6a (includes others),OAS1,Oasl2,RSAD2,RTP4,Sp100,TNFSF10,USP18,ZBP1
IFN alpha/beta		group	Activated	4,035	bias	5,19E-19	Cxcl9,DAXX,HLA-A,IFIT2,IFIT3,IRF1,IRF7,Irgm1,Ly6a (includes others),LY6E,RSAD2,SOCS1,Sp100,STAT1,STAT2,Tgtp1/Tgtp2,TNFSF10,TRIM21	123 (17)
dexamethasone		chemical drug		1,170		9,26E-19	ADRB2,ALDH1A1,APOD,C12orf42,CD163,CD274,CEBPD,CHIT1,CMPK2,CRISPLD2,Cxcl9,DDIT4,DEPP1,ENC1,FAM107A,FKBP5,GBP2,GBP3,GBP5,GLUL,H6PD,HIP1,HLA-A,ID1,IFI44,IFIT1B,IFIT2,IFIT3,IFITM3,IL6R,IRF1,IRF7,IRF9,ISG15,Ly6a (includes others),LY6E,LYVE1,Mt1,Mt2,PARP14,PCSK5,PDK4,PER1,PIK3IP1,PRELP,RBP7,RSAD2,SAMHD1,SERPINE1,SERPING1,SOCS1,SPTBN1,STAT1,Sult1a1,TAP2,Tgtp1/Tgtp2,THBS1,TIMP4,TMEM140,TNFSF10,TNS1,Trim3…	139 (16)
lipopolysaccharide		chemical drug	Activated	6,839	bias	3,44E-18	ADAR,ADRB2,Apol11b (includes others),Casp12,CD163,CD274,CEBPD,CMPK2,Cxcl9,DAXX,DDIT4,Ear2 (includes others),GBP2,GBP3,GBP4,GBP5,GBP6,HLA-A,HMGCS2,IFI44,Ifi47,IFIT1B,IFIT2,IFIT3,Igtp,Iigp1,IL6R,IRF1,IRF7,IRF9,IRGM,Irgm1,ISG15,Ly6a (includes others),Mt1,Mt2,OAS1,OAS2,PARP11,PARP14,PARP9,PDK4,PSMB8,PSMB9,RSAD2,SERPINE1,SLFN13,SOCS1,STAT1,STAT2,STIM1,TAP1,Tgtp1/Tgtp2,THBS1,THBS2,TIMP4,TNFSF10,TRIM21,…	124 (15)
IFN Beta		group	Activated	4,480	bias	3,62E-18	CD274,HLA-A,IFI44,IFIT1B,IFIT2,IFIT3,IRF1,IRF7,IRF9,ISG15,Mt2,OAS1,OAS2,RSAD2,SOCS1,STAT1,STAT2,TNFSF10,USP18,XAF1,ZBP1	106 (15)
OSMR		transmembrane receptor				4,79E-18	C15orf48,Cxcl9,GBP2,GBP4,GBP5,Ifi47,Igtp,IL6R,Irgm1,Mt2,OAS1,Oasl2,PHF11,PSMB9,Serpina3g (includes others),SOCS1	103 (15)
PRL		cytokine	Activated	4,053	bias	6,40E-18	ADAR,CEBPD,CMPK2,DTX3L,ID1,IFI44,IFIT3,IRF1,IRF7,IRF9,ISG15,LY6E,LYVE1,OAS1,OAS2,PARP14,PDK4,RSAD2,SAMHD1,SOCS1,SP110,STAT1,STAT2,TMEM140,USP18,XAF1,XDH	106 (15)
IL10RA		transmembrane receptor	Inhibited	-4,895		7,62E-18	BATF2,Cxcl9,DDIT4,GBP2,GBP5,GBP6,Gbp8,HLA-A,Ifi47,Iigp1,IL18BP,IRF1,IRF7,IRGM,Irgm1,Ly6a (includes others),PSMB8,PSMB9,RNF213,RSAD2,SAMHD1,Serpina3g (includes others),STAT1,Sult1a1,TAP1,TAP2,Tgtp1/Tgtp2,ZBP1	115 (18)
NKX2-3		transcription regulator	Inhibited	-3,674		1,77E-17	BATF2,CMPK2,EIF4EBP3,GALNT15,GASK1B,GBP2,IL18BP,LY6E,PARP14,PARP9,PSMB8,PSMB9,RNF213,RTP4,SP110,STAT1,STAT2,TAP1,TAP2,TENT5A,TRIM21,UBA7,USP18,XAF1
DOCK8		other	Activated	4,000	bias	2,36E-17	CMPK2,Cxcl9,DAXX,IFIT1B,IFIT2,IFIT3,Iigp1,IRF1,IRF7,IRGM,ISG15,RSAD2,SOCS1,STAT1,STAT2,TRIM21
MAVS		other	Activated	3,707	bias	9,20E-17	ADAR,CMPK2,IFIT1B,IFIT2,IFIT3,IFITM3,IRF7,ISG15,OAS1,OAS2,Oasl2,RSAD2,SOCS1,STAT1,STAT2	95 (15)
DDX58		enzyme	Activated	3,776	bias	2,60E-16	AHNAK,GBP3,IFI44,IFIT1B,IFIT2,IFIT3,IRF1,IRF7,ISG15,OAS1,RSAD2,SOCS1,STAT1,STAT2,TNFSF10	110 (15)
IL21		cytokine	Activated	4,583	bias	4,26E-16	CMPK2,Cxcl9,GBP5,GBP6,IFIT1B,IFIT2,IFIT3,Igtp,IRF7,Irgm1,ISG15,OAS2,PSMB9,RSAD2,Serpina3g (includes others),SLFN13,SOCS1,STAT2,TAP1,Tgtp1/Tgtp2,USP18	121 (17)
TLR3		transmembrane receptor	Activated	4,088	bias	9,35E-16	Apol11b (includes others),CD274,CMPK2,Cxcl9,GBP2,GBP3,GBP4,ID1,IFI44,Ifi47,IFIT2,IFIT3,Iigp1,IRF1,IRF7,ISG15,OAS1,Oasl2,RSAD2,SERPINE1,SOCS1,STAT1,TNFSF10,USP18	100 (18)
SASH1		other	Activated	3,873	bias	1,08E-15	CMPK2,DAXX,IFIT1B,IFIT2,IFIT3,Iigp1,IRF1,IRF7,IRGM,ISG15,RSAD2,SOCS1,STAT1,STAT2,TRIM21	74 (7)
IFNA4		cytokine	Activated	3,539	bias	1,45E-15	Bst2,CD274,GBP2,GBP5,H2-T24,HLA-E,IFIT2,Irgm1,ISG15,Ly6a (includes others),RSAD2,USP18,ZBP1	99 (13)
PARP9	1,687	enzyme	Activated	2,373	bias	1,51E-15	HLA-E,IFI44,IFIT2,IFIT3,IRF1,IRF7,ISG15,OAS2,SP110,STAT1	66 (7)
TICAM1		other	Activated	4,237	bias	1,53E-15	Apol11b (includes others),CEBPD,CMPK2,Ifi47,IFIT1B,IFIT2,IFIT3,Igtp,IL18BP,IRF1,IRF7,IRGM,Irgm1,ISG15,RSAD2,SAMHD1,SERPINE1,SOCS1,TNFSF10	97 (16)
STAT6		transcription regulator		0,569		1,66E-15	Bst2,Ccl6,FKBP5,GBP2,GBP3,GBP5,GBP6,GBP7,HMGCS2,IFI44,IFIT1B,IFIT3,IFITM3,Igtp,IRF1,IRF7,IRF9,Irgm1,ISG15,Ly6a (includes others),NEDD9,PDK4,SERPINE1,SOCS1,STAT2,Tgtp1/Tgtp2,Trim30a/Trim30d,ZBP1	125 (16)
SAMSN1		other	Activated	4,000	bias	2,61E-15	CMPK2,Cxcl9,DAXX,IFIT1B,IFIT2,IFIT3,Iigp1,IRF1,IRF7,IRGM,ISG15,RSAD2,SOCS1,STAT1,STAT2,TRIM21	83 (7)
TMEM173		other	Activated	3,286	bias	2,69E-15	C15orf48,Cxcl9,GBP5,IFI44,IFIT1B,IFIT3,IFITM3,IRF7,ISG15,OAS1,RSAD2,Serpina3g (includes others),USP18	115 (15)
IRF5		transcription regulator	Activated	3,786	bias	7,22E-15	CMPK2,IFI44,IFIT2,IFIT3,IFITM3,IRF7,ISG15,OAS1,OAS2,Oasl2,RSAD2,SP110,STAT1,STAT2,TNFSF10	91 (15)
IL4		cytokine		-0,878	bias	1,35E-14	AHNAK,Bst2,Ccl6,CD163,CD274,CMPK2,Cxcl9,FKBP5,GBP2,GBP3,GBP5,GBP6,GBP7,IFI44,IFIT1B,IFIT3,IFITM3,Igtp,Iigp1,IRF1,IRF7,IRF9,Irgm1,ISG15,Ly6a (includes others),NAP1L1,NDRG1,NEDD9,PNP,PSMB8,RNF213,Serpina3g (includes others),SERPINE1,SOCS1,SPTBN1,STAT1,STAT2,TAP2,Tgtp1/Tgtp2,TINAGL1,Trim30a/Trim30d,ZBP1	121 (16)
MAPK1		kinase	Inhibited	-4,482		1,52E-14	ADAR,GBP2,GBP5,HLA-E,IFI44,IFIT2,IFIT3,IFITM3,IRF7,IRF9,ISG15,MITF,OAS1,OAS2,PHF11,PSMB8,PSMB9,SAMHD1,Serpina3g (includes others),SP110,STAT1,STAT2,TAP1,TNFSF10,TRIM21,USP18	106 (15)
CGAS		enzyme	Activated	2,784	bias	1,84E-14	IFI44,IFIT1B,IFIT2,IFIT3,IRF7,ISG15,OAS1,RSAD2,USP18	83 (7)
IL27		cytokine	Activated	2,573	bias	3,29E-14	CD163,CD274,CEBPD,Cxcl9,DEPP1,GBP2,HLA-A,HLA-E,IL18BP,IRF1,OAS1,SOCS1,SPTBN1,STAT1,STAT2,TAP1,TNFSF10,UBD	124 (18)
mir-21		microRNA	Inhibited	-4,776	bias	3,76E-14	Casp12,CD274,Cxcl9,GBP2,GBP3,GBP5,GBP6,GBP7,Gbp8,Gvin1 (includes others),Ifi47,Iigp1,IL6R,IRF1,IRGM,Irgm1,OAS2,Sp100,STAT1,STAT2,TAP1,Tgtp1/Tgtp2,UBA7	115 (11)
IFNAR2		transmembrane receptor	Activated	2,449	bias	3,99E-14	GBP4,IFI44,ISG15,OAS1,OAS2,PSMB8,PSMB9,TNFSF10,UBA7,UBD,USP18,XAF1	117 (14)
IL1RN		cytokine	Inhibited	-3,637	bias	5,03E-14	CHAC1,H6PD,IFI44,IFIT3,IL18BP,IRF1,IRF7,IRF9,OAS1,OAS2,RSAD2,RTP4,SERPINE1,STAT2,TNFSF10,UBD,USP18	119 (15)
TLR4		transmembrane receptor	Activated	3,812	bias	8,51E-14	CD163,CD274,CEBPD,CMPK2,Cxcl9,DAXX,GBP2,Ifi47,IFIT1B,IFIT2,IFIT3,IFITM3,Igtp,Iigp1,IL18BP,IRF1,IRF7,IRGM,Irgm1,ISG15,RSAD2,SOCS1,STAT1,STAT2,TNFSF10,TRIM21	91 (15)
Ifn		group	Activated	3,355	bias	2,69E-13	HLA-A,IFITM3,IRF1,IRF7,ISG15,NTRK2,OAS2,RNASEL,RSAD2,SERPINE1,SOCS1,STAT1,TAP1,TRIM21,XDH,ZBP1	92 (13)
bromodeoxyuridine		chemical drug	Activated	3,386	bias	3,43E-13	BMP3,IFI44,IFIT2,IFIT3,IRF1,IRF7,ISG15,OAS1,SERPINE1,SP110,STAT1,TNFSF10	102 (13)
IL1B		cytokine	Activated	4,897	bias	5,76E-13	ADRB2,CD274,CEBPD,CMPK2,Cxcl9,DDIT4,FKBP5,GBP2,GBP3,GBP6,HLA-A,HLA-E,Ifi47,IFIT1B,IFIT3,IL6R,IRF1,IRF7,ISG15,LOX,Mt1,Mt2,OAS2,PSMB8,PSMB9,RSAD2,SERPINE1,SOCS1,STAT1,TAP2,Tgtp1/Tgtp2,THBS1,TIMP4,TNFSF10,TXNIP,UBD,USP18,XDH	129 (17)
IFNA1/IFNA13		cytokine	Activated	3,371	bias	6,99E-13	IFIT2,IRF1,IRF7,ISG15,OAS1,OAS2,RSAD2,SOCS1,STAT1,STAT2,Tgtp1/Tgtp2,ZBP1	106 (15)
stallimycin		biologic drug	Activated	3,239	bias	1,77E-12	BMP3,IFI44,IFIT2,IFIT3,IRF1,IRF7,ISG15,OAS1,SP110,STAT1,TNFSF10	96 (11)
MAP3K7		kinase		0,926	bias	2,31E-12	GBP2,IFI44,IFIT2,IFIT3,IRF1,IRF7,OAS2,RNASEL,SERPINE1,SPTBN1,TNFSF10,VHL,XAF1	105 (13)
TBK1		kinase	Activated	3,344	bias	2,92E-12	CMPK2,Cxcl9,IFI44,IFIT1B,IFIT2,IFIT3,Iigp1,IRF7,ISG15,OAS1,OAS2,Oasl2,RSAD2,SLFN13	92 (15)
IFN type 1		group	Activated	3,094	bias	3,75E-12	Bst2,Cxcl9,IFIT1B,IFIT2,IRF1,ISG15,STAT1,STAT2,TNFSF10,UBA7,XDH	92 (12)
JAK1		kinase	Activated	2,960	bias	6,76E-12	HLA-A,ID1,IFIT2,IRF1,IRF7,IRF9,Oasl2,PSMB9,STAT1,STAT2,TAP1,USP18	100 (14)
SLC9A3		ion channel				6,79E-12	Ifi47,Igtp,Mt1,Mt2,PSMB8,PSMB9,STAT1,TAP2,Tgtp1/Tgtp2	96 (7)
NFATC2		transcription regulator	Activated	2,926	bias	6,81E-12	CD274,CMPK2,Cxcl9,DAXX,GBP4,IFIT1B,IFIT2,IFIT3,Iigp1,IRF1,IRF7,IRGM,ISG15,MITF,RSAD2,SOCS1,STAT1,STAT2	121 (15)
tretinoin		chemical - endogenous mammalian	Activated	4,028	bias	6,85E-12	ADAR,AHNAK,ALDH1A1,APOD,BTC,CD274,GBP4,HIP1,HLA-A,HMGCS2,ID1,IFI44,IFIT2,IFIT3,IL6R,INMT,IRF1,IRF9,ISG15,KIF1B,Ly6a (includes others),LY6E,Mt1,NDRG1,NTRK2,OAS1,OAS2,PARP14,PARP9,PNP,PSMB8,PSMB9,RNF213,RTP4,SAMHD1,SERPINE1,SERPING1,SFRP5,SOCS1,SP110,STAT1,STAT2,TAP1,THBS1,TNFSF10,UBA7,USP18,VGLL3,XAF1,ZBTB16	127 (16)
MYC		transcription regulator		-1,252	bias	8,90E-12	Ccl6,CD274,CEBPD,DDIT4,Ear2 (includes others),FBLN5,FKBP5,GBP2,GBP3,GBP4,GLUL,HLA-A,HLA-E,ID1,IFI44,IFIT2,IFIT3,IRF7,IRF9,LOX,Ly6a (includes others),MAN2A1,MITF,Mt1,Mt2,NAP1L1,NDRG1,OAS1,Oasl2,PSMB8,RSAD2,SERPINE1,STAT1,TEAD1,Tgtp1/Tgtp2,THBS1,THBS2,TNFSF10,TXNIP,USP18,VHL	110 (16)
PARP1		enzyme	Activated	3,568	bias	2,71E-11	CD274,Cxcl9,FKBP5,GBP2,GBP4,GBP6,GBP7,Igtp,Iigp1,IL18BP,IRGM,SOCS1,STAT1,Tgtp1/Tgtp2	117 (13)
CNOT7		transcription regulator				2,81E-11	CMPK2,ISG15,OAS1,OAS2,PSMB8,SP110,STAT1,TAP1,TAP2	67 (7)
TGM2		enzyme	Activated	3,769	bias	5,27E-11	HIP1,IFIT2,IFIT3,IRF9,LY6E,OAS1,OAS2,PARP14,PARP9,RNF213,SAMHD1,SP110,STAT1,TAP1,THBS1,UBA7,VHL,XAF1
TNF		cytokine	Activated	4,315	bias	6,02E-11	ADRB2,ARRDC3,Casp12,Ccl6,CD163,CD274,CEBPD,CRISPLD2,Cxcl9,DAXX,DEPP1,DUSP9,GASK1B,GBP2,GBP3,GBP4,GBP6,HLA-A,HLA-E,ID1,IFIT1B,IFIT3,IL18BP,IRF1,IRF7,ISG15,LOX,LYVE1,MITF,Mt1,Mt2,NEDD9,OAS1,OAS2,PARP14,PSMB8,PSMB9,RGS3,SERPINE1,SLC7A8,SOCS1,STAT1,TAP1,Tgtp1/Tgtp2,THBS1,THBS2,TIMP4,TINAGL1,TNFSF10,TXNIP,UBD,XDH	128 (16)
IRF2		transcription regulator		0,266	bias	1,05E-10	ID1,Ifi47,IRF1,IRF7,ISG15,OAS1,PSMB8,PSMB9,SOCS1,TAP1,TAP2,TNFSF10,TRIM21,USP18	111 (17)
USP18	2,543	peptidase	Inhibited	-2,772	bias	4,24E-10	IFITM3,IRF1,IRF7,IRF9,ISG15,OAS1,SOCS1,TNFSF10	92 (13)
ribavirin		chemical drug	Activated	2,985	bias	5,61E-10	Cxcl9,IFIT2,IFIT3,IRF1,IRF7,ISG15,RSAD2,STAT1,USP18	124 (18)
SPI1		transcription regulator	Activated	3,794	bias	7,52E-10	CHIT1,CMPK2,Cxcl9,IFI44,IFIT1B,IFIT2,IFIT3,IFITM3,IRF7,IRF9,ISG15,LY6E,PSMB8,PSMB9,RSAD2,SP110,TNFSF10,USP18	118 (16)
TLR9		transmembrane receptor	Activated	4,084	bias	7,65E-10	CD274,IFIT1B,IFIT2,IFIT3,IRF1,IRF7,IRF9,ISG15,OAS2,Oasl2,RSAD2,SERPINE1,SOCS1,STAT1,STAT2,TNFSF10,USP18	109 (15)
APP		other	Activated	4,141	bias	8,27E-10	ARRDC3,C4A/C4B,Casp12,CMPK2,Cxcl9,DAXX,GBP2,GBP4,GBP6,HLA-E,Ifi47,IFIT1B,IFIT2,Igtp,IRF1,IRF7,IRGM,Irgm1,Ly6a (includes others),Mt1,PARP14,RNASEL,RNF213,RSAD2,RTP4,SERPINE1,SLFN13,SOCS1,Tgtp1/Tgtp2,TNFSF10,TRIM21,USP18,XAF1	111 (18)
MYD88		other	Activated	3,772	bias	8,48E-10	ALDH1A1,CD274,CEBPD,CMPK2,Cxcl9,DAXX,Ear2 (includes others),HLA-A,IFIT1B,IFIT2,IRF1,IRF7,ISG15,RSAD2,SAMHD1,SERPINE1,SOCS1,USP18	110 (16)
IFNLR1		transmembrane receptor				8,76E-10	CMPK2,IFI44,IFIT1B,IFIT2,IFIT3,IRF7,ISG15,RSAD2,THBS1	98 (12)
Irgm1	3,036	other	Inhibited	-3,000	bias	2,93E-09	Cxcl9,IFIT1B,IFIT2,IFIT3,Iigp1,IRF7,OAS2,RSAD2,USP18	95 (7)
NRAS		enzyme				3,11E-09	GBP2,HLA-A,IFIT1B,Iigp1,Irgm1,ISG15,MEST,MITF,Plscr2,PSMB8,STAT1,TAP1,Tgtp1/Tgtp2,USP18,VNN1	100 (13)
JAK1/2		group	Activated	3,162	bias	4,63E-09	Bst2,FAM107A,GBP2,GBP5,Ifi47,IRF1,IRF7,ISG15,PSMB9,RSAD2	97 (11)
fluticasone propionate		chemical drug		0,187		6,29E-09	CD163,CHIT1,DDIT4,FBLN5,FKBP5,GBP5,IL18BP,OAS2,PDK4,SERPINE1,STAT1,TAP1,THBS1,WARS	24 (2)
IL6		cytokine	Activated	4,634	bias	6,34E-09	ACER2,AHNAK,BTC,CD163,CD274,CEBPD,Cxcl9,GBP2,GBP3,HLA-A,ID1,IFIT1B,IFIT2,IFITM3,IL6R,IRF1,IRF9,Mt1,Mt2,PSMB8,PSMB9,SERPINE1,SOCS1,SP110,STAT1,TAP1,THBS1,TNFSF10,WARS	126 (16)
TREX1		enzyme		0,161		6,87E-09	IFI44,IFIT1B,IFIT2,ISG15,Ly6a (includes others),USP18
oblimersen		biologic drug	Activated	3,000	bias	7,09E-09	CEBPD,IFI44,IFIT3,IRF7,ISG15,OAS1,OAS2,RSAD2,STAT1
ISGF3		complex				7,68E-09	IFIT2,IRF7,ISG15,RSAD2,TNFSF10
FZD9		G-protein coupled receptor	Activated	2,425	bias	1,67E-08	IFI44,IFIT1B,IRF7,ISG15,Oasl2,STAT1
PML		transcription regulator	Activated	2,530		1,96E-08	IFI44,IFIT3,IRF7,ISG15,NDRG1,OAS1,OAS2,PDK4,PSMB8,PSMB9,STAT1,TAP1,TAP2	117 (15)
STAT4		transcription regulator	Activated	3,826	bias	2,49E-08	AHNAK,Cxcl9,Cyp2d22,GCNT2,IFIT1B,IFIT2,IRF1,ISG15,ITIH5,Mt1,NDRG1,PER1,SERPINE1,STAT1,Trim30a/Trim30d	113 (15)
SB203580		chemical - kinase inhibitor	Inhibited	-4,195	bias	2,98E-08	4930486L24Rik,ADRB2,C4A/C4B,CD274,CEBPD,GBP2,GBP4,IFIT2,IFIT3,IRF1,IRF7,ISG15,MITF,SERPINE1,SERPING1,STAT1,THBS1,TNFSF10,UBD,VGLL3,XDH	112 (14)
RNASEH2B		enzyme				3,40E-08	IFI44,IFIT1B,IFIT3,ISG15,OAS1
FADD		other	Activated	3,118	bias	3,45E-08	IFIT1B,IFIT2,IRF7,LY6E,PARP11,PSMB8,SOCS1,Sp100,STAT1,STAT2	75 (8)
KRAS		enzyme	Inhibited	-2,082		3,97E-08	AHNAK,BTC,CD274,GLUL,ID1,IFITM3,IRF1,IRF9,ISG15,IVNS1ABP,LOX,Ly6a (includes others),MAN2A1,OAS1,Peg3,PPFIBP1,SAMHD1,STAT1,STAT2,TAP1,THBS1,TINAGL1,Trim30a/Trim30d	112 (15)
PAF1		other	Activated	2,828	bias	5,06E-08	IFI44,IFIT3,IFITM3,ISG15,OAS2,PNP,SERPINE1,TENT5A
filgrastim		biologic drug		-1,799		8,00E-08	CD163,CHIT1,FKBP5,GBP3,GBP5,HIP1,IFI44,IFIT2,IFIT3,ISG15,PARP14,RBP7,RSAD2,SAMHD1,SERPING1,SOCS1,STAT1,TMEM140,VNN1,XAF1
salmonella minnesota R595 lipopolysaccharides		chemical - endogenous non-mammalian	Activated	3,265	bias	8,31E-08	Ccl6,CEBPD,CMPK2,IFIT1B,IFIT2,IRF1,ISG15,RSAD2,SAMHD1,SERPINE1,SLFN13	98 (12)
TLR7		transmembrane receptor	Activated	3,265	bias	1,02E-07	CD274,IFIT1B,IFIT3,IRF1,IRF7,IRF9,ISG15,OAS2,RSAD2,SOCS1,STAT1,STAT2	113 (15)
methylprednisolone		chemical drug		1,516		1,03E-07	ALDH1A1,DDIT4,EPN2,FBLN5,GBP2,GPR182,ID1,IL6R,IRF1,IRF7,IRGM,IVNS1ABP,LOX,Ly6a (includes others),LYVE1,Mt1,NAP1L1,SERPINE1,STAT1,Sult1a1,TINAGL1,Tsc22d3
IL10		cytokine		0,102		1,07E-07	Ccl6,CD163,CD274,Cxcl9,DEPP1,FKBP5,IFIT2,Igtp,Iigp1,IRF1,NEDD9,PSMB9,SOCS1,STAT1,TAP1,TAP2,TINAGL1,TNFSF10	121 (14)
EBI3		cytokine	Activated	2,204	bias	1,49E-07	CD274,GBP2,HLA-A,IRF1,STAT1,STAT2,TAP1,TNFSF10	107 (14)
OSM		cytokine	Activated	2,957	bias	1,66E-07	BTC,CEBPD,GBP2,GLUL,HLA-A,ID1,IL6R,IRF1,IRF7,IRF9,Mt2,OAS1,PSMB8,PSMB9,SERPINE1,SERPING1,SLC7A8,SOCS1,STAT1,TAP1,TAP2,XDH	107 (14)
VCAN		other		1,863		1,68E-07	C4A/C4B,CRISPLD2,FBLN5,IFI44,IFIT2,OAS2,PARP14,PCSK5,PRELP,SERPING1,STAT1,XAF1
6-aminopyrazolopyrimidine derivative compound II		chemical - kinase inhibitor	Inhibited	-2,236	bias	1,69E-07	IFIT1B,IFITM3,IRF7,ISG15,Oasl2	82 (9)
dexamethasone phosphate		chemical drug	Activated	2,449	bias	1,70E-07	Arrdc2,DDIT4,LYVE1,Mt1,PDK4,THBS1
SNCA		enzyme	Activated	2,537		2,14E-07	ALDH1A1,Bst2,FAM107A,GBP2,GBP5,Ifi47,IRF1,IRF7,ISG15,KIF1B,PDZRN3,PSMB9,RSAD2,SERPINE1	104 (10)
PIAS4		transcription regulator		-1,000	bias	2,61E-07	Cxcl9,IRF1,PDK4,SERPINE1,VHL	81 (8)
JAK		group	Activated	2,449	bias	3,63E-07	IFIT2,IFIT3,IFITM3,ISG15,RSAD2,SOCS1,STAT1	106 (13)
IFIH1		enzyme	Activated	2,392	bias	3,63E-07	Bst2,IRF7,ISG15,Ly6a (includes others),OAS1,OAS2,RSAD2	95 (14)
IKBKE		kinase		1,087	bias	4,32E-07	ADAR,Cxcl9,HLA-A,IFIT2,IFIT3,IRF7,RSAD2,STAT1	85 (14)
CpG ODN 2006		chemical reagent	Activated	2,975	bias	6,85E-07	IFI44,IFIT2,IFIT3,IRF7,IRF9,OAS1,RSAD2,STAT1,TNFSF10	83 (11)
RPSA		translation regulator	Inhibited	-2,449	bias	7,12E-07	GBP3,GBP4,Ifi47,ISG15,STAT1,TAP1	93 (7)
TNK1		kinase	Activated	2,236	bias	7,84E-07	IFIT1B,IFIT2,IRF7,OAS2,TNFSF10	89 (11)
TAPBP		transporter		0,469	bias	8,98E-07	HLA-A,HLA-E,TAP1,TAP2
EIF2AK2		kinase	Activated	2,949	bias	1,17E-06	CEBPD,IRF1,ISG15,NEDD9,OAS1,PARP9,SAMHD1,STAT1,USP18	117 (19)
JAK2		kinase	Activated	2,207	bias	1,24E-06	ACER2,GBP2,GCNT2,IRF1,LY6E,PSMB9,SOCS1,STAT1,TAP1,THBS1	107 (14)
CREBBP		transcription regulator				1,39E-06	CRIM1,CRISPLD2,Cxcl9,HMGCS2,IFIT1B,IRF1,ISG15,KIF1B,MCF2L,NDRG1,PSMB9,RNASEL,RSAD2,RTP4,TAP2,TNFSF10,USP18	102 (14)
NFkB (complex)		complex	Activated	4,107	bias	1,73E-06	CD274,CEBPD,Cxcl9,DAXX,GBP2,HIF3A,HIP1,HLA-A,IRF1,IRF7,ISG15,PIP5K1A,PSMB9,RSAD2,SERPINE1,SOCS1,STIM1,TAP1,TAP2,TENT5A,TNFSF10,UBD	123 (14)
GAPDH		enzyme	Inhibited	-2,414	bias	1,86E-06	IFIT2,OAS1,OAS2,STAT1,TXNIP,WARS
IKBKG		kinase	Activated	3,093	bias	2,64E-06	CEBPD,GBP2,GBP3,HLA-A,IFIT1B,IRF7,ISG15,Mt1,Mt2,TNFSF10	112 (12)
IFNL4		cytokine		1,973	bias	2,65E-06	ISG15,OAS1,OAS2,STAT1	69 (8)
IL12 (complex)		complex	Activated	2,395	bias	2,93E-06	Cxcl9,GCNT2,IFIT1B,IFIT2,Iigp1,IL18BP,IRF1,ISG15,Ly6a (includes others),SOCS1,Tgtp1/Tgtp2,Trim30a/Trim30d	95 (12)
PDGF BB		complex	Activated	2,511	bias	3,33E-06	ADRB2,BMP3,CEBPD,FBLN5,GBP2,GJC1,GLUL,HLA-E,MAFK,Mt1,Mt2,SERPINE1,TEAD4,THBS1,XDH	122 (14)
GNA15		enzyme				3,87E-06	BMP3,CEBPD,FBLN5,GBP2,GLUL,HLA-E,MAFK,Mt1,XDH	78 (8)
imiquimod		chemical drug	Activated	2,807	bias	5,47E-06	CD274,IRF7,ISG15,OAS1,RNF213,RSAD2,STAT1,TNFSF10	101 (18)
IFNE		cytokine	Activated	2,449	bias	5,64E-06	IFIT2,IFITM3,ISG15,STAT1,USP18,ZBP1	80 (10)
E. coli serotype 0127B8 lipopolysaccharide		chemical - endogenous non-mammalian		1,508	bias	6,02E-06	Cxcl9,FAM107A,GLUL,Ifi47,IRF1,LOX,NTRK2,RSAD2,STAT1,STAT2,UBD	126 (16)
ARHGAP21		other	Activated	2,449	bias	6,50E-06	Cxcl9,IFIT3,Iigp1,IRF1,IRGM,TRIM21
AR		ligand-dependent nuclear receptor		0,878	bias	7,35E-06	4930486L24Rik,ALDH1A1,C4A/C4B,DDIT4,FKBP5,GPR182,HSPB7,KISS1R,Ly6a (includes others),NAP1L1,NDRG1,PER1,SERPINE1,STAT1,THBS1,TNFSF10,ZBP1,ZBTB16	103 (14)
IFNL3		cytokine	Activated	2,211	bias	7,70E-06	RNASEL,RSAD2,SOCS1,STAT1,USP18	69 (6)
PLK2		kinase	Activated	2,236	bias	7,70E-06	CMPK2,Cxcl9,IFIT2,Iigp1,IRF1
MAPKAP1		other	Activated	2,000	bias	8,79E-06	DAXX,IFIT2,OAS2,PHF11
IRF4		transcription regulator	Inhibited	-3,130	bias	8,84E-06	IRF1,IRF7,IRF9,ISG15,OAS1,PHF11,STAT1,STAT2,TNFSF10,TRIM21	82 (9)
PLK4		kinase	Activated	2,236	bias	9,37E-06	CMPK2,Cxcl9,IFIT2,Iigp1,IRF1
TET2		enzyme		1,342	bias	1,01E-05	AHNAK,CMPK2,FAM129B,IFIT2,IFIT3,IFITM3,PXDC1,RSAD2,ZBTB16
SP110	1,915	transcription regulator		-1,667	bias	1,01E-05	EEF2K,IFIT3,IFITM3,IL6R,IRF9,OAS1,STAT1,STIM1,TXNIP
Ifn gamma		complex	Activated	2,717	bias	1,12E-05	ADAR,Cxcl9,IL18BP,Ly6a (includes others),SOCS1,STAT1,TNFSF10,XAF1	103 (12)
TAB1		enzyme		-1,109	bias	1,13E-05	GBP2,IRF7,SERPINE1,TNFSF10,XAF1	111 (18)
aldesleukin		biologic drug	Activated	2,433	bias	1,25E-05	GLUL,IRF1,IRF9,PSMB9,STAT1,TAP1
NR3C1		ligand-dependent nuclear receptor		-0,534		1,65E-05	C4A/C4B,Cxcl9,DAXX,DDIT4,ENC1,FKBP5,GBP2,GLUL,H6PD,HMGCS2,IFIT1B,IFIT2,IRF1,ISG15,MEST,Mt1,PER1,SERPINE1,Tgtp1/Tgtp2,THBS1,Trim30a/Trim30d	146 (18)
BTNL2		transmembrane receptor	Activated	2,646	bias	1,67E-05	Apol9a/Apol9b,GBP3,GBP4,IFITM3,ITIH5,TNFSF10,XDH
ESR1		ligand-dependent nuclear receptor	Inhibited	-2,110		1,80E-05	AHNAK,ARRDC3,CEBPD,CRIM1,DDIT4,DUSP9,EEF2K,HLA-E,HMGCS2,ID1,IFI44,IFITM3,IRF1,KIF1B,KISS1R,MCF2L,NEDD9,OPHN1,PDK4,RGS3,RSAD2,RTP4,SAMHD1,SERPINE1,SLC7A8,SP110,SPTBN1,STAT1,TEAD4,TNFSF10,TXNIP,WARS	122 (15)
IRF8		transcription regulator	Inhibited	-2,412	bias	2,08E-05	Cxcl9,IFIT1B,IFIT2,IFIT3,ISG15,OAS1,STAT1,STAT2,TRIM21	105 (14)
EP300		transcription regulator				2,43E-05	CRIM1,CRISPLD2,H6PD,HMGCS2,ID1,IFIT1B,KIF1B,MCF2L,NDRG1,PDK4,RNASEL,RSAD2,RTP4,Tsc22d3,TXNIP,USP18	77 (8)
NR1H3		ligand-dependent nuclear receptor	Activated	3,302		2,45E-05	ADRB2,APOD,Bst2,CD274,ENPP4,IRF7,Mt1,Mt2,SOCS1,TAP1,ZBP1
S100A8		other		0,000		2,49E-05	ALDH1A1,CD274,Cxcl9,DDIT4,ISG15,MCF2L,PER1,PIK3IP1,TXNIP,USP18	92 (7)
UBE2I		enzyme		-1,342		2,61E-05	CEBPD,IRF1,PDK4,STAT1,TAP1
POR		enzyme		-1,510	bias	2,88E-05	ALDH1A1,BTC,GBP2,HLA-A,MAP3K6,Mt1,PDK4,STAT1,UBD,VNN1
CD40LG		cytokine	Activated	2,630	bias	3,07E-05	IFI44,IFIT2,IFIT3,IRF1,ISG15,NAP1L1,PSMB8,PSMB9,SERPINE1,SOCS1,STAT1,TAP1,TAP2,TNFSF10,UBD	105 (15)
forskolin		chemical toxicant		1,520	bias	3,37E-05	ACER2,CD163,CEBPD,CRISPLD2,DDIT4,DUSP9,FBLN5,FKBP5,ID1,MITF,Mt1,Mt2,NTRK2,PDK4,PER1,SERPINE1,SLC7A8,STAT1,THBS1,TXNIP,USP18	119 (16)
DDIT3		transcription regulator	Inhibited	-2,121		3,83E-05	CEBPD,H6PD,LOX,NDRG1,PER1,THBS2,TXNIP,WARS	63 (5)
RARA		ligand-dependent nuclear receptor		0,898		4,03E-05	ALDH1A1,IFI44,IFIT1B,IL6R,IRF1,NEDD9,OAS1,RGS3,RSAD2,RTP4,SAMHD1,SP110,STAT1,UBA7	91 (11)
poly(dG-dC)		chemical reagent				4,22E-05	ISG15,RSAD2,STAT1	80 (6)
SLC19A1		transporter				4,22E-05	Ly6a (includes others),PSMB8,Trim30a/Trim30d
Growth hormone		group	Activated	2,359	bias	4,36E-05	ADRB2,CEBPD,FKBP5,ID1,IRF1,NEDD9,PDK4,SOCS1,TNFSF10,TXNIP,XDH	121 (16)
SUMO3		other		-1,387		5,29E-05	Bst2,ISG15,LY6E,PNP,TAP1	80 (6)
mitoxantrone		chemical drug				6,01E-05	Cxcl9,IFIT2,IRF7,OAS2,RSAD2	74 (7)
IL17A		cytokine	Activated	3,239	bias	6,16E-05	BTC,CD163,CD274,CEBPD,Cxcl9,GBP2,IFIT1B,ISG15,LOX,Tgtp1/Tgtp2,TIMP4	125 (15)
SLC13A1		transporter		0,378		6,30E-05	ALDH1A1,CD163,GBP2,Igtp,INMT,Mt1,Tgtp1/Tgtp2
PROCR		other		1,997	bias	6,87E-05	GBP2,GBP4,GBP6,Iigp1
NLRC5		transcription regulator		1,984	bias	6,87E-05	HLA-A,HLA-E,PSMB9,TAP1	107 (11)
PDLIM2		other		-1,134		7,23E-05	CRISPLD2,IFI44,IFIT3,SLC43A3,STAT1,TNS1,TXNIP	22 (3)
rosiglitazone		chemical drug		1,532	bias	7,36E-05	C4A/C4B,Cxcl9,GBP2,H6PD,IFIT2,IRF1,LOX,OAS1,OAS2,PDK4,SAMHD1,Serpina3g (includes others),SERPINE1,SOCS1,THBS1	124 (17)
AGN194204		chemical drug	Activated	2,828	bias	7,62E-05	GBP2,GBP3,Ifi47,IFITM3,Igtp,IRF1,STIM1,TAP1,Tgtp1/Tgtp2
ATF3		transcription regulator				7,74E-05	CHAC1,GBP2,GBP4,GBP6,ID1,RSAD2,SERPINE1	115 (13)
ethanol		chemical - endogenous mammalian		-0,429	bias	8,04E-05	CEBPD,Cxcl9,HLA-A,ID1,Ifi47,IRF7,MYCL,NTRK2,SERPINE1,SPTBN1,STAT1,STIM1,SYNPO2,TENT5A	109 (16)
STAT5A		transcription regulator				8,25E-05	C15orf48,GASK1B,ID1,IL6R,IRF1,OAS1,PSMB8,SLC7A8,SOCS1,TIMP4,TXNIP,WARS	107 (9)
RAS		group		-1,000	bias	9,09E-05	CD274,GBP2,Ifi47,IRF1,MITF,SERPINE1,STAT1,STAT2	122 (15)
trovafloxacin		chemical drug	Activated	2,449	bias	9,32E-05	ADRB2,HLA-A,Igtp,IRF1,SERPINE1,THBS1	103 (9)
S100A9		other		0,333	bias	9,59E-05	ALDH1A1,CD274,DDIT4,ISG15,MCF2L,PER1,PIK3IP1,TXNIP,USP18
IFNK		cytokine	Activated	2,000	bias	1,00E-04	IRF1,OAS1,STAT1,ZBP1	66 (7)
CHUK		kinase	Activated	3,093	bias	1,05E-04	CEBPD,GBP2,GBP3,GBP4,HLA-A,IFIT1B,IFIT2,ISG15,Mt1,Mt2	109 (11)
miR-199a-5p (and other miRNAs w/seed CCAGUGU)		mature microRNA	Inhibited	-2,449	bias	1,10E-04	CMPK2,ISG15,NEDD9,RSAD2,ZBP1,ZBTB16	35 (3)
mibolerone		chemical drug		-1,808	bias	1,18E-04	AHNAK,C4A/C4B,FKBP5,HLA-E,IRF7,MAN2A1,PRELP,USP18
poly dA-dT		chemical reagent		1,994	bias	1,19E-04	ISG15,RSAD2,STAT1,ZBP1	89 (11)
CLOCK		transcription regulator		-0,428		1,22E-04	EEF2K,FAM107A,FKBP5,HMGCS2,ID1,IL18BP,MEST,PER1,THBS1,TIMP4,Trim30a/Trim30d
E. coli B5 lipopolysaccharide		chemical - endogenous non-mammalian	Activated	2,720	bias	1,35E-04	ADRB2,Ccl6,CD274,Cyp2d9 (includes others),GBP2,HLA-A,Igtp,IL6R,IRF1,SERPINE1,THBS1	112 (13)
KLF4		transcription regulator		0,859	bias	1,35E-04	ADRB2,ALDH1A1,GBP3,GBP4,IFITM3,Oasl2,SERPINE1,SOCS1,TEAD1,THBS1,USP18
CDC73		other				1,40E-04	HMGCS2,IRF1,SOCS1,STAT1	75 (6)
Stat1-Stat2		complex				1,41E-04	IRF1,IRF7,OAS1
hydrocortisone		chemical - endogenous mammalian	Activated	2,019		1,52E-04	CD163,CEBPD,DAXX,GLUL,H6PD,Mt1,NTRK2,SERPINE1	88 (8)
CD40		transmembrane receptor	Activated	2,065	bias	1,53E-04	Cxcl9,IL6R,IRF1,Ly6a (includes others),PSMB9,SERPINE1,TAP1,TAP2,TNFSF10,ZBTB16	120 (16)
BRCA1		transcription regulator		1,572	bias	1,55E-04	DDIT4,FKBP5,IFIT2,IFIT3,IRF7,Ly6a (includes others),NEDD9,STAT1,TAP1	116 (15)
5-N-ethylcarboxamido adenosine		chemical reagent		-1,134		1,64E-04	CEBPD,IFIT2,IFIT3,RGS3,SERPINE1,THBS1,TXNIP	111 (12)
tetrodotoxin		chemical drug		1,131		1,92E-04	ID1,NTRK2,TAP1,TAP2	75 (6)
CEBPB		transcription regulator	Activated	3,112	bias	2,00E-04	ALDH1A1,CEBPD,CHIT1,Cyp2d9 (includes others),HLA-A,ID1,IFITM3,IL18BP,INMT,IRF9,PDK4,SERPINE1,TIMP4,XDH	95 (7)
SOX3		transcription regulator	Inhibited	-2,449	bias	2,00E-04	GBP3,GBP4,Oasl2,TEAD1,USP18,ZBTB16
epigallocatechin-gallate		chemical drug	Inhibited	-2,536	bias	2,04E-04	GBP3,GBP4,Ifi47,IRF1,ISG15,SERPINE1,SOCS1,STAT1,TAP1,TNFSF10	121 (17)
EGR1		transcription regulator	Activated	2,075	bias	2,06E-04	Ccl6,ID1,IL6R,NDRG1,SERPINE1,SOCS1,STIM1,THBS1,TNFSF10	117 (13)
PI3K (family)		group		0,290	bias	2,17E-04	CD274,DDIT4,ISG15,SERPINE1,THBS1,TNFSF10,TXNIP	121 (16)
prednisolone		chemical drug		0,469	bias	2,19E-04	CD163,CEBPD,FKBP5,FMO2,Irgm1,SOCS1,STAT1,TNFSF10,TXNIP,ZBTB16	99 (10)
R5020		chemical reagent				2,30E-04	FKBP5,IFIT3,PDK4,STAT1,TXNIP,ZBTB16	60 (5)
IGF1		growth factor		-0,020	bias	2,34E-04	C4A/C4B,CEBPD,DAXX,DDIT4,ID1,IFITM3,Ly6a (includes others),NTRK2,PSMB8,PSMB9,SERPINE1,TAP1,TAP2,THBS1,TXNIP	111 (16)
inosine		chemical - endogenous mammalian	Activated	2,219	bias	2,42E-04	C4A/C4B,IFITM3,IRF1,Mt1,SERPING1
DUSP1		phosphatase		1,299		2,42E-04	CMPK2,IFIT3,IRF1,SERPINE1,SOCS1,UBD,VNN1	98 (10)
beta-estradiol		chemical - endogenous mammalian		-0,181	bias	2,54E-04	ACER2,ADGRF5,ADRB2,APOD,C4A/C4B,CD274,CEBPD,CRIM1,DDIT4,ENC1,FMO2,GBP2,H6PD,HLA-A,HLA-E,HTRA3,ID1,IFIT1B,IL6R,IRF1,IRF7,ISG15,LGALS4,NDRG1,NEDD9,PDK4,PNP,RGS3,RTP4,SFRP5,SLC7A8,SOCS1,TAP2,TEAD4,Tgtp1/Tgtp2,THBS1,TXNIP,VHL	135 (18)
MTPN		transcription regulator	Activated	2,449	bias	2,63E-04	APOD,Casp12,H6PD,Mt1,SERPINE1,TNFSF10
Nr1h		group		-0,431	bias	2,65E-04	ALDH1A1,APOD,H6PD,HIP1,SP110,TAP1,THBS1,ZBTB16
RELA		transcription regulator	Activated	2,209	bias	2,66E-04	CD274,ID1,IFIT1B,IRF1,IRF7,ISG15,OAS2,PSMB9,Serpina3g (includes others),STIM1,TAP1,TAP2,UBD,VHL	118 (14)
BTK		kinase	Inhibited	-2,646		2,70E-04	CD274,IFIT3,IRF1,IRF9,ISG15,OAS2,STAT1	99 (15)
IKBKB		kinase	Activated	3,100	bias	2,80E-04	CEBPD,Cxcl9,GBP2,GBP3,HLA-A,IFIT1B,IRF1,ISG15,Mt1,Mt2,SOCS1	95 (11)
CBX5		transcription regulator	Inhibited	-2,646	bias	2,84E-04	C15orf48,GASK1B,OAS1,PSMB8,SLC7A8,TIMP4,TXNIP
SAFB		other	Inhibited	-2,236	bias	2,89E-04	HLA-E,NEDD9,PSMB9,TNFSF10,UBD
fucoidin		chemical reagent		-1,000	bias	2,92E-04	IFIT1B,IRF7,ISG15,TNFSF10	93 (7)
ITK		kinase		1,195	bias	3,00E-04	CRIM1,HLA-A,Ly6a (includes others),Serpina3g (includes others),TNFSF10,ZBTB16
Pam3-Cys-Ser-Lys4		chemical reagent		0,896	bias	3,03E-04	CD274,Cxcl9,HLA-A,IRF1,IRF7,PARP14,STAT1,Tgtp1/Tgtp2	117 (16)
XRCC5		enzyme				3,28E-04	FKBP5,Mt1,XDH
CpG ODN 1668		chemical reagent	Activated	2,219	bias	3,44E-04	IRF7,ISG15,SOCS1,STAT1,STAT2	82 (15)
mifepristone		chemical drug		-1,929		3,44E-04	CEBPD,DDIT4,FKBP5,H6PD,LOX,Ly6a (includes others),Mt1,NDRG1,SERPINE1,SERPING1,THBS2	101 (15)
phosphatidylethanolamine		chemical - endogenous mammalian				3,46E-04	STAT1,STAT2
CSNK1E		kinase				3,46E-04	PER1,SERPINE1
MKNK2		kinase				3,46E-04	IFIT2,ISG15
MLST8		other				3,46E-04	IFIT2,ISG15
IFNGR2		transmembrane receptor				3,46E-04	GBP3,IRF1
glucocorticoid		chemical drug	Activated	2,441		3,97E-04	ADRB2,CD163,CEBPD,GLUL,IL6R,Mt1,OAS1,PER1,SERPINE1,TXNIP,ZBTB16	121 (12)
dihydrotestosterone		chemical - endogenous mammalian		0,440	bias	4,13E-04	APOD,C4A/C4B,Cyp2d9 (includes others),FKBP5,GLUL,HLA-A,LOX,LY6E,Mt1,NDRG1,PER1,SLC7A8,ST6GALNAC5,THBS1,TNFSF10,ZBTB16	102 (12)
Ptprd		phosphatase				4,15E-04	Ccl6,CEBPD,PSMB9
TSC2		other	Inhibited	-2,646	bias	4,25E-04	FAM107A,HMGCS2,IFITM3,Mt1,PDK4,PRELP,STAT1	42 (5)
IL12B		cytokine	Activated	2,183	bias	4,39E-04	CEBPD,IRF9,SOCS1,STAT1,STAT2	104 (15)
TAF4		transcription regulator				4,62E-04	IFIT1B,MAFK,MAP3K6,OAS1,THBS1,THBS2
calcitriol		chemical drug		1,379		4,81E-04	C15orf48,CEBPD,FAM107A,HSPB7,ID1,IRF7,ISG15,Ly6a (includes others),NEDD9,PDK4,RSAD2,TAP1,THBS1,TNFSF10,TRIT1,TXNIP	137 (17)
TAP1	2,703	transporter				5,14E-04	HLA-A,OAS1,PSMB9
N-ethyl-N-nitrosourea		chemical toxicant				5,14E-04	Cxcl9,Mt1,Mt2
Salmonella enterica serotype abortus equi lipopolysaccharide		chemical toxicant	Activated	2,813	bias	5,17E-04	ADRB2,CD274,GBP3,IFIT2,IRF1,ISG15,SYNPO2,THBS1	107 (9)
gefitinib		chemical drug				5,37E-04	ALDH1A1,CD274,CEBPD,FMO2,ID1,STAT1,Sult1a1,TNFSF10
EZH2		transcription regulator		1,000		5,65E-04	ADRB2,C15orf48,CRISPLD2,CYB5R2,FKBP5,NDRG1,PARP9,PER1,PIK3IP1,SFRP5,SOCS1,UBD
F2RL1		G-protein coupled receptor		1,977	bias	5,95E-04	GBP2,GBP4,GBP6,Iigp1,TXNIP
IGFBP3		other		1,981		5,96E-04	LYVE1,SERPINE1,STAT1,THBS2	111 (13)
ACVRL1		kinase		0,940	bias	5,96E-04	ID1,LYVE1,SERPINE1,STAT1
LDLR		transporter				6,12E-04	Bst2,CD274,ENPP4,H6PD,IRF7,PSMB9,SOCS1,TAP1,ZBP1
mir-223		microRNA		0,816		6,16E-04	C15orf48,CD274,GASK1B,Ifitm6,Ly6a (includes others),Mt2,Serpina3g (includes others)
decitabine		chemical drug	Activated	3,672	bias	6,23E-04	ADRB2,HLA-E,HMGCS2,HTRA3,IFIT2,IRF7,ISG15,LOX,NDRG1,OAS1,RTP4,SOCS1,STAT1,THBS1,TNFSF10	118 (16)
IKZF2		transcription regulator				6,62E-04	HLA-E,IRF1,IRF7,Ly6a (includes others)
Map3k7		kinase	Activated	2,219	bias	6,87E-04	CMPK2,Cxcl9,IFIT2,ISG15,RSAD2	104 (14)
EAF2		transcription regulator				6,87E-04	THBS1,VHL
CC-122		chemical drug				6,87E-04	IFIT3,IRF7
pegintron		biologic drug				6,87E-04	ISG15,USP18	66 (5)
NSD2		enzyme				7,34E-04	IFIT1B,IRF7,OAS1,STAT1
valproic acid		chemical drug	Inhibited	-2,535		7,72E-04	Cyp2d22,FAM107A,GLUL,H6PD,HMGCS2,MYCL,Plscr2,PSMB8,PSMB9,SERPINE1,SLC7A8,THBS1,TNFSF10,TNS1	44 (4)
TCR		complex				8,07E-04	APOD,GBP4,IFI44,IFIT2,IFIT3,IRF1,IRF7,ISG15,OAS1,RSAD2,SOCS1,STAT1	111 (19)
cycloheximide		chemical reagent		0,303		8,65E-04	CEBPD,Cxcl9,DDIT4,IRF7,Mt1,RSAD2,SERPINE1,Tgtp1/Tgtp2,THBS1,TNFSF10,VHL,XDH	110 (15)
NKX2-1		transcription regulator				8,70E-04	ADGRF5,Ear2 (includes others),ENC1,HLA-A,INMT,Plscr2,SERPINE1,THBS1
KCNE3		ion channel				9,02E-04	4930486L24Rik,BC023105,Csprs (includes others),HMGCS2,PER1
H-7		chemical - kinase inhibitor	Inhibited	-2,000	bias	9,82E-04	IFIT2,ISG15,Mt1,SERPINE1	97 (9)
CpG oligonucleotide		chemical drug		1,915	bias	9,85E-04	CD274,GBP3,GBP6,SERPINE1,THBS1,TNFSF10,Trim30a/Trim30d	133 (19)
camptothecin		chemical drug		1,431	bias	1,01E-03	APBB2,CHAC1,ENC1,GBP2,HLA-A,HLA-E,ID1,IRF1,Mt1,PSMB9,RGS3,RSAD2,SERPINE1,SOCS1,SPTBN1,TAP1	100 (12)
MAP2K3		kinase	Activated	2,213	bias	1,03E-03	IRF9,ISG15,SERPINE1,STAT1,TNFSF10	110 (16)
SUMO2		enzyme		-1,000		1,08E-03	Bst2,ISG15,LY6E,PNP	35 (3)
BCL3		transcription regulator		-0,064		1,08E-03	Cxcl9,ID1,IRF1,PDK4
NFKBIA		transcription regulator	Activated	3,005	bias	1,12E-03	CEBPD,GBP2,GBP3,HLA-A,IFIT1B,IRF1,ISG15,LY6E,Mt1,Mt2,RGS3,SPTBN1,TNFSF10	117 (13)
PPARGC1A		transcription regulator		-0,069	bias	1,13E-03	APOD,CEBPD,FIBIN,HMGCS2,MITF,PCSK5,PDK4,SOCS1,SVEP1,TNFSF10,XDH
TP53		transcription regulator	Activated	3,497		1,14E-03	ACER2,ADRB2,APBB2,CEBPD,DDIT4,FKBP5,GLUL,HSPB7,ID1,INMT,IRF7,IRF9,ISG15,LOX,Ly6a (includes others),MAN2A1,Mt2,NAP1L1,NDRG1,OAS1,PPFIBP1,PSMB9,PTCHD4,Serpina3g (includes others),SERPINE1,SERPING1,STAT1,TAP1,TAP2,THBS1,THBS2,TINAGL1,TNFSF10,UBD,XAF1	122 (17)
1,2-dioleoyloxy-3-(trimethylammonium)propane		chemical reagent				1,14E-03	IFIT1B,IRF7	67 (7)
2,2'-dipyridyl		chemical toxicant				1,14E-03	LOX,NTRK2
STAT5B		transcription regulator				1,15E-03	AHNAK,Cyp2d9 (includes others),FMO2,IRF1,PCSK5,PDK4,PDZRN3,SOCS1,VNN1,WARS
SOX1		transcription regulator	Inhibited	-2,236	bias	1,16E-03	GBP3,GBP4,Oasl2,TEAD1,USP18
geldanamycin		chemical - endogenous non-mammalian	Inhibited	-2,646	bias	1,20E-03	CEBPD,CXorf56,IFIT2,IRF1,RNASEL,STAT1,TAP1	108 (16)
C1QA		other				1,24E-03	CD163,CD274,SERPINE1	90 (7)
CCR2		G-protein coupled receptor		-0,128		1,25E-03	Ccl6,CD163,Cxcl9,PRELP,THBS1,TIMP4	94 (7)
CRP		other		0,821	bias	1,28E-03	IL6R,PSMB9,SERPINE1,TNFSF10	90 (13)
isotretinoin		biologic drug	Activated	2,236	bias	1,32E-03	IFIT3,IRF1,OAS1,STAT2,TNFSF10
MAP3K8		kinase		1,134		1,35E-03	ARRDC3,CEBPD,HIP1,IRGM,RGS3,SH3D21,TXNIP
bleomycin		chemical drug	Activated	2,772	bias	1,35E-03	ID1,LOX,MAP3K6,SERPINE1,THBS1,TIMP4,TINAGL1,VHL	109 (12)
MAP2K6		kinase		1,990	bias	1,40E-03	IFIT2,IRF9,ISG15,STAT1,TNFSF10	110 (14)
ZMPSTE24		peptidase				1,40E-03	Ccl6,DDIT4,FMO2,SOCS1
dimethylnitrosamine		chemical toxicant				1,40E-03	BMP3,Cxcl9,Mt1,Mt2
PI3K (complex)		complex		1,417	bias	1,41E-03	ADRB2,CD274,DDIT4,FBLN5,MITF,SAMHD1,SERPINE1,THBS1,TNFSF10,TXNIP	112 (17)
SP600125		chemical - kinase inhibitor		-1,405	bias	1,41E-03	CHAC1,DDIT4,GBP2,ISG15,NEDD9,PER1,SERPINE1,SP110,THBS1,THBS2	61 (7)
BHLHE40		transcription regulator				1,43E-03	ID1,MITF,PER1
LMNA		other				1,48E-03	Dst,GRAP,HTRA3,IFI44,IRF1,Irgm1,STAT1,UBA7,ZBTB38
DICER1		enzyme		-0,128		1,60E-03	APOD,Cxcl9,DEPP1,GBP3,MITF,OAS1,SERPINE1,SFRP5,STAT1,THBS1	79 (6)
ORMDL3		other				1,65E-03	OAS1,OAS2,RNASEL
PIK3R1		kinase		1,467	bias	1,66E-03	IRF7,ISG15,MITF,SERPINE1,TXNIP	121 (15)
pervanadate		chemical reagent				1,69E-03	IRF1,PSMB9	98 (11)
5R-hydroxytriptolide		chemical drug				1,69E-03	IRF1,STAT1
Ifna4		other				1,69E-03	IRF7,ISG15
dextran sulfate		chemical drug				1,84E-03	C4A/C4B,IFIT1B,IFITM3,IRF7,ISG15,SERPINE1,THBS1,THBS2,UBD	118 (13)
cobalt chloride		chemical reagent		0,816	bias	1,85E-03	CD274,DDIT4,HIF3A,MITF,NDRG1	107 (14)
CD38		enzyme	Activated	2,621	bias	1,87E-03	GBP2,GBP4,GBP7,IL6R,NDRG1,Serpina3g (includes others),SOCS1
2-aminopurine		chemical reagent				1,88E-03	IFIT2,ISG15,OAS1	75 (5)
KDM6B		enzyme				1,88E-03	GBP7,Igtp,Oasl2
lipoarabinomannan		chemical - endogenous non-mammalian				1,88E-03	IRF1,STAT1,Tgtp1/Tgtp2
CD44		other		1,342	bias	1,91E-03	ADRB2,Cxcl9,EPN2,FKBP5,Ly6a (includes others),STAT2,THBS1,THBS2	60 (7)
NOTCH1		transcription regulator		1,802		1,99E-03	CEBPD,ID1,IRF1,LOX,Ly6a (includes others),LYVE1,MYCL,SERPINE1,SOCS1	119 (14)
PTEN		phosphatase		0,819		2,03E-03	CD274,INMT,ISG15,KIF1B,MAFK,NDRG1,SERPINE1,SLC7A8,THBS1,THBS2,TNFSF10,UBA7,UBD,VHL,VNN1,ZBTB16	113 (16)
GMNN		transcription regulator	Inhibited	-2,236	bias	2,06E-03	GBP3,GBP4,Oasl2,TEAD1,USP18
interferon beta-1a		biologic drug				2,13E-03	GBP5,IRF1,IRF7,PSMB8,SERPING1,STAT1	69 (8)
tofacitinib		chemical drug				2,35E-03	IFIT3,ISG15	79 (7)
TRIM8		other				2,35E-03	IFIT2,SOCS1
ISG15	2,552	other				2,35E-03	IFITM3,OAS1
diquat		chemical toxicant				2,35E-03	Mt1,Mt2
diazepam		chemical drug				2,35E-03	NTRK2,PER1
IL12 (family)		group	Activated	2,401	bias	2,40E-03	CD274,DDIT4,IRF1,SAMHD1,STAT1,TNFSF10	110 (15)
androgen		chemical drug	Activated	2,000		2,46E-03	APOD,C4A/C4B,Mt1,NTRK2,SOCS1,STIM1,VNN1
Ca2+		chemical - endogenous mammalian	Activated	2,630	bias	2,51E-03	CEBPD,ID1,IL6R,IRF1,NDRG1,NTRK2,PER1,SERPINE1,STIM1	108 (15)
SOCS3		phosphatase	Inhibited	-2,213	bias	2,67E-03	IFIT2,IRF1,OAS1,OAS2,SOCS1	99 (13)
crizotinib		chemical drug				2,69E-03	CD274,MITF,SERPINE1	57 (7)
EIF4EBP1		translation regulator				2,69E-03	CEBPD,IRF7,SOCS1
SPRY1		other				2,69E-03	ISG15,LOX,MEST
Mt1	1,224	other				2,69E-03	MEST,Mt1,SERPINE1
IL12A		cytokine		1,953	bias	2,75E-03	IRF9,SOCS1,STAT1,STAT2	98 (13)
COL18A1		other		-1,231	bias	2,80E-03	DDIT4,ID1,SERPINE1,STAT1,THBS1	82 (7)
FOXO3		transcription regulator	Activated	2,595	bias	3,00E-03	DDIT4,GLUL,HMGCS2,Mt1,Mt2,NDRG1,PIK3IP1,SERPINE1,TNFSF10,TXNIP	109 (16)
CpG ODN 2216		chemical reagent				3,00E-03	IRF7,STAT1,TNFSF10	87 (11)
progesterone		chemical - endogenous mammalian	Activated	2,058		3,03E-03	ADRB2,ALDH1A1,APOD,CEBPD,ENC1,FKBP5,ID1,IL6R,INMT,NDRG1,NEDD9,PIP5K1A,SOCS1,TNFSF10,XDH	99 (10)
RNA polymerase II		complex				3,06E-03	GBP2,GBP7,ID1,Ifi47,IFIT1B,PSMB9,TAP1,TAP2,THBS2	86 (7)
fingolimod phosphate		chemical - endogenous mammalian				3,12E-03	SERPINE1,THBS1
ZNF382		transcription regulator				3,12E-03	ID1,MITF
HDAC10		transcription regulator				3,12E-03	MITF,TXNIP
mir-185		microRNA				3,12E-03	NTRK2,STIM1
ponesimod		chemical drug				3,12E-03	SERPINE1,THBS1
N-methyl-3,4-methylenedioxyamphetamine		chemical drug				3,12E-03	Mt1,Mt2
EBF1		transcription regulator		1,009	bias	3,27E-03	Cxcl9,IRF1,IRF7,Ly6a (includes others),SOCS1,STAT1	91 (11)
Mek		group		-0,682	bias	3,45E-03	GBP2,ID1,Ifi47,IRF1,SERPINE1,SLC43A3,THBS1,XAF1	117 (13)
SMARCA4		transcription regulator	Activated	2,456	bias	3,57E-03	AHNAK,CYB5R2,FKBP5,FMO2,HLA-E,IFITM3,IRF1,LOX,Mt1,PSMB9,SERPINE1,SLC43A3,TAP1,TNFSF10,UBD	110 (12)
methylnitronitrosoguanidine		chemical toxicant				3,69E-03	IRF1,SERPINE1,TNFSF10	74 (7)
PPIF		enzyme		-0,447		3,71E-03	Ccl6,Cxcl9,PDK4,PDZRN3,RGS3
IRF3 dimer		complex				3,98E-03	IFIT2,ISG15
PSMB9	2,092	peptidase				3,98E-03	HLA-A,TAP1
UBA7	1,528	enzyme				3,98E-03	ISG15,OAS1	82 (7)
EIF3A		other				3,98E-03	ISG15,NDRG1
ATF5		transcription regulator				3,98E-03	ID1,TXNIP
MUC1		other		1,940	bias	4,03E-03	ALDH1A1,IFIT1B,IFIT3,STAT1
Akt		group		0,352	bias	4,05E-03	CD274,FKBP5,HIF3A,NDRG1,PDK4,SERPINE1,THBS1,THBS2,TNFSF10	101 (13)
tosedostat		chemical drug				4,07E-03	CHAC1,DDIT4,WARS
aldosterone		chemical - endogenous mammalian		1,766	bias	4,20E-03	DAXX,FKBP5,LOX,PER1,SERPINE1,ZBTB16	34 (3)
IL5		cytokine	Activated	2,961	bias	4,24E-03	GBP2,GBP4,GBP7,IL18BP,IL6R,IRF7,NDRG1,Serpina3g (includes others),SOCS1	115 (11)
tetradecanoylphorbol acetate		chemical drug	Activated	2,357	bias	4,47E-03	BTC,Ccl6,CD163,DDIT4,Fam13a,FKBP5,ID1,IL6R,IRF1,IRF7,ISG15,LYVE1,MITF,OAS1,PDK4,PER1,PNP,SERPINE1,SOCS1,STAT1,TEAD4,THBS1,TNFSF10	125 (18)
caspase		group				4,47E-03	ACER2,GLUL,THBS1
IL6ST		transmembrane receptor				4,53E-03	IL6R,IRF1,SLC5A7,SOCS1	102 (12)
TNFSF10	1,671	cytokine	Activated	2,186		4,62E-03	HLA-A,IRF9,ISG15,STAT1,TNFSF10	104 (14)
FSH		complex		-1,591	bias	4,66E-03	4930486L24Rik,BTC,DUSP9,ENC1,FKBP5,ID1,IL6R,LOX,SERPINE1,STAT1,THBS1	116 (19)
MTOR		kinase		-0,277	bias	4,74E-03	CD274,CEBPD,DDIT4,HMGCS2,IRF1,OAS1,PDK4,STAT1,TNFSF10,TXNIP	130 (21)
MKNK1		kinase	Activated	2,236	bias	4,82E-03	IFIT2,ISG15,KIF1B,MAN2A1,TXNIP
PRKG1		kinase				4,90E-03	ID1,SERPINE1,THBS1	109 (14)
LY6K		other				4,94E-03	CD274,SERPINE1
PRKRA		other				4,94E-03	IRF1,THBS1	33 (3)
RELN		peptidase				4,94E-03	LYVE1,NTRK2
PCBP2		other				4,94E-03	STAT1,STAT2	46 (4)
INHBA		growth factor	Activated	2,236	bias	4,97E-03	ADRB2,IRF1,LOX,MYCL,PCSK5,SERPINE1,SOCS1	91 (7)
gentamicin		chemical drug		0,707		5,31E-03	ALDH1A1,C4A/C4B,Cyp2d26,IRF1,IRF7,PSMB8,Sult1a1,TAP1
Fgf		group				5,34E-03	MITF,PER1,STAT1
Cdk		group				5,34E-03	DDIT4,NEDD9,TXNIP
TYK2		kinase				5,34E-03	CD274,DAXX,IRF1	76 (9)
Am 580		chemical toxicant				5,34E-03	APOD,IRF1,NTRK2	61 (5)
NEUROG1		transcription regulator		-1,000		5,37E-03	GASK1B,MEST,SLC43A3,THBS1
entinostat		chemical drug		1,963		5,37E-03	LYVE1,SERPINE1,THBS2,TNFSF10	111 (13)
ZBED6		transcription regulator				5,82E-03	CRIM1,DDIT4,SPTBN1
MARK2		kinase				5,82E-03	Iigp1,IRF1,RSAD2
TREM1		transmembrane receptor		-1,134	bias	5,86E-03	ADRB2,CD274,IFIT2,IL6R,IRF1,ISG15,THBS1	93 (8)
CXCL12		cytokine		1,746	bias	5,86E-03	ID1,Ly6a (includes others),MAFK,SOCS1,THBS1,TNFSF10,ZBTB16	92 (7)
mGluR		group				5,99E-03	NTRK2,OPHN1
NLRX1		other				5,99E-03	OAS1,STAT2	89 (12)
SART1		other				5,99E-03	DDIT4,SERPINE1	87 (7)
Ncoa6		transcription regulator				5,99E-03	BTC,SERPINE1
Ifnz (includes others)		cytokine				5,99E-03	DAXX,IRF1	22 (3)
isobutylmethylxanthine		chemical toxicant		0,830	bias	6,05E-03	CEBPD,ENC1,MITF,Mt1,Mt2,SERPINE1	115 (12)
CG		complex	Activated	2,778	bias	6,21E-03	BTC,CEBPD,GASK1B,GBP6,HLA-A,IFIT3,MYCL,Oasl2,SLC5A7,TIMP4
3,3'-diindolylmethane		chemical drug		1,964		6,30E-03	HLA-A,OAS2,TAP1,TAP2	95 (9)
HIF1A		transcription regulator	Activated	3,081	bias	6,30E-03	CD274,DDIT4,HIF3A,ID1,LOX,MITF,NDRG1,NTRK2,SERPINE1,THBS1,TRIM21	111 (15)
tunicamycin		chemical - endogenous non-mammalian	Activated	2,392	bias	6,35E-03	Casp12,CEBPD,CHAC1,DDIT4,NDRG1,TXNIP,WARS	11 (2)
ERK1/2		group		-1,684	bias	6,37E-03	FKBP5,HLA-A,ID1,PSMB8,PSMB9,SERPINE1,TAP1,TAP2,VNN1	111 (15)
propylthiouracil		chemical drug				6,38E-03	GBP4,GLUL,Ly6a (includes others),MAN2A1,NTRK2
pyrrolidine dithiocarbamate		chemical reagent	Inhibited	-2,224	bias	6,38E-03	Cxcl9,IRF1,IRF7,PSMB8,SERPINE1	114 (14)
etoposide		chemical drug	Activated	2,592	bias	6,52E-03	CD274,DDIT4,ID1,IFIT2,IRF1,IRF7,TNFSF10	111 (17)
asoprisnil		chemical drug				6,83E-03	APOD,VNN1,XDH
NLRP12		other				6,83E-03	HLA-A,HLA-E,PSMB8	89 (7)
CTBP1		enzyme				6,83E-03	ENC1,FKBP5,THBS1
KLF2		transcription regulator				6,86E-03	ID1,NDRG1,RGS3,SERPINE1,STAT1,THBS1	88 (7)
5-azacytidine		chemical drug				6,86E-03	IRF7,LOX,Ly6a (includes others),Mt1,THBS1,THBS2
alitretinoin		chemical drug		1,673	bias	7,07E-03	APOD,Casp12,Ccl6,IRF1,ISG15,UBA7
MTORC2		complex				7,14E-03	IFIT2,ISG15
LRAT		enzyme				7,14E-03	PDK4,RBP7
PIK3R2		kinase				7,14E-03	IRF7,ISG15
WNT3A		cytokine		-0,113	bias	7,34E-03	Casp12,DCUN1D3,DDIT4,ID1,Irgm1,MITF,THBS1,TXNIP	106 (11)
STAT		group				7,37E-03	CEBPD,IRF1,SOCS1
CTF1		cytokine				7,37E-03	CEBPD,IRF1,SOCS1	89 (14)
sorafenib		chemical drug				7,37E-03	IFIT2,OAS1,SOCS1
ERG		transcription regulator				7,41E-03	ADRB2,FKBP5,NDRG1,PREX2,RGS3,THBS1,ZBTB16	59 (7)
P38 MAPK		group	Activated	3,115	bias	7,46E-03	BATF2,CEBPD,IRF7,MITF,SERPINE1,STAT1,STIM1,Tgtp1/Tgtp2,THBS1,TNFSF10	115 (15)
FGF7		growth factor		1,057	bias	7,69E-03	CEBPD,IRF1,SERPINE1,STAT1	98 (13)
ATF4		transcription regulator		1,515	bias	7,73E-03	CHAC1,DDIT4,MITF,NDRG1,WARS,XDH	89 (7)
HDAC1		transcription regulator		0,128		8,19E-03	FAM107A,GLUL,ID1,Mt1,Mt2,SERPINE1,TNS1,VHL
ALK		kinase				8,38E-03	CD274,NTRK2
RBP1		transporter				8,38E-03	ALDH1A1,RBP7
2'3'-cyclic guanosine monophosphate-adenosine monophosphate		chemical - endogenous mammalian				8,38E-03	ISG15,RSAD2	80 (9)
BCL6		transcription regulator		-0,555	bias	8,40E-03	Ccl6,IL6R,IRF9,Ly6a (includes others),MITF,SERPINE1,UBA7	99 (9)
cyclophosphamide		chemical drug		1,131	bias	8,46E-03	C4A/C4B,Ly6a (includes others),PSMB8,THBS1
NEDD9	1,196	other				8,54E-03	DDIT4,SERPINE1,TXNIP	87 (7)
simvastatin		chemical drug		-1,023		8,82E-03	ADRB2,ENC1,IRF1,Ly6a (includes others),NTRK2,SERPINE1,STAT1	96 (10)
IRAK4		kinase				8,86E-03	IFIT1B,IRF1,IRF7,SOCS1	112 (15)
Tlr		group	Activated	2,200	bias	8,88E-03	HLA-A,IRF1,IRF7,SOCS1,STAT1	103 (18)
oleic acid		chemical - endogenous mammalian		-0,447	bias	8,88E-03	Mt1,Mt2,PDK4,PIK3IP1,SERPINE1
UCP1		transporter				8,93E-03	IFIT1B,IFIT2,IFIT3,RNASEL,SERPINE1,STAB2
Immunoglobulin		complex		1,213		9,11E-03	CD274,CEBPD,CRISPLD2,Cxcl9,Dst,IRF1,IRF7,Ly6a (includes others),PDK4,RSAD2,UBD,ZBTB16	108 (16)
AGTR1		G-protein coupled receptor				9,16E-03	SERPINE1,TXNIP,XDH
ENG		transmembrane receptor				9,16E-03	ID1,SERPINE1,THBS1	94 (13)
histone deacetylase		complex				9,16E-03	PER1,SLC7A8,THBS1
pristane		chemical toxicant				9,16E-03	IRF7,ISG15,Ly6a (includes others)	65 (7)
staurosporine		chemical - kinase inhibitor				9,19E-03	Ccl6,IFIT2,ISG15,NEDD9,SERPINE1	84 (8)
ERBB2		kinase		-0,888	bias	9,21E-03	AHNAK,Cxcl9,GBP6,H6PD,ID1,IL6R,MITF,NDRG1,NEDD9,PDK4,PSMB9,SERPINE1,Sult1a1,TAP1,TAP2,THBS1	111 (14)
CSF1		cytokine	Activated	2,433	bias	9,70E-03	CD163,DUSP9,Iigp1,IL18BP,IRF7,STAT1,THBS1	123 (14)
IFNA10		cytokine				9,70E-03	ISG15,ZBP1
IFNA21		cytokine				9,70E-03	ISG15,ZBP1
IFNA5		cytokine				9,70E-03	ISG15,ZBP1
IFNA7		cytokine				9,70E-03	ISG15,ZBP1
ZBP1	4,105	other				9,70E-03	ISG15,OAS1	76 (7)
IFNA14		cytokine				9,70E-03	ISG15,ZBP1
IFNA6		cytokine				9,70E-03	ISG15,ZBP1
EIF4EBP2		translation regulator				9,70E-03	CEBPD,IRF7
selenite		chemical toxicant				9,70E-03	HLA-E,Mt1
CCL5		cytokine		1,951	bias	9,71E-03	CD163,PNP,STAT1,THBS1	91 (7)
cyclosporin A		biologic drug		-0,022	bias	9,79E-03	APOD,C4A/C4B,CD163,DDIT4,FKBP5,LYVE1,PSMB8,SERPINE1,SOCS1,TNFSF10,XAF1	117 (17)
Hsp27		group				9,80E-03	CD163,CD274,IL6R	90 (7)
mir-155		microRNA		-0,474	bias	9,84E-03	IRF7,IRF9,SERPINE1,SOCS1,STAT1	100 (12)
corticosterone		chemical - endogenous mammalian		1,432		1,02E-02	DDIT4,FKBP5,GLUL,PDK4,Tsc22d3
PPARD		ligand-dependent nuclear receptor		1,038	bias	1,04E-02	HMGCS2,Irgm1,LGALS4,MYCL,PDK4,STAT1,THBS1
palmitic acid		chemical - endogenous mammalian		1,664	bias	1,04E-02	IL6R,Mt1,Mt2,PDK4,SERPINE1,TNFSF10,TXNIP
NFIB		transcription regulator				1,05E-02	BB123696,LOX,TNS1
SAHM1		chemical reagent				1,05E-02	DDIT4,ID1,LY6E
SFTPA1		transporter	Inhibited	-2,000	bias	1,06E-02	ADRB2,LOX,PDK4,SERPINE1
9-hydroxy-(S)-10,12-octadecadienoic acid		chemical - endogenous mammalian				1,08E-02	SERPINE1
ARRDC3	1,836	other				1,08E-02	ADRB2
budesonide/formoterol		chemical drug				1,08E-02	CD274
tandospirone		chemical drug				1,08E-02	PER1
SLC15A4		transporter				1,08E-02	IRF7
SNORD21		other				1,08E-02	HLA-A
GGN		other				1,08E-02	ADRB2
GGT7		enzyme				1,08E-02	ADRB2
tandutinib		chemical drug				1,08E-02	ID1
cabozantinib		chemical drug				1,08E-02	CD274
black cohosh extract		chemical drug				1,08E-02	SERPINE1
STAT-1/2		group				1,08E-02	TNFSF10
EIF3I		translation regulator				1,08E-02	SERPINE1
PF-4523655		biologic drug				1,08E-02	DDIT4
PRCC		other				1,08E-02	SERPINE1
CUL2		enzyme				1,08E-02	VHL
DYNLRB1		other				1,08E-02	SERPINE1
PJA1		enzyme				1,08E-02	SPTBN1
recombinant interferon alpha		biologic drug				1,08E-02	RNF213
UBE2K		transcription regulator				1,08E-02	UBD
miR-513a-5p (miRNAs w/seed UCACAGG)		mature microRNA				1,08E-02	CD274
miR-709 (and other miRNAs w/seed GAGGCAG)		mature microRNA				1,08E-02	MYCL
TIMELESS		other				1,08E-02	PER1
Raet1d/Raet1e		other				1,08E-02	HLA-A
PPP1R3A		phosphatase				1,08E-02	THBS1
PTGES2		transcription regulator				1,08E-02	IRF9
NPIPA8 (includes others)		other				1,08E-02	ADRB2
ANK2		other				1,08E-02	SPTBN1
ceritinib		chemical drug				1,08E-02	CD274
alectinib		chemical drug				1,08E-02	CD274
GDF10		growth factor				1,08E-02	SERPINE1
Nedd4		enzyme				1,08E-02	THBS1
PRR13		other				1,08E-02	THBS1
ELOB		transcription regulator				1,08E-02	VHL
oligomycin A		chemical - endogenous non-mammalian				1,08E-02	TXNIP
NCGC00184710		chemical reagent				1,08E-02	PDK4
fluticasone/salmeterol		chemical drug				1,08E-02	CD274
BMS-275183		chemical drug				1,08E-02	THBS1
triazolam		chemical drug				1,08E-02	PER1
2-nitrophenyl EGTA		chemical reagent				1,08E-02	AHNAK
10-hydroxydecanoic acid		chemical - endogenous non-mammalian				1,08E-02	IRF1
allose		chemical - endogenous mammalian				1,08E-02	TXNIP
PPARA		ligand-dependent nuclear receptor		1,739	bias	1,09E-02	CEBPD,FBXO21,GLUL,HLA-E,HMGCS2,IFITM3,LGALS4,PDK4,RBP7,STIM1,VNN1
fingolimod		chemical drug				1,11E-02	CD274,Cxcl9,MITF,SERPINE1
PLCG1		enzyme				1,11E-02	SERPINE1,THBS1
CRKL		kinase				1,11E-02	Cxcl9,Iigp1
IFNA8		cytokine				1,11E-02	ISG15,ZBP1
IL18R1		transmembrane receptor				1,11E-02	SOCS1,STAT1
CRTC1		transcription regulator				1,11E-02	NEDD9,PER1
RGS1		other				1,11E-02	Cxcl9,IRGM
IFNA16		cytokine				1,11E-02	ISG15,ZBP1
PGR		ligand-dependent nuclear receptor		1,896	bias	1,12E-02	CEBPD,ENC1,FKBP5,GLUL,ID1,NDRG1,NEDD9,STAT1
LIPE		enzyme				1,12E-02	ALDH1A1,FKBP5,INMT,PDK4,PER1
CpG ODN 1826		chemical reagent		1,980	bias	1,15E-02	Apol11b (includes others),CD274,IRF7,PARP14
WNT5A		cytokine		-1,000		1,16E-02	BTC,IRF1,Ly6a (includes others),STAT1,TNFSF10
IgG		complex		-0,816	bias	1,17E-02	CEBPD,HLA-E,IFITM3,ISG15,Ly6a (includes others),SERPINE1
Ro31-8220		chemical - kinase inhibitor				1,19E-02	Mt1,SERPINE1,TNFSF10
TGFB1		growth factor		1,359	bias	1,21E-02	AHNAK,CD163,Copg2os2,DAXX,DDIT4,FAM107A,FBLN5,GBP2,H6PD,ID1,IFIT3,IL6R,IRF1,ITIH5,LOX,Ly6a (includes others),LYVE1,MITF,NEDD9,PNP,RSAD2,SAMHD1,SERPINE1,SOCS1,STAT1,SVEP1,THBS1,THBS2,TXNIP,XDH
CNTF		cytokine				1,25E-02	CEBPD,IRF1,SOCS1,STAT1
CFTR		ion channel				1,25E-02	Cyp2d26,Cyp2d9 (includes others),SLC7A8,STAT1
epothilone B		chemical drug				1,26E-02	THBS1,TNFSF10
picropodophyllin		chemical drug				1,26E-02	IFITM3,ZBTB16
GC-GCR dimer		complex				1,26E-02	ADRB2,CD163
DPH5		enzyme				1,26E-02	IRF1,STAT1
UBD	2,757	other				1,26E-02	PSMB9,UBD
SMURF2		enzyme				1,26E-02	NEDD9,SERPINE1
ANGPTL4		other				1,26E-02	Cxcl9,STAT1
IFNGR1		transmembrane receptor				1,26E-02	Cxcl9,IRF1,IRF7
SYK		kinase		-0,312		1,36E-02	Cxcl9,IRF1,OAS1,TNFSF10
TGFBR1		kinase		1,934	bias	1,36E-02	FBLN5,PDK4,RGS3,SERPINE1
EPO		cytokine				1,38E-02	CHIT1,GLUL,LY6E,MAN2A1,PIK3IP1,SOCS1,TNFSF10,TXNIP
MAFB		transcription regulator	Activated	2,000	bias	1,41E-02	CD163,FBLN5,IL18BP,SLC7A8
Smad2/3-Smad4		complex				1,42E-02	IRF7,SERPINE1
fontolizumab		biologic drug				1,42E-02	ISG15,RSAD2
INHBB		growth factor				1,42E-02	SERPINE1,THBS1
NCAM1		other				1,42E-02	GLUL,THBS1
NBEAL2		other				1,42E-02	MITF,THBS1
WT1		transcription regulator		-0,766		1,45E-02	NDRG1,NTRK2,SERPINE1,STIM1,THBS1,TRIM21,WARS
TO-901317		chemical reagent		-0,254	bias	1,45E-02	APOD,Casp12,Cyp2d9 (includes others),HMGCS2,Mt1,Mt2,PSMB8
15-deoxy-delta-12,14 -PGJ 2		chemical - endogenous mammalian		0,202	bias	1,47E-02	CEBPD,HTRA3,IRF1,SERPINE1,SOCS1,STAT1
RUNX1		transcription regulator				1,47E-02	IL6R,Ly6a (includes others),MAP3K6,Mt1,SERPINE1,ZBTB16
lysophosphatidylinositol		chemical - endogenous mammalian				1,51E-02	CD274,GLUL,STAB2
PPP2CA		phosphatase				1,51E-02	Cxcl9,IRF1,IRF7
REL		transcription regulator				1,51E-02	Cxcl9,HLA-A,IFIT1B,Iigp1,PARP14,RSAD2,TNFSF10
VHL	1,202	transcription regulator				1,53E-02	ALDH1A1,IFITM3,LOX,NEDD9,TNFSF10
doxorubicin		chemical drug		1,627	bias	1,56E-02	C4A/C4B,ID1,IRF1,IRF7,NDRG1,PSMB8,STAT1,TAP1,TAP2,TNFSF10
SOX4		transcription regulator		0,243	bias	1,58E-02	CHAC1,Dst,Ly6a (includes others),Mt1,PNP,TEAD1
3M-002		chemical reagent				1,59E-02	IRF7,TNFSF10
HOTAIR		other				1,59E-02	OAS1,TEAD1
PLCG2		enzyme				1,59E-02	IFIT2,TNFSF10
SMURF1		enzyme				1,59E-02	Cxcl9,IRF1
DLK1		other				1,59E-02	IRF1,IRF7
monensin		chemical - endogenous non-mammalian				1,59E-02	KISS1R,THBS1
PPARG		ligand-dependent nuclear receptor	Activated	2,094	bias	1,59E-02	ADRB2,CD274,H6PD,HMGCS2,NDRG1,PDK4,SERPINE1,SOCS1,STIM1,TNFSF10,VNN1
ERK		group	Activated	2,596	bias	1,64E-02	CEBPD,NDRG1,PDK4,SERPINE1,SPTBN1,STAT1,THBS1
testosterone		chemical - endogenous mammalian		-0,984	bias	1,65E-02	4930486L24Rik,DDIT4,HMGCS2,ID1,KISS1R,Mt1,NDRG1,TAP2,THBS1
halofuginone		chemical drug				1,67E-02	C4A/C4B,FBLN5,LOX,PRELP,Tsc22d3
fluocinolone acetonide		chemical drug				1,68E-02	BMP3,FKBP5,ZBTB16
NOS2		enzyme	Activated	2,433		1,70E-02	Cxcl9,IFIT1B,IFIT3,ISG15,Tgtp1/Tgtp2,TNFSF10
mir-148		microRNA				1,76E-02	PIK3IP1,SOCS1
PTK2B		kinase				1,76E-02	NEDD9,SOCS1
GSK3A		kinase				1,76E-02	SERPINE1,TNFSF10
EMD		other				1,76E-02	IRF1,STAT1
TIMP3		other				1,77E-02	SERPINE1,STAT1,THBS1
thioacetamide		chemical toxicant				1,82E-02	C4A/C4B,FBLN5,LOX,LYVE1,PRELP,PSMB8,Tsc22d3
cocaine		chemical drug	Activated	2,425	bias	1,87E-02	MEST,OAS1,PER1,STAT1,STAT2,THBS1
ritonavir		chemical drug				1,92E-02	C12orf42,GBP2,GRAP,TMEM140,USP18
CYB5R4		enzyme				1,94E-02	Mt1,Mt2
MLX		transcription regulator				1,94E-02	THBS2,TXNIP
LY6E	1,387	other				1,94E-02	CD274,SERPINE1
HOXD3		transcription regulator				1,94E-02	SERPINE1,THBS1
Klra7 (includes others)		transmembrane receptor				1,94E-02	Ccl6,Mt1
diethylstilbestrol		chemical drug		-0,798	bias	1,95E-02	BTC,HLA-A,HTRA3,MAN2A1,NTRK2,Tgtp1/Tgtp2,THBS2,VNN1
Lh		complex	Activated	2,000	bias	1,96E-02	BTC,DUSP9,FKBP5,PER1,STAT1,THBS1,THBS2
PD98059		chemical - kinase inhibitor		-0,832	bias	2,01E-02	BATF2,CEBPD,FKBP5,MCF2L,MITF,Peg3,PER1,PNP,SERPINE1,THBS1,Trim30a/Trim30d,TXNIP
PRKAA1		kinase		-0,447	bias	2,02E-02	FKBP5,ITIH5,Ly6a (includes others),OPHN1,PSMB8
FOXO1		transcription regulator		1,238	bias	2,03E-02	DDIT4,FBXO21,PDK4,PIK3IP1,PSMB8,SERPINE1,STAT2,THBS1,TNFSF10,TXNIP
DETA-NONOate		chemical reagent				2,06E-02	IRF7,SERPINE1,TXNIP
iron		chemical - endogenous mammalian				2,06E-02	ID1,Mt1,NDRG1
SP1		transcription regulator	Activated	2,429	bias	2,11E-02	CEBPD,Cyp2d9 (includes others),IFITM3,IRF1,Mt1,NDRG1,SERPINE1,SOCS1,STAT1,TEAD1,TIMP4,TNFSF10
cigarette smoke		chemical toxicant	Activated	2,577	bias	2,12E-02	DDIT4,OAS1,OAS2,Oasl2,SERPINE1,STAT1,XDH
prostaglandin E2		chemical - endogenous mammalian		0,723	bias	2,12E-02	Casp12,CD274,CEBPD,ID1,IRF1,MITF,NEDD9,THBS1
DCAF1		kinase				2,13E-02	TNFSF10,TXNIP
Collagen type IV		complex				2,13E-02	SERPINE1,THBS1
BCOR		transcription regulator				2,13E-02	ISG15,STAT2
IKZF3		transcription regulator				2,13E-02	IFIT3,IRF7
TRIM21	1,442	enzyme				2,13E-02	IRF7,Trim30a/Trim30d
Zn2+		chemical - endogenous mammalian				2,13E-02	Mt1,Mt2
nickel		chemical toxicant				2,13E-02	Mt1,SERPINE1
interferon gamma-1b		biologic drug				2,15E-02	CD163
Tap		complex				2,15E-02	HLA-E
Rab5		group				2,15E-02	ADRB2
RAR-RXR		complex				2,15E-02	IRF1
SLC4A5		transporter				2,15E-02	SPTBN1
TRIM13		enzyme				2,15E-02	IFIT2
EIF4B		translation regulator				2,15E-02	ISG15
TRIM50		other				2,15E-02	IFIT2
COLEC12		transmembrane receptor				2,15E-02	IFIT1B
ADGRL2		G-protein coupled receptor				2,15E-02	ADRB2
FBXO44		enzyme				2,15E-02	ADRB2
SLC9A6		transporter				2,15E-02	NTRK2
SCARA5		transmembrane receptor				2,15E-02	IFIT1B
TRIM67		other				2,15E-02	IFIT2
RNF43		enzyme				2,15E-02	GLUL
CTDSPL2		phosphatase				2,15E-02	ID1
MLXIP		transcription regulator				2,15E-02	TXNIP
Raet1a		other				2,15E-02	HLA-A
ACER3		enzyme				2,15E-02	ACER2
AP1M1		transporter				2,15E-02	HLA-A
trametinib		chemical drug				2,15E-02	CD274
OAS1	2,711	enzyme				2,15E-02	IRF1
SRD5A2		enzyme				2,15E-02	Mt1
SCARA3		transmembrane receptor				2,15E-02	IFIT1B
IBSP		other				2,15E-02	THBS1
HLTF		transcription regulator				2,15E-02	SERPINE1
CELA1		peptidase				2,15E-02	HLA-A
TRIM5		enzyme				2,15E-02	IFIT2
ELOC		transcription regulator				2,15E-02	VHL
miR-185-3p (and other miRNAs w/seed GGGGCUG)		mature microRNA				2,15E-02	NTRK2
TPPP3		other				2,15E-02	ADRB2
ABHD5		enzyme				2,15E-02	PDK4
POLDIP3		other				2,15E-02	ISG15
IFI30		enzyme				2,15E-02	HLA-A
ING2		transcription regulator				2,15E-02	SERPINE1
USP13		peptidase				2,15E-02	STAT1
KHDRBS2		other				2,15E-02	STAT1
MED6		transcription regulator				2,15E-02	IFIT2
CRTAP		other				2,15E-02	SERPINE1
Bhlhe41		transcription regulator				2,15E-02	PER1
ZFYVE16		transporter				2,15E-02	SERPINE1
N-acetyl-lysyltyrosylcysteine-amide		chemical reagent				2,15E-02	XDH
MLS000389544		chemical reagent				2,15E-02	PDK4
lonidamine		chemical drug				2,15E-02	4930486L24Rik
sarpogrelate		chemical drug				2,15E-02	SERPINE1
methiothepin		chemical drug				2,15E-02	SERPINE1
sibutramine		chemical drug				2,15E-02	SERPINE1
dicumarol		chemical drug				2,15E-02	Mt1
SB 559457		chemical reagent				2,15E-02	DDIT4
dihydrolipoic acid		chemical - endogenous mammalian				2,15E-02	MITF
tibolone		chemical drug				2,15E-02	SERPINE1
leukotriene D4		chemical - endogenous mammalian				2,16E-02	NDRG1,NEDD9,PDK4
alefacept		biologic drug				2,16E-02	SOCS1,STAT1,STAT2
CAT		enzyme				2,16E-02	SERPINE1,THBS1,XAF1
FGF10		growth factor				2,16E-02	AHNAK,Tgtp1/Tgtp2,VNN1
IL2RG		transmembrane receptor				2,16E-02	HLA-A,IRF7,UBA7
anisomycin		chemical - endogenous non-mammalian				2,16E-02	IRF1,NTRK2,SERPINE1
3-methylcholanthrene		chemical toxicant				2,16E-02	Mt1,Mt2,NEDD9
pirinixic acid		chemical toxicant	Activated	2,400	bias	2,24E-02	GLUL,HLA-E,HMGCS2,IFITM3,LGALS4,MEST,NAP1L1,PCSK5,PDK4,SERPINE1
IL7		cytokine		1,154	bias	2,24E-02	CD274,Ly6a (includes others),PIK3IP1,SOCS1,TNFSF10
clofibrate		chemical drug				2,25E-02	HMGCS2,Mt1,Mt2,NAP1L1
H2AFY		other				2,27E-02	ID1,IRF7,SERPINE1
ZEB1		transcription regulator				2,27E-02	OAS1,SERPINE1,XDH
CYP1B1		enzyme				2,27E-02	Mt1,Mt2,TNFSF10
Sos		group				2,27E-02	KIF1B,LGALS4,MAFK,Mt2,RIPK4,XDH
TAZ		enzyme				2,32E-02	ADRB2,LOX,SERPINE1,ST6GALNAC5
Tnf receptor		group				2,33E-02	SERPINE1,UBD
MSR1		transmembrane receptor				2,33E-02	IFIT1B,ISG15
BMP15		growth factor				2,33E-02	BTC,ID1
TGFB1I1		transcription regulator				2,33E-02	ID1,SERPINE1
mezerein		chemical - endogenous non-mammalian				2,33E-02	IRF9,OAS2
MSC		transcription regulator				2,37E-02	IFI44,IRF7,XAF1
L-triiodothyronine		chemical - endogenous mammalian		0,373	bias	2,39E-02	ADRB2,ALDH1A1,C4A/C4B,H6PD,ID1,KIF1B,PDK4,PER1,SERPINE1
butyric acid		chemical - endogenous mammalian		-0,771		2,43E-02	ALDH1A1,GBP2,IFIT3,IL18BP,IRF1,LY6E,MYCL,OAS2,SERPINE1,STAT2
U0126		chemical - kinase inhibitor		-0,871	bias	2,48E-02	CD274,CEBPD,ENPP4,FKBP5,IRF1,PER1,PRELP,SERPINE1,SOCS1,TAP2,THBS1
ARNT2		transcription regulator	Activated	2,449	bias	2,53E-02	GLUL,HLA-A,Iigp1,IL6R,MYCL,Sp100
CEBPA		transcription regulator		0,970	bias	2,53E-02	CEBPD,ID1,IL6R,ISG15,Ly6a (includes others),OAS2,SERPINE1,THBS1,TIMP4,TNFSF10
SGPL1		enzyme				2,53E-02	ISG15,OAS1
miR-30a-3p (and other miRNAs w/seed UUUCAGU)		mature microRNA				2,53E-02	KIF1B,THBS1
MAP2K5		kinase				2,53E-02	ID1,THBS1
SKI		transcription regulator				2,53E-02	MITF,SERPINE1
Ro41-5253		chemical reagent				2,53E-02	APOD,IRF1
cannabidiol		chemical drug				2,53E-02	ID1,NTRK2
GW501516		chemical drug				2,56E-02	APOD,PDK4,THBS1,VNN1
RICTOR		other		1,276	bias	2,59E-02	DAXX,IFIT2,ISG15,OAS2,PHF11,PSMB8,PSMB9
CXCR4		G-protein coupled receptor				2,71E-02	ID1,TNFSF10,ZBTB16
INHA		growth factor		0,000		2,72E-02	Cyp2d22,GJC1,PIK3IP1,SERPINE1
triamcinolone acetonide		chemical drug		1,664		2,74E-02	FKBP5,IRF7,PER1,TRIM21,TXNIP,ZBTB16
PAX6		transcription regulator				2,74E-02	CRISPLD2,EEF2K,KIF1B,MITF,OAS1,SOCS1
risperidone		chemical drug				2,74E-02	NTRK2,SLC5A7
ETV1		transcription regulator				2,74E-02	ADRB2,MITF
SAFB2		other				2,74E-02	HLA-E,PSMB9
WDR77		transcription regulator				2,74E-02	Igtp,Lgals6
MECOM		transcription regulator				2,74E-02	Ly6a (includes others),SERPINE1
Mt2	1,991	other				2,74E-02	MEST,SERPINE1
heme		chemical - endogenous mammalian				2,74E-02	CD163,PER1
EIF2AK3		kinase				2,80E-02	NDRG1,RNASEL,TXNIP,WARS
TNFRSF8		transmembrane receptor				2,83E-02	AHNAK,GBP2,TNFSF10
SIM1		transcription regulator	Activated	2,449	bias	2,85E-02	GLUL,HLA-A,Iigp1,IL6R,MYCL,Sp100
L-glutamic acid		chemical - endogenous mammalian		0,000	bias	2,89E-02	FMO2,PER1,TAP1,TAP2
IL13		cytokine		0,629	bias	2,91E-02	Ccl6,CD163,SERPINE1,SLC43A3,SOCS1,THBS1,TIMP4,TNS1,VNN1
RHO		G-protein coupled receptor				2,95E-02	CEBPD,Mt1,SERPING1
TP73		transcription regulator		-1,075	bias	2,96E-02	4930486L24Rik,Ccl6,DDIT4,SERPINE1,SERPING1,TAP1,THBS1,THBS2,TIMP4
BMP		group				2,96E-02	ID1,IRF1
Smad		complex				2,96E-02	ID1,SERPINE1
CXCL10		cytokine				2,96E-02	Ccl6,Cxcl9
BCL2L11		other				2,96E-02	ADRB2,CD274
COMMD1		transporter				2,96E-02	DDIT4,STAT1
CD24		other				2,97E-02	ADRB2,CHAC1,THBS1,TIMP4
TGFB2		growth factor		0,371	bias	2,97E-02	PDK4,RGS3,SERPINE1,THBS1
NFKB1		transcription regulator				3,03E-02	Cxcl9,IFIT1B,IRF1,ISG15,STAT1,STIM1,TNFSF10
NR1I3		ligand-dependent nuclear receptor				3,06E-02	ALDH1A1,Mt1,NEDD9,Sult1a1
SPARC		other		0,218		3,06E-02	CEBPD,LYVE1,NDRG1,SERPINE1
arsenite		chemical toxicant				3,06E-02	IRF1,Mt2,SERPINE1,THBS1
HOXD10		transcription regulator				3,07E-02	Lgals6,RSAD2,SERPINE1
Sn50 peptide		chemical toxicant				3,07E-02	Casp12,SERPINE1,TNFSF10
TNFRSF4		transmembrane receptor				3,18E-02	Cxcl9,SOCS1
BMPR1B		kinase				3,18E-02	ID1,SERPINE1
TAF4B		transcription regulator				3,18E-02	IRF1,ZBTB16
thioguanine		chemical drug				3,21E-02	TNFSF10
CpG 10101		chemical drug				3,21E-02	STAT1
MAGEA11		other				3,21E-02	FKBP5
SOCS2-AS1		other				3,21E-02	TNFSF10
TRIM66		transcription regulator				3,21E-02	IFIT2
TRIM58		other				3,21E-02	IFIT2
ZNF451		enzyme				3,21E-02	SERPINE1
HDGF		growth factor				3,21E-02	SERPINE1
TRIM32		transcription regulator				3,21E-02	IFIT2
TRIM36		enzyme				3,21E-02	IFIT2
Ap1 gamma		group				3,21E-02	HLA-A
defibrotide		biologic drug				3,21E-02	SERPINE1
Raet1b		other				3,21E-02	HLA-A
GSK0660		chemical reagent				3,21E-02	PDK4
SNAPC5		transcription regulator				3,21E-02	ADRB2
riociguat		chemical drug				3,21E-02	SERPINE1
9-benzyl-8-hydroxy-2-(2-methoxyethoxy)adenine		chemical reagent				3,21E-02	IRF7
H60a		other				3,21E-02	HLA-A
TRIM9		enzyme				3,21E-02	IFIT2
COL7A1		other				3,21E-02	THBS1
VSX2		transcription regulator				3,21E-02	MITF
STK16		kinase				3,21E-02	SERPINE1
MID2		other				3,21E-02	IFIT2
STRAP		other				3,21E-02	SERPINE1
KIF1B	1,006	transporter				3,21E-02	XAF1
FDPS		enzyme				3,21E-02	ADRB2
Ank2		other				3,21E-02	SPTBN1
DDX4		enzyme				3,21E-02	IFITM3
HERC5		enzyme				3,21E-02	IFIT2
BR-4628		chemical reagent				3,21E-02	LOX
STAT3 inhibitor XIII		chemical drug				3,21E-02	SERPINE1
PX-12		chemical drug				3,21E-02	CD274
filipin		chemical - endogenous non-mammalian				3,21E-02	SERPINE1
cibacron blue F 3GA		chemical reagent				3,21E-02	THBS1
etodolac		chemical drug				3,21E-02	THBS1
phloretin		chemical - endogenous non-mammalian				3,21E-02	TXNIP
nickel subsulfide		chemical toxicant				3,21E-02	NDRG1
TAPI		chemical - protease inhibitor				3,21E-02	IL6R
(-)-gallocatechin gallate		chemical - protease inhibitor				3,21E-02	IRF1
E64		chemical - endogenous non-mammalian				3,21E-02	TNFSF10
NR1I2		ligand-dependent nuclear receptor		-0,064		3,22E-02	ALDH1A1,Cyp2d9 (includes others),GLUL,HMGCS2,SOCS1
NCOA2		transcription regulator	Activated	2,000	bias	3,24E-02	Cxcl9,IFIT1B,IFIT2,ISG15
STK11		kinase		0,600		3,29E-02	CD274,ID1,MAFK,NEDD9,PNP,SERPINE1,TNFSF10
IL3		cytokine		1,067	bias	3,29E-02	Ccl6,HLA-A,KIF1B,Mt1,NEDD9,Serpina3g (includes others),SOCS1,TNFSF10
tributyrin		chemical drug				3,33E-02	ADRB2,CD274,NDRG1
BSCL2		other				3,33E-02	PSMB9,RSAD2,Sult1a1
BMI1		transcription regulator				3,33E-02	KIF1B,LOX,PARP9
BCL2L1		other				3,33E-02	Ly6a (includes others),THBS1,TNFSF10
UTP		chemical - endogenous mammalian				3,42E-02	SERPINE1,THBS1
TRIM37		enzyme				3,42E-02	IFIT2,PARP9
MAC		complex				3,42E-02	IRF1,THBS1
TICAM2		other				3,42E-02	IRF1,IRF7
TRIB3		kinase				3,42E-02	DDIT4,ID1
nitrofurantoin		chemical drug		-0,447		3,44E-02	C4A/C4B,HMGCS2,ID1,LOX,Mt1
caffeine		chemical drug				3,46E-02	MITF,NTRK2,THBS1
SATB1		transcription regulator		-0,811		3,52E-02	IRF7,MYCL,PIK3IP1,WARS,XAF1
HMOX1		enzyme		0,000		3,53E-02	CD274,ID1,THBS1,THBS2
norepinephrine		chemical - endogenous mammalian	Activated	2,164	bias	3,60E-02	ID1,MAN2A1,PER1,SERPINE1,TINAGL1
paraquat		chemical toxicant		0,849	bias	3,62E-02	CEBPD,KIF1B,Mt1,Mt2
PLIN5		other				3,65E-02	MAFK,PDK4
choline fenofibrate		chemical drug				3,65E-02	PCSK5,SERPINE1
ELOVL5		enzyme				3,65E-02	HMGCS2,PDK4
VAV3		cytokine				3,65E-02	BTC,C4A/C4B
TRADD		other				3,65E-02	IRF1,UBD
SFN		other				3,65E-02	FKBP5,PDK4
PLAU		peptidase				3,73E-02	OAS1,SERPINE1,SLFN13
GSTP1		enzyme				3,84E-02	Fam13a,FKBP5,LYVE1,PER1,SERPINE1
TLR2		transmembrane receptor		0,000	bias	3,84E-02	CEBPD,Cxcl9,GBP3,IRF1,SOCS1
bucladesine		chemical toxicant		-0,179	bias	3,86E-02	ACER2,GLUL,ID1,MAN2A1,Mt1,SERPINE1,TINAGL1,XAF1
FOS		transcription regulator		0,600	bias	3,86E-02	4930486L24Rik,KIF1B,LGALS4,LOX,MAFK,Mt2,RIPK4,SERPINE1,STIM1,XAF1,XDH
COLQ		other				3,87E-02	DOK7,FBLN5,PRELP
RNASEL	1,701	enzyme				3,90E-02	ISG15,USP18
miR-221-3p (and other miRNAs w/seed GCUACAU)		mature microRNA				3,90E-02	DDIT4,MITF
B2M		transmembrane receptor				3,90E-02	HLA-A,HLA-E
ARRB1		other				3,90E-02	ADRB2,SERPINE1
SMAD5		transcription regulator				3,90E-02	ID1,SERPINE1
NPC2		transporter				3,90E-02	STAT1,STAT2
CFLAR		other				3,90E-02	IFIT2,ISG15
ID1	1,170	transcription regulator				4,01E-02	ALDH1A1,Ly6a (includes others),THBS1
bromobenzene		chemical toxicant				4,01E-02	Mt1,Mt2,UBD
CD28		transmembrane receptor	Activated	2,804	bias	4,02E-02	CD274,GBP2,IRF1,PNP,SOCS1,STIM1,THBS1,TNFSF10
1,4-bis[2-(3,5-dichloropyridyloxy)]benzene		chemical toxicant		0,849	bias	4,03E-02	HMGCS2,Mt1,NEDD9,Sult1a1
OGA		enzyme		1,000		4,05E-02	Ccl6,GLUL,IFIT3,IL6R,SFRP5,SOCS1,STAT1,STAT2,THBS1
IL1A		cytokine		1,533	bias	4,13E-02	ALDH1A1,APOD,CD274,IRF1,LOX,SERPINE1
PRDM1		transcription regulator		-1,673		4,13E-02	CRISPLD2,Cyp2d9 (includes others),DDIT4,PSMB8,RSAD2,TNFSF10
BAK1		other				4,14E-02	HLA-A,IRF7
gemfibrozil		chemical drug				4,16E-02	NAP1L1,PCSK5,SERPINE1
IL2		cytokine	Activated	2,437	bias	4,17E-02	CD274,Cxcl9,Dst,IL18BP,IRF1,Ly6a (includes others),LY6E,NDRG1,PNP,Serpina3g (includes others),SOCS1,TNFSF10
POU2F1		transcription regulator				4,24E-02	DDIT4,GBP2,LY6E,SERPING1
PRKCA		kinase		-0,064	bias	4,24E-02	ID1,IFIT3,RSAD2,SERPINE1
GNAQ		enzyme				4,24E-02	GBP2,OAS1,SERPINE1,STAT1
AHR		ligand-dependent nuclear receptor		1,698		4,24E-02	FBLN5,FMO2,IRF1,Mt1,Mt2,NEDD9,SERPINE1,THBS1
13(S)-hydroxyoctadecadienoic acid		chemical - endogenous mammalian				4,25E-02	SERPINE1
cloprostenol		chemical drug				4,25E-02	SOCS1
smectite		chemical drug				4,25E-02	Muc2
EGOT		other				4,25E-02	ISG15
GNL3L		other				4,25E-02	ADRB2
DNAJB4		other				4,25E-02	STAT1
CREBZF		transcription regulator				4,25E-02	PDK4
ENTPD2		enzyme				4,25E-02	SERPINE1
ASCC1		transcription regulator				4,25E-02	TNFSF10
SLCO1C1		transporter				4,25E-02	ALDH1A1
ANKRD13C		other				4,25E-02	ADRB2
SLC39A4		transporter				4,25E-02	Mt1
saracatinib		chemical drug				4,25E-02	ID1
VLDL		complex				4,25E-02	SERPINE1
Nc2		complex				4,25E-02	HLA-A
RRM2		enzyme				4,25E-02	THBS1
ARTN		growth factor				4,25E-02	ALDH1A1
IFNGR		complex				4,25E-02	IRF1
TAF12		transcription regulator				4,25E-02	IRF1
ABCC9		ion channel				4,25E-02	XDH
PER3		other				4,25E-02	H6PD
KPNA1		transporter				4,25E-02	STAT1
A4GALT		enzyme				4,25E-02	IRF1
GIPC1		other				4,25E-02	SERPINE1
IGBP1		phosphatase				4,25E-02	IRF1
DNAJA1		other				4,25E-02	4930486L24Rik
FOXH1		transcription regulator				4,25E-02	ALDH1A1
AKAP13		other				4,25E-02	FKBP5
RAPGEF4		other				4,25E-02	THBS1
Hyaluronidase		biologic drug				4,25E-02	ITIH5
COL1A2		other				4,25E-02	SERPINE1
CDON		other				4,25E-02	STIM1
GZMB		peptidase				4,25E-02	CD274
Mt3		other				4,25E-02	CEBPD
SERPINH1		other				4,25E-02	SERPINE1
I-BET-151		chemical reagent				4,25E-02	FAM129B
PMX 205		chemical reagent				4,25E-02	THBS1
1-(2-hydroxy-5-methylphenyl)-3-phenyl-1,3-propanedione		chemical reagent				4,25E-02	CEBPD
phenylacetic acid		chemical - endogenous mammalian				4,25E-02	HLA-A
hemicholinium 3		chemical reagent				4,25E-02	SLC5A7
cadmium sulfate		chemical toxicant				4,25E-02	Mt1
vapreotide		biologic drug				4,25E-02	THBS1
iodixanol		chemical drug				4,25E-02	SERPINE1
Co2+		chemical - endogenous mammalian				4,25E-02	NDRG1
GNA14		enzyme				4,31E-02	GBP2,STAT1,XDH
GnRH-A		chemical reagent				4,31E-02	GCNT2,PER1,SERPINE1
AMPK		complex				4,35E-02	SERPINE1,STAT1,STIM1,Tsc22d3
ADCYAP1		other		0,478		4,35E-02	CEBPD,CRTAC1,Gbp8,IRF1,MEST,NTRK2
Nuclear factor 1		group				4,40E-02	ID1,LOX
FECH		enzyme				4,40E-02	Cyp2d26,Cyp2d9 (includes others)
WNT4		cytokine				4,40E-02	FKBP5,ID1
butylated hydroxyanisol		chemical toxicant				4,40E-02	IRF1,IRF7
MITF	1,302	transcription regulator		1,698	bias	4,43E-02	IL6R,IVNS1ABP,MITF,SERPINE1,SLC7A8,TXNIP
ERN1		kinase				4,46E-02	CEBPD,OAS2,TINAGL1,WARS
HTT		transcription regulator		0,762		4,54E-02	BMP3,GJC1,GLUL,LOX,Mt1,NTRK2,PER1,PRELP,PSMB8,PSMB9,Serpina3g (includes others),SERPING1,THBS2
RUNX3		transcription regulator	Inhibited	-2,000	bias	4,57E-02	CRIM1,LOX,SVEP1,TEAD1
BMP7		growth factor		1,957	bias	4,57E-02	CEBPD,ID1,NDRG1,SERPINE1
LCN2		transporter				4,61E-02	Cxcl9,IVNS1ABP,TINAGL1
ALDH1A2		enzyme				4,66E-02	ALDH1A1,Ly6a (includes others)
ARRB2		other				4,66E-02	ADRB2,SERPINE1
NRXN1		transporter				4,66E-02	FBLN5,THBS1
parthenolide		chemical drug				4,66E-02	MITF,PDK4
4-hydroxytamoxifen		chemical drug		1,412	bias	4,70E-02	CEBPD,DDIT4,DUSP9,NEDD9,PDK4
thapsigargin		chemical toxicant		1,329	bias	4,70E-02	Casp12,CHAC1,DDIT4,THBS1,TNFSF10
NTRK2	1,631	kinase				4,76E-02	SERPINE1,THBS1,TNFSF10
cadmium		chemical toxicant				4,76E-02	LOX,Mt1,Mt2
BRD4		kinase	Activated	2,000	bias	4,79E-02	IRF1,LOX,THBS1,THBS2
NUPR1		transcription regulator		0,000	bias	4,89E-02	ADRB2,GBP2,GCNT2,IFIT2,IL6R,NDRG1,PARP9,PXDC1,SAMHD1,SERPINE1
IFI16		transcription regulator				4,92E-02	ISG15,OAS1,STAT2
doxycycline		chemical drug				4,92E-02	CHAC1,MITF,XDH
captopril		chemical drug				4,92E-02	C4A/C4B,PSMB8,SERPING1
3M-011		chemical reagent				4,93E-02	ISG15,STAT1
Vegf		group		1,929	bias	4,95E-02	ADGRF5,CRTAC1,FKBP5,GASK1B,HMGCS2,ID1,IRF1,LYVE1,Mt2,XDH
methotrexate		chemical drug		1,664		4,97E-02	HMGCS2,ID1,MITF,Mt1,SERPING1,THBS1
L-dopa		chemical - endogenous mammalian	Inhibited	-2,137		1,16E-01	ADAR,C4A/C4B,CHAC1,CRTAC1,FKBP5,HLA-A,IL18BP,MITF,Oasl2,PER1,PLEKHA2
streptozocin		chemical drug		1,948		2,29E-01	PDK4,SERPINE1,SLC7A8,TXNIP
tetrachlorodibenzodioxin		chemical toxicant		1,969		1,00E00	FMO2,KIF1B,NEDD9,SERPINE1

## Sheet: Pathways DR DEGs SCAT only
© 2000-2019 QIAGEN. All rights reserved.
Ingenuity Canonical Pathways	-log(p-value)	Ratio	z-score	Molecules
Mitochondrial Dysfunction	1,31E01	1,23E-01	#NUM!	ACO2,ATP5F1A,CASP3,COX5A,COX7B,Cox8b,CPT1B,CYC1,CYCS,MT-ND1,NDUFA10,NDUFAB1,NDUFB5,NDUFB6,NDUFS1,NDUFS2,NDUFS8,PDHA1,SDHB,UQCRC2,UQCRFS1
Oxidative Phosphorylation	1,24E01	1,56E-01	-4,123	ATP5F1A,COX5A,COX7B,Cox8b,CYC1,CYCS,MT-ND1,NDUFA10,NDUFAB1,NDUFB5,NDUFB6,NDUFS1,NDUFS2,NDUFS8,SDHB,UQCRC2,UQCRFS1
TCA Cycle II (Eukaryotic)	1,22E01	4,17E-01	-3,162	ACO2,CS,FH,IDH3A,IDH3B,IDH3G,MDH1,SDHB,SUCLA2,SUCLG1
Sirtuin Signaling Pathway	1,19E01	8,56E-02	1,606	ATG9B,ATP5F1A,CPT1B,CYC1,LDHB,LDHD,MT-ND1,NDUFA10,NDUFAB1,NDUFB5,NDUFB6,NDUFS1,NDUFS2,NDUFS8,NOS3,PDHA1,PFKFB3,PGAM1,PGK1,PPARA,PPIF,SDHB,UQCRC2,UQCRFS1,XRCC6
Glycolysis I	8,65E00	3,08E-01	-2,828	ENO1,GAPDH,GPI,PFKL,PGAM1,PGK1,PKM,Tpi1 (includes others)
LPS/IL-1 Mediated Inhibition of RXR Function	6,7E00	7,14E-02	1,414	ACOX2,ACSL1,ALDH4A1,ALDH5A1,CPT1B,CPT2,CYP2B6,FABP3,FABP5,HMGCS1,IL1B,IL1RN,NGFR,PPARA,PPARGC1B,SLC27A2
Gluconeogenesis I	5,79E00	2,31E-01	-2,449	ENO1,GAPDH,GPI,MDH1,PGAM1,PGK1
Ketogenesis	5,07E00	0.4	-2,000	ACAT2,HADHA,HADHB,HMGCS1
Mevalonate Pathway I	4,55E00	3,08E-01	-2,000	ACAT2,HADHA,HADHB,HMGCS1
GP6 Signaling Pathway	4,54E00	7,41E-02	-3,162	COL1A1,COL1A2,COL27A1,COL2A1,COL3A1,COL5A1,COL5A3,COL6A2,COL6A3,PIK3CB
Apelin Liver Signaling Pathway	4,49E00	1,92E-01	-2,236	COL1A1,COL1A2,COL2A1,COL3A1,COL5A3
Superpathway of Cholesterol Biosynthesis	4,33E00	1,79E-01	-2,236	ACAT2,HADHA,HADHB,HMGCS1,HSD17B7
Mitochondrial L-carnitine Shuttle Pathway	4,05E00	2,35E-01	-2,000	ACSL1,CPT1B,CPT2,SLC27A2
Superpathway of Geranylgeranyldiphosphate Biosynthesis I (via Mevalonate)	4,05E00	2,35E-01	-2,000	ACAT2,HADHA,HADHB,HMGCS1
Fatty Acid β-oxidation I	4,04E00	1,56E-01	-2,236	ACAA2,ACSL1,HADHA,HADHB,SLC27A2
Hepatic Fibrosis / Hepatic Stellate Cell Activation	4,04E00	5,91E-02	#NUM!	COL1A1,COL1A2,COL27A1,COL2A1,COL3A1,COL5A1,COL5A3,COL6A2,COL6A3,IL1B,NGFR
Atherosclerosis Signaling	3,97E00	7,03E-02	#NUM!	COL1A1,COL1A2,COL2A1,COL3A1,COL5A3,IL1B,IL1RN,PLA2G6,PON1
AMPK Signaling	3,91E00	5,31E-02	-1,897	ADRB3,AK1,CPT1B,CPT2,FOXO6,NOS3,PFKFB3,PFKFB4,PFKL,PIK3CB,PPP2R1B,PPP2R5B
Ketolysis	3,47E00	0.3	#NUM!	ACAT2,HADHA,HADHB
Intrinsic Prothrombin Activation Pathway	3,46E00	1,19E-01	-2,236	COL1A1,COL1A2,COL2A1,COL3A1,COL5A3
Isoleucine Degradation I	3,01E00	2,14E-01	#NUM!	ACAT2,HADHA,HADHB
Glutaryl-CoA Degradation	2,83E00	1,88E-01	#NUM!	ACAT2,HADHA,HADHB
Cell Cycle Regulation by BTG Family Proteins	2,7E00	1,08E-01	#NUM!	E2F2,NOCT,PPP2R1B,PPP2R5B
Dendritic Cell Maturation	2,63E00	4,59E-02	-3,000	COL1A1,COL1A2,COL2A1,COL3A1,COL5A3,IL1B,IL1RN,NGFR,PIK3CB
Acetyl-CoA Biosynthesis I (Pyruvate Dehydrogenase Complex)	2,38E00	2,86E-01	#NUM!	DLAT,PDHA1
Toll-like Receptor Signaling	2,3E00	6,58E-02	-1,000	IL1B,IL1RN,MAP2K6,PPARA,TRAF4
Tryptophan Degradation III (Eukaryotic)	2,26E00	1,2E-01	#NUM!	ACAT2,HADHA,HADHB
p38 MAPK Signaling	2,12E00	5,08E-02	-2,236	IL1B,IL1RN,MAP2K6,MAPKAPK3,MAPT,PLA2G6
Docosahexaenoic Acid (DHA) Signaling	2,11E00	7,41E-02	#NUM!	CASP3,CYCS,IL1B,PIK3CB
Methylglyoxal Degradation VI	1,84E00	1	#NUM!	LDHD
Fatty Acid Activation	1,83E00	1,54E-01	#NUM!	ACSL1,SLC27A2
Glycogen Degradation II	1,83E00	1,54E-01	#NUM!	AGL,PYGL
IL-6 Signaling	1,79E00	4,32E-02	-2,449	COL1A1,IL1B,IL1RN,MAP2K6,NGFR,PIK3CB
Phenylalanine Degradation IV (Mammalian, via Side Chain)	1,77E00	1,43E-01	#NUM!	ACSF3,SLC27A2
Ceramide Signaling	1,75E00	4,81E-02	-1,342	CYCS,NGFR,PIK3CB,PPP2R1B,PPP2R5B
Lymphotoxin β Receptor Signaling	1,74E00	5,8E-02	-2,000	CASP3,CYCS,PIK3CB,TRAF4
Glycogen Degradation III	1,71E00	1,33E-01	#NUM!	AGL,PYGL
CDK5 Signaling	1,68E00	4,63E-02	-2,236	GNAL,MAPT,NGFR,PPP2R1B,PPP2R5B
Role of PKR in Interferon Induction and Antiviral Response	1,67E00	7,32E-02	#NUM!	CASP3,CYCS,MAP2K6
Estrogen Biosynthesis	1,67E00	7,32E-02	#NUM!	CYP2B6,HSD17B12,HSD17B7
Granzyme B Signaling	1,66E00	1,25E-01	#NUM!	CASP3,CYCS
Parkinson's Signaling	1,66E00	1,25E-01	#NUM!	CASP3,CYCS
Type I Diabetes Mellitus Signaling	1,64E00	4,5E-02	-2,236	CASP3,CYCS,IL1B,MAP2K6,NGFR
BAG2 Signaling Pathway	1,61E00	6,98E-02	#NUM!	BAG2,CASP3,MAPT
γ-linolenate Biosynthesis II (Animals)	1,61E00	1,18E-01	#NUM!	ACSL1,SLC27A2
Valine Degradation I	1,56E00	1,11E-01	#NUM!	HADHA,HADHB
Asparagine Degradation I	1,54E00	0.5	#NUM!	ASPG
Taurine Biosynthesis	1,54E00	0.5	#NUM!	CDO1
PFKFB4 Signaling Pathway	1,54E00	6,52E-02	#NUM!	GPI,MAP2K6,PFKFB4
Triacylglycerol Biosynthesis	1,49E00	6,25E-02	#NUM!	DGAT1,LPCAT3,Mogat1
Oxidative Ethanol Degradation III	1,43E00	9,52E-02	#NUM!	ACSL1,ALDH4A1
PTEN Signaling	1,43E00	3,97E-02	1,342	CASP3,FOXO6,NGFR,NTRK3,PIK3CB
Neurotrophin/TRK Signaling	1,4E00	4,55E-02	#NUM!	MAP2K6,NGFR,NTRK3,PIK3CB
CD27 Signaling in Lymphocytes	1,38E00	5,66E-02	#NUM!	CASP3,CYCS,MAP2K6
NADH Repair	1,37E00	3,33E-01	#NUM!	GAPDH
Coenzyme A Biosynthesis	1,37E00	3,33E-01	#NUM!	COASY
Proline Degradation	1,37E00	3,33E-01	#NUM!	ALDH4A1
4-hydroxyproline Degradation I	1,37E00	3,33E-01	#NUM!	ALDH4A1
Thiosulfate Disproportionation III (Rhodanese)	1,37E00	3,33E-01	#NUM!	TST
1D-myo-inositol Hexakisphosphate Biosynthesis V (from Ins(1,3,4)P3)	1,37E00	3,33E-01	#NUM!	ITPK1
4-aminobutyrate Degradation I	1,37E00	3,33E-01	#NUM!	ALDH5A1
Tumoricidal Function of Hepatic Natural Killer Cells	1,33E00	8,33E-02	#NUM!	CASP3,CYCS
Role of CHK Proteins in Cell Cycle Checkpoint Control	1,3E00	5,26E-02	#NUM!	E2F2,PPP2R1B,PPP2R5B
Ethanol Degradation IV	1,29E00	0.08	#NUM!	ACSL1,ALDH4A1
Cardiac β-adrenergic Signaling	1,27E00	3,57E-02	#NUM!	AKAP5,GRK3,PPP1R1A,PPP2R1B,PPP2R5B
Arginine Degradation I (Arginase Pathway)	1,24E00	2,5E-01	#NUM!	ALDH4A1
L-cysteine Degradation I	1,24E00	2,5E-01	#NUM!	CDO1
Acetate Conversion to Acetyl-CoA	1,24E00	2,5E-01	#NUM!	ACSL1
TR/RXR Activation	1,24E00	0.04	#NUM!	COL6A3,ENO1,PIK3CB,UCP1
Induction of Apoptosis by HIV1	1,23E00	4,92E-02	#NUM!	CASP3,CYCS,NGFR
NF-κB Signaling	1,23E00	3,16E-02	-2,449	IL1B,IL1RN,MAP2K6,NGFR,NTRK3,PIK3CB
Acute Myeloid Leukemia Signaling	1,2E00	3,88E-02	#NUM!	IDH3B,IDH3G,MAP2K6,PIK3CB
PPAR Signaling	1,19E00	3,85E-02	1,000	IL1B,IL1RN,NGFR,PPARA
Tetrapyrrole Biosynthesis II	1,15E00	0.2	#NUM!	UROS
Myo-inositol Biosynthesis	1,15E00	0.2	#NUM!	IMPA2
Citrulline-Nitric Oxide Cycle	1,15E00	0.2	#NUM!	NOS3
Glutamate Degradation III (via 4-aminobutyrate)	1,15E00	0.2	#NUM!	ALDH5A1
Xenobiotic Metabolism Signaling	1,12E00	2,64E-02	#NUM!	ALDH4A1,ALDH5A1,CYP2B6,IL1B,MAP2K6,PIK3CB,PPP2R1B,PPP2R5B
Type II Diabetes Mellitus Signaling	1,12E00	3,23E-02	#NUM!	ACSL1,NGFR,PIK3CB,PKM,SLC27A2
Production of Nitric Oxide and Reactive Oxygen Species in Macrophages	1,11E00	2,94E-02	-0,816	NGFR,PIK3CB,PON1,PPARA,PPP2R1B,PPP2R5B
Cytotoxic T Lymphocyte-mediated Apoptosis of Target Cells	1,11E00	6,25E-02	#NUM!	CASP3,CYCS
IL-10 Signaling	1,1E00	4,35E-02	#NUM!	IL1B,IL1RN,MAP2K6
Amyotrophic Lateral Sclerosis Signaling	1,08E00	3,54E-02	-2,000	CASP3,CYCS,GRIN2A,PIK3CB
Endocannabinoid Cancer Inhibition Pathway	1,08E00	3,14E-02	-0,447	CASP3,GNAL,MAP2K6,NOS3,PIK3CB
Pyruvate Fermentation to Lactate	1,08E00	1,67E-01	#NUM!	LDHB
Glycerol Degradation I	1,08E00	1,67E-01	#NUM!	Gk
Zymosterol Biosynthesis	1,08E00	1,67E-01	#NUM!	HSD17B7
Glycogen Biosynthesis II (from UDP-D-Glucose)	1,08E00	1,67E-01	#NUM!	GBE1
Rapoport-Luebering Glycolytic Shunt	1,08E00	1,67E-01	#NUM!	PGAM1
GDP-mannose Biosynthesis	1,08E00	1,67E-01	#NUM!	GPI
Adrenomedullin signaling pathway	1,06E00	2,86E-02	-2,236	CASP3,IL1B,IL1RN,MAP2K6,NOS3,PIK3CB
Inhibition of Angiogenesis by TSP1	1,06E00	5,88E-02	#NUM!	CASP3,NOS3
Ethanol Degradation II	1,06E00	5,88E-02	#NUM!	ACSL1,ALDH4A1
TWEAK Signaling	1,04E00	5,71E-02	#NUM!	CASP3,CYCS
Pentose Phosphate Pathway (Non-oxidative Branch)	1,01E00	1,43E-01	#NUM!	TALDO1
Aspartate Degradation II	1,01E00	1,43E-01	#NUM!	MDH1
LXR/RXR Activation	1	3,31E-02	1,000	IL1B,IL1RN,NGFR,PON1
Glioma Signaling	9,63E-01	3,2E-02	#NUM!	E2F2,IDH3B,IDH3G,PIK3CB
Myc Mediated Apoptosis Signaling	9,55E-01	3,75E-02	#NUM!	CASP3,CYCS,PIK3CB
FXR/RXR Activation	9,51E-01	3,17E-02	#NUM!	IL1B,IL1RN,PON1,PPARA
Cyclins and Cell Cycle Regulation	9,43E-01	3,7E-02	#NUM!	E2F2,PPP2R1B,PPP2R5B
Role of MAPK Signaling in the Pathogenesis of Influenza	9,32E-01	3,66E-02	#NUM!	CASP3,MAP2K6,PLA2G6
HIF1α Signaling	9,24E-01	3,1E-02	#NUM!	LDHB,NOS3,PIK3CB,SLC2A5
Acute Phase Response Signaling	9,21E-01	2,79E-02	-2,236	IL1B,IL1RN,MAP2K6,NGFR,PIK3CB
Prostanoid Biosynthesis	9,1E-01	1,11E-01	#NUM!	PTGES2
Sucrose Degradation V (Mammalian)	9,1E-01	1,11E-01	#NUM!	Tpi1 (includes others)
Phosphatidylethanolamine Biosynthesis II	9,1E-01	1,11E-01	#NUM!	PCYT2
Leucine Degradation I	9,1E-01	1,11E-01	#NUM!	MCCC1
Heme Biosynthesis II	9,1E-01	1,11E-01	#NUM!	UROS
Endocannabinoid Developing Neuron Pathway	9,07E-01	3,05E-02	-1,000	GNAL,MAP2K6,PIK3CB,RAP1GAP
PI3K/AKT Signaling	0.9	3,03E-02	0,000	NOS3,PIK3CB,PPP2R1B,PPP2R5B
Role of Hypercytokinemia/hyperchemokinemia in the Pathogenesis of Influenza	8,89E-01	4,65E-02	#NUM!	IL1B,IL1RN
Role of Osteoblasts, Osteoclasts and Chondrocytes in Rheumatoid Arthritis	8,86E-01	2,54E-02	#NUM!	COL1A1,IL1B,IL1RN,MAP2K6,NGFR,PIK3CB
Small Cell Lung Cancer Signaling	8,76E-01	3,45E-02	#NUM!	CYCS,PIK3CB,TRAF4
Pyrimidine Ribonucleotides Interconversion	8,73E-01	4,55E-02	#NUM!	AK1,NUDT18
Stearate Biosynthesis I (Animals)	8,73E-01	4,55E-02	#NUM!	ACSL1,SLC27A2
Iron homeostasis signaling pathway	8,57E-01	2,92E-02	#NUM!	ACO2,HFE,TFR2,TMPRSS6
Synaptic Long Term Depression	8,48E-01	2,65E-02	-0,447	GNAL,NOS3,PLA2G6,PPP2R1B,PPP2R5B
Estrogen-Dependent Breast Cancer Signaling	8,45E-01	3,33E-02	#NUM!	HSD17B12,HSD17B7,PIK3CB
Pyrimidine Ribonucleotides De Novo Biosynthesis	8,42E-01	4,35E-02	#NUM!	AK1,NUDT18
Pentose Phosphate Pathway	8,27E-01	9,09E-02	#NUM!	TALDO1
Dolichyl-diphosphooligosaccharide Biosynthesis	8,27E-01	9,09E-02	#NUM!	ALG14
UDP-N-acetyl-D-galactosamine Biosynthesis II	8,27E-01	9,09E-02	#NUM!	GPI
Graft-versus-Host Disease Signaling	8,12E-01	4,17E-02	#NUM!	IL1B,IL1RN
p70S6K Signaling	8,1E-01	2,8E-02	0,000	MAPT,PIK3CB,PPP2R1B,PPP2R5B
TNFR1 Signaling	7,85E-01	0.04	#NUM!	CASP3,CYCS
Salvage Pathways of Pyrimidine Ribonucleotides	7,77E-01	3,09E-02	#NUM!	AK1,MAP2K6,UCK1
Neuroinflammation Signaling Pathway	7,64E-01	2,24E-02	-1,890	CASP3,GRIN2A,IL1B,MAPT,PIK3CB,PLA2G6,S100B
Cholesterol Biosynthesis I	7,62E-01	7,69E-02	#NUM!	HSD17B7
Cholesterol Biosynthesis II (via 24,25-dihydrolanosterol)	7,62E-01	7,69E-02	#NUM!	HSD17B7
Cholesterol Biosynthesis III (via Desmosterol)	7,62E-01	7,69E-02	#NUM!	HSD17B7
VEGF Family Ligand-Receptor Interactions	7,59E-01	3,03E-02	#NUM!	NOS3,PIK3CB,PLA2G6
Endothelin-1 Signaling	7,52E-01	2,45E-02	-2,236	CASP3,GNAL,NOS3,PIK3CB,PLA2G6
ILK Signaling	7,47E-01	2,44E-02	0,447	CASP3,MAP2K6,PIK3CB,PPP2R1B,PPP2R5B
CTLA4 Signaling in Cytotoxic T Lymphocytes	7,4E-01	2,97E-02	#NUM!	PIK3CB,PPP2R1B,PPP2R5B
Role of Cytokines in Mediating Communication between Immune Cells	7,33E-01	3,7E-02	#NUM!	IL1B,IL1RN
DNA Double-Strand Break Repair by Non-Homologous End Joining	7,33E-01	7,14E-02	#NUM!	XRCC6
Colanic Acid Building Blocks Biosynthesis	7,33E-01	7,14E-02	#NUM!	GPI
Telomere Extension by Telomerase	7,06E-01	6,67E-02	#NUM!	XRCC6
Superpathway of Citrulline Metabolism	7,06E-01	6,67E-02	#NUM!	NOS3
Cancer Drug Resistance By Drug Efflux	6,86E-01	3,45E-02	#NUM!	FOXO6,PIK3CB
Chondroitin Sulfate Degradation (Metazoa)	6,8E-01	6,25E-02	#NUM!	HYAL1
Nur77 Signaling in T Lymphocytes	6,76E-01	3,39E-02	#NUM!	CASP3,CYCS
ErbB Signaling	6,76E-01	2,75E-02	#NUM!	MAP2K6,NRG4,PIK3CB
Retinoic acid Mediated Apoptosis Signaling	6,64E-01	3,33E-02	#NUM!	CASP3,CYCS
IL-23 Signaling Pathway	6,64E-01	3,33E-02	#NUM!	IL1B,PIK3CB
Dermatan Sulfate Degradation (Metazoa)	6,58E-01	5,88E-02	#NUM!	HYAL1
D-myo-inositol (1,4,5)-trisphosphate Degradation	6,58E-01	5,88E-02	#NUM!	IMPA2
Ephrin A Signaling	6,44E-01	3,23E-02	#NUM!	NGFR,PIK3CB
Sperm Motility	6,38E-01	2,22E-02	#NUM!	EPHB2,MAP2K6,NTRK3,PLA2G6,SLC9A5
UVA-Induced MAPK Signaling	6,38E-01	2,63E-02	#NUM!	CASP3,CYCS,PIK3CB
Differential Regulation of Cytokine Production in Macrophages and T Helper Cells by IL-17A and IL-17F	6,35E-01	5,56E-02	#NUM!	IL1B
1D-myo-inositol Hexakisphosphate Biosynthesis II (Mammalian)	6,35E-01	5,56E-02	#NUM!	ITPK1
Apelin Muscle Signaling Pathway	6,35E-01	5,56E-02	#NUM!	NOS3
Nitric Oxide Signaling in the Cardiovascular System	6,31E-01	2,61E-02	#NUM!	ADRB3,NOS3,PIK3CB
Apelin Cardiomyocyte Signaling Pathway	6,31E-01	2,61E-02	#NUM!	NOS3,PIK3CB,SLC9A5
cAMP-mediated signaling	6,29E-01	2,2E-02	0,000	ADRB3,AKAP5,GNAL,RAP1GAP,RGS2
Histamine Degradation	6,14E-01	5,26E-02	#NUM!	ALDH4A1
PXR/RXR Activation	6,13E-01	3,08E-02	#NUM!	CYP2B6,PPARA
Mitotic Roles of Polo-Like Kinase	6,04E-01	3,03E-02	#NUM!	PPP2R1B,PPP2R5B
Cholecystokinin/Gastrin-mediated Signaling	6,02E-01	2,52E-02	#NUM!	IL1B,IL1RN,MAP2K6
Inflammasome pathway	5,95E-01	0.05	#NUM!	IL1B
IL-15 Production	5,9E-01	2,48E-02	#NUM!	EPHB2,MAP2K6,NTRK3
Eicosanoid Signaling	5,85E-01	2,94E-02	#NUM!	PLA2G6,PTGES2
Telomerase Signaling	5,83E-01	2,46E-02	#NUM!	PIK3CB,PPP2R1B,PPP2R5B
Granulocyte Adhesion and Diapedesis	5,8E-01	2,23E-02	#NUM!	IL1B,IL1RN,NGFR,THY1
Maturity Onset Diabetes of Young (MODY) Signaling	5,77E-01	4,76E-02	#NUM!	GAPDH
Endoplasmic Reticulum Stress Pathway	5,77E-01	4,76E-02	#NUM!	CASP3
HMGB1 Signaling	5,7E-01	2,21E-02	-2,000	IL1B,MAP2K6,NGFR,PIK3CB
Role of IL-17A in Arthritis	5,69E-01	2,86E-02	#NUM!	MAP2K6,PIK3CB
Fatty Acid α-oxidation	5,61E-01	4,55E-02	#NUM!	ALDH4A1
Apelin Cardiac Fibroblast Signaling Pathway	5,61E-01	4,55E-02	#NUM!	NOS3
Hepatic Cholestasis	5,54E-01	2,17E-02	#NUM!	IL1B,IL1RN,NGFR,PPARA
Ephrin B Signaling	5,51E-01	2,78E-02	#NUM!	EPHB2,GNAL
NGF Signaling	5,45E-01	2,34E-02	#NUM!	NGFR,PIK3CB,TRAF4
Endocannabinoid Neuronal Synapse Pathway	5,45E-01	2,34E-02	#NUM!	GNAL,GRIN2A,NDUFS2
Differential Regulation of Cytokine Production in Intestinal Epithelial Cells by IL-17A and IL-17F	5,44E-01	4,35E-02	#NUM!	IL1B
Pyrimidine Deoxyribonucleotides De Novo Biosynthesis I	5,44E-01	4,35E-02	#NUM!	AK1
Superpathway of D-myo-inositol (1,4,5)-trisphosphate Metabolism	5,44E-01	4,35E-02	#NUM!	IMPA2
Putrescine Degradation III	5,44E-01	4,35E-02	#NUM!	ALDH4A1
Fc Epsilon RI Signaling	5,33E-01	2,31E-02	#NUM!	MAP2K6,PIK3CB,PLA2G6
Apelin Endothelial Signaling Pathway	5,33E-01	2,31E-02	#NUM!	GNAL,NOS3,PIK3CB
PPARα/RXRα Activation	5,3E-01	2,12E-02	-1,000	CPT1B,IL1B,MAP2K6,PPARA
Glutathione Redox Reactions I	5,29E-01	4,17E-02	#NUM!	GPX8
Opioid Signaling Pathway	5,24E-01	0.02	-1,342	GNAL,GRIN2A,GRK3,MAP2K6,NOS3
T Cell Exhaustion Signaling Pathway	5,24E-01	2,11E-02	-1,000	LAG3,PIK3CB,PPP2R1B,PPP2R5B
Huntington's Disease Signaling	5,17E-01	1,98E-02	#NUM!	ATP5F1A,CASP3,CYCS,PIK3CB,SDHB
Bupropion Degradation	5,13E-01	0.04	#NUM!	CYP2B6
CDP-diacylglycerol Biosynthesis I	5,13E-01	0.04	#NUM!	LPCAT3
Tryptophan Degradation X (Mammalian, via Tryptamine)	5,13E-01	0.04	#NUM!	ALDH4A1
Dopamine Receptor Signaling	5,11E-01	2,6E-02	#NUM!	PPP2R1B,PPP2R5B
Cardiac Hypertrophy Signaling	5,09E-01	1,97E-02	-2,000	ADRB3,GNAL,MAP2K6,MAPKAPK3,PIK3CB
Role of Tissue Factor in Cancer	5,04E-01	2,22E-02	#NUM!	CASP3,IL1B,PIK3CB
STAT3 Pathway	5,04E-01	2,22E-02	#NUM!	IL1B,NGFR,NTRK3
Estrogen-mediated S-phase Entry	4,99E-01	3,85E-02	#NUM!	E2F2
ErbB2-ErbB3 Signaling	4,89E-01	2,5E-02	#NUM!	NRG4,PIK3CB
Apelin Adipocyte Signaling Pathway	4,89E-01	2,5E-02	#NUM!	GPX8,UCP1
Phosphatidylglycerol Biosynthesis II (Non-plastidic)	4,85E-01	3,7E-02	#NUM!	LPCAT3
CD40 Signaling	4,81E-01	2,47E-02	#NUM!	MAP2K6,PIK3CB
Role of Macrophages, Fibroblasts and Endothelial Cells in Rheumatoid Arthritis	4,69E-01	1,83E-02	#NUM!	IL1B,IL1RN,MAP2K6,NGFR,PIK3CB,TRAF4
ErbB4 Signaling	4,69E-01	2,41E-02	#NUM!	NRG4,PIK3CB
Aryl Hydrocarbon Receptor Signaling	4,63E-01	2,1E-02	#NUM!	ALDH4A1,ALDH5A1,IL1B
D-myo-inositol (1,4,5,6)-Tetrakisphosphate Biosynthesis	4,58E-01	2,08E-02	#NUM!	ITPK1,PPP1R1A,PPP2R5B
D-myo-inositol (3,4,5,6)-tetrakisphosphate Biosynthesis	4,58E-01	2,08E-02	#NUM!	ITPK1,PPP1R1A,PPP2R5B
3-phosphoinositide Biosynthesis	4,58E-01	1,95E-02	-2,000	ITPK1,PIK3CB,PPP1R1A,PPP2R5B
NRF2-mediated Oxidative Stress Response	4,55E-01	1,94E-02	#NUM!	DNAJC15,HSPB8,MAP2K6,PIK3CB
HIPPO signaling	4,55E-01	2,35E-02	#NUM!	PPP2R1B,PPP2R5B
Growth Hormone Signaling	4,49E-01	2,33E-02	#NUM!	IGFALS,PIK3CB
Acetone Degradation I (to Methylglyoxal)	4,49E-01	3,33E-02	#NUM!	CYP2B6
ERK/MAPK Signaling	4,46E-01	1,92E-02	0,000	PIK3CB,PLA2G6,PPP2R1B,PPP2R5B
GDNF Family Ligand-Receptor Interactions	4,42E-01	2,3E-02	#NUM!	GFRA4,PIK3CB
Osteoarthritis Pathway	4,31E-01	1,89E-02	-2,000	ANKH,CASP3,COL2A1,IL1B
Angiopoietin Signaling	4,29E-01	2,25E-02	#NUM!	NOS3,PIK3CB
Glutathione-mediated Detoxification	4,27E-01	3,12E-02	#NUM!	Gsta4
Altered T Cell and B Cell Signaling in Rheumatoid Arthritis	4,24E-01	2,22E-02	#NUM!	IL1B,IL1RN
Breast Cancer Regulation by Stathmin1	4,19E-01	1,86E-02	#NUM!	E2F2,PIK3CB,PPP2R1B,PPP2R5B
IL-1 Signaling	4,18E-01	2,2E-02	#NUM!	GNAL,MAP2K6
Death Receptor Signaling	4,18E-01	2,2E-02	#NUM!	CASP3,CYCS
Circadian Rhythm Signaling	4,17E-01	3,03E-02	#NUM!	GRIN2A
FGF Signaling	4,12E-01	2,17E-02	#NUM!	MAP2K6,PIK3CB
DNA Methylation and Transcriptional Repression Signaling	4,07E-01	2,94E-02	#NUM!	HIST4H4
Renal Cell Carcinoma Signaling	4,07E-01	2,15E-02	#NUM!	FH,PIK3CB
MIF-mediated Glucocorticoid Regulation	4,07E-01	2,94E-02	#NUM!	PLA2G6
IL-7 Signaling Pathway	4,07E-01	2,15E-02	#NUM!	FOXO6,PIK3CB
Reelin Signaling in Neurons	4,01E-01	2,13E-02	#NUM!	MAPT,PIK3CB
G-Protein Coupled Receptor Signaling	3,96E-01	1,75E-02	#NUM!	ADRB3,GNAL,PIK3CB,RAP1GAP,RGS2
3-phosphoinositide Degradation	3,94E-01	1,9E-02	#NUM!	ITPK1,PPP1R1A,PPP2R5B
IL-17 Signaling	3,89E-01	2,08E-02	#NUM!	MAP2K6,PIK3CB
Communication between Innate and Adaptive Immune Cells	3,89E-01	2,08E-02	#NUM!	IL1B,IL1RN
ATM Signaling	3,84E-01	2,06E-02	#NUM!	PPP2R1B,PPP2R5B
LPS-stimulated MAPK Signaling	3,79E-01	2,04E-02	#NUM!	MAP2K6,PIK3CB
Dopamine Degradation	3,79E-01	2,7E-02	#NUM!	ALDH4A1
Noradrenaline and Adrenaline Degradation	3,79E-01	2,7E-02	#NUM!	ALDH4A1
Superpathway of Methionine Degradation	3,79E-01	2,7E-02	#NUM!	CDO1
D-myo-inositol-5-phosphate Metabolism	3,78E-01	1,85E-02	#NUM!	ITPK1,PPP1R1A,PPP2R5B
Relaxin Signaling	3,74E-01	1,84E-02	#NUM!	GNAL,NOS3,PIK3CB
Dopamine-DARPP32 Feedback in cAMP Signaling	3,74E-01	1,84E-02	#NUM!	GRIN2A,PPP2R1B,PPP2R5B
Apoptosis Signaling	3,74E-01	2,02E-02	#NUM!	CASP3,CYCS
Notch Signaling	3,7E-01	2,63E-02	#NUM!	MFNG
tRNA Charging	3,62E-01	2,56E-02	#NUM!	CARS2
Inhibition of Matrix Metalloproteases	3,62E-01	2,56E-02	#NUM!	ADAM12
Tight Junction Signaling	3,55E-01	1,79E-02	#NUM!	NGFR,PPP2R1B,PPP2R5B
Regulation of eIF4 and p70S6K Signaling	3,55E-01	1,79E-02	#NUM!	PIK3CB,PPP2R1B,PPP2R5B
Role of Pattern Recognition Receptors in Recognition of Bacteria and Viruses	3,51E-01	1,78E-02	#NUM!	IL1B,PIK3CB,PTX3
RANK Signaling in Osteoclasts	3,5E-01	1,92E-02	#NUM!	MAP2K6,PIK3CB
MIF Regulation of Innate Immunity	3,38E-01	2,38E-02	#NUM!	PLA2G6
Wnt/β-catenin Signaling	3,36E-01	1,73E-02	#NUM!	PPP2R1B,PPP2R5B,SOX4
Superpathway of Inositol Phosphate Compounds	3,35E-01	1,67E-02	-2,000	ITPK1,PIK3CB,PPP1R1A,PPP2R5B
Gαs Signaling	3,35E-01	1,87E-02	#NUM!	ADRB3,RGS2
Aldosterone Signaling in Epithelial Cells	3,33E-01	1,72E-02	#NUM!	DNAJC15,HSPB8,PIK3CB
eNOS Signaling	3,33E-01	1,72E-02	#NUM!	CASP3,NOS3,PIK3CB
Antioxidant Action of Vitamin C	3,18E-01	1,8E-02	#NUM!	PLA2G6,SLC2A5
Role of IL-17F in Allergic Inflammatory Airway Diseases	3,16E-01	2,22E-02	#NUM!	IL1B
Role of p14/p19ARF in Tumor Suppression	3,16E-01	2,22E-02	#NUM!	PIK3CB
PAK Signaling	3,13E-01	1,79E-02	#NUM!	CASP3,PIK3CB
Ephrin Receptor Signaling	3,12E-01	1,67E-02	#NUM!	EPHB2,GNAL,GRIN2A
FAT10 Cancer Signaling Pathway	3,1E-01	2,17E-02	#NUM!	NGFR
VEGF Signaling	3,05E-01	1,75E-02	#NUM!	NOS3,PIK3CB
IL-9 Signaling	3,03E-01	2,13E-02	#NUM!	PIK3CB
nNOS Signaling in Neurons	3,03E-01	2,13E-02	#NUM!	GRIN2A
Chronic Myeloid Leukemia Signaling	2,98E-01	1,72E-02	#NUM!	E2F2,PIK3CB
Neuropathic Pain Signaling In Dorsal Horn Neurons	2,93E-01	1,71E-02	#NUM!	GRIN2A,PIK3CB
Thyroid Cancer Signaling	2,79E-01	1,96E-02	#NUM!	NTRK3
Amyloid Processing	2,79E-01	1,96E-02	#NUM!	MAPT
Virus Entry via Endocytic Pathways	2,78E-01	1,65E-02	#NUM!	CXADR,PIK3CB
Molecular Mechanisms of Cancer	2,75E-01	1,49E-02	#NUM!	CASP3,CYCS,E2F2,GNAL,MAP2K6,PIK3CB
Pancreatic Adenocarcinoma Signaling	2,68E-01	1,61E-02	#NUM!	E2F2,PIK3CB
Paxillin Signaling	2,68E-01	1,61E-02	#NUM!	ITGAE,PIK3CB
Role of NFAT in Regulation of the Immune Response	2,64E-01	1,53E-02	#NUM!	AKAP5,GNAL,PIK3CB
Transcriptional Regulatory Network in Embryonic Stem Cells	2,62E-01	1,85E-02	#NUM!	HIST4H4
Nicotine Degradation III	2,52E-01	1,79E-02	#NUM!	CYP2B6
Synaptic Long Term Potentiation	2,51E-01	1,55E-02	#NUM!	GRIN2A,PPP1R1A
Glutamate Receptor Signaling	2,47E-01	1,75E-02	#NUM!	GRIN2A
Calcium Signaling	2,38E-01	1,46E-02	#NUM!	AKAP5,GRIN2A,LETM1
Apelin Pancreas Signaling Pathway	2,37E-01	1,69E-02	#NUM!	PIK3CB
Sphingosine-1-phosphate Signaling	2,35E-01	1,49E-02	#NUM!	CASP3,PIK3CB
Autophagy	2,28E-01	1,64E-02	#NUM!	ATG9B
Th1 Pathway	2,26E-01	1,46E-02	#NUM!	MAP2K6,PIK3CB
Melatonin Degradation I	2,12E-01	1,54E-02	#NUM!	CYP2B6
Pyridoxal 5'-phosphate Salvage Pathway	2,12E-01	1,54E-02	#NUM!	MAP2K6
Phospholipases	2,12E-01	1,54E-02	#NUM!	PLA2G6
Nicotine Degradation II	2,12E-01	1,54E-02	#NUM!	CYP2B6
Melanoma Signaling	2,08E-01	1,52E-02	#NUM!	PIK3CB
Cell Cycle: G1/S Checkpoint Regulation	2,04E-01	1,49E-02	#NUM!	E2F2
UVB-Induced MAPK Signaling	0.2	1,47E-02	#NUM!	PIK3CB
Glucocorticoid Receptor Signaling	0	1,43E-02	#NUM!	IL1B,IL1RN,KRT79,PGR,PIK3CB
Natural Killer Cell Signaling	0	7,52E-03	#NUM!	PIK3CB
Neuregulin Signaling	0	1,04E-02	#NUM!	NRG4
Leukocyte Extravasation Signaling	0	1,41E-02	#NUM!	PIK3CB,RAP1GAP,THY1
Axonal Guidance Signaling	0	1,4E-02	#NUM!	ADAM12,ADAM19,EPHB2,GNAL,NGFR,NTRK3,PIK3CB
Actin Cytoskeleton Signaling	0	4,27E-03	#NUM!	PIK3CB
p53 Signaling	0	8,85E-03	#NUM!	PIK3CB
Role of BRCA1 in DNA Damage Response	0	1,25E-02	#NUM!	E2F2
RAR Activation	0	5,26E-03	#NUM!	PIK3CB
Erythropoietin Signaling	0	1,1E-02	#NUM!	PIK3CB
14-3-3-mediated Signaling	0	1,41E-02	#NUM!	MAPT,PIK3CB
α-Adrenergic Signaling	0	1,05E-02	#NUM!	PYGL
Caveolar-mediated Endocytosis Signaling	0	1,41E-02	#NUM!	ITGAE
Clathrin-mediated Endocytosis Signaling	0	1,44E-02	#NUM!	EPHB2,PIK3CB,PON1
Fcγ Receptor-mediated Phagocytosis in Macrophages and Monocytes	0	1,06E-02	#NUM!	PLA2G6
IL-8 Signaling	0	4,65E-03	#NUM!	PIK3CB
IL-12 Signaling and Production in Macrophages	0	1,35E-02	#NUM!	PIK3CB,PON1
TREM1 Signaling	0	1,33E-02	#NUM!	IL1B
FcγRIIB Signaling in B Lymphocytes	0	1,11E-02	#NUM!	PIK3CB
NF-κB Activation by Viruses	0	1,02E-02	#NUM!	PIK3CB
IL-3 Signaling	0	1,08E-02	#NUM!	PIK3CB
fMLP Signaling in Neutrophils	0	7,58E-03	#NUM!	PIK3CB
CXCR4 Signaling	0	1,09E-02	#NUM!	GNAL,PIK3CB
Thrombopoietin Signaling	0	1,33E-02	#NUM!	PIK3CB
T Helper Cell Differentiation	0	1,37E-02	#NUM!	NGFR
CCR3 Signaling in Eosinophils	0	1,43E-02	#NUM!	PIK3CB,PLA2G6
CD28 Signaling in T Helper Cells	0	7,46E-03	#NUM!	PIK3CB
IL-15 Signaling	0	1,15E-02	#NUM!	PIK3CB
Melatonin Signaling	0	1,39E-02	#NUM!	MAP2K6
Cellular Effects of Sildenafil (Viagra)	0	7,63E-03	#NUM!	NOS3
CNTF Signaling	0	1,35E-02	#NUM!	PIK3CB
Agrin Interactions at Neuromuscular Junction	0	1,28E-02	#NUM!	NRG4
Renin-Angiotensin Signaling	0	7,52E-03	#NUM!	PIK3CB
Thrombin Signaling	0	8,97E-03	#NUM!	GNAL,PIK3CB
iCOS-iCOSL Signaling in T Helper Cells	0	0.008	#NUM!	PIK3CB
Corticotropin Releasing Hormone Signaling	0	6,99E-03	#NUM!	NOS3
HGF Signaling	0	8,06E-03	#NUM!	PIK3CB
FLT3 Signaling in Hematopoietic Progenitor Cells	0	1,05E-02	#NUM!	PIK3CB
GNRH Signaling	0	5,78E-03	#NUM!	MAP2K6
Human Embryonic Stem Cell Pluripotency	0	1,36E-02	#NUM!	NTRK3,PIK3CB
Melanocyte Development and Pigmentation Signaling	0	9,26E-03	#NUM!	PIK3CB
Antiproliferative Role of Somatostatin Receptor 2	0	1,11E-02	#NUM!	PIK3CB
Androgen Signaling	0	7,35E-03	#NUM!	GNAL
Germ Cell-Sertoli Cell Junction Signaling	0	1,06E-02	#NUM!	MAP2K6,PIK3CB
Role of NANOG in Mammalian Embryonic Stem Cell Pluripotency	0	7,52E-03	#NUM!	PIK3CB
Prolactin Signaling	0	1,06E-02	#NUM!	PIK3CB
CREB Signaling in Neurons	0	1,35E-02	#NUM!	GNAL,GRIN2A,PIK3CB
Prostate Cancer Signaling	0	9,43E-03	#NUM!	PIK3CB
Endometrial Cancer Signaling	0	1,33E-02	#NUM!	PIK3CB
Non-Small Cell Lung Cancer Signaling	0	1,14E-02	#NUM!	PIK3CB
Gα12/13 Signaling	0	6,85E-03	#NUM!	PIK3CB
Colorectal Cancer Metastasis Signaling	0	1,12E-02	#NUM!	CASP3,GRK3,PIK3CB
mTOR Signaling	0	1,36E-02	#NUM!	PIK3CB,PPP2R1B,PPP2R5B
G Beta Gamma Signaling	0	8,2E-03	#NUM!	GNAL
Systemic Lupus Erythematosus Signaling	0	1,26E-02	#NUM!	IL1B,IL1RN,PIK3CB
FAK Signaling	0	9,09E-03	#NUM!	PIK3CB
EIF2 Signaling	0	4,31E-03	#NUM!	PIK3CB
Hereditary Breast Cancer Signaling	0	6,45E-03	#NUM!	PIK3CB
Rac Signaling	0	7,87E-03	#NUM!	PIK3CB
Phospholipase C Signaling	0	3,89E-03	#NUM!	PLA2G6
Ovarian Cancer Signaling	0	6,45E-03	#NUM!	PIK3CB
HER-2 Signaling in Breast Cancer	0	1,01E-02	#NUM!	PIK3CB
Protein Kinase A Signaling	0	1,25E-02	#NUM!	AKAP5,KDELR3,NGFR,NOS3,PYGL
Leptin Signaling in Obesity	0	1,14E-02	#NUM!	PIK3CB
Role of NFAT in Cardiac Hypertrophy	0	1,31E-02	#NUM!	AKAP5,MAP2K6,PIK3CB
Glioma Invasiveness Signaling	0	1,11E-02	#NUM!	PIK3CB
Glioblastoma Multiforme Signaling	0	1,11E-02	#NUM!	E2F2,PIK3CB
Neuroprotective Role of THOP1 in Alzheimer's Disease	0	8,33E-03	#NUM!	MAPT
PKCθ Signaling in T Lymphocytes	0	5,88E-03	#NUM!	PIK3CB
Role of PI3K/AKT Signaling in the Pathogenesis of Influenza	0	1,25E-02	#NUM!	PIK3CB
MSP-RON Signaling Pathway	0	1,35E-02	#NUM!	PIK3CB
PI3K Signaling in B Lymphocytes	0	7,25E-03	#NUM!	PIK3CB
P2Y Purigenic Receptor Signaling Pathway	0	6,99E-03	#NUM!	PIK3CB
IL-17A Signaling in Airway Cells	0	1,25E-02	#NUM!	PIK3CB
Role of JAK1 and JAK3 in γc Cytokine Signaling	0	1,23E-02	#NUM!	PIK3CB
Signaling by Rho Family GTPases	0	7,72E-03	#NUM!	GNAL,PIK3CB
RhoGDI Signaling	0	5,56E-03	#NUM!	GNAL
Sertoli Cell-Sertoli Cell Junction Signaling	0	5,38E-03	#NUM!	NOS3
Gap Junction Signaling	0	4,74E-03	#NUM!	PIK3CB
Mouse Embryonic Stem Cell Pluripotency	0	8,55E-03	#NUM!	PIK3CB
Serotonin Degradation	0	1,35E-02	#NUM!	ALDH4A1
Superpathway of Melatonin Degradation	0	1,43E-02	#NUM!	CYP2B6
Gαi Signaling	0	0.008	#NUM!	RAP1GAP
Gαq Signaling	0	1,16E-02	#NUM!	PIK3CB,RGS2
PEDF Signaling	0	1,02E-02	#NUM!	PIK3CB
Agranulocyte Adhesion and Diapedesis	0	1,04E-02	#NUM!	IL1B,IL1RN
Regulation of the Epithelial-Mesenchymal Transition Pathway	0	9,95E-03	#NUM!	MAP2K6,PIK3CB
Tec Kinase Signaling	0	1,11E-02	#NUM!	GNAL,PIK3CB
Adipogenesis pathway	0	7,46E-03	#NUM!	NOCT
Estrogen Receptor Signaling	0	7,3E-03	#NUM!	PGR
EGF Signaling	0	1,43E-02	#NUM!	PIK3CB
SAPK/JNK Signaling	0	8,7E-03	#NUM!	PIK3CB
Protein Ubiquitination Pathway	0	7,38E-03	#NUM!	DNAJC15,HSPB8
IL-2 Signaling	0	1,33E-02	#NUM!	PIK3CB
JAK/Stat Signaling	0	1,06E-02	#NUM!	PIK3CB
GABA Receptor Signaling	0	1,05E-02	#NUM!	ALDH5A1
IL-4 Signaling	0	1,01E-02	#NUM!	PIK3CB
B Cell Receptor Signaling	0	1,02E-02	#NUM!	MAP2K6,PIK3CB
Insulin Receptor Signaling	0	6,67E-03	#NUM!	PIK3CB
Integrin Signaling	0	8,73E-03	#NUM!	ITGAE,PIK3CB
IGF-1 Signaling	0	8,62E-03	#NUM!	PIK3CB
TGF-β Signaling	0	1,04E-02	#NUM!	MAP2K6
Hypoxia Signaling in the Cardiovascular System	0	1,35E-02	#NUM!	NOS3
T Cell Receptor Signaling	0	8,33E-03	#NUM!	PIK3CB
PDGF Signaling	0	9,9E-03	#NUM!	PIK3CB
GPCR-Mediated Integration of Enteroendocrine Signaling Exemplified by an L Cell	0	1,37E-02	#NUM!	ADRB3
Gustation Pathway	0	6,54E-03	#NUM!	P2RX5
Phagosome Formation	0	7,14E-03	#NUM!	PIK3CB
Macropinocytosis Signaling	0	1,09E-02	#NUM!	PIK3CB
Th1 and Th2 Activation Pathway	0	1,07E-02	#NUM!	MAP2K6,PIK3CB
Th2 Pathway	0	6,58E-03	#NUM!	PIK3CB
Th17 Activation Pathway	0	1,1E-02	#NUM!	IL1B
NER Pathway	0	9,71E-03	#NUM!	HIST4H4
SPINK1 General Cancer Pathway	0	1,18E-02	#NUM!	PIK3CB
Cardiac Hypertrophy Signaling (Enhanced)	0	0.01	-2,236	IL1B,MAP2K6,MAPKAPK3,NGFR,PIK3CB
Synaptogenesis Signaling Pathway	0	1,22E-02	-2,000	EPHB2,GRIN2A,MAPT,PIK3CB
GM-CSF Signaling	0	1,19E-02	#NUM!	PIK3CB

## Sheet: Regulators DR DEGs SCAT only
© 2000-2019 QIAGEN. All rights reserved.
Upstream Regulator	Expr Log Ratio	Molecule Type	Predicted Activation State	Activation z-score	Flags	p-value of overlap	Target molecules in dataset	Mechanistic Network
mono-(2-ethylhexyl)phthalate		chemical toxicant	Inhibited	-5,777	bias	2,97E-29	ACADVL,ACAT2,ACO2,ACSL1,CPT1B,CPT2,CS,CYC1,DGAT1,ENO1,Esrra,FH,GAPDH,Gk,GPI,HADHA,IDH3A,IDH3G,IL1B,MDH1,NDUFA10,NDUFB5,NDUFS1,NDUFS2,PC,PGK1,PLIN2,PPARA,PPARGC1B,SDHB,SUCLG1,TALDO1,UQCRC2,UQCRFS1	70 (4)
rosiglitazone		chemical drug	Inhibited	-4,964	bias	1,00E-19	ACAA2,ACADVL,ACO2,ACSL1,ADRB3,CASP3,CIDEA,COL1A1,COX5A,Cox8b,CPT1B,CPT2,CS,CYCS,CYP2B6,DGAT1,ELOVL3,ETFDH,FABP3,FABP5,GAPDH,Gk,HADHB,IDH3A,IDH3B,IL1B,IL1RN,Mup1 (includes others),NOS3,PC,PDHA1,PLIN2,PPARA,PPARGC1B,PPP2R1B,RGS2,SLC27A2,SPON2,UCP1	79 (5)
PPARGC1A		transcription regulator	Inhibited	-4,848	bias	1,01E-19	ACADVL,AK1,ATP5F1A,CIDEA,COL1A2,COL2A1,COL6A2,COL6A3,COX5A,COX7B,CPT1B,CS,CYCS,CYP2B6,DGAT1,DLAT,Esrra,FABP3,Gk,IDH3A,IGLON5,IL1RN,LUM,MAP2K6,NDUFB5,NDUFS1,NDUFS8,PDHA1,PGAM1,PLIN2,PPARA,PPARGC1B,THY1,UCP1,UQCRFS1	128 (10)
TP53		transcription regulator	Inhibited	-2,613		2,81E-17	ABCB8,ACAA2,ACADVL,ACO2,ACOT11,ACSF3,ACSL1,ADAM12,ADRB3,AK1,ALDH4A1,ANKH,ATP5F1A,CARHSP1,CASP3,CNN1,COL1A1,COL1A2,COL2A1,COL3A1,COL6A2,COQ6,COX5A,Cox8b,CPT1B,CPT2,CS,DLAT,DNAJC15,E2F2,EGR3,Esrra,ESRRG,FABP3,FABP5,FH,FHL2,GAPDH,GPI,GRK3,HADHA,HADHB,HMGCS1,HYAL1,IDH3G,IL1B,IL1RN,KCNB1,KCNK3,LDHB,LY6H,MAP2K6,MPZL2,MRPL12,MRPL34,NDUFS1,NOS3,PANK1,PDHA1,PFKFB3,PFKFB4,PGR,PIK3CB,PKM,PPARA,PPARGC1B,PRRX…	140 (14)
NR4A1		ligand-dependent nuclear receptor		-0,394		4,21E-16	ACO2,ATP4B,ATP5F1A,CIDEA,COL1A1,COL1A2,COL6A2,DLAT,ENO1,GBE1,GPI,IDH3A,IL1B,ITGAE,MDH1,NDUFA10,NDUFS1,NDUFS8,NOS3,PC,PDHA1,PFKL,PGK1,SUCLA2,SUCLG1,TALDO1,UCP1,UQCRFS1	119 (8)
MAP4K4		kinase	Activated	4,472	bias	7,32E-16	ACAA2,ACADVL,ACO2,AGL,ALDH4A1,ALG14,CYC1,DLAT,HADHA,HADHB,LDHB,NDUFAB1,NDUFS1,NDUFS8,PEX16,PGAM1,PLA2G6,SUCLG1,UCK1,UQCRFS1
NRIP1		transcription regulator	Activated	2,743	bias	9,43E-15	ACAA2,ACO2,CIDEA,Cox8b,CPT1B,HADHB,IDH3A,IL1B,LDHB,PGR,PTX3,PYGL,SDHB,SLC25A19,UCP1
pirinixic acid		chemical toxicant	Inhibited	-3,812	bias	2,28E-14	ACAA2,ACADVL,ACAT2,ACSL1,CIDEA,COL1A1,CPT1B,CPT2,CYP2B6,DLAT,ELOVL3,ETFDH,FABP5,GAPDH,GBE1,Gk,HADHA,HADHB,HMGCS1,IL1B,IL1RN,LDHB,Mup1 (includes others),NRG4,NUDT7,Orm1 (includes others),PFKL,PLIN2,PPARA,SLC27A2,TALDO1,TUFM,UCP1	62 (6)
torin1		chemical reagent	Activated	4,096	bias	6,34E-14	COX5A,COX7B,CYC1,DLAT,ENO1,GAPDH,GPI,NDUFAB1,NDUFS2,NDUFS8,PDHA1,PFKL,PGAM1,PGK1,PKM,SDHB,UQCRFS1
PPARA	-1,137	ligand-dependent nuclear receptor	Inhibited	-3,387	bias	2,96E-13	ACAA2,ACADVL,ACAT2,ACSL1,ADRB3,ADTRP,CIDEA,CPT1B,CPT2,CS,CYCS,CYP2B6,ELOVL3,FABP3,FABP5,Gk,Gsta4,HADHA,HADHB,HMGCS1,IL1B,IL1RN,LPCAT3,Mup1 (includes others),Orm1 (includes others),PC,PLIN2,PON1,PPARA,SLC27A2,TALDO1,UCP1	84 (9)
PPARG		ligand-dependent nuclear receptor	Inhibited	-3,078	bias	1,32E-12	ACAA2,ACSL1,ADRB3,CIDEA,COL1A1,COL1A2,CPT1B,CPT2,CS,CYCS,DGAT1,DLAT,FABP3,FABP5,FAM57B,FOXO6,GAPDH,HADHA,HADHB,IL1B,MDH1,NOS3,PC,PCLO,PEPD,PFKFB3,PLIN2,PPARA,PPARGC1B,PYGL,UCK1,UCP1	68 (7)
INSR		kinase	Inhibited	-4,582	bias	1,02E-11	ACAA2,ACADVL,ACO2,ACSL1,ATP5F1A,COL6A3,Cox8b,CPT1B,CPT2,CS,CYC1,CYCS,Esrra,ETFDH,FH,GAPDH,HADHA,HADHB,HMGCS1,IDH3A,IL1B,NOS3,PDHA1,PPARA,PPARGC1B,SUCLA2,UCP1,UQCRC2
fenofibrate		chemical drug	Inhibited	-3,654	bias	1,28E-11	ACAA2,ACADVL,ACSL1,CIDEA,COL1A1,CPT1B,CPT2,DGAT1,DLAT,GAPDH,GBE1,Gsta4,HADHA,HADHB,LDHB,LPCAT3,NOS3,NUDT7,PANK1,PPARA,SLC27A2,SUCLG1,UCP1	58 (4)
MAPT	-1,057	other				2,34E-11	ACO2,ATP1A3,ATP5F1A,CASP3,COX5A,CS,Csl,CYCS,ENO1,GAPDH,IL1B,MAP6,MAPT,MDH1,NDUFS8,PCLO,PGAM1,PGK1,PKM,S100B,SUCLG1,THY1,TUFM
ESRRA		ligand-dependent nuclear receptor	Inhibited	-3,238	bias	2,95E-11	ACADVL,ACSL1,COL1A1,Cox8b,CPT1B,CYCS,ENO1,Esrra,ETFDH,FABP3,GAPDH,HADHA,HMGCS1,IDH3A,LDHB,NDUFB5,PKM,PPARA,PPARGC1B	116 (9)
PPARGC1B	-1,106	transcription regulator	Inhibited	-3,132	bias	4,00E-11	ACADVL,CIDEA,COX5A,Cox8b,CPT1B,CS,CYCS,DGAT1,ENO1,ESRRG,MT-ND1,PPARGC1B,UCP1	50 (4)
PTEN		phosphatase		-1,753		4,80E-11	ACAA2,ACO2,ACSL1,APOBR,ATP5F1A,COX5A,CS,DLAT,Esrra,GAPDH,HADHA,HADHB,IDH3A,IDH3B,IDH3G,IL1B,LDHB,LY6H,MAPKAPK3,MDH1,MRPL12,MT-ND1,Neat1,NGFR,PDHA1,PFKFB3,PFKL,PGK1,PYGL,SDHB,SOX4,SUCLA2,SUCLG1,THYN1,TRAF4	128 (9)
troglitazone		chemical drug		-1,933		8,98E-11	ACSL1,ADRB3,CHCHD10,COL1A1,COL1A2,CPT1B,CPT2,CYP2B6,DGAT1,E2F2,ENTPD5,FABP3,FABP5,GRK3,IL1B,MT-ND1,NNMT,PC,PIK3CB,PLIN2,PPARA,Scd3,TALDO1,TST,UCK1,UCP1	81 (6)
TFAM		transcription regulator		-0,707	bias	2,22E-10	CPT2,FABP3,FABP5,IL1B,mt-Atp8,PGAM1,PGK1,PPARA
ESRRG	-1,153	ligand-dependent nuclear receptor		-0,215	bias	2,52E-10	ATP4B,CPT1B,CPT2,CS,CYCS,ENO1,Esrra,GAPDH,HADHA,PKM,PPARA,SDHB
PCGEM1		other	Inhibited	-2,077	bias	4,12E-10	CS,ENO1,FH,GAPDH,GPI,PDHA1,PGK1,PKM,SUCLG1,TALDO1	97 (4)
Immunoglobulin		complex		0,133		5,15E-10	ACO2,ACSL1,ADAM19,ATP4B,ATP5F1A,DLAT,EGR3,ENO1,GBE1,GPI,IDH3A,IL1B,ITGAE,LAG3,MAPT,MDH1,NDUFA10,NDUFS1,NDUFS8,NOS3,PC,PDHA1,PFKL,PGK1,RGS2,SUCLA2,SUCLG1,TALDO1,UQCRFS1
D-glucose		chemical - endogenous mammalian		-1,555	bias	7,40E-10	ACAA2,ACO2,ACSL1,C8orf44-SGK3/SGK3,CNN1,COL1A1,COL2A1,COL3A1,CPT1B,CPT2,ENO1,FABP5,GAPDH,GPI,GSDME,IL1B,MT-ND1,NOS3,Orm1 (includes others),PC,PFKFB3,PFKL,PGAM1,PGK1,PKM,PLA2G6,PPARA,RGS2,SDHB,SUCLA2,TALDO1,UCP1,UQCRC2	70 (4)
metribolone		chemical reagent	Inhibited	-4,688	bias	9,60E-10	ANKH,COX5A,COX7B,CYC1,DLAT,ENO1,FHL2,GAPDH,GPI,MPC2,NDUFAB1,NDUFS2,NDUFS8,NOS3,PDHA1,PFKL,PGAM1,PGK1,PKM,SDHB,SPON2,UQCRFS1
FLCN		other				1,12E-09	CIDEA,Cox8b,CYCS,ELOVL3,Esrra,MT-ND1,PANK3,PPARGC1B,UCP1
TO-901317		chemical reagent		0,372	bias	2,52E-09	ACSL1,CIDEA,Cox8b,ELOVL3,ENO1,FABP5,GBE1,Gk,GPI,Gsta4,HSD17B12,IL1B,Mup1 (includes others),NOS3,Orm1 (includes others),PFKFB3,PFKL,SLC27A2,UCP1	26 (3)
methotrexate		chemical drug	Inhibited	-2,024		4,37E-09	ACAA2,ACADVL,ANKH,CASP3,CYCS,DGAT1,DLAT,GAPDH,GPI,HADHA,HADHB,HMGCS1,IL1B,MAP2K6,MECR,Obp3 (includes others),PPARA,SLC27A2,ZFP36L1
MTOR		kinase	Inhibited	-2,584	bias	1,23E-08	CASP3,CPT1B,CPT2,CS,CYCS,ENO1,FABP5,HADHA,HADHB,IL1B,IQSEC2,LDHB,LDHD,MAPT,MDH1,PDHA1,PGR,PKM,PPARA,PPARGC1B,SOX4,UQCRC2	88 (8)
beta-estradiol		chemical - endogenous mammalian	Inhibited	-3,209	bias	1,30E-08	ACAA2,ACADVL,ACOX2,ACSL1,ADRB3,ALDH4A1,ANKH,C8orf44-SGK3/SGK3,CASP3,CNN1,COL1A1,COL1A2,COL3A1,COX5A,CPT1B,CRYZ,CXADR,CYCS,CYP2B6,E2F2,EGR3,ENO1,Esrra,FABP3,FABP5,FHL2,GRIN2A,GTF2IRD1,HMGCS1,HSD17B12,HSD17B7,HSPB8,IL1B,ITGAE,KDELR3,LUM,MAL2,MAP2K6,MAPT,MPC1,MYO5B,NOS3,NTRK3,Obp3 (includes others),PFKL,PGK1,PGR,PKM,PLIN2,PPARA,PPARGC1B,PTX3,PYGL,RAP1GAP,RGS2,RMND1,SBK1,SFXN5,SOX4,SUCLA2,TRIB1	70 (3)
KLF15		transcription regulator	Inhibited	-2,480	bias	1,33E-08	ACADVL,ACSL1,CPT1B,CPT2,ESRRG,FABP3,FABP5,HADHA,HADHB
GW501516		chemical drug	Inhibited	-2,412	bias	3,99E-08	ACAA2,ACSL1,COL5A1,Cox8b,CPT1B,FABP3,HADHA,IL1B,Orm1 (includes others),PLIN2,PPARA,UCP1	42 (3)
Esrra	-1,222	transcription regulator		-0,071	bias	6,14E-08	AGL,COX5A,CPT2,CYC1,CYCS,DLAT,ENO1,Gk,IDH3A,PFKL,PYGL,SDHB
LEP		growth factor	Inhibited	-2,409	bias	6,58E-08	ACADVL,ADRB3,ATP5F1A,CASP3,CIDEA,COL1A1,COL2A1,COL3A1,CPT1B,DGAT1,ETFDH,FABP3,GAPDH,IL1B,IL1RN,KCNB1,MLX,MT-ND1,NOS3,PGR,PLIN2,PPARA,PPARGC1B,UCP1	82 (7)
PNPLA2		enzyme	Inhibited	-2,786	bias	8,50E-08	ACAA2,ACADVL,ACSL1,CPT1B,Gk,PPARA,PPARGC1B,UCP1
NKX2-2-AS1		other	Inhibited	-2,574	bias	9,83E-08	ACAA2,CHCHD10,Cox8b,LETMD1,MECR,PPARA,UCP1
ERBB2		kinase	Inhibited	-2,885	bias	1,30E-07	ACAA2,ADAM12,ADAM19,ADRB3,BAG2,CHCHD10,COL1A1,COL3A1,COL5A1,COL6A2,COL6A3,CPT2,DGAT1,DHRS7,E2F2,EPHB2,GBE1,HADHB,HSPB8,IL1B,LUM,MCCC1,MFNG,NDUFAB1,NNMT,PDHA1,PFKFB3,PGK1,PLIN2,SOX4,THY1,UCK1
3,5-diiodothyronine		chemical - endogenous mammalian	Inhibited	-2,236	bias	2,91E-07	AK1,ENO1,GAPDH,IDH3A,Tpi1 (includes others)
CR1L		other	Activated	2,621	bias	3,50E-07	COL1A1,COL1A2,COL3A1,COL5A1,COL6A3,IL1B,LUM
PSEN1		peptidase				4,48E-07	ACO2,ACSL1,ATP1A3,ATP5F1A,CASP3,CS,Csl,CYCS,DHRS7,ENO1,GAPDH,GRIN2A,IL1B,MAP6,MAPT,PGAM1,PGK1,PKM,S100B,SUCLG1,TUFM	94 (3)
KDM5A		transcription regulator	Activated	2,887	bias	5,28E-07	ACO2,ATP5F1A,COL1A2,COQ7,DLAT,IDH3B,MDH1,MRPL12,NDUFA10,NDUFS2,SDHB,UQCRFS1
POR		enzyme		0,447	bias	5,30E-07	ACADVL,ACAT2,ACSL1,C11orf54,CPT2,CYP2B6,ELOVL3,ENTPD5,HADHB,HMGCS1,HSD17B12,NOCT,NRG4,PFKFB3
APP		other		-1,742	bias	5,52E-07	ACO2,AK1,ATP1A3,ATP5F1A,CASP3,COX5A,CS,Csl,CYCS,ENO1,EPHB2,FABP3,GAPDH,GPI,GRIN2A,Gsta4,IL1B,KCNB1,LDHB,MAP6,MAPT,MT-ND1,NDUFS8,NGFR,NOS3,PFKFB3,PGAM1,PGK1,PKM,S100B,SUCLG1,THY1,TUFM,ZFP36L1	116 (5)
CIDEC		other	Activated	2,414	bias	8,24E-07	CIDEA,Cox8b,CYCS,DGAT1,PPARA,PPARGC1B,UCP1
Ins1		other	Inhibited	-2,352	bias	1,06E-06	CNN1,COL1A1,Cox8b,FABP3,GAPDH,Gk,HMGCS1,IL1B,LDHB,MAPT,NOS3,PGR,PLIN2,PPARA,SDHB,THY1,UCP1,UQCRC2	47 (3)
PPARD		ligand-dependent nuclear receptor	Inhibited	-3,355	bias	1,11E-06	ACAA2,ACADVL,CPT1B,CPT2,CYP2B6,FABP3,IL1B,LDHB,LPCAT3,NUDT18,PLIN2,PPARGC1B,SLC27A2,TMEM120A,UCP1	78 (8)
STAT5B		transcription regulator		-0,333	bias	1,35E-06	ACOT11,CASP3,CDO1,CIDEA,Cox8b,Cyp2b13/Cyp2b9,CYP2B6,ELOVL3,Gsta4,IGFALS,MPC2,Mup1 (includes others),NNMT,NUDT7,SUSD4,TRAF4,UCP1
bezafibrate		chemical drug	Inhibited	-3,102	bias	1,56E-06	ACADVL,ACSL1,CPT1B,CS,HADHA,HADHB,PANK1,PPARA,SLC27A2,UCP1	76 (6)
IGF2BP1		translation regulator	Inhibited	-2,449	bias	1,77E-06	COL1A1,COL1A2,COL5A1,COL6A2,COL6A3,LUM
SERTAD2		transcription regulator	Activated	2,189	bias	1,80E-06	ADRB3,Cox8b,CPT1B,CYC1,UCP1
AMPK		complex	Inhibited	-2,954		1,99E-06	ACO2,CS,CYP2B6,Esrra,IDH3A,IL1RN,KCNB1,LDHB,MT-ND1,PFKFB3,UCP1
LIPE		enzyme		0,000		2,34E-06	ACSL1,CDO1,COL1A1,COL1A2,GAPDH,MAPT,PC,PDHA1,PLIN2,SUCLA2,UCP1
RICTOR		other	Activated	3,988	bias	2,38E-06	ATP4B,ATP5F1A,COX5A,COX7B,CYC1,FABP5,NDUFA10,NDUFAB1,NDUFB5,NDUFB6,NDUFS1,NDUFS2,NDUFS8,SDHB,UQCRC2,UQCRFS1
HTT		transcription regulator		0,218		2,59E-06	ACAT2,ATP1A3,ATP5F1A,CASP3,COL6A3,Cox8b,CYC1,CYCS,DLX3,Esrra,GAPDH,GNAL,GPI,GRIN2A,HMGCS1,KCNB1,KCNK3,LDHB,Mup1 (includes others),NGFR,PC,PPARA,PPARGC1B,PPP1R1A,RAP1GAP,SDHB,SFPQ,UCP1	49 (3)
MEL T1		chemical - kinase inhibitor		1,342		2,59E-06	COX5A,ENO1,FH,PGAM1,PGK1
KLF11		transcription regulator	Inhibited	-2,630	bias	3,42E-06	CPT1B,CPT2,ELOVL3,FABP3,HADHB,IDH3A,UCP1
FGF19		growth factor				4,56E-06	ACSL1,ELOVL3,FABP3,FABP5,IL1RN,PON1,PPARGC1B,RGS2,SLC2A5
STK11		kinase				4,59E-06	COL3A1,COX5A,CS,CYC1,CYP2B6,ENO1,GAPDH,GPI,LUM,NAP1L5,NDUFA10,NDUFS8,PGK1,PKM,SDHB,TALDO1
HNF4A		transcription regulator	Inhibited	-2,590	bias	5,08E-06	ABCB8,ACAA2,ACO2,ACOX2,ACSL1,ADPRHL1,ALDH5A1,BCS1L,C11orf54,COA7,COASY,COQ6,CPT1B,CPT2,CRYZ,CS,CXADR,Cyp2b13/Cyp2b9,CYP2B6,DLX3,ETFDH,FH,GAPDH,GBE1,HADHA,HADHB,HIST1H2BB,LPCAT3,MAL2,MCCC1,MDH1,MPZL2,MREG,MRPL34,MSRB2,NDUFB5,NDUFS1,PANK1,PEPD,PEX16,PFKFB4,PKM,PON1,PPARA,PPP2R5B,PYGL,RAP1GAP,RASL12,RMND1,SLC25A19,SLC27A2,SUCLA2,SUCLG1,TFR2,THY1,THYN1,UROS,XPNPEP2
CRTC3		other		-1,964	bias	5,53E-06	CYCS,Esrra,IDH3A,RGS2
MED30		transcription regulator				6,65E-06	CS,Esrra,NDUFA10,NDUFS2,SDHB
guanidinopropionic acid		chemical - endogenous non-mammalian	Inhibited	-2,631	bias	7,20E-06	Cox8b,CYC1,CYCS,Esrra,PPARA,PPARGC1B,SDHB
streptozocin		chemical drug		0,536		7,28E-06	COL1A1,COL3A1,CPT1B,CPT2,FABP3,Gk,IGFALS,IL1B,NOS3,NTRK3,S100B,SLC25A19,SLC2A5,UCP1
NPPB		other		1,432	bias	7,79E-06	ACAT2,COL1A1,COL3A1,HMGCS1,IL1B,UCP1
peoniflorin		chemical drug	Activated	2,211		8,76E-06	ATP5F1A,CASP3,COX5A,ENO1,PPIF
RXRA		ligand-dependent nuclear receptor		-1,962	bias	9,66E-06	ACSL1,CDO1,CIDEA,COL1A1,CPT1B,CPT2,CYP2B6,FABP3,FABP5,HADHA,HADHB,IL1B,Orm1 (includes others),PC,PPARA,UCP1	60 (9)
FST		other	Inhibited	-2,600		1,08E-05	ACSL1,CIDEA,CYCS,FABP3,Mup1 (includes others),PPARGC1B,UCP1
salirasib		chemical drug		1,912	bias	1,23E-05	COL5A1,CYP2B6,PFKFB3,PFKFB4,PGAM1,PGK1,PKM
TNF		cytokine		-0,648	bias	1,37E-05	ACADVL,ACSL1,ADRB3,ARSI,CASP3,Ccl27a,CDO1,CNN1,COL1A1,COL1A2,COL27A1,COL2A1,COL3A1,CPT1B,CPT2,DGAT1,EGR3,ENTPD5,EPHB2,FABP5,Gsta4,HSD17B7,IL1B,IL1RN,MAP2K6,MPC1,NGFR,NNMT,NOCT,NOS3,Orm1 (includes others),P2RX5,PC,PIK3CB,PKM,PLIN2,PPARA,PPARGC1B,PPIF,PPP2R1B,PTX3,RGS2,SOX4,SUSD4,TALDO1,THY1,TRAF4,TST,UCK1,UCP1	92 (10)
IND S1		chemical - kinase inhibitor		1,342		1,45E-05	COX5A,ENO1,FH,PGAM1,PGK1
HIF1A		transcription regulator	Inhibited	-3,706	bias	1,79E-05	ENO1,ERGIC1,ESRRG,FHL2,GAPDH,GBE1,GPI,IL1B,LOXL2,MT-ND1,NOS3,PDHA1,PFKFB3,PFKFB4,PFKL,PGK1,PKM,PPARA,TMPRSS6	128 (10)
spironolactone		chemical drug		-0,123	bias	2,16E-05	ADRB3,CASP3,CIDEA,COL1A1,COL1A2,COL3A1,NOS3,UCP1	12 (2)
SCD		enzyme		1,331	bias	2,25E-05	ACADVL,ADRB3,CPT1B,DGAT1,IL1B,Scd3,UCP1
RB1		transcription regulator	Inhibited	-2,064		2,63E-05	ACO2,ATP5F1A,CASP3,COQ7,DLAT,Esrra,HIST4H4,IDH3B,LY6H,MDH1,MECR,MRPL12,NDUFA10,NDUFS2,PPARGC1B,PTX3,SDHB,UCP1,UQCRFS1	108 (5)
AK1	-1,316	kinase				2,99E-05	AK1,ENO1,GAPDH,PKM
NRG1		growth factor		-0,865	bias	3,68E-05	CASP3,COL1A1,COL6A3,EGR3,FABP5,GPI,IDH3B,LPCAT3,NDUFS1,PGR,S100B,SOX4,XRCC6
NR4A3		ligand-dependent nuclear receptor		-0,351	bias	3,88E-05	ATP5F1A,COL1A1,COL6A2,PPARGC1B,SDHB,UCP1,UQCRC2
NR1H4		ligand-dependent nuclear receptor		1,430		3,98E-05	CPT2,CYP2B6,FABP5,Gsta4,IL1B,Orm1 (includes others),PGAM1,PON1,PPARA,PPARGC1B,UCP1
CCNC		other		0,577		4,19E-05	CIDEA,Cox8b,CPT2,OTOP1,UCP1
berberine		chemical drug	Inhibited	-2,596	bias	4,30E-05	ATP5F1A,CASP3,Cox8b,Cyp2b13/Cyp2b9,CYP2B6,GRK3,IL1B,PON1,PPARA
CEBPA		transcription regulator	Inhibited	-2,607	bias	4,57E-05	ACSL1,ADRB3,COL1A1,COL1A2,CYCS,CYP2B6,DLX3,GAPDH,IL1RN,Mup1 (includes others),Orm1 (includes others),PLIN2,PPARA,PTX3,RGS2,TFR2,TRAF4,TRIB1,UCP1	72 (4)
PLIN5		other	Activated	2,219		5,04E-05	ACAA2,ACADVL,CPT1B,PPARA,PPARGC1B
IND S7		chemical - kinase inhibitor		1,342	bias	5,04E-05	COX5A,ENO1,FH,PGAM1,PGK1
Brd4		kinase	Inhibited	-2,433	bias	5,61E-05	COL1A1,COL1A2,COL3A1,COL6A3,LOXL2,SPON2
TFE3		transcription regulator				5,61E-05	CIDEA,Cox8b,CYCS,ELOVL3,MT-ND1,PPARGC1B
ROCK1		kinase				6,02E-05	CNN1,COL1A1,COL3A1,COL5A1,COL6A2
MEL S3		chemical - kinase inhibitor		1,342	bias	6,02E-05	COX5A,ENO1,FH,PGAM1,PGK1
SAMD4A		translation regulator				6,16E-05	CIDEA,PPARA,UCP1
Plin2		other				6,16E-05	PDHA1,PKM,PPARA
CMA1		peptidase				6,16E-05	COL1A1,COL3A1,IL1B
CH-223191		chemical reagent				6,16E-05	COL1A1,COL1A2,COL3A1
dieldrin		chemical toxicant				6,16E-05	CYP2B6,GRIN2A,PGR
drospirenone		chemical drug				6,16E-05	ADRB3,CIDEA,UCP1
SIRT3		enzyme		-0,068	bias	6,35E-05	CYCS,IL1B,mt-Atp8,MT-ND1,PPARA,UCP1
OMA1		peptidase	Inhibited	-2,000	bias	7,36E-05	ACADVL,CPT1B,PPARGC1B,UQCRC2
Alpha catenin		group	Activated	2,958	bias	7,38E-05	COL1A1,COL1A2,COL3A1,COL5A1,COL6A2,COL6A3,IL1B,LUM,PTX3
ARNT		transcription regulator	Inhibited	-2,219	bias	8,39E-05	ENO1,ESRRG,GAPDH,Gk,GPI,LOXL2,NDUFS2,NOS3,PGK1
fish oils		chemical drug		-0,762		9,06E-05	ACSL1,CYP2B6,DGAT1,IL1B,PON1,PPARA
Insulin		group		-1,813		9,40E-05	ACSL1,ADRB3,CIDEA,COL1A1,IGFALS,MAPT,MT-ND1,NOS3,Orm1 (includes others),PFKFB3,PGK1,PKM,PPARA,PPARGC1B,SLC2A5,UCP1,UQCRC2
TGFB1		growth factor	Inhibited	-3,533	bias	9,80E-05	ACAA2,ADAM12,ADAM19,AK1,ALDH5A1,ANKH,CASP3,CNN1,COL1A1,COL1A2,COL2A1,COL3A1,COL5A1,COL6A2,COL6A3,COX5A,CPT1B,CXADR,CYC1,EGR3,ENO1,EPHB2,FABP5,GPI,GRIN2A,GSDME,Gsta4,IL1B,IL1RN,ITGAE,ITPK1,KDELR3,LOXL1,LOXL2,LPCAT3,NNMT,NOS3,PFKL,PGK1,PKM,PTX3,SOX4,THY1,TMEM184B,TUFM,UNC119,XPNPEP2	84 (4)
SREBF1		transcription regulator	Inhibited	-2,545	bias	1,02E-04	ACSL1,CIDEA,CXADR,CYCS,FABP3,FABP5,HFE,HMGCS1,IL1B,PLA2G6,SUCLG1,UCP1,UQCRFS1	76 (5)
E4F1		transcription regulator				1,07E-04	DLAT,MPC1,SLC25A19
AKT1		kinase		-0,781	bias	1,13E-04	ACAT2,ANKH,CASP3,CIDEA,CRYZ,DLX3,ENO1,FABP5,HMGCS1,LDHB,MDH1,PGR,PKM,PPARA	65 (6)
PDX1		transcription regulator		1,000		1,16E-04	CDO1,COL1A1,COL3A1,CPT2,FH,IL1B,MAPT,MDH1,MT-ND1,PC,PPP1R1A
palmitic acid		chemical - endogenous mammalian		-1,465	bias	1,16E-04	ACSL1,CASP3,CIDEA,CPT1B,CS,GAPDH,IL1B,IL1RN,Orm1 (includes others),PLIN2,PPARA,PPARGC1B	54 (4)
TAZ		enzyme		1,342		1,18E-04	COL1A1,COL5A1,GBE1,LOXL2,LUM,PCLO,PKM,PTX3
PDGF BB		complex		-1,837	bias	1,26E-04	ACAT2,CDO1,CNN1,COL3A1,CYCS,DGAT1,EGR3,FHL2,HMGCS1,IL1B,PRRX2,RGS2,TRIB1,UCK1,ZFP36L1
cholesterol		chemical - endogenous mammalian		-0,441	bias	1,27E-04	ACSL1,CNN1,COL1A1,COL3A1,FABP5,HMGCS1,IL1B,IL1RN,MAPT,NOS3,Orm1 (includes others),PCYT2
3-nitropropionic acid		chemical toxicant				1,40E-04	CASP3,GAPDH,GPI,LDHB,NGFR,PC
RORA		ligand-dependent nuclear receptor				1,53E-04	Cyp2b13/Cyp2b9,CYP2B6,ELOVL3,FABP3,Gk,HSD17B7,IL1B,Mup1 (includes others),NNMT,NOCT,PLIN2
UCP1	-7,769	transporter		-1,342	bias	1,68E-04	CASP3,CHCHD10,ESRRG,HSD17B7,IL1B,NDUFA10,REEP6,SDHB,UCP1,UQCRC2
MYC		transcription regulator		-1,734	bias	1,68E-04	CASP3,COL1A1,COL1A2,COL2A1,COL3A1,COL5A1,COL6A3,CPT2,CYCS,DLX3,E2F2,ENO1,FABP5,GAPDH,GPI,IMPA2,LDHB,LUM,MRPL12,NOCT,PDHA1,PFKFB3,PFKL,PGAM1,PGK1,PKM,PPARA,SLC25A19,SUCLA2,THY1,UNC119,XRCC3,ZFP36L1	115 (6)
meldonium		chemical drug				1,69E-04	CPT1B,DGAT1,HADHA
IGF1R		transmembrane receptor	Inhibited	-2,591	bias	1,95E-04	ACSL1,ATP5F1A,COL1A1,COL3A1,Cox8b,CPT2,CYCS,HADHA,IL1B,NOS3,PKM,UCP1,UQCRC2
S-adenosylhomocysteine		chemical - endogenous mammalian				2,17E-04	COL1A1,COL1A2
ADM2		other		-1,958	bias	2,28E-04	Cox8b,SDHB,UCP1,UQCRC2
pravastatin		chemical drug		0,640		2,30E-04	CYP2B6,IL1B,MAPT,NOS3,PON1,PPARA
pioglitazone		chemical drug		-1,177		2,36E-04	ADRB3,CASP3,CYP2B6,IL1B,IL1RN,PC,PFKL,PLIN2,PPARGC1B,UCP1	74 (5)
SLC16A3		transporter				2,50E-04	CASP3,IL1B,PFKFB3
MKX		transcription regulator				2,50E-04	COL1A1,COL1A2,COL3A1
MK2 inhibitory peptide		chemical - kinase inhibitor				2,50E-04	COL1A2,COL3A1,IL1B
ACOX1		enzyme		0,213		2,95E-04	ACADVL,ACSL1,ELOVL3,LPCAT3,Mup1 (includes others),Orm1 (includes others),PLIN2,RGS2,SLC27A2	53 (4)
gentamicin		chemical drug		-0,093		3,02E-04	CDO1,ETFDH,Fn3k,IL1B,MAPKAPK3,PC,PLIN2,PPP1R1A,SFPQ,THY1,TMEM120A,ZFP36L1
SP1		transcription regulator	Inhibited	-3,051	bias	3,23E-04	ACSL1,ANKH,BAG2,CASP3,COL1A1,COL1A2,COL2A1,CYC1,CYP2B6,DLX3,HADHA,HADHB,HSD17B7,IL1B,NGFR,NOS3,PGK1,PGR,PKM,TRIB1	56 (3)
filgrastim		biologic drug		0,583		3,34E-04	ACSL1,ATP1A3,COL27A1,E2F2,EGR3,ENO1,FABP5,GAPDH,ITPK1,LDHB,MAP2K6,MCCC1,NDUFB6,PFKFB3,SPON2,TST,ZFP36L1
tacrolimus		chemical drug		0,000	bias	3,37E-04	ADAM19,CASP3,COL1A1,COL2A1,COL3A1,CXADR,IL1B,ITGAE,KCNK3,NOS3,PLIN2,UNC119
METRNL		other				3,54E-04	ACSL1,Esrra,UCP1
PKM	-1,825	kinase		0,822	bias	3,68E-04	ENO1,IL1B,PKM,SDHB,UQCRC2	97 (6)
DMD		other				3,85E-04	COL1A2,COL3A1,CRYZ,GSDME,IMPA2,KCNK3,MT-ND1,Mup1 (includes others),PIK3CB,PKM,SUSD4
BSCL2		other				3,91E-04	ACSL1,ADRB3,NAT8L,PC,PPARGC1B,PYGL
miR-29b-3p (and other miRNAs w/seed AGCACCA)		mature microRNA	Activated	2,391	bias	3,91E-04	COL1A1,COL1A2,COL3A1,COL5A3,LOXL2,ZFP36L1
GW7647		chemical drug	Inhibited	-2,000	bias	3,91E-04	CPT1B,PLIN2,PPARA,SLC27A2	53 (4)
CSF1		cytokine	Inhibited	-3,112	bias	4,17E-04	EGR3,ENO1,FHL2,GPI,HMGCS1,HSD17B7,IL1B,PFKFB3,PFKL,PGR,PKM
Ige		complex	Inhibited	-2,536	bias	4,23E-04	CARHSP1,COQ7,CXADR,CYCS,FHL2,HFE,HSD17B12,IL1B,MAPKAPK3,NGFR,PIK3CB,PPIF,PTX3,Tnfrsf22/Tnfrsf23
LONP1		peptidase				4,25E-04	ATP5F1A,COX5A,IDH3A,PGAM1,TUFM,UQCRFS1
eicosapentenoic acid		chemical drug		-0,933		4,27E-04	ACADVL,CIDEA,IL1B,IMPA2,NOS3,PLIN2,PPARA	54 (4)
zymosan		chemical - endogenous non-mammalian		0,386	bias	4,61E-04	CPT1B,Esrra,IL1B,PLA2G6,PPARA,PPARGC1B
benzo(a)pyrene		chemical toxicant	Inhibited	-2,360	bias	4,85E-04	ADAM12,CASP3,Chn1,ENTPD5,Gsta4,IL1B,MAP2K6,NOS3,PON1,PPIF,RAP1GAP
GPD1		enzyme				4,87E-04	Cyp2b13/Cyp2b9,CYP2B6,ELOVL3,Mup1 (includes others),NUDT7,PFKFB3,SUSD4
trinitrobenzenesulfonic acid		chemical reagent	Inhibited	-2,593	bias	4,87E-04	ADAM12,COL1A1,COL1A2,COL3A1,IL1B,LUM,PTX3
IRS1		enzyme	Inhibited	-2,159	bias	4,88E-04	ATP5F1A,CIDEA,COL3A1,COL6A3,Esrra,PPARGC1B,UCK1,UCP1
BMP7		growth factor		-0,438	bias	5,15E-04	ATP5F1A,CIDEA,COL1A1,COL1A2,Esrra,IL1B,PPARGC1B,UCP1
SLC25A13		transporter				5,53E-04	Cyp2b13/Cyp2b9,CYP2B6,ELOVL3,Mup1 (includes others),NUDT7,PFKFB3,SUSD4
RORC		ligand-dependent nuclear receptor				5,82E-04	Cyp2b13/Cyp2b9,CYP2B6,ELOVL3,Gk,HSD17B7,IL1B,Mup1 (includes others),NNMT,NOCT
bromobenzene		chemical toxicant		-0,293		5,84E-04	CDO1,Cyp2b13/Cyp2b9,CYP2B6,GAPDH,Gsta4,HMGCS1
10E,12Z-octadecadienoic acid		chemical - endogenous mammalian	Inhibited	-2,431		5,84E-04	CASP3,CPT1B,IL1B,IL1RN,PLIN2,UCP1
ceramide		chemical - endogenous mammalian		1,000	bias	6,24E-04	CASP3,COL1A1,GAPDH,IL1B
FGF21		growth factor		-1,949	bias	6,26E-04	CIDEA,Cox8b,CPT1B,PPARGC1B,UCP1
HCFC1		transcription regulator				6,45E-04	KMT5A,PPARGC1B
SUCO		other				6,45E-04	COL1A1,COL1A2
TSIX		other				6,45E-04	COL1A1,COL1A2
dipyrone		chemical drug				6,45E-04	Cyp2b13/Cyp2b9,CYP2B6
clofibrate		chemical drug	Inhibited	-2,617	bias	6,66E-04	ACADVL,CPT2,Cyp2b13/Cyp2b9,HADHA,HADHB,IL1RN,PPARA	54 (4)
EGLN		group	Activated	2,950	bias	6,96E-04	GAPDH,GPI,Mup1 (includes others),Orm1 (includes others),PFKL,PGAM1,PGK1,PPP2R5B,PYGL
FABP4		transporter		-0,218		7,20E-04	FABP5,IL1B,NOS3,PPARA	72 (5)
stearic acid		chemical - endogenous mammalian		-0,293	bias	7,20E-04	IL1B,NOS3,PLIN2,PPARGC1B
ESR2		ligand-dependent nuclear receptor		-0,186		7,25E-04	CNN1,COL1A1,CRYZ,EGR3,HSD17B7,IL1B,MPC1,PGR,PLIN2,PTX3,PYGL,SOX4,SRXN1,SUCLA2,SUSD4,TRIB1	38 (3)
heparin		chemical - endogenous mammalian		-0,728	bias	7,31E-04	ACADVL,ATP5F1A,CNN1,COL1A1,CS,EPHB2
PD98059		chemical - kinase inhibitor	Activated	2,314	bias	7,73E-04	ACAT2,CASP3,COL1A1,COL1A2,COL3A1,CYCS,E2F2,EGR3,ENO1,GPI,HADHB,IL1B,IL1RN,NOS3,PC,PGR,UCP1,UQCRC2,ZFP36L1
PSEN2		peptidase				7,95E-04	ACSL1,CASP3,COX5A,DHRS7,GAPDH,NDUFS8,THY1	94 (3)
DOCK2		other				8,15E-04	CIDEA,PPARA,UCP1
topiramate		chemical drug				8,15E-04	CASP3,IL1B,UCP1
CRTC2		other	Inhibited	-2,000	bias	8,25E-04	CYCS,Esrra,ESRRG,IDH3A
ASXL2		other	Inhibited	-2,000	bias	8,25E-04	Cox8b,HYAL1,PGK1,PPARGC1B
dichlorovinylcysteine		chemical toxicant		1,987		8,25E-04	ENO1,PKM,SLC27A2,TUFM
let-7		microRNA	Activated	2,959	bias	8,41E-04	CASP3,COL1A1,COL1A2,COL27A1,COL3A1,E2F2,GPI,PKM,TRIB1,XRCC3	48 (3)
imatinib		chemical drug		1,455	bias	9,21E-04	CASP3,COL1A1,COL3A1,COX7B,CYC1,IL1B,NDUFB5,NDUFB6,NDUFS2,PIK3CB,PLIN2,PPIF,UQCRFS1
tamoxifen		chemical drug		-1,410		9,26E-04	ACOX2,CRYZ,CYCS,CYP2B6,FHL2,GAPDH,HMGCS1,IL1RN,NNMT,NOS3,PGR,PPARA	15 (2)
LPIN1		phosphatase				9,41E-04	ACADVL,DGAT1,IL1B,PPARA	72 (5)
CYP19A1		enzyme		-0,617		9,69E-04	ACADVL,CRYZ,PGR,PLIN2,SLC27A2,UCP1
lipopolysaccharide		chemical drug		-0,575	bias	9,87E-04	ACSL1,CASP3,Ccl27a,COL1A1,COL1A2,COL3A1,COL5A1,COL5A3,CPT1B,CXADR,CYCS,Cyp2b13/Cyp2b9,CYP2B6,DGAT1,EGR3,ENO1,Esrra,FABP3,FABP5,HADHB,IL1B,IL1RN,MAPT,MDH1,NGFR,NNMT,NOCT,NOS3,Orm1 (includes others),PC,PFKFB3,PFKL,PGR,PKM,PLIN2,PPARA,PPARGC1B,PTGES2,PTX3,RGS2,TALDO1,THY1,TRIB1,UNC119
dexamethasone		chemical drug		-0,962		9,99E-04	ACSL1,ADAM12,ADRB3,ALDH4A1,ATP1A3,CASP3,COL1A1,COL27A1,COL6A2,CPT1B,CXADR,CYP2B6,DHRS7,DNAJC15,E2F2,EGR3,ELOVL3,ENO1,FABP5,GAPDH,GRK3,HADHB,HSD17B7,IGFALS,IL1B,IL1RN,ITPK1,KCNB1,KCNK3,LAG3,LDHB,MAP2K6,MCCC1,NDUFB6,NGFR,NOS3,PC,PFKFB3,PGR,PPARA,PTX3,RGS2,SLC27A2,SLC2A5,SPON2,Tpi1 (includes others),TST,ZFP36L1
SMAD3		transcription regulator	Inhibited	-2,663	bias	1,02E-03	ADAM12,COL1A1,COL1A2,COL2A1,COL3A1,COL6A3,CPT1B,IL1B,LUM,Orm1 (includes others),PC	112 (7)
docosahexaenoic acid		chemical drug		-0,428	bias	1,02E-03	COL1A1,CYCS,GDF10,IL1B,LOXL1,LOXL2,MAPT,NOS3,PPARA
estrone		chemical - endogenous mammalian				1,03E-03	Cyp2b13/Cyp2b9,CYP2B6,PGR
DGAT1	-1,638	enzyme				1,03E-03	CPT1B,DGAT1,PPARA
galactose		chemical - endogenous mammalian				1,03E-03	CASP3,COX5A,CS
OGT		enzyme		1,000	bias	1,04E-03	ACO2,NDUFB6,NDUFS1,NGFR,SUCLG1,THY1
L-glutamic acid		chemical - endogenous mammalian		-1,914	bias	1,05E-03	CASP3,Cyp2b13/Cyp2b9,CYP2B6,Gk,GRIN2A,IL1B,PLIN2
FECH		enzyme				1,07E-03	COL3A1,COL6A3,Cyp2b13/Cyp2b9,CYP2B6
KNG1		other		-0,689	bias	1,07E-03	COL1A1,COL1A2,IL1B,NOS3
Rock		group				1,09E-03	CNN1,COL1A1,COL3A1,NGFR,NOS3
FMR1		translation regulator	Activated	2,164	bias	1,09E-03	ENO1,GAPDH,PCLO,PIK3CB,UQCRFS1
fatty acid		chemical - endogenous mammalian	Inhibited	-2,387	bias	1,11E-03	CIDEA,CPT1B,DGAT1,IL1B,NDUFB6,PLIN2,PPARA	76 (7)
methylprednisolone		chemical drug		-1,777		1,14E-03	ACSL1,CIDEA,CYC1,CYCS,Cyp2b13/Cyp2b9,FABP5,Fn3k,HSD17B12,IGFALS,IL1B,IL1RN,ITGAE,PC,PCYT2,PGAM1,PLIN2,RGS2,ZFP36L1
Akt		group		-0,392	bias	1,18E-03	ATP5F1A,CIDEA,COL2A1,COL3A1,E2F2,IL1B,PGR,PTX3,SDHB,SOX4,UCP1,UQCRC2
nicotinic acid		chemical - endogenous mammalian		-0,762		1,21E-03	GAPDH,IL1B,PPARA,TECR
FNDC5		other				1,27E-03	COL1A1,Cox8b,UCP1
PLIN1		other				1,27E-03	ACADVL,HADHA,HADHB
ENPP2		enzyme				1,27E-03	CIDEA,PPARGC1B,UCP1
amlodipine		chemical drug				1,27E-03	COL1A1,ENO1,NOS3
cobalt		chemical toxicant				1,27E-03	PFKFB3,PGK1,PGR
MCU		ion channel				1,28E-03	ATP5F1A,UQCRC2
DLG3		kinase				1,28E-03	EPHB2,GRIN2A
PDGFRbeta-recognizing cyclic peptide		chemical reagent				1,28E-03	COL1A1,COL1A2
TGFB3		growth factor	Inhibited	-2,000	bias	1,31E-03	ADAM12,ADAM19,COL1A1,COL1A2,COL2A1,COL3A1,COL5A1
ADRB		group	Activated	2,121	bias	1,31E-03	ACAT2,CASP3,HMGCS1,HSD17B7,NUDT18,PCYT2,SRXN1,UCP1
Cdk		group				1,36E-03	COX5A,Esrra,IDH3A,RGS2
RXRG		ligand-dependent nuclear receptor				1,36E-03	ACAA2,ACSL1,FABP3,FABP5
PRKAA2		kinase		0,239	bias	1,38E-03	CIDEA,CYP2B6,Gsta4,HIGD1A,NAP1L5,UCP1,ZFP36L1
ZEB1		transcription regulator		0,447	bias	1,40E-03	COL1A1,COL1A2,CXADR,MAL2,MPZL2
telmisartan		chemical drug		-1,091		1,40E-03	ACSL1,CASP3,NOS3,PPARA,UCP1	73 (5)
EPAS1		transcription regulator		-0,737	bias	1,40E-03	DGAT1,ENO1,GBE1,HMGCS1,LOXL2,NDUFB6,NOS3,PFKFB3,PLIN2,TMPRSS6
SCAP		other				1,43E-03	ACAA2,ACSL1,CYP2B6,FABP5,HMGCS1,PON1
zinc		chemical drug		-0,106		1,43E-03	ASPG,CNN1,COL1A1,ENO1,IL1B,NGFR
GNA15		enzyme				1,45E-03	CDO1,CYCS,FHL2,IL1RN,PRRX2,RGS2,ZFP36L1
HDAC5		transcription regulator				1,51E-03	ACSL1,CPT1B,CPT2,PFKL,PPARA	54 (4)
ZBTB7B		transcription regulator				1,52E-03	COL1A1,COL1A2,COL2A1,ITGAE
DUSP1		phosphatase		-0,466		1,53E-03	CIDEA,COL3A1,ELOVL3,IL1B,IL1RN,LUM,PLIN2
6-formylindolo[3,2-b]carbazole		chemical reagent				1,54E-03	COL1A1,COL1A2,COL3A1
COL2A1	-1,593	other				1,54E-03	COL1A1,COL3A1,IL1B
IFT57		other				1,54E-03	CASP3,MT-ND1,SDHB
DSP		other				1,54E-03	COL1A1,COL1A2,COL3A1
allyl sulfide		chemical drug				1,54E-03	CASP3,COL1A2,CYP2B6
NCOA1		transcription regulator				1,56E-03	AGL,CYP2B6,Esrra,Gk,IL1RN,NOCT,PGR,PTGES2
glucocorticoid		chemical drug		-0,176		1,58E-03	ADRB3,COL1A1,CPT2,CYP2B6,IL1B,IL1RN,LAG3,Mup1 (includes others),NOS3,Orm1 (includes others),PFKL,PPARA	16 (2)
NR3C2		ligand-dependent nuclear receptor		-1,915		1,60E-03	COL1A1,COL3A1,Gsta4,IDH3B,IL1B,NOS3,RGS2
OGA		enzyme		0,671		1,62E-03	ACO2,ADAM19,CNN1,CYP2B6,FABP3,GDF10,GTF2IRD1,HIGD1A,HMGCS1,IDH3A,NDUFS1,PDHA1,PLIN2,PYGL,Tnfrsf22/Tnfrsf23
15-deoxy-delta-12,14 -PGJ 2		chemical - endogenous mammalian		1,471	bias	1,64E-03	CASP3,COL1A1,COL1A2,CPT1B,E2F2,IL1B,NOS3,PTGES2,UCP1	128 (8)
andrographolide		chemical drug		-1,000		1,70E-03	CASP3,Cyp2b13/Cyp2b9,CYP2B6,IL1B
L-triiodothyronine		chemical - endogenous mammalian	Inhibited	-2,313	bias	1,77E-03	ACSL1,ATP1A3,COX5A,CPT1B,CS,FH,FUOM,Mup1 (includes others),PGK1,PGR,PYGL,RGS2,Tpi1 (includes others),UCP1
oleic acid		chemical - endogenous mammalian		-1,255	bias	1,77E-03	ACSL1,CPT1B,GAPDH,IL1B,NOS3,PLIN2,PPARA	53 (5)
dihydrotestosterone		chemical - endogenous mammalian	Inhibited	-2,333	bias	1,78E-03	ACADVL,ACO2,ADRB3,ADTRP,CASP3,CDO1,COL3A1,COL5A3,ENO1,GAPDH,GPI,Mup1 (includes others),NOS3,PC,PPARA,PRUNE2,SLC2A5,TALDO1
5-fluorouracil		chemical drug		1,394	bias	1,81E-03	CASP3,COL1A2,CYCS,GAPDH,HADHA,IL1B,MDH1,NDUFS8,PGK1,PKM,UQCRC2
ethanol		chemical - endogenous mammalian		-1,987	bias	1,81E-03	CASP3,COL1A2,COL3A1,Cyp2b13/Cyp2b9,CYP2B6,ELOVL3,GRIN2A,Gsta4,IL1B,IL1RN,NGFR,NOS3,PPARA,SRXN1
cardiotoxin		chemical - other	Inhibited	-2,000	bias	1,85E-03	CASP3,COL1A2,COL6A2,E2F2,IL1B,IL1RN,PGAM1,UCP1
ITGB6		other				1,86E-03	COL1A1,COL1A2,COL3A1	60 (4)
NO 1886		chemical drug				1,86E-03	ACAA2,CPT2,HADHA
coenzyme Q10		chemical drug				1,86E-03	GRIN2A,NOS3,PPARA
MYOCD		transcription regulator		1,039	bias	2,05E-03	CASP3,CNN1,COL1A1,COL1A2,COL2A1,COL3A1
THBS1		other				2,09E-03	COL1A1,COL1A2,COL3A1,IL1B	60 (4)
beta-glucan		chemical drug				2,11E-03	IL1B,IL1RN
darusentan		chemical drug				2,11E-03	COL3A1,NOS3
AOPEP		peptidase				2,11E-03	BAG2,IL1B
DGKE		kinase				2,11E-03	CS,Gk
SLC22A2		transporter				2,11E-03	CPT1B,CPT2
ENTPD5	-1,313	enzyme				2,11E-03	COL1A1,COL1A2
ACOT13		enzyme				2,11E-03	PPARA,UCP1
CREB3L4		transcription regulator				2,11E-03	ANKH,KDELR3
butyl N-[3-[4-(imidazol-1-ylmethyl)phenyl]-5-(2-methylpropyl)thiophen-2-yl]sulfonylcarbamate		chemical reagent				2,11E-03	CASP3,IL1B
IgG2b		complex				2,11E-03	IL1B,MAPT
insulin detemir		biologic drug				2,11E-03	ATP5F1A,Esrra
WZ-4002		chemical - kinase inhibitor				2,11E-03	SDHB,UQCRC2
RAD51C		enzyme				2,11E-03	PGR,XRCC3
HK2		kinase				2,11E-03	SDHB,UQCRC2
2,2'-dipyridyl		chemical toxicant				2,11E-03	LOXL2,TMPRSS6
levonorgestrel		chemical drug				2,11E-03	NOS3,PGR
GNAQ		enzyme				2,15E-03	CNN1,HIGD1A,HSPB8,IL1RN,PGR,PYGL,ZFP36L1
FOXO1		transcription regulator		-0,518	bias	2,17E-03	CIDEA,CPT1B,CPT2,CS,CYCS,FABP5,Gk,GPI,IL1B,MRPL34,NDUFAF4,NOS3,PPARGC1B,SLC25A19,UCP1	80 (6)
EGLN1		enzyme	Activated	2,224		2,20E-03	COL2A1,IL1B,NOS3,PFKL,PGK1	96 (6)
RHO		G-protein coupled receptor		-1,000		2,20E-03	CASP3,COL1A2,HFE,HIST1H2BA,KCNB1
Hif1		complex				2,20E-03	ENO1,KCNB1,LOXL2,PFKL,PGK1
interferon beta-1a		biologic drug				2,25E-03	COX5A,CS,ENO1,IL1RN,PGAM1,PGK1,UQCRFS1
phosphate		chemical - endogenous mammalian		0,000	bias	2,29E-03	ANKH,COL5A1,CPT2,CYC1,DHRS7,GDF10
FOXA3		transcription regulator		1,996	bias	2,31E-03	CIDEA,CYCS,ELOVL3,UCP1
GATA6		transcription regulator	Activated	2,121		2,35E-03	COX5A,DLX3,FH,GPI,HYAL1,LDHB,NOS3,PGK1,SUCLA2
ANGPT2		growth factor	Inhibited	-2,155	bias	2,44E-03	ADAM12,CASP3,COL1A1,COL1A2,COL3A1,HMGCS1,IL1B,NOS3,SRXN1
IL13		cytokine	Inhibited	-2,709	bias	2,46E-03	ACADVL,ACSL1,AMPD2,CASP3,Ccl27a,CIDEA,COL1A1,COL1A2,COL3A1,COL6A2,IL1B,IL1RN,PLIN2,UCP1
CGS 21680		chemical reagent		0,083	bias	2,55E-03	COL3A1,EGR3,GRIN2A,RGS2
desmopressin		biologic drug				2,56E-03	ENO1,GAPDH,LDHB,PPP1R1A,RAP1GAP,Tpi1 (includes others)
NT5E		phosphatase				2,59E-03	COL1A1,COL3A1,IL1B
ethoxyquin		chemical toxicant				2,59E-03	CRYZ,CYP2B6,Gsta4
lead		chemical toxicant				2,59E-03	CASP3,NOS3,PGR
RPTOR		other		0,816		2,70E-03	ENO1,GPI,HMGCS1,HSD17B7,IL1B,PKM	61 (6)
Tgf beta		group	Inhibited	-2,183	bias	2,71E-03	ADAM12,ANKH,COL1A1,COL1A2,COL5A1,COL6A2,IL1B,IL1RN,NOS3,PFKFB4,UCP1	23 (3)
vitamin E		chemical drug		0,000	bias	2,72E-03	ATP1A3,COL2A1,IL1B,NOS3,PPARA
Creb		group		-1,067	bias	2,78E-03	EGR3,Esrra,GRK3,HSPB8,IL1B,NDUFB5,NOS3,PFKFB4,PGK1,RGS2,SOX4,UCP1
wortmannin		chemical - kinase inhibitor		1,518	bias	2,79E-03	CASP3,CIDEA,COL1A1,COL1A2,COL3A1,E2F2,IL1B,NOS3,PGR
tetraethylammonium		chemical drug		0,000	bias	2,80E-03	BAG2,HADHA,NDUFS8,NOS3
AHR		ligand-dependent nuclear receptor	Activated	2,157		2,83E-03	ADAM19,COL1A1,COL1A2,COL27A1,COL3A1,COL5A1,COL6A3,CYP2B6,ENO1,ESRRG,IL1B,NNMT,NRG4
N-nitro-L-arginine methyl ester		chemical drug		-1,264		3,00E-03	CASP3,COL1A2,COL3A1,IL1B,NOS3,UCP1
puromycin		chemical - endogenous non-mammalian				3,01E-03	CASP3,CYP2B6,IL1B
zinc sulfate		chemical drug				3,01E-03	COL5A1,IL1B,MAPT
betaine		chemical - endogenous mammalian				3,01E-03	COX5A,ESRRG,UQCRC2
alpha-estradiol		chemical - endogenous mammalian				3,13E-03	CYP2B6,PGR
WDFY2		other				3,13E-03	ACO2,CYCS
FLT4		transmembrane receptor				3,13E-03	IL1B,NOS3
vaccenic acid		chemical - endogenous mammalian				3,13E-03	IL1B,PLIN2
SH2B3		other				3,13E-03	ITGAE,NOS3
SF1		transcription regulator				3,13E-03	CNN1,COL1A1
dec-RRLL-cmk		chemical reagent				3,13E-03	COL1A2,HMGCS1
eprosartan		chemical drug				3,13E-03	COL1A1,COL3A1
(S)-mevalonic acid		chemical - endogenous mammalian				3,13E-03	NOS3,PON1
palmitoylethanolamide		chemical drug				3,13E-03	IL1B,PPARA
ginsenoside Rg1		chemical - endogenous non-mammalian				3,13E-03	CASP3,NOS3
CD3		complex	Inhibited	-2,693	bias	3,13E-03	CASP3,COX5A,CS,CYC1,CYCS,EGR3,GAPDH,GTF2IRD1,IL1B,KCNK3,NDUFB6,NOS3,PCYT2,PGAM1,PLIN2,PYGL,THY1,XRCC6,ZFP36L1
metformin		chemical drug		0,000	bias	3,20E-03	CASP3,CYP2B6,IL1RN,NOS3,PGR,PKM,PLIN2,PPARGC1B
ASXL1		transcription regulator	Activated	2,000	bias	3,35E-03	Cox8b,HYAL1,PGK1,PPARGC1B
chloropromazine		chemical drug				3,35E-03	ACAT2,CYP2B6,HMGCS1,IL1B
D-fructose		chemical - endogenous mammalian				3,35E-03	COL1A1,COL3A1,IL1B,SLC2A5
PRL		cytokine		-1,037	bias	3,37E-03	COL1A1,COL1A2,COL3A1,COL5A1,ENO1,HSD17B7,IGFALS,NOS3,PC,TECR,UCP1	59 (3)
FBN1		other				3,47E-03	COL1A2,COL3A1,COL6A3
acetaldehyde		chemical - endogenous mammalian				3,47E-03	COL1A1,COL1A2,PPARA
nickel		chemical toxicant				3,47E-03	GAPDH,IL1RN,PGR
indomethacin		chemical drug		-1,208	bias	3,51E-03	ACSL1,CYP2B6,DGAT1,IL1B,LOXL2,NGFR,PGR,PLIN2,PPARA,XRCC6	76 (5)
APC		enzyme				3,64E-03	CS,FH,HADHB,IDH3G,PPARA,SDHB,SUCLG1
ibuprofen		chemical drug		-0,305	bias	3,65E-03	COL1A1,IL1B,NGFR,PLIN2
ADIPOQ		other		-1,912		3,70E-03	ACSL1,COL3A1,DGAT1,FABP3,Gk,PPARA,SLC27A2,UCP1
KRAS		enzyme		0,928		3,78E-03	AKAP5,CASP3,COL1A1,COL3A1,CS,CXADR,ENO1,GAPDH,HADHB,IL1B,PFKL,PKM,THY1,Tpi1 (includes others),TRIB1,UQCRC2,ZFP36L1	110 (5)
VHL		transcription regulator				3,80E-03	CNN1,CPT2,GBE1,HYAL1,LOXL2,PFKFB3,ZFP36L1	99 (6)
CaMKII		complex				3,98E-03	COL2A1,IL1B,NOS3
lysophosphatidylcholine		chemical - other		-1,393	bias	3,98E-03	FABP5,HMGCS1,IL1B,NOS3,RGS2
gemfibrozil		chemical drug		-1,421	bias	3,98E-03	ACADVL,CPT2,HADHA,HADHB,IL1B	53 (4)
mibolerone		chemical drug	Inhibited	-2,611	bias	4,12E-03	ACSL1,COL1A1,COL1A2,COL6A3,HMGCS1,IDH3G,PGK1
triamcinolone acetonide		chemical drug		-0,333		4,25E-03	ACSL1,ALDH5A1,CXADR,E2F2,HFE,KCNB1,RGS2,SOX4,TRIB1
LEPR		transmembrane receptor		-1,982		4,26E-03	ADRB3,COL1A1,Gk,IL1RN,Mup1 (includes others),PC,PPARA,UCP1
ITGB1		transmembrane receptor				4,29E-03	ADAM19,COL1A1,COL1A2,COL27A1,IL1B,IL1RN,LOXL1
thymoquinone		chemical drug				4,30E-03	CASP3,COL1A1,COL3A1,PKM
dimethylnitrosamine		chemical toxicant	Inhibited	-2,000	bias	4,30E-03	COL1A1,COL1A2,COL3A1,IL1B
PRCP		peptidase				4,34E-03	NOS3,UCP1
ERCC2		enzyme				4,34E-03	CPT1B,UCP1
mir-296		microRNA				4,34E-03	COL1A1,IL1B
SLC22A1		transporter				4,34E-03	CPT1B,CPT2
TMPO		other				4,34E-03	COL1A1,COL3A1
GNA11		enzyme				4,34E-03	EGR3,PGR
nicorandil		chemical drug				4,34E-03	CASP3,NOS3
DDT		chemical toxicant				4,34E-03	CYP2B6,PGR
SP600125		chemical - kinase inhibitor		0,222	bias	4,48E-03	ACAT2,CASP3,COL1A1,CPT1B,FABP5,HIST1H2BI,HIST1H2BN,IL1B,NOS3,PGR,PTX3
Fibrin		complex				4,53E-03	CNN1,COL2A1,NGFR
SEMA7A		transmembrane receptor				4,53E-03	COL1A1,COL1A2,COL3A1
pitavastatin		chemical drug				4,53E-03	HMGCS1,NOS3,SLC27A2
cannabidiol		chemical drug				4,53E-03	IL1B,NOS3,S100B
MRTFA		transcription regulator		1,293		4,64E-03	CNN1,Cox8b,ELOVL3,FABP3,PGR,TST,UCP1
NFE2L2		transcription regulator	Inhibited	-3,499	bias	4,78E-03	COL1A1,COL3A1,COQ7,CS,ENTPD5,GBE1,Gsta4,IL1B,IL1RN,NOCT,PLIN2,SRXN1,TALDO1,UCP1
mir-29		microRNA	Activated	2,156	bias	5,04E-03	ADAM12,COL1A1,COL3A1,TRAF4,ZFP36L1
LDLR		transporter				5,09E-03	FABP5,IL1B,IL1RN,LAG3,NOS3,PCYT2,PPARA,TRIB1,UCP1	42 (3)
SP3		transcription regulator		0,232	bias	5,09E-03	ACSL1,COL1A1,COL1A2,COL2A1,DLX3,NOS3,PGK1,PGR,PKM
UCN		other				5,12E-03	IL1B,PLA2G6,UCP1
COL4A3		other				5,12E-03	COL1A1,COL1A2,COL3A1
propylthiouracil		chemical drug				5,35E-03	CS,ELOVL3,LRRC4,NNMT,Orm1 (includes others),SLC2A5
EOMES		transcription regulator		0,816		5,60E-03	COL3A1,COL6A3,DNAJC15,GNAL,MAP2K6,RGS2
RETNLB		other	Inhibited	-2,236	bias	5,63E-03	CASP3,COL1A1,COL1A2,IL1B,Mup1 (includes others)
GNA12		enzyme		-1,387	bias	5,63E-03	CNN1,Gsta4,ITGAE,NOS3,PIK3CB
cerivastatin		chemical drug		-1,536		5,63E-03	COL1A1,CYP2B6,HMGCS1,NOS3,PPARA
pyrophosphate		chemical - endogenous mammalian				5,73E-03	ANKH,COL2A1
GPR84		G-protein coupled receptor				5,73E-03	IL1B,PTGES2
CD8A		other				5,73E-03	CASP3,IL1B
PKP2		other				5,73E-03	COL2A1,COL3A1
GSN		other				5,73E-03	COL2A1,NOS3
WNT5B		other				5,73E-03	COL1A1,COL2A1
AQP7		transporter				5,73E-03	CASP3,Gk
GALP		other				5,73E-03	IL1B,UCP1
PLA2G5		enzyme				5,73E-03	COL1A2,COL3A1
MIA-602		chemical reagent				5,73E-03	CASP3,IL1B
2,4-dinitrophenol		chemical toxicant				5,73E-03	PPARGC1B,UCP1
huperzine A		chemical drug				5,73E-03	IL1B,NGFR
uridine		chemical - endogenous mammalian				5,73E-03	CASP3,HADHB
ochratoxin A		chemical toxicant				5,75E-03	CASP3,COL3A1,NOS3
IL15		cytokine	Inhibited	-3,436	bias	5,83E-03	CASP3,Ccl27a,ENO1,GAPDH,GPI,MAPKAPK3,PFKFB3,PFKL,PGK1,PKM,PPARGC1B,PYGL,TALDO1,ZFP36L1
RETN		other		0,152	bias	5,85E-03	FABP3,FABP5,NOS3,UCP1
CCR2		G-protein coupled receptor		1,547		5,85E-03	COL1A1,COL1A2,COL6A2,COL6A3,IL1B,LUM
sirolimus		chemical drug	Activated	2,964	bias	6,00E-03	ABHD11,ACADVL,CASP3,COL1A1,COL1A2,CYCS,ENO1,IL1B,LDHB,MAPT,NOS3,PDHA1,PGK1,PKM,PLIN2,TUFM	36 (3)
ciprofibrate		chemical drug		-0,479		6,04E-03	CIDEA,ELOVL3,HADHA,LPCAT3,Mup1 (includes others),Orm1 (includes others),PLIN2	53 (4)
NCOA2		transcription regulator				6,11E-03	CYP2B6,GBE1,HMGCS1,IL1B,PGR,PLIN2	64 (3)
losartan potassium		chemical drug		0,041	bias	6,11E-03	CASP3,COL1A1,COL3A1,IL1B,MAPT,NOS3
PIK3R1		kinase	Inhibited	-2,219	bias	6,27E-03	COL1A2,IL1B,PDHA1,PIK3CB,PKM
SREBF2		transcription regulator		-1,715	bias	6,27E-03	ACAA2,ACSL1,FABP5,HMGCS1,PLIN2
IL-1R		group				6,43E-03	COL3A1,IL1B,S100B
geranylgeranyl pyrophosphate		chemical - endogenous mammalian				6,43E-03	IL1B,NOS3,PPARA
IL10RA		transmembrane receptor		-0,302		6,92E-03	ACSL1,ANKH,ENTPD5,FABP5,Gsta4,IL1B,IL1RN,LUM,MECR,PYGL,TINAG
HMOX1		enzyme		-0,278		6,94E-03	CASP3,COL1A1,CS,IL1B,IL1RN,MAPT
nicotine		chemical drug		-1,097	bias	6,96E-03	CASP3,CYP2B6,ENO1,GRIN2A,IL1B,KCNB1,NOS3,UCP1
AICAR		chemical - endogenous mammalian		-1,387		6,96E-03	CASP3,CPT1B,CYCS,CYP2B6,PPARA
CRYAB		other				7,16E-03	CASP3,COL2A1,HSPB8
NOS2		enzyme		0,378		7,18E-03	CASP3,CYCS,IL1B,IL1RN,NOS3,Orm1 (includes others),PC,THY1
ZBTB20		transcription regulator		-1,000		7,22E-03	Cyp2b13/Cyp2b9,CYP2B6,IGFALS,LDHB
estradiol valerate		chemical drug				7,29E-03	NGFR,PGR
nilotinib		chemical drug				7,29E-03	COL1A1,COL1A2
ABCD1		transporter				7,29E-03	IL1B,SLC27A2
RYR1		ion channel				7,29E-03	GAPDH,MT-ND1
RALBP1		enzyme				7,29E-03	COL1A2,GAPDH
STK25		kinase				7,29E-03	CPT1B,PLIN2
KCNJ11		ion channel				7,29E-03	ACADVL,CPT1B
rhodioloside		chemical - endogenous non-mammalian				7,29E-03	CASP3,COL1A1
Growth hormone		group		-1,671	bias	7,36E-03	ACSL1,COL1A1,COL3A1,HADHB,IGFALS,PFKFB3,PON1,PPARA,S100B
PTPN1		phosphatase		1,969	bias	7,72E-03	CIDEA,IGFALS,PGR,UCP1
chromium		chemical drug		0,594	bias	7,72E-03	ENTPD5,Gsta4,PGR,PPIF
CG		complex		-1,692	bias	7,85E-03	ACSL1,FABP5,GDF10,HSD17B7,IL1B,NOS3,PFKFB3,PGR,PPARA,PTX3,RGS2,SRXN1
choline fenofibrate		chemical drug				7,93E-03	ACSL1,PON1,PPARA	53 (4)
ATG5		other				7,93E-03	CASP3,CYP2B6,IL1B
bexarotene		chemical drug		-0,788	bias	8,10E-03	CYCS,EGR3,Gsta4,IL1B,LOXL2,LY6H,MPC2,NGFR
GW3965		chemical reagent		0,343		8,17E-03	FABP5,IL1B,IL1RN,PCYT2,PLIN2,TRIB1
NRF1		transcription regulator				8,24E-03	COX5A,COX7B,CYCS,IL1RN
FBXW7		enzyme				8,24E-03	ATP5F1A,COL1A1,CS,DGAT1
iron		chemical - endogenous mammalian				8,24E-03	HFE,NDUFS1,TFR2,TMPRSS6
INS		other		0,836		8,29E-03	ACADVL,ATP5F1A,CIDEA,NOS3,PLIN2,RASL12,UCP1	47 (4)
OSM		cytokine		-0,895	bias	8,40E-03	COL1A1,COL1A2,COL2A1,COL3A1,COX7B,CXADR,DHRS7,EPHB2,GRIN2A,IL1B,MPZL2,PEPD,PFKFB3,PGK1,PYGL,TECR
SB203580		chemical - kinase inhibitor	Activated	2,121	bias	8,48E-03	COL1A1,COL1A2,COL3A1,ENO1,FABP3,GPI,Gsta4,IL1B,IL1RN,KCTD1,MAP2K6,NOS3,PPARA,PPARGC1B
alitretinoin		chemical drug		-0,610	bias	8,57E-03	ATP1A3,CIDEA,CPT1B,CYCS,CYP2B6,PPARA,UCP1	37 (4)
SIRT1		transcription regulator		1,019	bias	8,70E-03	CPT1B,CYCS,CYP2B6,Esrra,IL1B,MAPT,NOS3,PANK3,PC,Scd3,UQCRC2,UQCRFS1	80 (6)
MEF2		group				8,75E-03	CPT1B,IL1RN,LDHB
SH3TC2		other				8,75E-03	ACSL1,HMGCS1,HSD17B7
CHADL		other				8,75E-03	COL2A1,NTRK3,PTX3
CD36		transmembrane receptor				8,79E-03	COL1A1,DGAT1,IL1B,UCP1
3-methylcholanthrene		chemical toxicant				8,79E-03	Chn1,IL1B,Orm1 (includes others),PON1
beraprost		chemical drug				9,03E-03	COL1A1,COL3A1
KDM8		enzyme				9,03E-03	ENO1,PKM	21 (3)
BCO2		enzyme				9,03E-03	DLAT,SPON2
ITGA4		transmembrane receptor				9,03E-03	IL1B,IL1RN
ADIPOR2		transmembrane receptor				9,03E-03	PPARA,UCP1
sodium dodecyl sulfate		chemical drug				9,03E-03	FABP5,IL1B
(5-(4-N-methyl-N(2-pyridyl)amino)ethoxy)benzyl thiazolidine-2,4-dione		chemical reagent				9,03E-03	COL1A1,PC
nickel chloride		chemical toxicant				9,03E-03	GAPDH,IL1B
CGP 42112		chemical reagent				9,03E-03	MAPT,NOS3
S-equol		chemical drug				9,03E-03	NOS3,PGR
APOE		transporter		0,034	bias	9,05E-03	ACSL1,CASP3,COL1A1,IL1B,IL1RN,MAPT,NOS3,PC,PPARGC1B,PTX3,THY1
NFYA		transcription regulator				9,35E-03	COL1A2,COL5A3,HSD17B7,PGK1,PKM
RHOA		enzyme		0,069	bias	9,35E-03	COL1A1,COL3A1,IL1B,NOS3,PPARA
BIRC5		other				9,35E-03	CASP3,COL1A1,COL3A1,LUM
FOXC2		transcription regulator		-0,655	bias	9,35E-03	ADRB3,CASP3,PPARA,UCP1	73 (5)
ONECUT1		transcription regulator				9,43E-03	ABCB8,ALDH5A1,COL5A3,FABP5,MDH1,Mup1,NDUFAF4,PFKL,PON1,RMND1
SNAI1		transcription regulator		-0,692		9,54E-03	COL1A1,COL1A2,COL2A1,CXADR,SLC27A2,THY1
H2AFZ		other				9,62E-03	DLAT,E2F2,NOS3
GCK		kinase				9,62E-03	ATP5F1A,CPT2,FH
PEBP1		other				9,62E-03	CIDEA,PON1,UCP1
ramipril		chemical drug				9,62E-03	COL1A1,COL1A2,COL3A1
R-WIN 55,212		chemical reagent				9,62E-03	CASP3,E2F2,IL1B
CEBPB		transcription regulator		-1,619	bias	9,78E-03	ADRB3,CDO1,COL1A1,COL1A2,DLX3,FHL2,HIST4H4,IDH3B,IL1B,IL1RN,Orm1 (includes others),PPARA,UCP1	76 (5)
EGF		growth factor		-1,258	bias	9,79E-03	CASP3,COL1A1,COL1A2,COL3A1,CYP2B6,EGR3,Gsta4,HMGCS1,IGFALS,IL1B,LPCAT3,PGR,SOX4,TUFM,XRCC6
FAS		transmembrane receptor	Activated	2,077		9,81E-03	CASP3,COL1A1,COL1A2,COL3A1,COL5A1,COL6A3,IL1B,IMPA2,LUM,PLIN2,PTX3,TRIB1
Pln		other				9,95E-03	AK1,ENO1,FABP3,PGK1
arsenic trioxide		chemical drug		1,961		1,01E-02	ACAT2,COX7B,CYC1,HMGCS1,NDUFB5,NDUFB6,NDUFS2,PIK3CB,PPIF,UCP1,UQCRFS1
CD38		enzyme	Inhibited	-2,433	bias	1,01E-02	COL1A1,GBE1,HIGD1A,PFKL,PKM,RAP1GAP,THY1
bisphenol A		chemical - endogenous mammalian		-1,940	bias	1,01E-02	ALDH5A1,CASP3,ENO1,NOS3,PFKFB4,PGR,PKM
PTH		other	Inhibited	-2,418	bias	1,04E-02	COL1A1,COL1A2,COL2A1,PPP1R1A,RAP1GAP,RGS2,TMEM119
Sos		group				1,05E-02	ADAM12,ELOVL3,HSPB8,LETMD1,MPZL2,MYO5B,PIK3CB,RAP1GAP
VTN		other				1,05E-02	COL1A1,COL1A2,IL1B
trichloroethylene		chemical toxicant		-1,000		1,06E-02	CASP3,COL1A1,COL3A1,NDUFS1
benzene		chemical toxicant		-1,000		1,06E-02	CASP3,COL1A1,COL3A1,NDUFS1
capsaicin		chemical drug		-0,686		1,06E-02	CASP3,IL1B,NOS3,PPARA
cycloheximide		chemical reagent	Activated	2,156		1,06E-02	COL1A1,COL2A1,COL5A1,CYP2B6,IL1B,IL1RN,PFKFB3,PGK1,PGR,PTX3,RGS2,UCP1
NR1I2		ligand-dependent nuclear receptor		-1,358		1,08E-02	CYP2B6,ENTPD5,Gsta4,HMGCS1,LPCAT3,Mup1 (includes others),PPARA
IL5		cytokine	Inhibited	-3,148	bias	1,08E-02	ACAA2,EGR3,ENO1,HIGD1A,LUM,PKM,PPIF,RAP1GAP,SFPQ,THY1
mocetinostat		chemical drug				1,09E-02	CASP3,IL1B
CPT1C		enzyme				1,09E-02	CPT1B,CS
T 0070907		chemical reagent				1,09E-02	COL1A1,COL1A2
MAS1		G-protein coupled receptor				1,09E-02	IL1B,NOS3
sevoflurane		chemical drug				1,09E-02	CASP3,IL1B
sesamin		chemical - endogenous non-mammalian				1,09E-02	CASP3,NOS3
zeaxanthin		chemical drug				1,09E-02	DLAT,SPON2
nandrolone		chemical drug				1,09E-02	NGFR,NOS3
AGN194204		chemical drug	Inhibited	-2,236	bias	1,11E-02	ACAA2,ACAT2,ADAM19,ELOVL3,GAPDH,PLIN2,TRAF4
BMP2		growth factor	Inhibited	-2,590	bias	1,14E-02	COL1A1,COL1A2,COL2A1,DLX3,ESRRG,NOS3,NTRK3,TMEM119
TET2		enzyme		-1,664	bias	1,15E-02	APOBR,ATP1A3,IL1B,Orm1 (includes others),SLC16A12,Tnfrsf22/Tnfrsf23
Sb202190		chemical - kinase inhibitor		1,067	bias	1,15E-02	COL1A1,IL1B,PGR,PPARA,PPARGC1B,UCP1
PRKCZ		kinase				1,15E-02	CASP3,COL1A2,NOS3
PPP3R1		phosphatase				1,15E-02	CPT1B,PON1,PPARA
4-(2-aminoethyl)benzenesulfonylfluoride		chemical - protease inhibitor				1,15E-02	COL1A1,COL1A2,IL1B
N-(3-(aminomethyl)benzyl)acetamidine		chemical reagent				1,15E-02	CASP3,CIDEA,TRAF4
nitrofurantoin		chemical drug		1,134		1,18E-02	ACADVL,CASP3,COL2A1,HMGCS1,IL1B,Obp3 (includes others),SLC27A2
IGF1		growth factor		-1,698	bias	1,20E-02	CASP3,CNN1,COL1A1,COL2A1,COL3A1,GAPDH,IL1B,MAPT,PGR,PKM,S100B,THY1,UCP1,ZFP36L1
CD44		other	Inhibited	-2,442	bias	1,20E-02	CIDEA,COL1A1,COL3A1,CXADR,IL1B,IL1RN,SBK1,THY1
Hbb-b1		transporter	Inhibited	-2,000	bias	1,23E-02	CYC1,HFE,IL1B,NDUFS8,UQCRC2
sulforafan		chemical drug		-0,283		1,23E-02	CASP3,CRYZ,ENTPD5,GBE1,IL1B,TALDO1
BMS-690514		chemical drug				1,25E-02	BAG2,CYCS,PPARA
TERC		other				1,25E-02	Cyp2b13/Cyp2b9,GPI,Orm1 (includes others)
clozapine		chemical drug				1,26E-02	ACAT2,CIDEA,HMGCS1,UCP1
EHF		transcription regulator		0,200	bias	1,28E-02	CASP3,COL2A1,IL1RN,THY1,ZFP36L1
clobetasol propionate		chemical drug				1,30E-02	Ccl27a,FABP5
PLCL2		enzyme				1,30E-02	PPARA,UCP1
VGLL3		other				1,30E-02	COL1A1,COL1A2
AIF1		other				1,30E-02	COL1A1,COL3A1
KRT8		other				1,30E-02	ALDH4A1,ATP4B
IREB2		translation regulator				1,30E-02	ACO2,SDHB
ACO1		enzyme				1,30E-02	ACO2,GAPDH
SR 144528		chemical reagent				1,30E-02	IL1B,IL1RN
PDGFB		growth factor				1,33E-02	CNN1,COL1A1,COL1A2,IL1RN
SIN3A		transcription regulator				1,33E-02	CASP3,COL1A1,COL1A2,E2F2
carbon tetrachloride		chemical toxicant	Inhibited	-2,224	bias	1,34E-02	CASP3,COL1A1,COL1A2,COL3A1,Cyp2b13/Cyp2b9,Gsta4,IL1B,PON1
VEGFA		growth factor	Inhibited	-2,398	bias	1,35E-02	ACSL1,CASP3,COL1A1,E2F2,IL1B,LAG3,NOS3,SDHB,TUFM,UCP1
ELF4		transcription regulator				1,36E-02	DLX3,MAPKAPK3,NDUFS8
bardoxolone		chemical drug				1,36E-02	CRYZ,TUFM,UQCRFS1
MEF2C		transcription regulator		0,438	bias	1,37E-02	COL1A1,COL1A2,COL2A1,COL3A1,CPT1B,PPARA
EP300		transcription regulator	Inhibited	-2,792	bias	1,37E-02	ADAM12,COL1A2,COL2A1,CPT2,EPHB2,Esrra,Gk,KCTD1,MAPT,NTRK3,PGR,PPARA,XRCC6
CREBBP		transcription regulator		-1,195	bias	1,41E-02	ADAM12,COL1A2,COL2A1,EGR3,GRIN2A,HMGCS1,KCTD1,NTRK3,PGR,RGS2,UCP1,XRCC6
simvastatin		chemical drug		0,015		1,44E-02	CASP3,Ccl27a,CYP2B6,IL1B,MAPT,NOS3,PON1,PPARA
sildenafil		chemical drug				1,47E-02	CASP3,NOS3,UCP1
6beta-hydroxyestradiol-17beta		chemical - endogenous non-mammalian				1,48E-02	CYP2B6
GPSM3		other				1,48E-02	IL1B
GPR174		G-protein coupled receptor				1,48E-02	ITGAE
clofazimine		chemical drug				1,48E-02	PLIN2
IRAK1/4		group				1,48E-02	IL1B
avobenzone		chemical drug				1,48E-02	COL1A1
nomegestrol acetate		chemical drug				1,48E-02	NOS3
FMOD		other				1,48E-02	LUM
Il1bos		other				1,48E-02	IL1B
LMTK3		kinase				1,48E-02	HSPB8
PELI3		enzyme				1,48E-02	IL1B
ATG9B	-1,611	other				1,48E-02	NOS3
DAGLA		enzyme				1,48E-02	IL1B
canakinumab		biologic drug				1,48E-02	IL1B
RIC8B		other				1,48E-02	GNAL
MPC1	-1,620	other				1,48E-02	MPC2
CLIC1		ion channel				1,48E-02	IL1B
PHF10		other				1,48E-02	CASP3
Gm13570/Gm4984		other				1,48E-02	MPC2
gataparsen		biologic drug				1,48E-02	CASP3
KHK		kinase				1,48E-02	SLC2A5
NTNG2		other				1,48E-02	LRRC4
mir-675		microRNA				1,48E-02	COL2A1
mir-592		microRNA				1,48E-02	NGFR
miR-502-5p (and other miRNAs w/seed UCCUUGC)		mature microRNA				1,48E-02	KMT5A
miR-3584-5p (and other miRNAs w/seed GGAGGAG)		mature microRNA				1,48E-02	NTRK3
AQUAPORIN		group				1,48E-02	IL1B
REXO4		transcription regulator				1,48E-02	CRYZ
PISD		enzyme				1,48E-02	PCYT2
KCNA1		ion channel				1,48E-02	KCNB1
ALDH1A3		enzyme				1,48E-02	OTOP1
Uox		enzyme				1,48E-02	IL1B
ACADL		enzyme				1,48E-02	UCP1
VPS4B		transporter				1,48E-02	CASP3
IGFBP6		other				1,48E-02	UCP1
quercetin-3-methyl ether		chemical reagent				1,48E-02	IL1B
quercetin-3,4'-dimethyl ether		chemical reagent				1,48E-02	IL1B
minozac free base		chemical reagent				1,48E-02	IL1B
Rhodobacter sphaeroides lipopolysaccharide		chemical - endogenous non-mammalian				1,48E-02	IL1B
annonacin		chemical reagent				1,48E-02	MAPT
erteberel		chemical drug				1,48E-02	IL1B
lipophosphonoglycan		chemical - endogenous non-mammalian				1,48E-02	IL1B
3-hydroxybutyric acid		chemical - endogenous mammalian				1,48E-02	IL1B
lacidipine		chemical drug				1,48E-02	NOS3
toxaphene		chemical toxicant				1,48E-02	PGR
lipoamide		chemical - endogenous mammalian				1,48E-02	NOS3
fluorescein		chemical drug				1,48E-02	CASP3
MT-21		chemical drug				1,48E-02	CYCS
oxaprozin		chemical drug				1,48E-02	NGFR
leucyl-leucine-methyl ester		biologic drug				1,48E-02	IL1B
4-hydroxymercuribenzoate		chemical - protease inhibitor				1,48E-02	COL1A1
monoacylglycerol		chemical - endogenous mammalian				1,48E-02	UCP1
pristanic acid		chemical - endogenous mammalian				1,48E-02	PPARA
17S-hydroperoxy-docosahexaenoic acid		chemical - endogenous mammalian				1,48E-02	IL1B
2-ethylhexanoic acid		chemical toxicant				1,48E-02	PPARA
methoprene		chemical toxicant				1,48E-02	UCP1
cladribine		chemical drug				1,48E-02	IL1B
polysialic acid		chemical drug				1,48E-02	NGFR
stanozolol		chemical drug				1,48E-02	NGFR
PLN		transporter				1,48E-02	AK1,ENO1,FABP3,PGK1
25-hydroxycholesterol		chemical reagent		1,000		1,48E-02	ACAT2,ACSL1,HMGCS1,IL1B
NR1H3		ligand-dependent nuclear receptor		-0,012		1,52E-02	ADRB3,CIDEA,Gsta4,IL1B,IL1RN,LAG3,TRIB1,UCP1
5'-methylthioadenosine		chemical - endogenous mammalian				1,52E-02	COL1A1,COL1A2
BCO1		enzyme				1,52E-02	DLAT,SPON2
RYR2		ion channel				1,52E-02	PPARA,UCP1
NPPC		other				1,52E-02	NOS3,UCP1
GRIN1		ion channel				1,52E-02	GRIN2A,IL1B
PLCL1		enzyme				1,52E-02	PPARA,UCP1
1-chloro-2-(2,2,2-trichloro-1-(4-chlorophenyl)ethyl)benzene		chemical toxicant				1,52E-02	CYP2B6,PGR
ethylenediaminetetraacetic acid		chemical drug				1,52E-02	IL1B,NOS3
poly-L-lysine		chemical reagent				1,52E-02	COL1A2,IL1RN
BCL2L1		other		1,091		1,56E-02	CASP3,COL6A2,CYCS,IL1B
ADORA2A		G-protein coupled receptor	Inhibited	-2,383		1,57E-02	ATP1A3,COL3A1,GAPDH,GPI,KCNB1,PGAM1
CASP1		peptidase				1,59E-02	COL1A1,IL1B,PPARA
IGFBP3		other				1,59E-02	COL2A1,IL1B,NOS3
mercuric chloride		chemical toxicant				1,59E-02	Gsta4,Mup1 (includes others),Orm1 (includes others)
ERK1/2		group		-1,977	bias	1,63E-02	ATP1A3,COL1A1,COL2A1,COL3A1,ENO1,IL1B,MAPT,PFKFB4,PKM,UNC119
infliximab		biologic drug	Activated	2,000	bias	1,64E-02	ADAM19,IL1B,LAG3,SLC27A2
methylmercury		chemical toxicant		-1,067		1,64E-02	CASP3,COL1A1,COL3A1,NDUFS1
HGF		growth factor		0,196	bias	1,71E-02	BAG2,COL1A1,COL1A2,COL2A1,COL3A1,CYP2B6,IL1B,MPC1,NOS3,PGAM1,PGK1,PIK3CB,RGS2,TRIB1
Collagen type I		complex				1,72E-02	COL1A1,NOS3,PGR,PRRX2
GHRL		growth factor		0,046		1,72E-02	CPT1B,DGAT1,IL1B,UCP1
morphine		chemical drug		-0,455	bias	1,73E-02	CASP3,GRIN2A,IL1B,KCNB1,NOS3,NTRK3
ginsenoside Rb1		chemical - endogenous non-mammalian				1,76E-02	PGR,PPARA
Actin		group				1,76E-02	IL1B,KCNB1
HNF4α dimer		complex				1,76E-02	GAPDH,PON1
SURF1		enzyme				1,76E-02	CPT2,PPARA
ALDH1A1		enzyme				1,76E-02	CPT1B,PPARA
miR-132-3p (and other miRNAs w/seed AACAGUC)		mature microRNA				1,76E-02	GRIN2A,SOX4
NHLH2		transcription regulator				1,76E-02	ADRB3,UCP1
5A apoA-I mimetic peptide		chemical reagent				1,76E-02	COL1A1,COL3A1
ebselen		chemical drug				1,76E-02	COL1A2,IL1B
AGT		growth factor	Inhibited	-3,089	bias	1,76E-02	ACAT2,ADAM12,CASP3,COL1A1,COL1A2,COL3A1,COX5A,HMGCS1,IL1B,MAPT,NOS3,RGS2,SOX4
INSIG1		other	Activated	2,236	bias	1,77E-02	FABP5,HMGCS1,LPCAT3,PCYT2,PLIN2
Ca2+		chemical - endogenous mammalian		-0,308	bias	1,77E-02	ANKH,COL1A1,COL2A1,E2F2,FABP5,IL1B,NGFR,NOS3,PPARA
FOS		transcription regulator		-0,447	bias	1,79E-02	ADAM12,CASP3,COL1A1,CYCS,ELOVL3,ENO1,HSPB8,LETMD1,LPCAT3,MPZL2,MYO5B,PCYT2,PGR,PIK3CB,RAP1GAP
SPDEF		transcription regulator	Activated	2,000	bias	1,81E-02	COL1A1,COL5A1,COL6A2,COL6A3
F2		peptidase		-1,403	bias	1,81E-02	CASP3,COL1A1,CYP2B6,IL1B,LOXL2,NOS3,PGR,PPIF,S100B
CASZ1		enzyme				1,83E-02	ATP1A3,COL2A1,KCNK3
MED13		transcription regulator				1,83E-02	CIDEA,ENO1,PYGL
LRP1		transmembrane receptor				1,83E-02	COL3A1,IL1B,PLIN2
mevalonic acid		chemical - endogenous mammalian				1,83E-02	CYP2B6,IL1B,PPARA
fluvastatin		chemical drug				1,83E-02	CYP2B6,NOS3,PON1
F2R		G-protein coupled receptor		-1,000	bias	1,83E-02	CASP3,EGR3,IL1B,LDHB,PGR
FGF2		growth factor		-1,153	bias	1,87E-02	AGL,COL1A1,COL1A2,COL3A1,ENO1,GRIN2A,IL1B,MAPT,NGFR,NOS3,PGK1,XRCC6
NUPR1		transcription regulator		0,535	bias	1,87E-02	ALDH5A1,COL1A2,COL3A1,CXADR,FHL2,HFE,HIST1H2BB,HIST2H3D,NGFR,PFKFB3,PFKFB4,PRND,TRIB1,ZFP36L1
VDR		transcription regulator				1,90E-02	COL1A1,CPT2,CYP2B6,IL1RN,PLIN2,UCP1
FANCC		other				1,90E-02	FHL2,IL1B,PCLO,PTX3
ATG7		enzyme		1,387	bias	1,90E-02	ACSL1,CASP3,IL1B,PFKL
NKX2-1		transcription regulator				1,92E-02	Gsta4,MAPT,MREG,PC,PON1,PRRX2,THY1
acetaminophen		chemical drug		-0,631	bias	1,92E-02	CASP3,HMGCS1,IL1B,NGFR,NOS3,Obp3 (includes others),SLC27A2
topotecan		chemical drug		1,673	bias	1,92E-02	ACSL1,DPP10,EGR3,ENO1,SFPQ,SOX4,TST
ATP7B		transporter				1,97E-02	FABP5,HMGCS1,PPARA
mitoxantrone		chemical drug				1,97E-02	COL1A1,COL1A2,IL1B
TNFSF12		cytokine		-0,298	bias	1,98E-02	ADAM12,CYCS,IL1B,NDUFB5,PTX3
INHA		growth factor	Activated	2,236		1,98E-02	CNN1,COL1A2,COL3A1,KRT79,PTX3
CCN2		growth factor		-0,537	bias	1,98E-02	COL1A1,COL2A1,ENO1,HSD17B7,SOX4
amphotericin B		chemical drug				2,01E-02	IL1B,IL1RN
monophosphoryl lipid A		chemical drug				2,01E-02	IL1B,IL1RN
EHHADH		enzyme				2,01E-02	ACSL1,LPCAT3
CRTC1		transcription regulator				2,01E-02	CYCS,IDH3A
EDNRA		transmembrane receptor				2,01E-02	COL1A1,COL3A1
PDK4		kinase				2,01E-02	IL1B,PKM
RFX5		transcription regulator				2,01E-02	COL1A1,COL1A2
Mn(III)-tetrakis-(4-benzoic acid) porphyrin		chemical reagent				2,01E-02	NOS3,UCP1
PRKAA1		kinase		0,509	bias	2,02E-02	CYP2B6,Gsta4,HIGD1A,NAP1L5,RGS2,ZFP36L1
linoleic acid		chemical - endogenous mammalian		-1,000	bias	2,09E-02	CPT1B,IL1B,NOS3,PLIN2
MAP2K3		kinase				2,09E-02	COL1A1,COL1A2,COL3A1,IL1B
sulindac sulfide		chemical drug		0,000		2,09E-02	PGAM1,PGR,RAP1GAP,XRCC6
AGTR1		G-protein coupled receptor				2,10E-02	CASP3,COL3A1,NOS3
STUB1		enzyme				2,10E-02	CASP3,MAPT,NOS3
MAPK14		kinase		-0,154	bias	2,13E-02	COL1A1,IL1B,MAP2K6,MAPT,NGFR,PPARGC1B,UCP1
GNA14		enzyme				2,18E-02	CNN1,HSPB8,IL1RN,ZFP36L1
TRAF3IP2		other		0,832		2,18E-02	COL1A1,COL3A1,IL1B,TRAF4
minocycline		chemical drug		1,953	bias	2,18E-02	CASP3,IL1B,NGFR,NOS3
T3-TR-RXR		complex				2,24E-02	COL6A3,ENO1,UCP1
conjugated linoleic acid		chemical drug				2,24E-02	CPT1B,IL1RN,UCP1
WWTR1		transcription regulator				2,24E-02	COL1A1,IL1B,THY1
Diphtheria Toxin		chemical reagent				2,27E-02	COL1A2,COL3A1
Ren2		peptidase				2,27E-02	COL3A1,CYCS
CBS/CBSL		enzyme				2,27E-02	CASP3,CDO1
KLF9		transcription regulator				2,27E-02	COL1A1,PGR
UBD		other				2,27E-02	ACSL1,PPARA
mir-101		microRNA				2,27E-02	COL1A1,COL3A1
FCGR1A		transmembrane receptor				2,27E-02	IL1B,IL1RN
DDR1		kinase				2,27E-02	COL1A1,COL3A1
HNRNPU		transporter				2,27E-02	GAPDH,IL1B
ANGPTL4		other				2,27E-02	IL1B,UCP1
RCOR1		transcription regulator				2,27E-02	COL1A1,COL1A2
101.10 peptide		chemical reagent				2,27E-02	IL1B,IL1RN
NFAT5		transcription regulator		0,000	bias	2,28E-02	COL1A1,COL1A2,IL1B,IL1RN
LCN2		transporter				2,39E-02	COL1A1,IL1B,IL1RN,UCP1
methamphetamine		chemical drug		-0,908	bias	2,39E-02	IL1B,NAT8L,PCLO,UQCRC2
Laminin (complex)		complex				2,39E-02	COL1A1,MAPT,PGR
NFYC		transcription regulator				2,39E-02	COL1A1,COL1A2,COL5A3
CALR		transcription regulator				2,39E-02	COL1A1,COL1A2,COL3A1
fasudil		chemical drug				2,39E-02	CASP3,IL1B,NOS3
LY294002		chemical - kinase inhibitor	Activated	3,472	bias	2,40E-02	AGL,CASP3,COL1A1,COL1A2,EGR3,Esrra,Gsta4,HMGCS1,IL1B,IL1RN,NOS3,NTRK3,PGK1,RGS2
HMGA1		transcription regulator	Inhibited	-2,449	bias	2,41E-02	COL1A1,COL1A2,IGFALS,MAPT,SLC27A2,SOX4
SMAD7		transcription regulator	Activated	2,400	bias	2,41E-02	COL1A1,COL1A2,COL2A1,COL3A1,COL6A3,IL1B
HNF1A		transcription regulator	Inhibited	-2,646	bias	2,45E-02	ACAT2,CDO1,COL27A1,COL3A1,COQ7,FH,GBE1,MCCC1,NDUFS2,PFKL,PGK1,PPP1R1A,UQCRC2
NR3C1		ligand-dependent nuclear receptor		-0,444		2,45E-02	BAG2,CIDEA,DNAJC15,GRIN2A,HSD17B12,IGFALS,IL1B,NGFR,NOS3,PIK3CB,PLIN2,PPARA,PPP2R1B,RGS2,SLC2A5,SOX4,TRAF4
isobutylmethylxanthine		chemical toxicant		-0,640	bias	2,48E-02	GAPDH,HSD17B7,IL1B,NOS3,PGR,PLIN2
MITF		transcription regulator	Inhibited	-2,804	bias	2,49E-02	ACO2,ACSL1,C8orf44-SGK3/SGK3,COL1A1,COL2A1,MDH1,NGFR,XRCC3
GCG		other		1,091	bias	2,49E-02	ADRB3,CASP3,PDHA1,PPARGC1B
nifedipine		chemical drug		-0,415	bias	2,49E-02	ANKH,CYP2B6,IL1B,NOS3
ABCB6		transporter				2,54E-02	CYP2B6,SLC25A39,UROS
PIK3CG		kinase				2,54E-02	IL1B,NOS3,PGR
SRSF2		transcription regulator				2,54E-02	COL1A1,MAPT,PPARA
beta-carotene		chemical - endogenous mammalian				2,54E-02	IL1B,Orm1 (includes others),SLC16A12
Smad2/3-Smad4		complex				2,55E-02	COL1A1,COL1A2
p85 (pik3r)		group				2,55E-02	NOS3,PIK3CB
UCP2		transporter				2,55E-02	IL1B,PKM
TF		transporter				2,55E-02	COL1A1,TFR2
LBP		transporter				2,55E-02	IL1B,IL1RN
ABCC8		transporter				2,55E-02	ACADVL,CPT1B
CBFA2T3		transcription regulator				2,55E-02	PFKFB3,PFKFB4
GAB1		other				2,55E-02	CASP3,IL1B
actinonin		chemical reagent				2,55E-02	mt-Atp8,MT-ND1
clenbuterol		chemical drug				2,55E-02	IL1B,IL1RN
TGAL copolymer		biologic drug				2,55E-02	IL1B,IL1RN
2-arachidonoylglycerol		chemical - endogenous mammalian				2,55E-02	PLIN2,PPARA
IL6R		transmembrane receptor		-0,628	bias	2,60E-02	COL1A1,COL1A2,COL2A1,IL1B
tetracycline		chemical drug		-0,152		2,60E-02	COL1A1,Csl,HADHA,ITGAE
melatonin		chemical - endogenous mammalian		-0,277		2,62E-02	CASP3,CYCS,IL1B,NOS3,UCP1
estrogen		chemical drug		-1,099	bias	2,62E-02	COL1A1,COL3A1,COL5A1,COL6A2,IL1B,NGFR,NOS3,PGR,PTX3
isoproterenol		chemical drug		-0,332	bias	2,62E-02	ADRB3,HSD17B7,IL1B,PLIN2,PPP1R1A,UCP1
GnRH analog		biologic drug		1,320		2,63E-02	ACAA2,ATP5F1A,CASP3,CYC1,ESRRG,HADHB,HEBP2,NDUFB5,NGFR,NTRK3
actinomycin D		biologic drug	Activated	2,022	bias	2,66E-02	CASP3,COL1A2,COL2A1,GAPDH,GPI,PFKFB3,PTX3,RGS2
ALB		transporter				2,70E-02	CASP3,COL1A1,IL1B
SMAD1		transcription regulator				2,70E-02	COL1A1,COL1A2,COL2A1
RAC2		enzyme				2,70E-02	FHL2,IL1B,PKM
FASN		enzyme				2,70E-02	CIDEA,PON1,UCP1
HBA1/HBA2		transporter				2,70E-02	CYC1,NDUFS8,UQCRC2
Ro31-8220		chemical - kinase inhibitor				2,70E-02	COL1A1,COL1A2,IL1B
Rxr		group				2,70E-02	CPT1B,CYP2B6,IL1B,Neat1,PLIN2
IL1B	-1,729	cytokine		-0,816	bias	2,71E-02	ANKH,CASP3,Ccl27a,COL1A1,COL2A1,CYP2B6,E2F2,FABP5,IGFALS,IL1B,IL1RN,MAP2K6,MAPT,NOCT,NOS3,PGAM1,PPARA,PPARGC1B,PTX3,S100B,THY1
RELA		transcription regulator		-0,266	bias	2,71E-02	CASP3,COL1A1,COL1A2,COL2A1,CYP2B6,IL1B,IL1RN,LUM,PKM,PTX3,SLC2A5,Tnfrsf22/Tnfrsf23
NCOA3		transcription regulator				2,71E-02	CYP2B6,PGK1,PGR,PLIN2
let-7a-5p (and other miRNAs w/seed GAGGUAG)		mature microRNA	Activated	2,419	bias	2,77E-02	CARHSP1,CASP3,COL1A1,COL1A2,COL27A1,COL3A1
STAT3		transcription regulator	Inhibited	-2,918	bias	2,78E-02	CASP3,COL1A1,COL1A2,COL3A1,COL5A1,EGR3,IL1B,IL1RN,LDHB,mt-Atp8,MT-ND1,NOS3,PFKL,PGK1,PGR
tert-butyl hydroperoxide		chemical toxicant				2,84E-02	CASP3,COL2A1
CREB3L3		transcription regulator				2,84E-02	Cyp2b13/Cyp2b9,CYP2B6
miR-218-5p (and other miRNAs w/seed UGUGCUU)		mature microRNA				2,84E-02	CASP3,COL1A1
ADRB3	-2,096	G-protein coupled receptor				2,84E-02	IL1B,UCP1
ADORA1		G-protein coupled receptor				2,84E-02	CASP3,COL3A1
CREB3L1		transcription regulator				2,84E-02	COL1A1,COL1A2
ACTN4		transcription regulator				2,84E-02	IL1B,PGR
peroxynitrite		chemical toxicant				2,84E-02	NOS3,RGS2
LPL		enzyme				2,86E-02	CASP3,IL1B,PPARA
IL4R		transmembrane receptor				2,86E-02	ACSL1,IL1B,UCP1
TXNIP		other				2,86E-02	COL1A2,IL1B,PPARA
K+		chemical - endogenous mammalian				2,86E-02	CASP3,GAPDH,IL1B
YAP1		transcription regulator				2,89E-02	ACAT2,CASP3,CPT2,HMGCS1,NDUFS8
Cg Beta		group				2,93E-02	PGR
8-bromo-cyclic ADP-ribose		chemical reagent				2,93E-02	COL1A1
syringin		chemical - endogenous non-mammalian				2,93E-02	IL1B
diphosphoryl lipid A		chemical toxicant				2,93E-02	IL1B
miglitol		chemical drug				2,93E-02	UCP1
isosorbide dinitrate		chemical drug				2,93E-02	NOS3
MICU1		other				2,93E-02	CYCS
KCP		other				2,93E-02	UCP1
AEE 788		chemical drug				2,93E-02	PGR
enkephalin, methionine		biologic drug				2,93E-02	UCP1
T-type Calcium Channel		complex				2,93E-02	ANKH
SLV320		chemical drug				2,93E-02	COL1A1
COLGALT1		enzyme				2,93E-02	COL1A1
POPDC2		other				2,93E-02	IL1B
SUCNR1		G-protein coupled receptor				2,93E-02	IL1B
LBH		transcription regulator				2,93E-02	IL1B
ECI1		enzyme				2,93E-02	PPARA
VAX2		transcription regulator				2,93E-02	EPHB2
FRZB		other				2,93E-02	COL2A1
diaziquone		chemical drug				2,93E-02	IL1B
TRAM2		other				2,93E-02	COL1A1
ginkgetin		chemical - endogenous non-mammalian				2,93E-02	CASP3
CTS-1027		chemical drug				2,93E-02	COL1A1
FAIM2		other				2,93E-02	CASP3
cyproconazole		chemical drug				2,93E-02	CYP2B6
LAMA3		other				2,93E-02	IL1B
ARIH2		enzyme				2,93E-02	IL1B
miR-509-3p (miRNAs w/seed GAUUGGU)		mature microRNA				2,93E-02	NTRK3
MIR585		microRNA				2,93E-02	CASP3
Zingiber officiale ginger extract		chemical drug				2,93E-02	IL1B
HIF1A-AS1		other				2,93E-02	CASP3
SIGLEC11		other				2,93E-02	IL1B
Dst		other				2,93E-02	MAPT
cyclo(iso-Asp-GR)-LLIIKLAKLAKKLAKLAK		chemical reagent				2,93E-02	CASP3
SLC7A11		transporter				2,93E-02	IL1B
NAGLU		enzyme				2,93E-02	MAPT
ACADS		enzyme				2,93E-02	UCP1
LSINCT5		other				2,93E-02	IL1B
CD8B		other				2,93E-02	IL1B
MTHFR		enzyme				2,93E-02	NOS3
AGXT		enzyme				2,93E-02	COL3A1
F12		peptidase				2,93E-02	IL1B
COX6A2		enzyme				2,93E-02	UCP1
cyclic des-acyl ghrelin (6-13)		biologic drug				2,93E-02	UCP1
TRIM54		other				2,93E-02	FHL2
3-(p-methoxy)phenyl-1,4-benzoxazine		chemical reagent				2,93E-02	COL1A1
Acp5		phosphatase				2,93E-02	IL1B
APOC1		transporter				2,93E-02	CASP3
NLRP1		other				2,93E-02	IL1B
HIST3H3		other				2,93E-02	PGR
ATB-346		chemical drug				2,93E-02	IL1B
NDUFAB1	-1,744	enzyme				2,93E-02	DLAT
trimellitic anhydride		chemical toxicant				2,93E-02	IL1B
alpha-endosulfan		chemical toxicant				2,93E-02	PGR
indapamide		chemical drug				2,93E-02	NOS3
SB 559457		chemical reagent				2,93E-02	GAPDH
bumetanide		chemical drug				2,93E-02	NGFR
phenylhydrazine		chemical toxicant				2,93E-02	Orm1 (includes others)
enclomiphene		chemical drug				2,93E-02	PGR
MCC950		chemical reagent				2,93E-02	IL1B
ML-9		chemical - kinase inhibitor				2,93E-02	UCP1
felodipine		chemical drug				2,93E-02	NOS3
urushiol		chemical - endogenous non-mammalian				2,93E-02	IL1B
fenoprofen		chemical drug				2,93E-02	NGFR
phenol		chemical - endogenous mammalian				2,93E-02	IL1B
calcium-EDTA		chemical drug				2,93E-02	NGFR
Cavtratin		chemical - kinase inhibitor				2,93E-02	NOS3
echium oil		chemical drug				2,93E-02	IL1B
Z-YVAD-FMK		chemical reagent				2,93E-02	IL1B
isorhamnetin		chemical - endogenous non-mammalian				2,93E-02	NOS3
trans-4-phenylbut-3-en-2-one		chemical toxicant				2,93E-02	CRYZ
benserazide		chemical drug				2,93E-02	GNAL
L-canavanine		chemical - endogenous non-mammalian				2,93E-02	HSPB8
tibolone		chemical drug				2,93E-02	PFKFB3
17-epiestriol		chemical - endogenous mammalian				2,93E-02	NOS3
fluorocitric acid		chemical reagent				2,93E-02	IL1B
mifepristone		chemical drug		0,315		2,94E-02	CASP3,IL1B,NOS3,PC,PEPD,PFKFB3,PGR,PTX3,RGS2
trans-hydroxytamoxifen		chemical drug		0,687		2,98E-02	ALDH4A1,CRYZ,EGR3,MAPT,RAP1GAP
SPHK1		kinase				3,03E-02	COL1A2,IL1B,MAP2K6
PAX1		transcription regulator				3,03E-02	COL2A1,DLX3,THY1
N-acetylsphingosine		chemical reagent				3,03E-02	COL1A1,COL1A2,COL3A1
VCAN		other		1,964		3,09E-02	CASP3,CIDEA,FABP5,IL1B,IL1RN,RGS2
PI3K (complex)		complex		-1,483	bias	3,11E-02	ADAM12,CASP3,COL1A1,FABP5,IL1B,IL1RN,NOS3,RGS2,UCP1
dasatinib		chemical drug				3,15E-02	COL1A1,COL1A2
cyclooxygenase		group				3,15E-02	RGS2,UCP1
artesunic acid		chemical drug				3,15E-02	CASP3,IL1B
MPZ		other				3,15E-02	HMGCS1,SOX4
CDK5R1		kinase				3,15E-02	IL1B,MAPT
PTPN2		phosphatase				3,15E-02	CIDEA,UCP1
PDCD4		other				3,15E-02	CASP3,IL1B
TBXT		transcription regulator				3,15E-02	COL1A1,COL2A1
Gm21596/Hmgb1		transcription regulator				3,15E-02	IL1B,PKM
KLF13		transcription regulator				3,15E-02	GYPC,PGR
acetyl-L-carnitine		chemical - endogenous mammalian				3,15E-02	PPARA,UQCRC2
1,4-bis[2-(3,5-dichloropyridyloxy)]benzene		chemical toxicant		-1,197	bias	3,17E-02	CPT1B,Cyp2b13/Cyp2b9,CYP2B6,PPARA,UCP1
NR4A2		ligand-dependent nuclear receptor		0,283	bias	3,19E-02	COL1A1,COL6A2,CPT1B,PTX3
C3AR1		G-protein coupled receptor				3,20E-02	COL1A1,COL1A2,IL1B
CD 437		chemical drug	Activated	2,646	bias	3,29E-02	ATP5F1A,COX7B,ENO1,HADHA,PGAM1,SOX4,UQCRC2
RUNX2		transcription regulator		-0,926	bias	3,38E-02	COL1A1,COL1A2,GDF10,LUM,PIK3CB
Hsp70		group				3,38E-02	GAPDH,IL1B,MAPT
HDL		complex				3,38E-02	IL1B,NOS3,PON1
cytochalasin D		chemical toxicant				3,38E-02	COL2A1,NOS3,SLC9A5
MAPK9		kinase		-0,896	bias	3,42E-02	GAPDH,IL1B,NOS3,PLIN2,PPARA,PTX3
ZNF202		transcription regulator				3,46E-02	ADRB3,LAG3
CYP2E1		enzyme				3,46E-02	COL1A2,PON1
SP100		transcription regulator				3,46E-02	HSPB8,THY1
SMARCD3		transcription regulator				3,46E-02	COL1A1,COL2A1
RFX1		transcription regulator				3,46E-02	COL1A1,COL1A2
SENP1		peptidase				3,46E-02	CYCS,IDH3A
DUSP5		phosphatase				3,46E-02	EGR3,SRXN1
1-methyl-4-phenylpyridinium		chemical toxicant				3,46E-02	CASP3,MAPT
2,4-dinitrofluorobenzene		chemical toxicant				3,46E-02	IL1B,PPARA
leptomycin B		chemical drug				3,46E-02	IL1B,PGR
baicalin		chemical - endogenous non-mammalian				3,56E-02	CASP3,COL1A1,IL1B
AIP		transcription regulator				3,56E-02	AKAP5,PPARA,RGS2
HSPA5		enzyme				3,56E-02	ACADVL,CASP3,HADHA
3,4,5,3',4'-pentachlorobiphenyl		chemical toxicant		-1,982	bias	3,58E-02	COL1A1,Cox8b,CYCS,Gsta4
6-hydroxydopamine		chemical toxicant				3,58E-02	CASP3,GNAL,IL1B,S100B
forskolin		chemical toxicant		-1,583	bias	3,64E-02	AGL,CNN1,COL1A1,COL1A2,Esrra,GNAL,HSD17B7,IL1B,NAP1L5,PGK1,PGR,PPP2R5B,RGS2,SLC2A5,SRXN1,TRIB1,UCP1
PRKAG3		other				3,69E-02	DLAT,GBE1,HFE,HIST4H4,MAP2K6,MTERF2
TAC1		other		-0,900	bias	3,71E-02	CASP3,IL1B,IL1RN,MAPT
flutamide		chemical drug				3,71E-02	CASP3,Chn1,COL3A1,NOS3
SCARB1		transporter				3,75E-02	FABP3,IL1B,IL1RN
ADRA1A		G-protein coupled receptor				3,75E-02	ADAM12,COL3A1,FABP5
perchlorate		chemical reagent				3,79E-02	COL5A3,Mup1 (includes others)
miR-31-5p (and other miRNAs w/seed GGCAAGA)		mature microRNA				3,79E-02	DLX3,IL1B
CYP2J2		enzyme				3,79E-02	IL1B,NOS3
IL37		cytokine				3,79E-02	IL1B,IL1RN
TUG1		other				3,79E-02	CASP3,CYCS
PD 169316		chemical - kinase inhibitor				3,79E-02	PPARGC1B,UCP1
2-mercaptoacetate		chemical drug				3,79E-02	ENO1,IL1B
mangiferin		chemical - endogenous non-mammalian				3,79E-02	NOS3,PPARA
linalool		chemical - endogenous non-mammalian				3,79E-02	ACSL1,PPARA
PITX2		transcription regulator				3,80E-02	COL1A2,COQ6,KCTD1,NDUFS2,NDUFS8
MAPK8		kinase		0,000	bias	3,88E-02	COL1A1,DGAT1,Gk,IL1B,PPARGC1B,PTX3
norepinephrine		chemical - endogenous mammalian		-0,827	bias	3,88E-02	ADRB3,ELOVL3,GRK3,IL1B,NAP1L5,UCP1
BRD4		kinase	Inhibited	-2,236	bias	3,91E-02	COL1A1,COL1A2,COL5A1,LOXL1,LOXL2
CD28		transmembrane receptor		-1,929	bias	3,94E-02	CASP3,CS,CYC1,CYCS,GAPDH,GTF2IRD1,IL1B,NOS3,PGAM1,XRCC6
TSC22D3		transcription regulator				3,94E-02	COL1A1,EGR3,IL1B
APOA1		transporter				3,94E-02	IL1B,NOS3,PON1
LMNB1		other				3,94E-02	HMGCS1,PLIN2,PRRX2
ADRB2		G-protein coupled receptor				3,94E-02	COL1A1,GRK3,UCP1
candesartan		chemical drug				3,94E-02	COL1A2,COL3A1,NOS3
methimazole		chemical drug				3,94E-02	COL5A3,IL1B,Mup1 (includes others)
ERBB4		kinase	Inhibited	-2,000		3,99E-02	ADAM19,COL3A1,PGK1,PGR
haloperidol		chemical drug				3,99E-02	GRIN2A,HMGCS1,NGFR,SDHB
ADCY		group				4,13E-02	COL3A1,IL1B
EBF2		transcription regulator				4,13E-02	PPARA,UCP1
MSR1		transmembrane receptor				4,13E-02	IL1B,PGR
PYCARD		transcription regulator				4,13E-02	CASP3,IL1B
ADIPOR1		transmembrane receptor				4,13E-02	CYCS,Esrra
CYP27A1		enzyme				4,13E-02	CYP2B6,HMGCS1
ketamine		chemical drug				4,13E-02	CASP3,NOS3
ezetimibe		chemical drug				4,13E-02	COL1A1,HMGCS1
agmatine		chemical - endogenous mammalian				4,13E-02	NOS3,PPARA
NS-398		chemical reagent				4,13E-02	CASP3,COL1A2,IL1B,XRCC6
2,3,4,7,8-pentachlorodibenzofuran		chemical toxicant				4,14E-02	COL1A1,Cox8b,CYCS
medroxyprogesterone acetate		chemical drug		0,349		4,14E-02	CASP3,IL1B,MPZL2,NOS3,PGR
TRAP1		enzyme		0,000		4,28E-02	ATP5F1A,COX5A,GAPDH,PKM
tert-butyl-hydroquinone		chemical reagent				4,28E-02	AGL,CRYZ,GBE1,Gsta4
potassium chloride		chemical drug				4,28E-02	CASP3,CIDEA,GRIN2A,IL1B
calcitriol		chemical drug		0,598		4,33E-02	ACAT2,ACSL1,ADAM19,ALDH4A1,COQ9,CYP2B6,EPHB2,GAPDH,IL1B,IL1RN,PC,PDHA1,PGR,PPIF
CD3 group		group				4,34E-02	IL1B,LPCAT3,PLA2G6
mir-27		microRNA				4,34E-02	BAG2,IL1B,PPARA
DCN		other				4,34E-02	CASP3,COL1A2,IL1B
glucosamine		chemical - endogenous mammalian				4,34E-02	MT-ND1,UCP1,UQCRC2
1,4,5-IP3		chemical - endogenous mammalian				4,36E-02	EGR3
C1QTNF12		other				4,36E-02	IL1B
arundic acid		chemical drug				4,36E-02	S100B
celiprolol		chemical drug				4,36E-02	NOS3
decabromobiphenyl ether		chemical toxicant				4,36E-02	CYP2B6
pyrvinium		chemical toxicant				4,36E-02	COL1A1
IRS		group				4,36E-02	DGAT1
lipoxygenase		group				4,36E-02	RGS2
chlormethiazole		chemical drug				4,36E-02	IL1B
9,13-di-cis-retinoic acid		chemical - endogenous mammalian				4,36E-02	COL1A2
irisolidone		chemical - endogenous non-mammalian				4,36E-02	IL1B
ZNF219		transcription regulator				4,36E-02	COL2A1
C1QTNF1		other				4,36E-02	IL1B
ARF4		enzyme				4,36E-02	PLA2G6
FAM129B		transcription regulator				4,36E-02	PKM
NOP58		enzyme				4,36E-02	PGR
SMYD2		enzyme				4,36E-02	PGR
SPATA2		other				4,36E-02	IL1B
MSRA		enzyme				4,36E-02	MSRB2
HDGF		growth factor				4,36E-02	COL1A1
CKLF		cytokine				4,36E-02	CASP3
INAVA		other				4,36E-02	IL1B
NAAA		enzyme				4,36E-02	IL1B
ruxolitinib		chemical drug				4,36E-02	COL1A1
glucuronyl glucosamine glycan sulfate		chemical drug				4,36E-02	COL3A1
Gamma tubulin		group				4,36E-02	CASP3
GTF2F2		transcription regulator				4,36E-02	CYC1
satratoxin G		chemical toxicant				4,36E-02	IL1B
DAPK1		kinase				4,36E-02	IL1B
BAG4		other				4,36E-02	IL1B
LYZ		enzyme				4,36E-02	IL1B
miR-485-3p (and other miRNAs w/seed UCAUACA)		mature microRNA				4,36E-02	NTRK3
miR-125b-1-3p (miRNAs w/seed CGGGUUA)		mature microRNA				4,36E-02	IL1B
miR-625-5p (and other miRNAs w/seed GGGGGAA)		mature microRNA				4,36E-02	NTRK3
EEF1D		translation regulator				4,36E-02	COL2A1
CARD8		other				4,36E-02	IL1B
RAB11A		enzyme				4,36E-02	SLC2A5
CEACAM6		other				4,36E-02	IL1B
MYH11		other				4,36E-02	CNN1
CEACAM21		other				4,36E-02	IL1B
SLN		other				4,36E-02	UCP1
H19		other				4,36E-02	COL2A1
GRM2		G-protein coupled receptor				4,36E-02	GRIN2A
AZU1		peptidase				4,36E-02	IL1B
CIDEB		other				4,36E-02	PLIN2
ZHX2		transcription regulator				4,36E-02	Mup1 (includes others)
GJC1		ion channel				4,36E-02	IL1B
CRYAA/CRYAA2		other				4,36E-02	CASP3
NLRC3		other				4,36E-02	IL1B
CEACAM7		other				4,36E-02	IL1B
BAIAP2		kinase				4,36E-02	GRIN2A
Prl3b1		growth factor				4,36E-02	CASP3
GCM1		transcription regulator				4,36E-02	S100B
Naip1 (includes others)		other				4,36E-02	IL1B
BIRC7		enzyme				4,36E-02	CASP3
NOLC1		transcription regulator				4,36E-02	Orm1 (includes others)
DIDO1		other				4,36E-02	CASP3
14-oxoDHA		chemical - endogenous mammalian				4,36E-02	IL1B
sulfinpyrazone		chemical drug				4,36E-02	CYP2B6
temocapril		chemical reagent				4,36E-02	NOS3
dichlorodiphenyl dichloroethylene		chemical toxicant				4,36E-02	CYP2B6
prinaberel		chemical drug				4,36E-02	IL1B
tomelukast		chemical drug				4,36E-02	CPT1B
beta-lapachone		chemical drug				4,36E-02	NOS3
nigericin		chemical drug				4,36E-02	IL1B
bongkrekic acid		chemical toxicant				4,36E-02	CYCS
chlordecone		chemical toxicant				4,36E-02	PGR
alprenolol		chemical drug				4,36E-02	GRK3
triphenyltin		chemical toxicant				4,36E-02	IL1B
amifostine		chemical drug				4,36E-02	CASP3
S-efavirenz		chemical drug				4,36E-02	CYP2B6
avasimibe		chemical drug				4,36E-02	CYP2B6
barbiturate		chemical drug				4,36E-02	CYP2B6
tarenflurbil		chemical drug				4,36E-02	NGFR
isradipine		chemical drug				4,36E-02	CYP2B6
safrole		chemical toxicant				4,36E-02	CASP3
magnesium chloride		chemical drug				4,36E-02	NOS3
Ac-YVAD-CMK		chemical - protease inhibitor				4,36E-02	IL1B
squalene		chemical - endogenous mammalian				4,36E-02	PPARA
ellipticine		chemical reagent				4,36E-02	IL1B
strychnine		chemical drug				4,36E-02	IL1B
stavudine		chemical drug				4,36E-02	PPARA
2R,4R-4-aminopyrrolidine-2,4-dicarboxylic acid		chemical reagent				4,36E-02	IL1B
prostratin		chemical - endogenous non-mammalian				4,36E-02	CASP3
BDNF		growth factor		-0,714	bias	4,42E-02	ATP1A3,CASP3,GRIN2A,HADHA,HSD17B12,MAPT,NGFR,PFKFB3,SBK1
AG490		chemical - kinase inhibitor		1,131	bias	4,43E-02	CASP3,IL1B,ITGAE,NOS3
Pkc(s)		group	Inhibited	-2,592	bias	4,44E-02	CNN1,COL3A1,IL1B,PLA2G6,PON1,PPARA,RGS2
PDGF-DD		complex				4,48E-02	CASP3,EGR3
LMX1B		transcription regulator				4,48E-02	COL2A1,PTX3
KDM6B		enzyme				4,48E-02	NGFR,NOS3
CTR9		other				4,48E-02	EGR3,PGR
oxymatrine		chemical drug				4,48E-02	CYP2B6,PPARA
IL25		cytokine				4,55E-02	CIDEA,IL1B,PLIN2
GDF2		growth factor		-1,982	bias	4,58E-02	ANKH,COL1A1,HSPB8,NGFR
POU2F2		transcription regulator	Inhibited	-2,000	bias	4,58E-02	ENO1,MMAB,PFKFB3,PFKFB4
mir-223		microRNA		-0,655		4,75E-02	EGR3,HMGCS1,IL1B,IL1RN,MREG
leukotriene D4		chemical - endogenous mammalian				4,76E-02	ADAM12,EGR3,RGS2
oleoyl-estrone		chemical drug				4,84E-02	ACADVL,CPT1B
ITGA1		other				4,84E-02	COL2A1,IL1B
LCAT		enzyme				4,84E-02	PON1,UCP1
TRPV4		ion channel				4,84E-02	COL2A1,UCP1
CALCA		other		-0,218	bias	4,89E-02	COL3A1,PPP1R1A,RAP1GAP,UCP1
NFYB		transcription regulator				4,95E-02	COL1A1,COL1A2,COL5A3,DPP10,GAPDH,GRK3,HIST4H4,KCTD1
MAPK7		kinase				4,97E-02	IL1B,NOS3,TRAF4
cadmium chloride		chemical toxicant				4,97E-02	Gsta4,Mup1 (includes others),Orm1 (includes others)
NR1H2		ligand-dependent nuclear receptor		1,974		5,05E-02	CIDEA,IL1B,IL1RN,UCP1
GH1		growth factor		-1,982		9,29E-02	ADRB3,GRIN2A,IGFALS,XRCC6
L-dopa		chemical - endogenous mammalian	Inhibited	-2,514		1,27E-01	ABCB8,CASP3,GAPDH,GDF10,GNAL,LAG3,MTERF2,MYO5B,NOCT,NTRK3,PCYT2,RAP1GAP,SBK1,SORCS2
TGFBR2		kinase		-1,982		1,67E-01	COL1A1,COL1A2,IL1B,ITGAE,NOS3
