# Supplementary material for: Influenza infection rewires energy metabolism and induces browning features in adipose cells and tissues
Source: Commun Biol. 2020 May 14;3:237. doi: 10.1038/s42003-020-0965-6 (PMC7224208; doi:10.1038/s42003-020-0965-6)
Supplement: Supplementary file 3 — Supplementary Data 2 [file 42003_2020_965_MOESM3_ESM.xlsx]

## Sheet: Listing All Entities
# Notes : Created from Biological Significance workflow step : Filter on Probesets
# Entity List :All Entities
# Interpretation :All Samples
# Experiment :AdipoFlu
# Flag Value:[Detected, Not Detected]
# Entities retained in which at least 1 out of 16 samples has Detected or Not Detected Flag
# Technology : Agilent.SingleColor.74809
# Owner : gxuser
# Created On : Tue Apr 18 09:53:34 CEST 2017		adipocytes mock				adipocytes IAV				pré-adipocytes mock				pré-adipocytes IAV
ProbeName	Number Passed	257480910350_201704071328_S01_GE1_107_Sep09_1_1,txt:gProcessedSignal(normalized)	257480910350_201704071328_S01_GE1_107_Sep09_2_3,txt:gProcessedSignal(normalized)	257480910351_201704071352_S01_GE1_107_Sep09_1_2,txt:gProcessedSignal(normalized)	257480910351_201704071352_S01_GE1_107_Sep09_2_4,txt:gProcessedSignal(normalized)	257480910350_201704071328_S01_GE1_107_Sep09_1_4,txt:gProcessedSignal(normalized)	257480910350_201704071328_S01_GE1_107_Sep09_2_2,txt:gProcessedSignal(normalized)	257480910351_201704071352_S01_GE1_107_Sep09_1_3,txt:gProcessedSignal(normalized)	257480910351_201704071352_S01_GE1_107_Sep09_2_1,txt:gProcessedSignal(normalized)	257480910350_201704071328_S01_GE1_107_Sep09_1_3,txt:gProcessedSignal(normalized)	257480910350_201704071328_S01_GE1_107_Sep09_2_1,txt:gProcessedSignal(normalized)	257480910351_201704071352_S01_GE1_107_Sep09_2_2,txt:gProcessedSignal(normalized)	257480910351_201704071352_S01_GE1_107_Sep09_2_3,txt:gProcessedSignal(normalized)	257480910350_201704071328_S01_GE1_107_Sep09_1_2,txt:gProcessedSignal(normalized)	257480910350_201704071328_S01_GE1_107_Sep09_2_4,txt:gProcessedSignal(normalized)	257480910351_201704071352_S01_GE1_107_Sep09_1_1,txt:gProcessedSignal(normalized)	257480910351_201704071352_S01_GE1_107_Sep09_1_4,txt:gProcessedSignal(normalized)	GeneSymbol	Description	Sequence	EntrezGeneID	GenbankAccession	GeneName
GE_BrightCorner	16	0.23156	-0.117399	-0.022552	-0.258288	-0.508933	-0.174575	0.154163	0.0273118	0.212472	0.022552	0.384948	0.0445361	-0.316389	-0.566947	0.374082	-0.168647		Unknown
DarkCorner	16	-0.326644	0.779723	-0.146235	-0.0215988	-0.116088	0.362546	0.130364	0.388526	-0.272185	0.409518	0.285935	0.0215988	-0.467988	0.0991583	-0.186179	-0.229122		Unknown
A_51_P399985	16	-0.80779	-0.962774	-1.05128	-0.349158	-0.846651	-0.22914	-0.775515	-0.741785	0.239231	0.22914	0.460717	0.261981	0.241486	0.253909	0.643688	0.347093	Myo9b	Mus musculus myosin IXb (Myo9b), transcript variant 3, mRNA [NM_015742]	ACGGAGCCAGGGACTTGGAACCTTTAGGAACAATCAGTGCATCCGGTGACAGCCTGGGTT	17925	NM_015742	myosin IXb
A_55_P2508138	16	-0.367833	0.778816	-0.124662	-0.0517645	-0.0026617	0.33554	0.134829	0.348925	-0.252448	0.433335	3.13341	0.0026617	-0.462144	0.0474949	-0.180348	-0.231613	Gm17762	Mus musculus predicted gene, 17762 (Gm17762), long non-coding RNA [NR_028378]	GGAAAGTACTTCAGCTTCACTCTTTAATTCTCCTTTACTACAATTAAAACTTTCGGTCAG	100034739	NR_028378	predicted gene, 17762
A_55_P2805880	16	0.760212	1.35907	1.06616	1.4565	1.25238	0.952589	2.00609	3.00266	-1.44394	-0.760212	-0.884788	-1.19275	-1.02053	-1.14375	-1.3727	-1.42376	Nepn	Mus musculus nephrocan (Nepn), mRNA [NM_025684]	GCTTCTTTCCTGGTTTGAAACAAGTTGTGTTTTAGTCTGAAACTTAGGCAAATAACAATG	66650	NM_025684	nephrocan
A_55_P2419483	16	-1.07929	2.91811	-0.228988	0.577031	-1.02704	1.17619	-0.496077	0.0725319	0.10953	0.738359	0.384379	0.581042	-0.391971	-0.0725319	-1.23193	-0.479833	4732460I02Rik	Mus musculus 12 days embryo eyeball cDNA, RIKEN full-length enriched library, clone:D230007J06 product:unclassifiable, full insert sequence. [AK084197]	CATCTATTCCAAAACTCATATTAGATTTTGAAGATGGTCATGCAGCTTTGTAAACTTGCC	320929	AK084197	RIKEN cDNA 4732460I02 gene
A_55_P2739683	16	0.566736	0.706102	0.873817	0.017199	0.36621	-0.017199	0.513344	0.608797	-0.378439	-0.381652	-0.171952	-0.179095	-0.10186	-0.154015	0.0200658	-0.229286	Mff	Mus musculus cDNA, clone:Y0G0129M03, strand:plus, reference:ENSEMBL:Mouse-Transcript-ENST:ENSMUST00000027332, based on BLAT search. [AK184380]	ATTTCCTGGATTTAGAAAGACCACTTCCAACTCCTCAAAGCGAAGAGACCTGTGTTGCGT	75734	AK184380	mitochondrial fission factor
A_51_P211903	16	-0.143054	0.0126796	0.114474	-0.359725	-0.15419	-0.292496	0.14692	-0.0466762	-0.235088	-0.0106578	-0.106735	0.0106578	0.244555	0.0827937	0.0776687	0.0133758	Golga5	Mus musculus golgi autoantigen, golgin subfamily a, 5 (Golga5), transcript variant 2, mRNA [NM_013747]	ATTAAGCTCAACTTTTTCTGAGTTCAGTTCCCTAGATATGTATAGAGAAAGAGAAAAGGC	27277	NM_013747	golgi autoantigen, golgin subfamily a, 5
A_66_P121325	16	-0.621425	0.614835	1.40754	0.64953	4.48509	0.457012	0.00489211	-0.546769	2.378	-0.00489211	-0.0541227	0.946174	-0.820767	-0.597733	-0.299528	-0.496188		Mus musculus cDNA, clone:Y0G0121M24, strand:unspecified. [AK182395]	GCACAGGTGGCACACAAGGGGTAGGAGACACATTTAGGGACAGAGGGACAGCCAAACGGA		AK182395
A_51_P226429	16	-0.0792298	-0.119099	-0.352243	-0.166347	-0.0382047	0.0382047	0.218982	0.126904	-0.542651	-0.242463	0.0696006	-0.10758	0.396283	0.129817	0.245176	0.205544	Rhobtb2	Mus musculus Rho-related BTB domain containing 2 (Rhobtb2), mRNA [NM_153514]	AGAGGGAGGTGCTGCTTGCAGTCCCTTAGTACATGGGTGCTCTGGATTCCAGGGAGACAA	246710	NM_153514	Rho-related BTB domain containing 2
A_55_P2841743	16	-0.435502	0.691121	-0.223387	2.13569	1.62279	0.245514	0.03159	0.253693	-0.33497	0.338805	0.210012	-0.102973	-0.539386	-0.0315895	-0.267288	-0.317076	Gm38559	PREDICTED: Mus musculus uncharacterized LOC102641432 (LOC102641432), transcript variant X2, ncRNA [XR_877215]	CATAAGGAGACCTTTTGTCAAACCACATAACTCTGGCTTGTTTATGAGCTCTAAAATTAA	102641432	XR_877215	predicted gene, 38559
A_55_P2737159	16	-0.0709052	-0.564949	-0.500638	-0.712734	-0.00188112	-0.356496	-0.0069623	-0.244061	0.00188112	0.557432	0.704676	0.673208	0.58418	0.614138	0.969963	0.208964	App	Mus musculus amyloid beta (A4) precursor protein (App), transcript variant 1, mRNA [NM_001198823]	CAGGATGATTGTACAGAATCATTGCTTATGCCATGATAGCTTTCTACACTGTATTACATA	11820	NM_001198823	amyloid beta (A4) precursor protein
A_55_P2728466	16	0.132714	-0.0223937	-0.0972943	-0.234998	-0.0499215	-0.0970464	0.0223937	0.106424	-0.20553	-0.0738997	0.114919	-0.0320916	0.338853	0.220191	0.512679	0.533579	2310057M21Rik	Mus musculus RIKEN cDNA 2310057M21 gene (2310057M21Rik), mRNA [NM_026655]	GGACTTCTAATGCACTTCGTTAGCTTGTGTTGTATATTACATGTGTTTGAAGTGGATTTT	68277	NM_026655	RIKEN cDNA 2310057M21 gene
A_55_P2101526	16	-0.658057	1.4086	1.17615	0.832337	0.0323548	0.429537	0.461398	0.120312	0.141466	-0.0323548	-1.71491	-0.721114	-0.855319	-0.647381	-3.45894	-0.648563	L1td1	Mus musculus LINE-1 type transposase domain containing 1 (L1td1), mRNA [NM_001081202]	GAAGAGACTGCAGGCTGACTGACTCAACAAGATTACATTGCTTTATTATTTACTATTACA	381591	NM_001081202	LINE-1 type transposase domain containing 1
A_52_P1132414	16	-2.62629	-1.2685	-1.39199	1.14196	0.699478	0.498949	-2.17406	-0.146805	1.8024	1.09973	0.0347698	-0.0347698	-0.303041	0.570788	-2.46571	1.08394		Mus musculus 0 day neonate cerebellum cDNA, RIKEN full-length enriched library, clone:C230062N18 product:unclassifiable, full insert sequence. [AK082550]	GTGGGACGGTCTATTGTTTTATCTGGTACTCATTCAGTGTATCTATCTTTATAAGCCAAC		AK082550
A_66_P135936	16	0.487032	0.375474	0.344897	-0.273236	-0.0159149	-0.313866	-0.0550489	0.0159149	-0.118895	0.182144	0.36194	0.57847	-0.21541	-0.340031	0.140793	-0.388375	Eef2	Mus musculus eukaryotic translation elongation factor 2 (Eef2), mRNA [NM_007907]	CGCGCAGATGTCCAAAAGTCTAAATAAATGCATTCAGAGGTTTTTGGGGTCCATGGCCAA	13629	NM_007907	eukaryotic translation elongation factor 2
A_55_P2805396	16	0.00301838	0.166664	-0.171191	0.327575	-0.184695	0.084075	-0.0184059	0.0303812	-0.00301838	0.255212	0.320431	0.370784	-0.474075	-0.23399	-0.132408	-0.641468	Mr1	Mus musculus major histocompatibility complex, class I-related (Mr1), mRNA [NM_008209]	CACCACCACCACTAATAACAAACAAAAACTAAAACTTTGGATCTTTCTTCTGTAAGTGGT	15064	NM_008209	major histocompatibility complex, class I-related
A_55_P2717104	16	0.250613	0.545217	1.00003	0.133581	0.12952	-0.0694575	-0.00299835	0.862283	-0.516208	-0.496473	0.302067	-0.0388312	-0.450978	-0.367074	0.00299835	-0.381771	Vav2	vav 2 oncogene [Source:MGI Symbol;Acc:MGI:102718] [ENSMUST00000146843]	ACACTAAAATAGTTGATTTTGACCTCCACCACTCCCTTTTGGTACTAGCACAGAGCCCAG	22325	BY593315	vav 2 oncogene
A_55_P2909714	16	-0.0780387	-0.512719	-0.763807	0.075603	0.00686693	0.185057	-0.326015	-0.0318542	-0.474156	0.313465	0.520145	0.625188	0.22725	-0.00686693	0.503984	-0.745718	Fam102a	Mus musculus family with sequence similarity 102, member A (Fam102a), mRNA [NM_153560]	AAATCAGCCTAGTGTCAATGTTTGGTTTGGGGGTGGAATTAAATGCCGATGTTTTTGTTA	98952	NM_153560	family with sequence similarity 102, member A
A_55_P2744310	16	-0.350374	0.760738	-0.162268	-0.0816312	2.58528	1.10667	0.0878463	0.314698	-0.26201	0.401906	0.269888	-0.0479751	-0.459922	0.0479751	-0.196645	-0.244575	Hcst	Mus musculus hematopoietic cell signal transducer (Hcst), mRNA [NM_011827]	AAGATGGTAGAGTCTACATCAACATGCCTGGCAGAGGCTGACCACGGCACCTTCTGACCC	23900	NM_011827	hematopoietic cell signal transducer
A_52_P83363	16	-0.746918	-0.0303378	-0.751505	0.188938	-1.38871	0.376819	-0.14246	0.482612	-0.615358	0.419418	0.213487	0.430068	-0.038259	-0.191986	0.376351	0.0303378		predicted gene 9812 [Source:MGI Symbol;Acc:MGI:3708566] [ENSMUST00000061934]	AATTTGGATATTTCCTGTGTTTTGCAAACCGTTCACTTTCTAATTTGGATTCTTCCTGCG		AK015025
A_55_P2091691	16	0.00855112	0.115342	0.0812545	-0.38042	-0.327065	-0.232497	-0.100703	-0.00119448	-0.285079	-0.131241	0.126277	-0.182673	0.00119448	0.0915103	0.389738	0.282251	Nudt3	Mus musculus nudix (nucleotide diphosphate linked moiety X)-type motif 3 (Nudt3), transcript variant 1, mRNA [NM_019837]	GGCATTGCCTATGTTGAAACGTAGCCAAGATGTGAATTGAAAATAGTACTTCTCTTTATT	56409	NM_019837	nudix (nucleotide diphosphate linked moiety X)-type motif 3
A_66_P106200	16	-0.100507	-0.467148	-0.101281	-0.162938	0.68645	0.00678396	-0.439277	-0.473071	0.698732	0.290089	0.721177	0.532914	0.0464001	-0.0162768	0.0158191	-0.00678396	Slc35f5	Mus musculus solute carrier family 35, member F5 (Slc35f5), mRNA [NM_028787]	TGTGAAAGACCAAGAATCCATACTGAAGACTGTAGGGAAATTGACTGCAACCCAAGTAGC	74150	NM_028787	solute carrier family 35, member F5
A_66_P137157	16	0.235787	0.269317	0.159933	-0.0900412	0.0547466	-0.0422239	-0.0221367	0.236362	-0.132388	-0.151407	0.0131931	-0.0451298	-0.0131931	-0.0549154	0.209511	0.243443	Arl6ip4	Mus musculus ADP-ribosylation factor-like 6 interacting protein 4 (Arl6ip4), mRNA [NM_144509]	CAGTGGATTGGACAGCAAATTGGACAGCAGAGTGTCACTATTAAATGATCTTGGTCACAG	65105	NM_144509	ADP-ribosylation factor-like 6 interacting protein 4
A_51_P389543	16	-0.00382614	0.713777	0.00382614	0.107196	0.582213	1.68855	-0.122905	-0.132206	-0.603696	2.95811	0.266964	1.43311	-1.67043	-1.16162	-0.121462	-1.4575	Adgrv1	Mus musculus adhesion G protein-coupled receptor V1 (Adgrv1), mRNA [NM_054053]	TTCTCAGCTGGGGGCTTCCATCTTTCGTGGTGATTCTCCTCATACTTATTTTGAGAGGAA	110789	NM_054053	adhesion G protein-coupled receptor V1
A_55_P2084656	16	-0.592718	-0.512466	-0.640336	-0.049912	-1.41665	-0.402318	-1.16748	-1.05434	0.520091	0.101437	0.3058	0.049912	0.120287	0.143507	0.131096	0.960662	Hist1h2ah	Mus musculus histone cluster 1, H2ah (Hist1h2ah), mRNA [NM_175659]	CCCAACATCCAGGCCGTGCTGCTGCCCAAGAAGACCGAGAGCCACCACAAGGCCAAGTGA	319168	NM_175659	histone cluster 1, H2ah
A_55_P2021266	15	-1.74454	-0.639892	-1.56623	-0.708671	-0.280913	1.23999	1.07226	0.265349	-1.66171	0.912497	-0.746076	2.86494	2.65371	0.953509	2.16779	-0.26535	Hpse	Mus musculus heparanase (Hpse), mRNA [NM_152803]	CCACTGAATTTAGTACATTGATGAAGCTAGAACCTAAAGTTTGTATGCTTCAATACTCTC	15442	NM_152803	heparanase
A_52_P433119	16	-0.674737	0.776088	-0.497668	-0.414061	2.4046	5.32467	-0.250651	1.80188	3.58911	0.0663328	-0.0663333	0.189979	-0.785484	2.68856	-0.527164	-0.194619		predicted gene 3053 [Source:MGI Symbol;Acc:MGI:3781231] [ENSMUST00000161709]	AAACCTACATAGCCGGCTCATGATGGAGAAGAATCTAACTAAGAAGATGCCTGTCCCACT
A_55_P1994204	16	-0.409487	-0.261175	-0.459747	-0.0918512	-0.328806	0.00153923	-0.0192385	-0.154038	-0.00153923	0.035491	0.0432291	0.197075	0.396838	0.296084	0.0363092	0.399106	Ythdc1	Mus musculus YTH domain containing 1 (Ythdc1), mRNA [NM_177680]	GGCAGCAGAAGATAACCCCACATTCTACATTGCTACTGTTTTGTATGAAATAAATTGATA	231386	NM_177680	YTH domain containing 1
A_55_P2249897	16	0.114956	0.379286	0.277526	0.220463	-0.522693	-0.135762	-0.0622792	-0.343902	0.696841	0.347699	0.250152	0.0622792	-0.462497	-0.436525	-0.153317	-0.350395		Mus musculus 10 days neonate cerebellum cDNA, RIKEN full-length enriched library, clone:B930096F20 product:unclassifiable, full insert sequence. [AK081173]	TTGAATGGAGGTTTTGAGCTTCTTTATCTGCTGAGCCATCTTGCTGGCCCTTATACCTGT		AK081173
A_52_P457839	16	-0.145688	-0.0121222	-0.0779262	-0.280363	0.0802894	0.192535	0.0121222	0.29009	0.0299811	-0.892455	-0.246745	0.746887	-0.0137272	-0.445014	0.277769	0.43119	Ptrf	Mus musculus polymerase I and transcript release factor (Ptrf), mRNA [NM_008986]	AGGATGTCACGCTCCATATCGTTGAGCGGCCGTATTCCGGATTTCCCGATGCTTCCTCAG	19285	NM_008986	polymerase I and transcript release factor
A_55_P2064015	16	-0.410363	0.691795	-0.235772	-0.15101	1.34237	1.00537	0.00989962	0.236105	-0.330151	0.327588	0.195059	2.4624	-0.520748	-0.00990009	-0.263958	-0.309704	Fam122c	Mus musculus family with sequence similarity 122, member C (Fam122c), mRNA [NM_028671]	GTGAAGTCATCCACTATGAGGAACATCAATCCAAATCCATTTTCCCCAGTGGCTTCTCTC	73866	NM_028671	family with sequence similarity 122, member C
A_30_P01029704	16	-0.532524	0.569311	0.353647	-0.273245	3.65122	0.122766	-0.112973	0.112973	0.562718	0.204828	2.07389	-0.24917	-0.642703	-0.131409	-0.386517	-0.369766		lincRNA:chr4:11102287-11118421 forward strand	ACTGCGTCACTCAGGAAGAGAGCCACTGAATACTTTGTTAAACTGAGAAAATTGCTAACT
A_65_P20288	16	-0.410089	0.691346	-0.236286	-0.150937	2.23675	0.948192	0.00869703	0.234398	0.175772	4.33386	1.17716	-0.11799	-0.520206	-0.00869751	-0.264299	-0.309401	Ppt1	Mus musculus adult male urinary bladder cDNA, RIKEN full-length enriched library, clone:9530043G02 product:hypothetical protein, full insert sequence. [AK079228]	GCCAAGATCTTCCTTATCATGAAATTCAAACCCAGGGTAGTCAAGAAGTGGCACTGTCCT	19063	AK079228	palmitoyl-protein thioesterase 1
A_52_P78022	16	-0.402494	0.698896	-0.22889	-0.143303	3.30491	0.252481	0.016005	0.241086	0.000453949	0.333771	1.6012	-0.120313	-0.512284	-0.000453949	-0.256755	-0.301709	4933402N03Rik	Mus musculus RIKEN cDNA 4933402N03 gene (4933402N03Rik), mRNA [NM_173409]	ACCTTTGGGGATATGGACGGCATTCTACAAATCAGATCCACGCATTGCCCTTGGAAAATA	233918	NM_173409	RIKEN cDNA 4933402N03 gene
A_52_P532355	16	-0.530351	0.570896	-0.357038	2.57465	2.06513	1.51866	-0.112425	0.112425	1.5846	0.425427	1.98884	-0.2486	-0.114753	-0.127734	-0.384655	-0.278423	Lin28b	Mus musculus lin-28 homolog B (C. elegans) (Lin28b), mRNA [NM_001031772]	AGCCAGTGGAATTTACATTTAAAAAATCCCCCAAAGGCCTTGAGTCAATACGGGTAACAG	380669	NM_001031772	lin-28 homolog B (C. elegans)
A_30_P01023527	16	-0.64849	0.45265	0.571973	1.73721	3.81628	0.00649738	-0.230903	-0.00649738	6.00351	5.23103	1.33339	-0.367105	-0.757779	-0.245212	-0.502903	-0.547257		lincRNA:chr6:134879009-134880130 forward strand	TTTAGCTGGTTTGATTGCAGGTAGTAGGGAGTAGGATGGGTGGAGCTTTCTGTTCCAAAA
A_52_P198885	16	-0.270249	0.830639	-0.0973744	-0.0106921	-0.0557017	0.3847	0.146922	0.370929	-0.191736	0.464751	1.26177	0.0106921	-0.379383	0.133556	-0.124753	-0.168819	Slc14a2	Mus musculus solute carrier family 14 (urea transporter), member 2 (Slc14a2), transcript variant 1, mRNA [NM_207651]	CCAACATCCAATCATAGTGTCAACAAATGTCTTTGCTTATGTAATCTTCAAAATCAGTCC	27411	NM_207651	solute carrier family 14 (urea transporter), member 2
A_65_P09879	16	-0.62189	0.47901	-0.191545	0.228508	2.49035	1.05261	-0.204881	0.0186677	1.05536	0.660235	-0.0186672	-0.158501	0.14713	-0.106748	-0.4763	-0.233496	Ssbp1	Mus musculus 13 days embryo lung cDNA, RIKEN full-length enriched library, clone:D430026D15 product:unclassifiable, full insert sequence. [AK142373]	AAAGTCAAAGGTAAGGCTATGCAGTCAAGCAACTCAGGTCTCCTTACCAGCTGAATATAA	381760	AK142373	single-stranded DNA binding protein 1
A_55_P2540555	16	-0.343006	0.758043	-0.169927	-0.0826621	2.20206	0.312303	0.0738912	3.87355	-0.26467	0.39162	0.26015	-0.0622821	-0.451451	0.0622821	-0.197204	-0.240925	Gm38450	PREDICTED: Mus musculus uncharacterized LOC102633008 (LOC102633008), transcript variant X2, ncRNA [XR_390439]	TTTGCTGAAAATTCAATCTACGTCTCAAAGAAATAAAGCAGAGAAGTGAACAAGCCTTTG	102633008	XR_390439	predicted gene, 38450
A_66_P125558	16	-0.343302	1.77992	-0.170166	-0.0826001	1.25349	0.312201	0.0735054	0.295996	-0.265083	0.391162	0.259828	-0.0626712	-0.45144	0.0626712	-0.197399	-0.240877		T cell receptor alpha variable 6-3 [Source:MGI Symbol;Acc:MGI:3649610] [ENSMUST00000180549]	ATGAACAATTCCCCAGCTTTAGTGACTGTGATGCTGTTTATACTTGGGAGGACCCATGGA		M16675
A_55_P2030183	16	0.447821	-0.954156	0.219998	0.476666	-0.0671434	0.0234203	-0.0498314	-0.0234203	0.403346	0.278612	0.306399	0.29471	-1.33718	-0.517975	-0.378495	-1.16128		predicted gene 8152 [Source:MGI Symbol;Acc:MGI:3644504] [ENSMUST00000120842]	CAAAAAGAAGTTCAAGGACCCCAATGCACCCAAAAGGCCTCCTTCTTCTTGTTCTGTTCT		XR_874499
A_52_P222685	16	-0.250523	0.111042	0.0837169	-0.099422	-0.298435	-0.144807	0.231451	-0.292897	0.00635862	-0.0784183	0.0672164	-0.00635862	0.0439267	0.262356	-0.416002	0.320097	Pum2	Mus musculus pumilio RNA-binding family member 2 (Pum2), transcript variant 1, mRNA [NM_001160219]	TCCACCTTCTAGTATGTTGGCATGGAACTTTAGAAAAATCTGACAATACAGAATAAAGAC	80913	NM_001160219	pumilio RNA-binding family member 2
A_55_P2152305	16	0.616167	0.840972	0.84409	0.327135	0.2136	0.142215	0.526193	0.719231	-0.295958	-0.279662	-0.21346	-0.215377	-0.450412	-0.599925	-0.142215	-0.467922	Atp5h	Mus musculus ATP synthase, H+ transporting, mitochondrial F0 complex, subunit D (Atp5h), mRNA [NM_027862]	ATGACTTGAATGAGATCTTCCCAGAAACCAAGCTGGACAAAAAGAAGTACCCGTACTGGC	71679	NM_027862	ATP synthase, H+ transporting, mitochondrial F0 complex, subunit D
A_55_P1957942	16	-0.344676	0.756752	-0.170954	-0.0821228	-0.123981	1.093	0.0721559	0.29253	1.17758	0.389377	0.258718	-0.0640674	-0.451606	0.0640674	-0.19826	-0.240676	Peg3os	Mus musculus Peg3 opposite strand (Peg3os), antisense RNA [NR_023846]	TTGCTCTTCTTTTCTTCAGCCTGGTTACTCAACCAGTGTGAGAATTCTGGTGTCTGGCAA	100169889	NR_023846	Peg3 opposite strand
A_55_P2905295	16	0.446449	0.442406	0.409939	-0.0342879	0.376719	-0.0776	0.166426	0.430689	-0.583427	-0.410167	-0.559239	-0.640462	-0.252793	-0.211762	0.0705495	0.0342879	Supv3l1	Mus musculus suppressor of var1, 3-like 1 (S. cerevisiae) (Supv3l1), mRNA [NM_181423]	GCAGAGAGAAAGTGGGGACACGGAGAAAGAAGAAGGACCCCGATTCCGATTAGGTTTTTT	338359	NM_181423	suppressor of var1, 3-like 1 (S. cerevisiae)
A_55_P1973563	16	-2.89899	-3.89239	-4.60805	-1.34553	-4.50235	-1.22382	-3.12192	-4.27609	1.63219	1.83306	1.82399	1.94808	1.66294	1.22382	1.84342	1.71038	5730559C18Rik	Mus musculus RIKEN cDNA 5730559C18 gene (5730559C18Rik), mRNA [NM_028872]	ATTAATTAACTTATTGGTCTTACCTAACAGCTATCTCGTGTGGTTGCACCGTGGCGGTGC	67313	NM_028872	RIKEN cDNA 5730559C18 gene
A_55_P2168218	16	-0.413958	0.687768	-0.239652	0.51658	0.979638	0.243282	0.00325298	2.17779	-0.33632	0.31995	0.189886	-0.133054	-0.520077	-0.00325298	-0.267022	-0.308796	4921539H07Rik	Mus musculus adult male testis cDNA, RIKEN full-length enriched library, clone:4921539H07 product:unclassifiable, full insert sequence. [AK019551]	CTTTGGAAAAAATTCAGGAAGTTGGTTCATTTGGGGACATTATTAACAAATAAGAGCAGG	78256	AK019551	RIKEN cDNA 4921539H07 gene
A_66_P116510	16	-0.272894	1.41875	-0.0983362	-0.00807524	-0.0486493	0.384761	0.144593	0.362617	-0.195147	0.460904	0.33116	0.00807571	-0.378657	0.138547	-0.125569	-0.167106	LOC102639814	PREDICTED: Mus musculus uncharacterized LOC102639814 (LOC102639814), transcript variant X3, ncRNA [XR_375204]	CTGCTGTTCACTTCCCTTGTGAGACAGCTCAGCAGCTTGTTCTCCAATAAACTTTTTCCA	102639814	XR_375204	uncharacterized LOC102639814
A_51_P290601	16	0.278419	0.0773263	0.0277953	-0.410818	0.135012	-0.258701	0.120868	0.22148	-0.495594	-0.269469	-0.208715	-0.373337	-0.0214372	-0.157542	0.144747	0.0214372	Znhit2	Mus musculus zinc finger, HIT domain containing 2 (Znhit2), mRNA [NM_013859]	TGTGATTGGTGGAGAGCGAGATCGACTTTACCGGGCTCGGAAGAAGTGCCAGTTCCTGCT	29805	NM_013859	zinc finger, HIT domain containing 2
A_52_P100381	16	-0.347057	0.755345	-0.171841	-0.0810161	0.56027	0.832523	0.0709419	0.287742	-0.269177	0.387092	0.327596	-0.065742	-0.452277	0.065742	-0.199497	-0.240302	Zbtb42	Mus musculus zinc finger and BTB domain containing 42 (Zbtb42), mRNA [NM_001100460]	GTGCACAGTTACTGTGAAATTAACAAAGAATGGTGACTGGTTATATGTTTATAACTGGCA	382639	NM_001100460	zinc finger and BTB domain containing 42
ERCC-00069_99	16	-0.362346	0.703222	-0.130242	-0.149822	2.13369	0.255887	-0.000113964	0.24492	0.000113487	0.355716	0.169031	-0.129676	-0.489694	0.00714207	-0.27638	-0.305485			ATACAAATCCGGTTCCAATGACTCATAGTACGCCGGTTAGTGGGAAATACGGCTGTCAAA
A_51_P187579	16	1.16403	1.70632	1.79866	0.943022	-0.191446	0.15289	1.34437	1.14141	-0.437504	-0.28083	-0.41793	-1.0562	-0.591119	-0.405563	0.134397	-0.134397	Gm31711	PREDICTED: Mus musculus predicted gene, 31711 (Gm31711), transcript variant X2, ncRNA [XR_382099]	TAAGAGTCTCTATGAAATCAATAAGGATGTCTTCCTCAGTGCCCAAGTACCTGGGACAAA	102634027	XR_382099	predicted gene, 31711
A_55_P2123841	16	-0.626234	-0.670768	-1.01972	0.235592	-0.556065	-0.0564241	-0.40051	-0.54953	0.88126	0.997304	1.12097	1.31869	0.787492	0.932055	-0.505073	0.0564241	Zfhx4	Mus musculus zinc finger homeodomain 4 (Zfhx4), mRNA [NM_030708]	CCGTATTACGGTAATAACATGGTTTCGAAAACTTTCTGTTTTTATTTTGTCACAGAGCTG	80892	NM_030708	zinc finger homeodomain 4
A_51_P359603	16	-1.85772	-1.90195	-1.58994	0.561409	-0.720425	-0.0977464	-2.22931	-2.10368	0.603435	-0.185985	0.525204	0.875434	1.02647	0.0977464	0.483477	1.03683	Itgb7	Mus musculus integrin beta 7 (Itgb7), mRNA [NM_013566]	ATTTTTCAGAGTGACCTTCAGAGGGCAGCAGCCATTCCCACCACACGAAGGGCTGGTCCT	16421	NM_013566	integrin beta 7
A_55_P2081571	16	-0.0485659	-0.127548	-0.348348	0.352605	-0.732862	0.0485659	-0.322398	0.0726471	-0.0659733	0.449374	0.693058	0.496634	-0.0886984	0.288134	0.440264	-0.0898819	Raver1	Mus musculus ribonucleoprotein, PTB-binding 1 (Raver1), mRNA [NM_027911]	CCCCACCCCCACCCCCTGCATAGACCTTTGCTGAATTAAAGTTTGTAAGTAAACGGTTTT	71766	NM_027911	ribonucleoprotein, PTB-binding 1
A_55_P1961894	16	-0.149408	-0.144984	0.0450573	-0.558064	-0.0723581	-0.235609	0.132874	0.223065	-0.445237	-0.134686	0.0446262	-0.0446262	0.226083	0.234148	0.389858	0.113962	Fbxw11	Mus musculus F-box and WD-40 domain protein 11 (Fbxw11), transcript variant 1, mRNA [NM_134015]	GTTAAAGCACTGGGGTAGTCTAATTCTAACTGGTAATTATGTTTGCCAATTATCTGTTTG	103583	NM_134015	F-box and WD-40 domain protein 11
A_66_P113176	16	-0.512952	0.590776	-0.335984	3.17769	2.52188	0.147707	-0.0929494	0.119672	-0.435064	0.2217	0.0929494	0.409454	-0.616775	-0.0960994	-0.364301	-0.352377	Ggn	Mus musculus gametogenetin (Ggn), transcript variant 1, mRNA [NM_182694]	GCACCACCCATGTTCATCTTCCCAGCGCCAAACAATGGCGAGCCTGTTCGCCCAGTGCCT	243897	NM_182694	gametogenetin
A_52_P641477	16	0.121403	-0.095552	-0.132473	0.348304	-0.304032	-0.110232	-0.457106	-0.284079	0.156358	0.0437341	0.284978	0.0688081	-0.0437341	0.0994668	-0.345294	0.294494	Wars2	Mus musculus tryptophanyl tRNA synthetase 2 (mitochondrial) (Wars2), mRNA [NM_027462]	TCTATTAGGAATACTGGGAATTGTATCTACCAGGCCAATTGCCTGTTTAGCTCTGTGGTC	70560	NM_027462	tryptophanyl tRNA synthetase 2 (mitochondrial)
A_52_P152219	16	-0.835586	-0.546983	-1.16834	0.299298	-0.335307	-0.0823724	-0.886899	-1.16337	1.16508	1.30736	1.33766	1.40073	1.0596	0.910951	-0.511332	0.0823724	Rpgrip1l	Mus musculus Rpgrip1-like (Rpgrip1l), mRNA [NM_173431]	CTGTCATGAGAAGCAGTTGACAAAAATAAGTTTTATGGTTTACAGTGTGGTTTACGTAGA	244585	NM_173431	Rpgrip1-like
A_65_P12392	16	-2.61196	-3.3627	-3.66614	-1.06812	-1.76302	-0.160106	-2.5495	-2.26147	0.169757	0.160106	0.439491	0.251464	0.84555	0.733665	1.0093	0.66047	Timp2	Mus musculus tissue inhibitor of metalloproteinase 2 (Timp2), mRNA [NM_011594]	TAATTGCAGGAAAGGCAGAAGGAGATGGCAAGATGCACATTACCCTCTGTGACTTCATTG	21858	NM_011594	tissue inhibitor of metalloproteinase 2
A_55_P2167930	16	-0.277884	0.826411	-0.100256	-0.00525141	-0.0428157	0.383885	0.143184	0.353417	-0.200047	0.456936	0.328521	0.00525141	-0.381299	0.140685	-0.128925	-0.166253	Dmd	dystrophin, muscular dystrophy [Source:MGI Symbol;Acc:MGI:94909] [ENSMUST00000156107]	TAGATCTTCATTACTTCCGTTCTCAAGAAACGTAATTTCAGGCCTCTATTTTGTTAACTC	13405	AK149002	dystrophin, muscular dystrophy
A_55_P2119145	16	1.59009	1.01549	0.275114	-0.0863214	2.07138	0.361596	0.053709	1.19263	-0.0537086	-0.392058	-0.268728	0.683001	-1.45994	-1.32449	-1.59444	-1.63142	Gm36913	PREDICTED: Mus musculus predicted gene, 36913 (Gm36913), transcript variant X1, ncRNA [XR_386542]	GACCCTGGCTTCTAACAACCAGCTCAAGAGAAGTTCCTAGTGATTAAATTAATAAACTGA	102640980	XR_386542	predicted gene, 36913
A_66_P122652	16	0.0933981	-0.143378	-0.142807	-0.0935631	-0.064127	-0.274404	-0.235917	-0.214193	0.428143	0.0815439	0.381786	0.0807991	-0.05653	0.05653	0.243356	0.351024	Pih1d1	Mus musculus PIH1 domain containing 1 (Pih1d1), transcript variant 1, mRNA [NM_029406]	AGGCCCCCAGCAACTGTATCATCTGGATGCCACTGTTCCCCTGAGGATCAACAGTGAGGC	68845	NM_029406	PIH1 domain containing 1
A_55_P2035394	16	0.227235	0.843309	-0.866893	-0.770625	1.61103	0.186234	-0.402076	0.884608	0.786989	0.615826	0.385155	-0.761511	-0.186234	-0.625199	-0.895759	-0.893244	Vmn2r12	Mus musculus vomeronasal 2, receptor 12 (Vmn2r12), mRNA [NM_001104623]	AGTGCAGGCTTGCTAGGGTGCATCTTTCTCCCAAAATGTTGTGTTATCTTATTAGACTAG	627569	NM_001104623	vomeronasal 2, receptor 12
A_66_P126719	16	1.30153	0.874468	1.01182	0.849086	0.618075	0.0393012	0.740713	0.578628	-0.11543	-0.174626	-0.0393012	-0.214496	-1.74684	-1.76732	-1.16841	-1.56964	Rdm1	Mus musculus RAD52 motif 1 (Rdm1), mRNA [NM_025654]	GAAGAGGAAGACAGCTCAGAAGCTTGCCTTCCAGGCGGCTGTATCAGATGCCTTCCAGAA	66599	NM_025654	RAD52 motif 1
A_51_P228706	16	-0.421115	0.820445	-0.24327	-0.146059	-0.18257	0.241692	0.00104713	0.208513	0.308598	0.313663	0.185415	-0.137911	-0.52458	-0.00104713	-0.272223	0.264894	Kcnc4	Mus musculus potassium voltage gated channel, Shaw-related subfamily, member 4 (Kcnc4), mRNA [NM_145922]	GGGGGAATTTCATTTCTTTTGTGTGTCTCCTTTGTCCATTTCTTTTCAAAGATGCTGCTG	99738	NM_145922	potassium voltage gated channel, Shaw-related subfamily, member 4
A_55_P2000894	16	0.148023	-0.0390081	0.0390081	-0.374819	-0.27836	-0.306699	-0.35496	-0.280631	0.162492	0.0973415	0.0944872	0.304835	-0.0557461	-0.168013	0.209131	0.0899792			CGTTGCAGGAAGACGAGAGAGAGAGGAGAGATAATTACGTCCCTGAGGTCTCAGCCCTAG
A_55_P2008492	16	-0.351752	0.752995	-0.174031	-0.0760059	0.654422	0.311286	0.0707355	0.27724	-0.274293	0.382874	0.254635	-0.0687718	-0.455354	0.0687718	-0.203064	-0.237844	Gm10468	Mus musculus 2 cells egg cDNA, RIKEN full-length enriched library, clone:B020047L16 product:hypothetical protein, full insert sequence. [AK139962]	CGTCTATAGCATGCATCATCCTCAATATCATCAGAAAGGCTTGAAAGTATAGACTTAAAT	100125952	AK139962	predicted gene 10468
A_55_P2151728	16	-0.625896	0.478823	-0.448294	-0.349641	3.41742	3.25873	0.73897	0.00262499	1.27064	0.108628	-0.00262499	1.22085	-0.729681	-0.205311	-0.477338	-0.511767	Olfr11	Mus musculus olfactory receptor 11 (Olfr11), mRNA [NM_146542]	AAAGAGGTAAAGGACGCCTTTAAAAGGTTGATCAAGAGAGTCTTCTTAAGCAAAAACTAA	218066	NM_146542	olfactory receptor 11
A_55_P2902822	16	-1.94156	-2.26092	-2.54099	-0.694275	-2.62236	-1.17053	-3.4559	-2.30951	1.1447	1.47248	1.64927	1.55566	0.952716	1.03188	1.48828	0.694275	Serpine2	Mus musculus serine (or cysteine) peptidase inhibitor, clade E, member 2 (Serpine2), mRNA [NM_009255]	CGTGTGTTGTTTCTGTTGCTGTTGCTTTTGTTGTTTTATATACTGCATGTGTTCACTAAA	20720	NM_009255	serine (or cysteine) peptidase inhibitor, clade E, member 2
A_55_P2075220	16	-0.513301	0.591365	-0.336059	-0.236503	2.59418	0.923645	3.51902	0.114471	-0.097044	0.220944	0.092577	0.792893	-0.617472	-0.092577	-0.36512	-0.39874	Kcnab2	Mus musculus potassium voltage-gated channel, shaker-related subfamily, beta member 2 (Kcnab2), transcript variant 1, mRNA [NM_001252656]	TTCACTGGATACTGTCCGACAACGGATGCCAGGGGATGGCATCAGTTAGGGGGACATCCA	16498	NM_001252656	potassium voltage-gated channel, shaker-related subfamily, beta member 2
ERCC-00085_231	16	-0.236216	0.731492	-0.213735	-0.104382	1.15256	0.295755	0.0356426	0.263173	-0.255672	0.368183	0.234449	-0.0356431	-0.496128	0.0675917	-0.219493	-0.218657			GAATTATAAGTCGGATACTTGCCTTAAGTCGCATCTGAATCATAGCCGCTCCATTGCCGA
ERCC-00148_99	16	0.309082	0.48339	0.488207	-0.112674	0.631362	0.0658691	0.258899	0.333004	-0.231059	-0.359124	-0.101053	-0.0989831	-0.435048	-0.432657	0.124214	-0.0658691			CAAATGGAAGTAGCTTCCACAGTTTGTAACAAGCCGTGCCTGCGCATGTTATTTACCAAT
A_52_P227469	16	0.386981	0.104818	0.47977	-0.367235	3.81985	0.0329499	-0.576808	1.37775	1.31081	-0.0329494	-0.297415	-0.718041	-1.10448	-0.578787	0.508584	-0.884521	Adam28	Mus musculus a disintegrin and metallopeptidase domain 28 (Adam28), transcript variant 2, mRNA [NM_183366]	GTGCCCTGGGGGAATGCTGTGAGAAATGCCAACTTAAAAAACCTGGGGTTGTGTGCAGAG	13522	NM_183366	a disintegrin and metallopeptidase domain 28
A_51_P160293	16	-0.279314	0.824812	-0.103329	-0.00172043	-0.036211	1.47606	0.143297	0.346654	-0.203048	0.495277	0.32532	0.00172043	-0.384548	0.141218	-0.132253	-0.164298	Gm35405	PREDICTED: Mus musculus predicted gene, 35405 (Gm35405), transcript variant X2, misc_RNA [XR_872200]	GAATCTTTGTAGTGATTTGACATTAGATGCTTCTTCTTGATGAGTAAACTTTAGGAGAGG	102638972	XR_872200	predicted gene, 35405
A_30_P01018536	16	-0.421479	0.762859	-0.245885	-0.143669	1.96418	1.39153	0.0010643	0.204014	0.144959	0.311618	0.182777	-0.140803	-0.527077	-0.00106382	-0.274738	-0.306411		lincRNA:chr11:114686321-114705990 forward strand	AGGTATGTCTGGACTATAGGGTGAAACCCTAGCCAGCCAACACTGCCACTAACAAAATAA
A_51_P147085	16	0.160374	-0.362203	-0.0285563	-0.185518	-0.137475	-0.0704551	0.125908	0.11667	-0.120056	-0.116468	0.0285563	0.102824	0.129102	0.163649	0.133276	-0.0945802	Nfatc3	Mus musculus nuclear factor of activated T cells, cytoplasmic, calcineurin dependent 3 (Nfatc3), mRNA [NM_010901]	TTAAATAGGATACTTTTATATGATGGGTGCTTTGAGTGTGAATGCAGCAGGCTCTATCTC	18021	NM_010901	nuclear factor of activated T cells, cytoplasmic, calcineurin dependent 3
A_30_P01029081	16	-0.0836303	-0.198604	0.267755	0.359792	-0.0175216	0.26559	-0.155323	-0.147078	-0.0472648	0.299185	-0.0535181	0.0160491	0.0548103	0.149414	-0.0160491	0.35815		lincRNA:chr13:12792150-12869825 reverse strand	TCTGTTGAGGGTTTTGGTGGCTTCATTGGCTCCTTTCCGAAGCTGCTTGTAGTTACATGA
A_55_P2739989	16	0.399738	0.545459	0.506673	0.141364	-0.467149	-0.245655	0.555993	0.451525	-0.0218353	-0.379024	0.0218353	0.0993967	-0.211162	-0.367511	-0.124708	-0.669881	Fads2	Mus musculus cDNA, clone:Y1G0109D13, strand:unspecified. [AK192544]	AGTTCTCTCATGCCCACCATCACAACTCCAGACCATAGGGTTTGTACAGGTTCTATTTCA	56473	AK192544	fatty acid desaturase 2
A_55_P2000062	16	-0.600803	-0.41418	-0.341371	-0.566845	1.08537	0.853551	1.50593	1.5628	-0.935011	-0.612108	-0.416613	-0.309116	0.956731	0.518337	0.643545	0.309116	Irf1	Mus musculus interferon regulatory factor 1 (Irf1), transcript variant 1, mRNA [NM_008390]	CTGCTAAATGGTGTTTGGTCATGTGGTGGACCTGTGTAAATATGTATATTTGTCTTTTTA	16362	NM_008390	interferon regulatory factor 1
A_55_P2112403	16	-0.161143	0.710831	0.34875	0.565046	-0.8239	0.021281	-0.00315738	0.592153	0.00315738	1.12288	-0.403833	0.0870259	-1.51015	-1.71546	-1.62961	-0.584849	Olfr1008	Mus musculus olfactory receptor 1008 (Olfr1008), mRNA [NM_146866]	TGAATTTGCTCTCCTCTCTTCTGATAGTCCTTGGATTATATGTCCTGATTCTGATAGCCA	258866	NM_146866	olfactory receptor 1008
A_55_P2715919	16	-0.511134	0.591354	0.579726	-0.233435	3.28237	0.150457	-0.0898232	0.111228	0.54831	0.2197	0.0898228	-0.127606	-0.619388	-0.0923843	-0.367147	-0.39632	Daw1	dynein assembly factor with WDR repeat domains 1 [Source:MGI Symbol;Acc:MGI:1923089] [ENSMUST00000133079]	AATAGTCACAGCCAGCACACCAGTATTGATACATTGCCATCGACGCATCAAGTCCATTCT	71227		dynein assembly factor with WDR repeat domains 1
A_51_P198645	16	-1.2082	-2.13878	-0.631168	-0.904397	1.61192	-0.700507	-2.81988	-1.5865	0.649363	0.126234	0.56121	0.532273	-0.00644302	0.00644302	0.324179	0.638506	Parvb	Mus musculus parvin, beta (Parvb), mRNA [NM_133167]	TGGGATGCGGTGACATTAAAGAGCCACACTGACAAAATACCCGGGACTGGAAGGTTCTGT	170736	NM_133167	parvin, beta
ERCC-00046_63	16	-0.429337	0.62865	0.0410891	-0.0410891	3.33332	0.209492	-0.0629425	0.165027	0.408897	0.288094	0.165031	-0.188706	-0.54281	-0.0464535	-0.245905	-0.301699			GGATTAAAGATAGGGAAGTTGTTGAAGTTATTGGCTGTGAGAGAGTGCCATTGAATGAAA
A_55_P2137688	16	-0.276176	0.825275	-0.106076	0.00114536	-0.0305948	2.06643	0.144335	0.344558	-0.202774	0.453305	0.322701	-0.00114536	-0.386065	0.141391	-0.133869	-0.161665	Cga	Mus musculus glycoprotein hormones, alpha subunit (Cga), mRNA [NM_009889]	TGCAGTCTCTTCTCGTTAGGGAAATATGTAGTATTTACCACGGTTCCGTCAGAAATAAAG	12640	NM_009889	glycoprotein hormones, alpha subunit
A_55_P2003488	16	-0.347121	0.753887	-0.177879	-0.0699973	1.26506	2.43678	0.0729241	1.9543	-0.274185	0.381905	0.250934	-0.0728936	-0.457611	0.0699973	-0.205352	-0.232791		T cell receptor beta, variable 10 [Source:MGI Symbol;Acc:MGI:98584] [ENSMUST00000103265]	AAGCTCATTTGAATCTTCGAATCAAGTCTGTAGAGCCGGAGGACTCTGCTGTGTATCTCT		X93075
A_55_P1995210	16	0.165083	0.114559	0.11358	-0.0857987	-0.243795	-0.345039	-0.225199	-0.180907	0.31699	0.122138	0.235497	0.349774	-0.164022	-0.385963	0.0202737	-0.0202737		predicted gene 11849 [Source:MGI Symbol;Acc:MGI:3652012] [ENSMUST00000121293]	AGGACTAATGGAAAAAAGTTTGAGCTGTTGGAGCCCATTCCATATGAATTCGTGGCCTAA
A_55_P2185362	16	0.389131	0.186234	1.24539	-0.63748	4.41976	-0.254616	0.566995	0.781902	1.85992	-0.186234	-0.317687	-0.64149	-1.02577	0.835975	-0.238187	-0.684207	Slc25a18	PREDICTED: Mus musculus solute carrier family 25 (mitochondrial carrier), member 18 (Slc25a18), transcript variant X3, mRNA [XM_006507131]	GGAGAGTGGTTGGGGGGAAATTGTACACTGAAAGAGTTCAGCTTTTAAAAAATAATTATT	71803	XM_006507131	solute carrier family 25 (mitochondrial carrier), member 18
A_55_P2137783	16	-0.21789	-0.348735	0.126561	-0.131747	0.502917	-0.093473	0.227943	0.0260034	0.193193	-0.267181	-0.0260034	-0.0668731	0.126539	0.142516	-0.438886	0.367472	Rad50	Mus musculus RAD50 homolog (S. cerevisiae) (Rad50), mRNA [NM_009012]	TTTTCATGAACTTGTGAAAGAGAGACAGGAAAGAGAAGCTAAAACTGCCAGCCAGCTCTT	19360	NM_009012	RAD50 homolog (S. cerevisiae)
A_55_P2186629	16	-0.736746	-0.189282	-0.688484	-0.579484	-0.11779	-0.630143	-0.870429	-0.670805	0.790856	0.498782	0.233838	1.27147	0.186243	0.11779	0.612576	0.416494	Gm5414	Mus musculus predicted gene 5414 (Gm5414), mRNA [NM_001003670]	TCTTGAGTGTCAACATATACCTTGATGTGGAAATCACCACTTACAGGAAGCTGCTGGAGG	406223	NM_001003670	predicted gene 5414
A_51_P376333	16	-0.31917	0.643545	0.130194	-0.179743	2.28509	0.202675	-0.0376391	0.304872	-0.384343	0.270641	0.699668	0.0376391	-0.569152	-0.0410008	-0.316952	-0.342228	Fstl4	Mus musculus follistatin-like 4 (Fstl4), mRNA [NM_177059]	ATCATCAACCATATCAGGTTTGGCTTCATCTTCAACAAGACTGACCCTGCTGTCCACAAA	320027	NM_177059	follistatin-like 4
A_55_P2046423	16	-0.504749	0.791787	0.215321	-0.229641	3.18485	0.152497	-0.0877032	0.11166	0.194349	0.510168	0.0877037	-0.23611	-0.619506	-0.0912957	-0.36743	-0.392262	Lcn3	Mus musculus lipocalin 3 (Lcn3), mRNA [NM_010694]	AAGGTGTTCACACAGATAAAGGGACTTGTAGCAGAGAACCTGGTCATACTTGAGCAGATG	16820	NM_010694	lipocalin 3
A_66_P105032	16	0.145052	0.149958	0.307792	0.231917	1.13633	0.646185	0.532496	0.907613	-0.145052	-0.848463	-1.2195	-1.41507	-1.18606	-0.87324	-0.830309	-1.69314	Gm13889	Mus musculus predicted gene 13889 (Gm13889), mRNA [NM_001145034]	ACCTGGATGTTGTCTGTGAGGAGTCTAAATGGACACAAATAAAGCCAATATATTTACACT	620695	NM_001145034	predicted gene 13889
A_52_P545613	16	-0.342983	0.754022	-0.181787	-0.0689955	0.140946	0.313065	0.0727344	0.272041	-0.273776	0.380595	0.247218	-0.0765619	-0.459408	0.0689955	-0.207228	-0.231205	Fcgr2b	Mus musculus Fc receptor, IgG, low affinity IIb (Fcgr2b), transcript variant 2, mRNA [NM_010187]	TCGCAGCCATTGTTATTATCCTAGTATCCTTGGTCTATCTCAAGAAAAAGCAGGTTCCAG	14130	NM_010187	Fc receptor, IgG, low affinity IIb
A_30_P01022188	16	-0.460726	0.885674	-0.433118	0.135416	1.31495	-0.16697	-0.385491	0.575621	0.101408	0.697281	-0.101408	0.404285	-1.05377	-0.303929	0.117275	-0.880475		lincRNA:chr17:79959134-79972206 forward strand	AAGAAGATCCTGTGCCGCCTCTTTTGGGTCTTTGTCCATGTCTACATTCATCACTTTGAC
A_55_P2743485	16	-0.337328	0.758539	-0.178447	0.388164	-0.0926557	1.19972	0.0770941	0.477172	-0.269184	0.963409	0.250561	-0.0731111	-0.455382	0.0731111	-0.203264	-0.226334	Csf2rb	Mus musculus colony stimulating factor 2 receptor, beta, low-affinity (granulocyte-macrophage) (Csf2rb), mRNA [NM_007780]	TCTGTGTTCTGAGACTGAGGACCTAGTCCAGGACTTGTCTGTCAAAAAGTTTCCCTATCA	12983	NM_007780	colony stimulating factor 2 receptor, beta, low-affinity (granulocyte-macrophage)
A_55_P2013780	16	0.473131	-0.958695	0.240018	0.603027	-0.129039	0.093667	-0.125412	-0.093667	0.45709	0.299418	0.288757	0.290581	-1.41966	-0.459945	-0.428623	-1.12841			TGTTCTGAGTACCGCCCCAAAATCAAAGGCGATCATTCTGGCTTATCTATTGGCGATGTT
A_66_P114412	16	0.257162	-0.340476	0.217449	-0.0855284	-0.0362239	-0.434546	-0.431003	-0.449482	0.464985	0.351276	0.14475	0.299672	0.0924478	-0.283203	0.0362239	-0.0405765	Pgm3	Mus musculus phosphoglucomutase 3 (Pgm3), transcript variant 2, mRNA [NM_001163746]	TTCATCTCATAGATGGAGACAAGATAGCGACGTTAATTAGCAGTTTCCTTAAAGAGCTAC	109785	NM_001163746	phosphoglucomutase 3
A_55_P2721737	16	-0.59806	1.02733	1.47854	1.26316	1.36934	0.0546989	-0.185668	0.013742	1.16094	1.50501	-0.0137415	-0.0316892	-0.718712	-0.19003	-0.466662	-0.488357	Wdpcp	WD repeat containing planar cell polarity effector [Source:MGI Symbol;Acc:MGI:2144467] [ENSMUST00000128794]	TTCCTCAGAGCTGTTGTGTGGCAAGCAGATACATTCTACTAAGAAATGTTTGTTCTGCTG	216560		WD repeat containing planar cell polarity effector
A_52_P232453	16	1.37993	1.15827	1.5575	0.554862	0.621606	0.0500925	1.0524	0.930218	-1.28831	-0.477578	-0.858831	-0.678705	-0.335677	-0.118216	-0.0500925	-0.178846	Nars2	Mus musculus asparaginyl-tRNA synthetase 2 (mitochondrial)(putative) (Nars2), mRNA [NM_153591]	AAATAGAAATGGTCTTGATCATCTTAAGTCAAAGGCTTTTCATGGACAGATAAACTCCCC	244141	NM_153591	asparaginyl-tRNA synthetase 2 (mitochondrial)(putative)
A_55_P2021065	16	0.00818014	0.359691	0.280337	0.322077	-0.216379	-0.00636482	0.0958676	0.0260906	0.00636482	0.182305	-0.323372	-0.630873	-0.665502	-0.509055	-1.85139	-0.697221	E130308A19Rik	Mus musculus RIKEN cDNA E130308A19 gene (E130308A19Rik), transcript variant 1, mRNA [NM_153158]	CACTCCAGCAGTGGCAATTTCATTGTCTCCTCCTATGACTCTTCCTCGGACACGGCCTGA	230259	NM_153158	RIKEN cDNA E130308A19 gene
A_55_P2736859	16	-0.5101	0.582017	2.00022	-0.240652	4.43065	0.14056	-0.0998373	0.0998373	2.44372	0.89921	0.779927	-0.252777	-0.633494	-0.104655	-0.381361	-0.401882	Notch2	notch 2 [Source:MGI Symbol;Acc:MGI:97364] [ENSMUST00000198324]	CCATGATTGCAGAGAAAGTAGGAGACAACTGGGGTGGTCAGAGCAGAGCAGACCAAGTCA	18129	AK157200	notch 2
A_55_P2108938	16	0.00922489	-0.0998154	-0.036231	-0.00922489	-0.248054	-0.25889	-0.143961	-0.0751572	0.0459166	0.367168	0.372702	0.277388	0.185411	0.106937	0.520123	-0.010747	Hps5	Mus musculus Hermansky-Pudlak syndrome 5 homolog (human) (Hps5), transcript variant 1, mRNA [NM_001005247]	CAAGCCATGTAACTGGATTGTCATTTATGAAGCTTTATGTAGCCTGTTATGTTGGTAATA	246694	NM_001005247	Hermansky-Pudlak syndrome 5 homolog (human)
A_55_P1994302	16	0.0753162	0.806557	0.542042	0.113579	0.775772	-0.0753162	0.563205	0.515122	-0.624522	-1.02098	0.503995	-0.580545	-0.859083	-0.782984	-0.592789	-0.561657		predicted gene 2673 [Source:MGI Symbol;Acc:MGI:3780842] [ENSMUST00000120958]	AATTAAAAAGAAGTTTCCTTTGCAAATTGGAAGGGTGGCCCTGGGCAGTGAGGCTAGTCT
A_55_P2744444	16	-1.12877	-2.12534	-1.46051	-0.493754	-1.06251	-0.359004	-1.45267	-1.40506	0.423991	0.461198	0.621337	0.732782	0.359004	0.513988	0.582605	0.417482	Epb4.1l3	Mus musculus erythrocyte protein band 4.1-like 3 (Epb4.1l3), mRNA [NM_013813]	ACCAAAACTGTGAAAGGAGGCATTTCGGAGACGAGGATTGAGAAGCGAATAGTCATCACA	13823	NM_013813	erythrocyte protein band 4.1 like 3
A_52_P304858	16	0.0864186	-0.208376	0.000543118	-0.130057	-0.175941	-0.104336	-0.103912	-0.0237918	-0.23569	0.153504	0.568449	-0.000543118	0.311418	0.512287	0.753024	0.0727859	Gnb1	Mus musculus guanine nucleotide binding protein (G protein), beta 1 (Gnb1), transcript variant 1, mRNA [NM_008142]	CTTGAGTAGTGGGATAAGTCACTGTTTTCTTTACAAAACAAAACAGTCCTGTTGGGAATG	14688	NM_008142	guanine nucleotide binding protein (G protein), beta 1
A_30_P01027185	16	-0.258982	0.829944	-0.113961	0.00730515	-0.0181732	2.43992	0.147769	3.1808	-0.197498	0.453863	0.315299	-0.00730562	-0.387063	0.142168	-0.13479	-0.153157		lincRNA:chr1:115829055-115854155 forward strand	TTTTGCTAGGGGGACACATCTCCCCATTTTCACTTTTGTATACTTTCAGCCCAGTGCTGT
A_55_P2868879	16	-1.96492	-0.346525	0.0788252	-0.287602	-0.643661	-0.948887	0.115168	3.3853	0.806054	1.84869	0.640635	-0.416862	0.328277	-0.0788252	-0.161177	0.612744	Sfxn5	sideroflexin 5 [Source:MGI Symbol;Acc:MGI:2137681] [ENSMUST00000134392]	CTAAATAGATTTGGCAATGCCTGGGGCTCTTGCTTTAGAATAAAAAAGAAATCCCGTCTG	94282	BB129614	sideroflexin 5
A_51_P169745	16	-1.27919	-1.70775	-2.00278	-0.0238333	-1.4639	-0.698549	-1.74117	-1.52303	0.899279	0.817925	0.98129	0.620498	0.0238333	0.0764418	0.592778	0.161759	Tuba1a	Mus musculus tubulin, alpha 1A (Tuba1a), mRNA [NM_011653]	TTCATACAGTTACTGACTTATGAATGATTGATTTTGACAGAGACCCCAAGCTGCCCATTT	22142	NM_011653	tubulin, alpha 1A
A_55_P2412349	16	-0.331543	0.755564	-0.190325	-0.0670981	0.649401	0.313522	0.0732079	0.274308	-0.271965	0.378795	0.238993	-0.0830593	-0.462437	0.0670986	-0.209971	-0.227096	AW111846	Mus musculus adult male liver tumor cDNA, RIKEN full-length enriched library, clone:C730016I12 product:unclassifiable, full insert sequence. [AK050111]	GGTGCCTGACACCAATGGATTAAAATGTAACTTCTGAACAACTACCTTCTAACAAAATAA	102293	AK050111	expressed sequence AW111846
A_52_P682099	16	0.071245	-1.33161	-0.0285428	-0.0818393	0.566147	0.0833352	-0.508175	-0.184518	0.137583	0.0285428	0.423822	0.268218	0.0450032	-0.0306451	-0.132801	-0.288164	Fam149b	PREDICTED: Mus musculus family with sequence similarity 149, member B (Fam149b), transcript variant X6, misc_RNA [XR_383123]	TGTGTAGTCCCAAAGGAGAAGACTCTCTGATGAGTCTGTGTCTAGGGATTCAGATGATCA	105428	XR_383123	family with sequence similarity 149, member B
A_51_P509629	16	0.0216894	-0.236609	0.180462	0.751472	-1.55544	-1.25697	-0.0206723	-0.712101	1.37955	0.430017	0.765856	1.95483	-0.0850606	0.0206723	-1.23262	-0.0748129	Dnmbp	Mus musculus adult male testis cDNA, RIKEN full-length enriched library, clone:4930565I18 product:unclassifiable, full insert sequence. [AK076939]	CTTCTTTAGGTCTCTCCTTCTATCTTAAAGATTTGCCTTATTTTTTCTTTATTTTCCCTT	71972	AK076939	dynamin binding protein
A_52_P180565	16	1.07657	0.855031	0.702925	0.00485563	0.663412	-0.0698962	0.935396	1.17399	-0.846171	-0.641823	-0.465892	-0.566256	-0.00485563	-0.167333	0.0736871	-0.0839143	2310061I04Rik	Mus musculus RIKEN cDNA 2310061I04 gene (2310061I04Rik), mRNA [NM_001033630]	GTGATAAAGAGGATCTTTACCGGACCTTCGATGCCTTTTCCACCTTCTACCTGAATTCCA	69662	NM_001033630	RIKEN cDNA 2310061I04 gene
A_55_P2132942	16	0.059154	0.0383859	-0.149928	-0.094584	-0.222916	-0.117215	0.0368934	-0.34665	-0.125135	0.214693	0.149026	-0.0140414	-0.0842662	0.0273213	0.255516	0.0140414	Adal	Mus musculus adenosine deaminase-like (Adal), transcript variant 2, mRNA [NM_001290811]	AGAGGAAATAACCCTTTCCTCCTTACATTACATTTGGTTATGGTGTTTTGTCACAGCATT	75894	NM_001290811	adenosine deaminase-like
A_55_P2106039	16	-0.0125651	-0.11007	-0.144024	0.0896583	-0.181486	-0.0671258	-0.644253	-0.175231	0.213745	0.215143	0.0642819	-0.132488	0.0125651	0.11767	0.590006	0.228635	Map3k6	Mus musculus mitogen-activated protein kinase kinase kinase 6 (Map3k6), mRNA [NM_016693]	ACAGATACGGATGGATGAACAGAGAAGACACAAACAGCTTTGGACACACCTGTCCTAGAA	53608	NM_016693	mitogen-activated protein kinase kinase kinase 6
A_55_P2744122	16	-0.252137	0.831726	-0.117981	0.00897026	-0.0159516	0.38922	0.149293	1.11043	-0.196278	0.453516	0.311319	-0.00897026	-0.388398	0.141773	-0.135316	-0.150125	Gm5108	Mus musculus predicted gene 5108 (Gm5108), mRNA [NM_001256184]	TCTGGACAAGACAGCATGAGTATCCATTACCTCATGACAGCTGTATCTGTCTGAATGGGT	330097	NM_001256184	predicted gene 5108
A_55_P2348582	16	-0.583155	0.500267	-0.450023	-0.322448	1.97069	0.0577283	-0.182115	0.020762	0.682922	0.121769	-0.020762	0.0710282	-0.720242	0.0585632	-0.466992	-0.481496	LOC105247671	PREDICTED: Mus musculus uncharacterized LOC105247671 (LOC105247671), transcript variant X2, ncRNA [XR_888659]	CAGGCCTGCAGGTGAACATGCGGGTAGAATGTTGTATACATAACAAATAAATCTTTATTT	105247671	XR_888659	uncharacterized LOC105247671
A_55_P2494188	16	-0.251065	0.831905	-0.118966	0.00920725	-0.0159421	0.685203	0.149578	0.35275	-0.196379	0.453184	0.310312	-0.00920725	-0.388998	0.141531	-0.135582	-0.149706	Xkr4	Mus musculus X Kell blood group precursor related family member 4 (Xkr4), mRNA [NM_001011874]	TGTTTTCGGTGTCCTTGGTCATGGTGCTTTTTGTTGCATTAAAAGTGCCGGTCAAACTTT	497097	NM_001011874	X Kell blood group precursor related family member 4
A_55_P2713745	16	0.17978	0.672839	0.268849	-0.0358505	-0.38857	-0.71923	-0.448032	-0.77416	0.34618	0.55324	0.647686	0.106385	-0.671621	-0.496485	0.0358505	-0.316239	Ift46	intraflagellar transport 46 [Source:MGI Symbol;Acc:MGI:1923818] [ENSMUST00000133167]	TTAAACATCAACTAATGAAAAGATTCTTCCTCTAAGGCCCTCCTTTTTCTGCCGCTCTTC	76568		intraflagellar transport 46
A_52_P134899	16	0.813727	0.796121	0.651299	0.511869	0.802829	-0.666756	-0.86169	-0.201052	0.0687973	0.115545	-0.0687973	0.346187	-0.56356	-1.39393	-0.464245	-0.57822	Zfp2	Mus musculus zinc finger protein 2 (Zfp2), transcript variant 4, mRNA [NM_001044698]	TATGGAATACACAGCAGGGCATCAGCCGTCCAAACCAAATGTGATCTCGGAGCTGGGACA	22678	NM_001044698	zinc finger protein 2
A_51_P462870	16	0.0350556	0.604584	1.19873	0.828041	1.82115	-0.114328	-0.156292	-0.0350556	0.586627	0.254117	-0.562101	-0.0862665	0.618274	-0.255002	-0.886079	-0.125982	Mkl2	Mus musculus MKL/myocardin-like 2 (Mkl2), transcript variant 2, mRNA [NM_181860]	CCAGCCTCTCATGGAATACTGCACTTAAAAACAGTCAGTCCACATCTCTCATGGTGTTGA	239719	NM_181860	MKL/myocardin-like 2
A_51_P234956	16	-0.395072	0.686617	-0.266471	-0.136014	3.04328	0.243758	0.00468111	0.208997	-0.342545	0.306851	0.162729	0.910626	-0.535997	-0.00468111	-0.281753	-0.294547	Xcl1	Mus musculus chemokine (C motif) ligand 1 (Xcl1), mRNA [NM_008510]	TCACCAAACGAGGACTAAAAATTTGTGCTGATCCAGAAGCCAAATGGGTGAAAGCAGCGA	16963	NM_008510	chemokine (C motif) ligand 1
A_66_P111248	16	-0.324478	0.756967	-0.196546	-0.0655494	0.382312	0.314116	0.0752039	0.279821	-0.272433	0.376946	0.232564	-0.0844984	-0.466084	0.0655499	-0.211565	-0.224088	LOC105246305	PREDICTED: Mus musculus uncharacterized LOC105246305 (LOC105246305), ncRNA [XR_876920]	AATCAACTCTATTCCCAATTTCTTTCCGTCTGGTTGCTCCCAATAAAGCTTTGATTAGTG	105246305	XR_876920	uncharacterized LOC105246305
A_51_P390377	16	0.190715	-0.126936	-0.00203562	-0.148338	0.0566945	-0.371964	0.254682	0.168547	-0.0302815	-0.020391	0.169483	0.00203562	-0.118829	0.0493579	0.155756	-0.345837	Rcor3	Mus musculus REST corepressor 3 (Rcor3), transcript variant 1, mRNA [NM_144814]	TAATTACGCTGGACAAAGGCTCACCTATCATTGTACCAGTGCTCATCTGACTGATCCAAA	214742	NM_144814	REST corepressor 3
A_52_P1035446	16	-0.249364	0.831794	-0.122624	0.00946379	-0.0178399	0.388853	0.150414	0.355638	-0.198226	0.451297	0.30645	-0.00946379	-0.392187	0.139978	-0.137105	-0.149001	4930474H20Rik	Mus musculus RIKEN cDNA 4930474H20 gene (4930474H20Rik), long non-coding RNA [NR_045712]	CTTGAACACACTTCTTTCTGAAACATTCAGTGACATGAATCTGGTATTAATTCTGAACCT	74967	NR_045712	RIKEN cDNA 4930474H20 gene
A_51_P299527	16	-0.4778	0.603483	0.941521	-0.218926	3.44674	0.160511	-0.0776725	0.127832	0.338603	2.23596	0.0776725	-0.237669	-0.62105	-0.0885525	-0.365643	-0.377217	Slc22a26	Mus musculus mRNA for putative integral membrane transport protein. [AJ132857]	CCCCCTGCAAAATAAGAAAGCTGCAAAAGAGTTCTGCAAACCTCAATGTATCAGAAGCAC	236149	AJ132857	solute carrier family 22 (organic cation transporter), member 26
ERCC-00163_81	16	-0.327617	0.743726	-0.117054	-0.133044	1.51938	0.291762	0.00783586	0.249728	-0.00783586	0.428854	0.219175	-0.0597472	-0.328281	0.0609622	-0.215513	-0.19996			CGAATATCGTAAGACATCCGCGAGCGACTGTAAACTAATCGGGGAACTTATTATAGAGCC
A_30_P01028494	16	-0.323976	0.757237	-0.198393	-0.0648356	2.58413	0.31422	0.076642	0.282824	-0.274018	0.375916	1.33811	-0.0832901	-0.468274	0.064836	-0.212203	-0.223346		lincRNA:chr3:26975624-26988699 forward strand	TTTCTGGCTCAGGTTACGGTGAGCGCGGCTGCCAATGTCAGCATACAAAATGGCATGGCG
A_55_P1958133	16	-0.0276732	0.218259	-0.211381	0.0483756	-0.353657	0.13107	0.0891967	0.394764	-0.199561	-0.0997052	0.307732	0.215439	-0.387634	-0.00311232	0.00311232	-0.15595	Zfp692	Mus musculus 7 days neonate cerebellum cDNA, RIKEN full-length enriched library, clone:A730082L10 product:hypothetical protein, full insert sequence. [AK080545]	GGGCCTGCTCCTCCCCTCCTAGCCCCAGCGAATGGGAGGTCTGTAGGGTTGGCCCTGTAA	103836	AK080545	zinc finger protein 692
A_30_P01020514	16	0.132771	-0.169433	-0.203633	-0.525908	-0.253055	-0.475018	-0.146683	0.0883713	0.24461	-0.0353632	0.0655746	0.0271826	0.119301	-0.0271826	0.374405	0.293891		lincRNA:chr17:39983902-39985688 forward strand	TCGCGTGTCCTCCCCGCTCCTGTCCCGGGTACCTAGCTGTCGCGTTCCGGCGCGGAGGTT
A_52_P26357	16	-0.251483	0.83029	-0.126232	0.00888538	-0.022717	1.80273	0.15079	0.357762	-0.202461	0.448197	0.302635	-0.00888538	-0.396907	0.137429	-0.139501	-0.150032	Arhgef7	Mus musculus Rho guanine nucleotide exchange factor (GEF7) (Arhgef7), transcript variant 1, mRNA [NM_001113517]	ACTCACTTGGATGTATATCTGAATGTTGCATTGTATTGTACAGTATGCTTATTGTCTGTG	54126	NM_001113517	Rho guanine nucleotide exchange factor (GEF7)
A_55_P2333126	16	0.10579	0.402545	0.725465	0.486867	-0.313548	-0.0789647	0.256155	0.0789647	0.144828	0.148011	-0.232008	-0.3802	-0.797562	-0.552046	-0.773508	-0.517894	Mgea5	Mus musculus 2 days neonate thymus thymic cells cDNA, RIKEN full-length enriched library, clone:E430019C04 product:unclassifiable, full insert sequence. [AK088506]	ACTTCACATTGTTTCTTTGCAGGTCGCACAGCATTTAAATCTGCGCCCGCAATGCACAAT	76055	AK088506	meningioma expressed antigen 5 (hyaluronidase)
A_52_P107769	16	-2.38282	-1.30014	-1.38747	0.365523	-2.15459	-0.365523	-1.97866	-1.77131	1.90449	2.06078	1.84186	1.48806	1.02021	1.55834	-1.1272	1.18234	LOC105244251	PREDICTED: Mus musculus uncharacterized LOC105244251 (LOC105244251), transcript variant X2, ncRNA [XR_866592]	CCTGATTTTCAAGCATGAACTTTTTCCATATTAAGCAATACTTCTGTGATTAAAGTGGCC	105244251	XR_866592	uncharacterized LOC105244251
A_55_P2504051	16	0.969993	0.798402	1.32315	-0.0779679	0.299932	-0.228334	0.614188	0.280606	0.393966	-0.137834	0.0333564	-0.0333564	-1.13539	-1.30422	-0.463004	-0.646147	Bcl2l11	Mus musculus BCL2-like 11 (apoptosis facilitator) (Bcl2l11), transcript variant 4, mRNA [NM_001284410]	TTGTTTACTGTTTGGAAGTCGTTTTACTCGATAGCAGCCTCCATATACTTTGGGGGGATC	12125	NM_001284410	BCL2-like 11 (apoptosis facilitator)
A_55_P2742760	16	-0.114814	0.100738	-0.218431	0.0422678	-0.853391	-0.0422678	-0.715934	0.185556	-0.336634	0.0728006	0.140224	0.224034	0.118544	-0.267363	0.396206	-0.237736	0610030E20Rik	Mus musculus cDNA clone IMAGE:3962411, partial cds. [BC054353]	CGAATACTGAAAATGCATTCTATTAGTCTAGAGATGTTGACTTTCTTTTCCTAGCCCTTT	68364	BC054353	RIKEN cDNA 0610030E20 gene
A_55_P2557883	16	-0.248158	-0.380978	-0.79222	-0.785471	0.212184	-0.823612	-1.05778	-0.849929	-0.0773416	1.30498	0.216837	0.0773416	0.401854	0.767148	1.0562	0.66278	Gm32092	PREDICTED: Mus musculus predicted gene, 32092 (Gm32092), transcript variant X4, ncRNA [XR_874644]	TTTCTCCTAGTTGGTAATTCATAAGGCATTGTCAGCAAATTGCCACAGACACACTGCAGA	102634535	XR_874644	predicted gene, 32092
A_66_P138501	16	-0.227039	-0.244311	-0.409793	-0.100773	-0.320078	0.195305	-0.232689	0.0959373	0.0249043	0.300901	0.172136	-0.178738	-0.0249043	0.154294	0.576335	0.200635		PREDICTED: Mus musculus predicted gene 13842 (Gm13842), misc_RNA [XR_107734]	TGTTGGTCGTTGGTTCCAGAAAATTCTCCTTGGCCCTCACTCAGCCCTTCTCCTAGCTCA		XR_107734
A_55_P1983368	16	-0.225403	0.0398276	0.395327	0.0180647	0.362858	0.466166	0.528953	0.952827	-0.222677	-0.130619	-0.14399	-0.308605	-0.0819075	-0.349779	-0.0180647	0.18938	Sh3d21	Mus musculus SH3 domain containing 21 (Sh3d21), transcript variant 1, mRNA [NM_001162533]	CCTGCTTGGGCCACCCCGGTCCTTGCACACAACTTTGACAAACTCCATGGAAGTAAAAAA	66938	NM_001162533	SH3 domain containing 21
A_55_P2629992	16	-0.56069	0.526537	1.485	-0.292538	3.45981	0.0842042	-0.148042	1.98743	1.3739	0.14283	-0.00223207	0.00120974	-0.705952	-0.166953	-0.443861	-0.00120974	BC028528	cDNA sequence BC028528 [Source:MGI Symbol;Acc:MGI:2385885] [ENSMUST00000133611]	GTCACAAATAGATCTTTAACTATAGCTGGGAGAAGGAAGCCAGAACCTAGTAGGCTTACT	229600		cDNA sequence BC028528
A_55_P2721419	16	0.168194	-0.0449557	0.27268	-0.0368981	0.552225	0.0261683	0.335547	0.242364	0.133581	-0.165547	-0.0261683	-0.280674	-0.240039	-0.131143	-0.144539	0.148447	Atf1	Mus musculus activating transcription factor 1 (Atf1), mRNA [NM_007497]	TGATTATGGAAGATTCCCACAAGAGTAACACGACAGAGACTGCATCTCAGCCTGGTTCAA	11908	NM_007497	activating transcription factor 1
A_55_P2314852	16	-0.266253	2.77539	-0.132698	0.005373	-0.0391426	0.381392	0.150797	0.359008	-0.216647	3.02484	0.294898	-0.005373	-0.41057	0.13001	-0.146914	-0.155978	LOC102632594	PREDICTED: Mus musculus uncharacterized LOC102632594 (LOC102632594), ncRNA [XR_874396]	GGGTCTCATCTTTCAGTAGGAACAAAACTGTTTTTTCCACATTAAGTACTTTTATGCAAC	102632594	XR_874396	uncharacterized LOC102632594
A_55_P2186615	16	0.122426	-0.222016	0.414435	-0.0995994	0.0476699	0.0753665	0.151367	0.103096	-0.00605345	0.00605345	-0.0648036	-0.0967517	-0.363647	-0.0702825	0.272678	-0.164761	Acp1	Mus musculus acid phosphatase 1, soluble (Acp1), transcript variant 1, mRNA [NM_001110239]	AAATTGAGCTACTTGGGAGCTATGATCCATAGAAACAGCTCATCATTGAAGATCCCTATT	11431	NM_001110239	acid phosphatase 1, soluble
A_55_P2495692	16	-0.919445	-0.268307	-0.353562	0.984513	-1.13355	0.505102	-0.939031	-0.730833	-0.606064	1.75633	2.70351	1.95387	0.47068	0.268306	0.668543	-1.24766	A630095E13Rik	Mus musculus RIKEN cDNA A630095E13 gene (A630095E13Rik), mRNA [NM_001033325]	GGTACCTTGCAATGCATTCTATGCCTCATTAAATGGATTTCATTGTACAATATGCATTCT	235973	NM_001033325	RIKEN cDNA A630095E13 gene
A_52_P40954	16	-0.349056	-0.347488	-0.123563	-0.107316	-0.9782	-1.13234	-0.521131	-1.16227	0.548118	0.55946	0.409355	0.611188	0.349561	0.256528	0.71852	0.107316	5330426P16Rik	Mus musculus RIKEN cDNA 5330426P16 gene (5330426P16Rik), long non-coding RNA [NR_028300]	AGCAACGGCCTGCTTACCTTACTCCTTTAATCTACGTTATTCTGGAAAGTAACACTTGAA	68190	NR_028300	RIKEN cDNA 5330426P16 gene
A_55_P2842837	16	-1.15621	-0.0603843	-0.0119395	0.772404	1.54509	0.22008	-0.650637	-0.520609	0.775673	1.73121	0.280153	-0.284459	0.0769968	0.0119395	-1.0303	-0.231355	Gpr75	Mus musculus G protein-coupled receptor 75 (Gpr75), mRNA [NM_175490]	GTGGTACTCTGCATCTGTTTCTGTCAACTGCTATAATTTGGCTACATTTTTTAAAATGTG	237716	NM_175490	G protein-coupled receptor 75
A_55_P2759760	16	-0.00688362	-0.405148	-0.491591	-0.275303	0.226521	0.715181	0.00688362	0.119389	-0.631128	-0.305816	-0.1426	-0.860515	0.909718	1.05515	1.26694	1.5355	Rrp12	Mus musculus ribosomal RNA processing 12 homolog (S. cerevisiae) (Rrp12), mRNA [NM_199447]	GTCTGCGTGTGTAAGATCTGCTCTAACCAGGCGTAGAATAAATGTGCATGACCATGTTTC	107094	NM_199447	ribosomal RNA processing 12 homolog (S. cerevisiae)
A_66_P120974	16	-0.607799	0.491886	2.53789	0.874114	2.84756	0.0512671	-0.173785	0.0344162	0.689636	0.107172	-0.0344162	-0.325196	-0.747087	-0.200803	-0.477605	-0.487092	Gm12916	PREDICTED: Mus musculus predicted gene 12916 (Gm12916), transcript variant X2, ncRNA [XR_376629]	ATCACGATAATCACATCCACTCAGGCACCGAAAGACGAGTATTACATGCCTTCTGTCCTT	102633918	XR_376629	predicted gene 12916
A_52_P684535	16	-0.28812	0.813958	-0.138024	0.00067091	-0.0591574	0.373771	0.149463	3.24585	-0.234949	0.429135	0.288402	-0.00067091	-0.425929	0.121444	-0.155377	-0.164758	Slit2	slit homolog 2 (Drosophila) [Source:MGI Symbol;Acc:MGI:1315205] [ENSMUST00000174487]	TTGACAATAGTGAAAAAGGCTTAGAAACTTCGTTCTAGAGATTCCTCTTTATACGCTGGC	20563	AK033292	slit homolog 2 (Drosophila)
A_51_P408162	16	0.805561	0.817466	0.891534	0.45047	0.189895	0.202786	0.460475	0.631747	-0.927983	-0.614286	-0.653762	-0.880001	-0.635039	-0.624977	-0.189895	-0.803662	Bola3	Mus musculus bolA-like 3 (E. coli) (Bola3), mRNA [NM_175277]	CTGACTGACTGCTCACGCTTAAAACCTGGAGTGCACTTCACTCACAGCAGTATTTTAGAA	78653	NM_175277	bolA-like 3 (E. coli)
A_55_P2935860	16	-0.344634	0.762337	-0.187735	-0.0493064	0.0471191	0.322571	0.100737	0.30823	-0.289456	0.376875	0.238202	-0.0471191	-0.479783	0.0698829	-0.206717	-0.216542	Anxa1	Mus musculus NOD-derived CD11c +ve dendritic cells cDNA, RIKEN full-length enriched library, clone:F630110K03 product:hypothetical protein, full insert sequence. [AK170612]	GGAGGAAAGAAACAAAGTCTTCCATTTAATTAAGTTTGTCTCCATGAAAAATCTAGGTGG	16952	AK170612	annexin A1
A_55_P2344598	16	-2.1904	-1.43679	-1.50654	-0.0723405	1.44131	1.62272	-0.182078	0.980512	0.76382	-0.299016	-1.19673	-0.394713	0.152719	0.229386	0.0723405	1.13829	E330037I15Rik	Mus musculus 2 days pregnant adult female ovary cDNA, RIKEN full-length enriched library, clone:E330037I15 product:hypothetical Proline-rich region profile containing protein, full insert sequence. [AK087890]	GAGGAGTGCTACAAGTCTGAGGTCACCATGATCTACTTAGCAACACCTTCTCTTGAAAAA	791344	AK087890	RIKEN cDNA E330037I15 gene
A_55_P2091756	16	-0.18847	0.412396	-0.0058527	-0.40952	0.00802851	0.104506	0.081954	0.0566688	0.0058527	-0.259824	-0.0768428	-0.219904	-0.175137	-0.0185671	0.0877051	0.086894	Nxnl1	Mus musculus nucleoredoxin-like 1 (Nxnl1), mRNA [NM_145598]	CTGTCTTCCAAGTGCTGGGATTAAAGGCATGCACTACCGCCACCTACAAAAAAGAAAAAA	234404	NM_145598	nucleoredoxin-like 1
A_55_P2314321	16	-0.678513	3.27783	-0.00909328	-0.86302	3.24091	0.00909376	-0.710696	-0.504551	1.70672	1.46547	-0.495598	-0.290465	0.767768	0.942949	0.918429	-0.497907	BC065403	Mus musculus adult retina cDNA, RIKEN full-length enriched library, clone:A930005F02 product:unclassifiable, full insert sequence. [AK020810]	TGGGAGAAGGCTAAGGCAAAACTCGTAAGAAATGCTGGAGCCACAAATAAAAAGGAACCT	100502819	AK020810	cDNA sequence BC065403
A_55_P2006852	16	-0.374829	0.743966	-0.200975	-0.0633178	0.8685	1.7139	0.0898089	0.295524	-0.315008	0.358118	0.223801	-0.0527935	-0.502532	0.052793	-0.22362	-0.234785	Dgkb	Mus musculus diacylglycerol kinase, beta (Dgkb), mRNA [NM_178681]	ATTTCATACCCTGCTAAACACTGCCATACACTAAGTTCATAAACAGAGATGACAGATTCC	217480	NM_178681	diacylglycerol kinase, beta
A_55_P2728038	16	-0.0954618	-0.156747	0.018075	-0.189248	-0.261993	-0.299274	-0.0126772	-0.240116	0.0126772	0.149467	0.103148	0.27103	0.140822	0.149167	0.12067	-0.0301037	Commd8	Mus musculus COMM domain containing 8 (Commd8), mRNA [NM_178599]	GGTGTATCCAAGCTACATATGTAATGTAGGAGGTTTCATATCTTTCTCATGTTTCAAAGA	27784	NM_178599	COMM domain containing 8
A_55_P2148519	16	0.112303	0.700688	-0.0311072	-0.0257452	-0.0922282	0.22741	0.146034	0.698865	-0.093951	-0.0804603	0.814398	0.188429	-0.719383	-0.400385	0.0257452	-0.673362	Teddm2	Mus musculus transmembrane epididymal family member 2 (Teddm2), mRNA [NM_178243]	CCCAGCCCCAGACCTCTCAGGTTTCCATGGATAATAAAATCCAATGGCTTGCTTAAAAAA	240817	NM_178243	transmembrane epididymal family member 2
A_55_P1983523	16	-0.816533	1.38129	0.381473	-0.0118499	1.06323	-0.105939	-0.0716491	0.0118499	0.515272	0.107398	0.37549	0.568679	-0.800401	-0.745918	-0.674285	-0.461717	Cd300ld	Mus musculus CD300 molecule-like family member d (Cd300ld), mRNA [NM_145437]	GTTCTAGGTCAGTCTGCTTTACAGAGTGAGTTATAGGACTACACAGAGAAATCCAAAAAA	217305	NM_145437	CD300 molecule-like family member d
A_55_P2029420	16	-2.26756	-1.13382	-1.55032	-1.43322	0.770463	-0.320975	-1.02171	0.27928	-0.214051	0.371754	0.20409	0.411984	0.823776	0.512223	0.346441	-0.20409	2610318N02Rik	Mus musculus RIKEN cDNA 2610318N02 gene (2610318N02Rik), mRNA [NM_183287]	CCAGTAATCTCTTCCCAACAGACCATGCCCCAGGACTGAATAAAGTTCATCCTGGTGTTG	70458	NM_183287	RIKEN cDNA 2610318N02 gene
A_55_P2129219	16	0.0616131	-0.0616131	0.089941	-0.0762348	-0.342813	-0.262514	-0.0934229	0.190776	0.296324	0.277534	0.556268	0.565815	-0.476687	-0.347703	0.106619	-0.421066			TGGTACTTTGCAGGAGACAAGTGAGGCCTATCTGTTTGGCCTTTTTGAAGATACCTATCT
A_55_P2018865	16	-0.69554	0.455149	-0.445838	0.132888	1.67415	0.0124607	-0.185689	0.0261436	-0.577282	3.15593	-0.0124607	0.924918	-0.78844	1.56512	-0.503899	-0.55595	Defa-rs4	Mus musculus defensin, alpha,, related sequence 4 (Defa-rs4), mRNA [NM_001005418]	TGCCCGAGGTGCCCGAGGTGCAAATGCAATCCAAAATAAGCCTGCAATTGGCACCAAAGA	13223	NM_001005418	defensin, alpha,, related sequence 4
A_51_P403693	16	0.100185	0.290456	0.397385	-0.154134	-0.130022	-0.305957	0.197752	0.101944	-0.0189743	-0.169145	-0.0591497	-0.0967197	0.0189743	-0.197917	0.266965	0.0918407	Uba5	Mus musculus ubiquitin-like modifier activating enzyme 5 (Uba5), mRNA [NM_025692]	TATTTTCTCTGCTTATGCTAGTCCCTTGGAATTGAACAATCGGAACTAATAAAACTTAGC	66663	NM_025692	ubiquitin-like modifier activating enzyme 5
A_66_P107890	16	-0.389047	0.754899	-0.150036	-0.0772924	1.78986	0.311231	0.108696	0.323601	-0.275763	0.408663	2.48667	-0.0245261	-0.485346	0.0245266	-0.203922	-0.255669	Gm21859	Mus musculus predicted gene, 21859 (Gm21859), long non-coding RNA [NR_131135]	TGAGATGGTTGACCCGTGTCCATGGCACCACTAGCCTAGATGGCAGTATCCAAGCTAGAA	545180	NR_131135	predicted gene, 21859
A_52_P834753	16	-0.332644	4.29003	-0.0988774	-0.0255327	-0.118881	3.55289	0.159215	1.81406	-0.221947	0.460578	0.334097	0.0255322	-0.430701	0.0788002	-0.150939	-0.20236	4930428G15Rik	Mus musculus RIKEN cDNA 4930428G15 gene (4930428G15Rik), long non-coding RNA [NR_040730]	ATATTTGATAATGCCGGCAAGTCTAAGTTCACACTACTTACGGTATACTGCCGAAACAGA	73856	NR_040730	RIKEN cDNA 4930428G15 gene
A_30_P01018800	16	-1.4012	4.35255	-1.17222	1.40373	-0.131483	2.75766	-0.91478	1.77132	0.884677	-0.062048	0.59057	-0.850912	-0.324134	-0.210978	0.062048	0.120998		lincRNA:chr5:112220574-112234709 forward strand	TTACAGTCAAGTGCATCATCTCTGTCTGAGCCTGCCACCTTCAGTATTTGGTAGCCACCC
A_51_P403653	16	-0.377389	0.757112	-0.152899	1.40514	-0.142239	0.312403	0.103881	0.322557	-0.271096	4.01426	0.279791	-0.0305319	-0.478363	0.0305324	-0.201449	-0.252435		Mus musculus 16 days embryo head cDNA, RIKEN full-length enriched library, clone:C130046I06 product:unclassifiable, full insert sequence. [AK048285]	GATTTATCTGTGATTAAATAGTCTGCATAGGATAGGTAATCACTATGGAATAGACACCAC		AK048285
A_55_P2716286	16	-0.441529	0.690361	-0.221191	-0.146148	0.241159	0.245323	0.0349879	0.254796	-0.337248	2.31435	0.21139	0.556258	-0.543673	-0.0349879	-0.268282	-0.318878	Ptprc	protein tyrosine phosphatase, receptor type, C [Source:MGI Symbol;Acc:MGI:97810] [ENSMUST00000186628]	TTTAACACTAGGCCTGTCTACCAAACCCATCACCTAATGGCTGGAAACGTCTTTAGTTGG	19264	AK172193	protein tyrosine phosphatase, receptor type, C
A_55_P2049216	16	-0.438417	3.98464	-0.222201	2.00209	0.314446	4.99488	0.033361	0.254125	-0.336112	0.339675	0.210241	-0.10164	-0.541781	-0.033361	-0.267565	-0.318142	Oxgr1	Mus musculus oxoglutarate (alpha-ketoglutarate) receptor 1 (Oxgr1), mRNA [NM_001001490]	CATGGGATAGATCTCCAGGAAACACTTATTCTCTTTAGGTATTGTAATCCTTTAGTACTA	239283	NM_001001490	oxoglutarate (alpha-ketoglutarate) receptor 1
A_55_P2348409	16	-1.26765	0.896586	-1.05513	1.7466	0.152862	3.16165	-0.800162	-0.578453	0.663429	1.21042	-0.00844097	0.00844049	-1.37201	-0.162261	-1.09902	0.0235715	D430022A14Rik	Mus musculus 13 days embryo lung cDNA, RIKEN full-length enriched library, clone:D430022A14 product:unclassifiable, full insert sequence. [AK084992]	AAGAAAGCTTGCCTACCAGGCTAAGACTTGTACATACTCCAGCCTTCTCAGCAAGTCATT	319691	AK084992	RIKEN cDNA D430022A14 gene
A_52_P497388	16	-0.0430803	0.081439	0.0736752	-0.328589	-0.471516	-0.146289	-0.166622	0.0430803	-0.159426	0.171012	0.128297	0.21671	-0.224725	-0.110411	0.385128	0.0559902		predicted gene 4761 [Source:MGI Symbol;Acc:MGI:3648855] [ENSMUST00000178086]	TAAAAGTTCACTTAGACAAAGTACAGCAGAGCAACATGGAACACAAGGTCGAAACTTTTT
A_55_P2742900	16	0.380682	1.28352	1.40432	2.18803	0.947132	-0.769691	0.932114	0.537777	-1.34888	0.120796	-0.120796	-1.12232	-1.55229	-1.04432	-0.672704	-1.33161	Fxyd7	Mus musculus FXYD domain-containing ion transport regulator 7, mRNA (cDNA clone MGC:74220 IMAGE:6531288), complete cds. [BC061101]	CCCTCAGGGTCCACATCTTGAGCTTAATAAATGTGCATTCGTTTTTTCCCCCCGAAAAAA	57780	BC061101	FXYD domain-containing ion transport regulator 7
A_51_P141274	16	-0.820841	-1.33683	-1.10882	-0.221211	-1.17824	-0.301884	-0.961831	-1.09453	0.348146	0.351749	0.562128	0.587627	0.345577	0.221211	0.54722	0.3811	Sec24d	Mus musculus Sec24 related gene family, member D (S. cerevisiae) (Sec24d), mRNA [NM_027135]	CTAAAGCTGACACAATTTGCATTTCATAAATACATAGTTTACAGAACCATTTGCAGCCTC	69608	NM_027135	Sec24 related gene family, member D (S. cerevisiae)
A_55_P1958137	16	1.256	1.28805	1.39332	0.561377	1.06515	0.73083	1.49934	1.73812	-1.70599	-0.918893	-1.19812	-0.861899	-1.22629	-1.03913	-0.561377	-1.22688	Immp2l	IMP2 inner mitochondrial membrane peptidase-like (S. cerevisiae) [Source:MGI Symbol;Acc:MGI:2135611] [ENSMUST00000140790]	AAGTGAGAAATTTTGAAGTACAGCGTGGTGACATTGTGTCATTGGTGTAAGTAACTCAGT	93757		IMP2 inner mitochondrial membrane peptidase-like (S. cerevisiae)
A_55_P2169869	16	-0.531069	0.585577	0.082171	0.72138	0.645924	0.138971	-0.082171	1.42882	-0.438447	4.09945	0.097321	-0.218382	-0.63965	-0.131749	-0.372075	-0.421475	Gm10823	Mus musculus predicted gene 10823 (Gm10823), long non-coding RNA [NR_033475]	CACCATTCATGTTACTAGAGGCTGCTGTGATAAGTCTATTTTTATAGGACCTCAAAAATA	100038623	NR_033475	predicted gene 10823
A_66_P134652	16	-0.614317	-0.054091	0.714123	1.53835	2.75369	-0.0259066	-0.621993	0.430359	1.13683	0.829089	1.88187	0.0259066	-1.27279	-1.42726	-0.202831	-0.869717	Gm30455	PREDICTED: Mus musculus predicted gene, 30455 (Gm30455), transcript variant X1, ncRNA [XR_375442]	ATGACAAGGCCCTACCTACGTGCAATCACGACCCACCACACAGTGCGCGACACTCCCAGA	102632363	XR_375442	predicted gene, 30455
A_55_P2048855	16	-0.334632	0.778731	-0.142862	-0.0636363	-0.128511	0.331925	0.108285	0.334296	-0.244579	0.421537	1.54712	1.71491	-0.44439	0.0636358	-0.178604	-0.227632	Sprr2a2	Mus musculus small proline-rich protein 2A2 (Sprr2a2), mRNA [NM_001164787]	CTGCTGTTTCATTTCCTGAAATAAAAAAGGACCCCTTTGGTGATGGTCTAATAAATACTT	100303744	NM_001164787	small proline-rich protein 2A2
A_55_P2043996	16	0.475496	0.593571	0.734014	0.0330153	0.37592	0.0805588	0.483603	0.430445	-0.309419	-0.396358	-0.226319	-0.22684	-0.234733	-0.194323	-0.0330153	-0.216095	Cops7a	Mus musculus COP9 (constitutive photomorphogenic) homolog, subunit 7a (Arabidopsis thaliana) (Cops7a), transcript variant 2, mRNA [NM_001164089]	TTAAAGTTACGACAGCAGCTGCTGCTGCAGCCACCTCCCAGGATCCTGAGCAACACCTGA	26894	NM_001164089	COP9 (constitutive photomorphogenic) homolog, subunit 7a (Arabidopsis thaliana)
A_51_P246727	16	0.432082	-0.37305	-0.0635493	0.117485	0.204458	0.0288784	0.299035	0.394035	-0.145055	-0.204516	-0.0288784	-0.175361	-0.269916	0.0651634	0.0845029	-0.375254	Mlxip	Mus musculus MLX interacting protein (Mlxip), transcript variant 2, mRNA [NM_133917]	AGTGAAATTGGAACTCCTTTGAGATTCCCGAACAGGATCTGGCATTCTCTTGAAAGCTGA	208104	NM_133917	MLX interacting protein
ERCC-00123_60	16	-0.281693	0.812525	-0.147573	-0.0652876	-0.0673943	0.376885	0.106175	0.368739	-0.233402	0.456483	0.28697	0.0652876	-0.42386	0.138929	-0.163186	-0.210425			TCCAGTACCTCCTTTTCCAGATGCTATCGCGATAGCTATTGCCATTAATGTCACCATTCT
A_55_P2156530	16	-0.0763669	2.68795	0.0763669	0.803698	1.78026	0.918747	0.231424	1.3408	0.873122	-0.142944	-0.827595	-1.07431	-1.90788	-0.365549	-1.64524	-0.557406			ATATTGGCACAGGGGACTCAAAGATTCCCAAATACCCTCTTCCCACTCTCTTCACAAGAA
A_30_P01027855	16	-1.13675	2.02275	-0.954407	1.21392	-0.343252	0.887881	-0.705543	-0.478334	0.856266	-0.148846	0.235524	-0.582238	-0.928407	0.148846	0.457781	0.155117		lincRNA:chr4:11049325-11072075 reverse strand	ACTCCTGGCCTCATCTCTCAAGCTTTATACGTAAGTAACAGCTGTGAAGGAGTGGTTGAC
A_55_P2580777	16	-0.329702	0.77647	-0.148845	-0.0674057	-0.123061	0.329339	0.0995722	0.3269	-0.245605	0.415911	0.961045	0.802496	-0.44142	0.0674057	-0.180092	-0.227976	Gm35245	PREDICTED: Mus musculus predicted gene, 35245 (Gm35245), ncRNA [XR_382722]	TAGCATTTTCTTACTGCTGTGCCGGTCTTTCTATCTGAAAAATTCTCTCCACTTCAGTTC	102638757	XR_382722	predicted gene, 35245
A_52_P608322	16	0.856946	1.60807	1.8549	0.0442538	-0.0442538	0.314688	1.37599	0.64873	-0.694417	-1.48627	-0.952875	-0.890364	-0.0483127	-0.131567	-0.232116	1.33334	Maff	Mus musculus v-maf musculoaponeurotic fibrosarcoma oncogene family, protein F (avian) (Maff), transcript variant 1, mRNA [NM_010755]	GCCAGTTATCTGCCTTGAGTATTTTGTAGACTTTCTGAATAAAGTCAAGTTCTCTTTTTC	17133	NM_010755	v-maf musculoaponeurotic fibrosarcoma oncogene family, protein F (avian)
A_55_P2055881	16	0.105563	0.0688014	-0.0892568	-0.315712	-0.263942	-0.462558	-0.307533	-0.228075	0.232234	0.388609	0.426564	0.518286	0.0387273	-0.235153	0.340624	-0.0387273		predicted gene 16020 [Source:MGI Symbol;Acc:MGI:3801865] [ENSMUST00000084281]	TAGTGGAATTTATGGATGACACCAGCCGCTCTATCATCCGAAATGTCAAAGGTCCCGTAA
ERCC-00083_214	16	-0.336942	0.755002	-0.209801	-0.0953913	0.155362	0.360692	0.156792	0.286858	-0.281129	0.394429	0.226562	-0.0749779	-0.443409	0.0749779	-0.223879	-0.261532			ATTTTCCTGTTGCTAATGGTTCTGGTGGGTTTCTAAAGACCCCCATTGCATAAGCTCCTC
A_55_P2586694	16	-0.92199	0.18119	-0.745617	0.194505	0.584037	3.51224	-0.211315	2.60653	-0.753459	-0.18119	-0.315453	3.13319	-0.726664	2.29538	-0.774806	0.356829	LOC102641089	PREDICTED: Mus musculus uncharacterized LOC102641089 (LOC102641089), ncRNA [XR_390084]	TACATTGGATCCTGGGTGGTCACAGGAAACATTGTTTAATGAAAGTTGCTAGCCCAGATC	102641089	XR_390084	uncharacterized LOC102641089
A_66_P124225	16	-0.748456	1.15431	-0.572912	-0.0337667	1.26237	4.61093	-0.326351	2.01492	2.26229	0.895466	-0.142914	1.15788	-0.860359	0.0337667	-0.601742	-0.579368	Gpx5	Mus musculus glutathione peroxidase 5 (Gpx5), mRNA [NM_010343]	CACATACACACCCCAACCTGGGATTCTTCAACTTCAGAACTAGACATATTATTTCCAATA	14780	NM_010343	glutathione peroxidase 5
A_52_P176608	16	-0.364661	2.11087	-0.189803	-0.0338612	2.13182	1.84646	0.056406	1.21964	-0.146788	0.374338	0.240078	-0.080533	-0.476472	0.0338612	-0.218309	-0.265048		Mus musculus microphthalmia-associated transcription factor (Mitf) mRNA, partial cds. [AF510652]	CTGGCAGCTTTGAGGATGGATTCTAGTCATGTCCACAGAGAAAGCATTGCTGCAGTGGTG		AF510652
A_55_P1970841	16	-0.0488172	-0.283757	-0.200593	-0.0659251	-0.268904	-0.122068	-0.131217	-0.106748	0.214585	0.0488172	0.356778	0.746825	0.0862966	0.0573583	0.260565	0.17379	Nr2c2	Mus musculus nuclear receptor subfamily 2, group C, member 2 (Nr2c2), mRNA [NM_011630]	CCTGCCCTAAGAAATGTTTTAACACCTTTTGGTGATGCAGATTTTGGAACAATCTTTTAA	22026	NM_011630	nuclear receptor subfamily 2, group C, member 2
A_66_P140312	16	-0.00428581	-0.481238	-0.131456	-0.317877	0.00428581	-0.0292072	-0.284769	-0.19083	0.0767698	-0.0930767	0.0919294	0.315807	0.0565691	0.156954	0.194768	0.258807	Wtap	Mus musculus Wilms tumour 1-associating protein (Wtap), transcript variant 1, mRNA [NM_001113533]	AAAGAGCAGGAGATGCAAGAGTGCACCACTCAAATCCAGTACCTCAAGCAAGTTCAGCAG	60532	NM_001113533	Wilms tumour 1-associating protein
A_55_P2716771	16	-0.554145	-0.612721	-0.498532	-1.11511	1.04293	0.319845	0.972236	1.23477	-0.409391	-0.533176	0.497255	-0.892266	0.247579	0.169234	0.289206	-0.169234	Asb13	ankyrin repeat and SOCS box-containing 13 [Source:MGI Symbol;Acc:MGI:2145525] [ENSMUST00000156595]	GCTGAAGAAGTGTCCTCTGTACCTTTGGGCTGTTTTAATCCATAAAATGAATTTGAAGGC	142688	AK008728	ankyrin repeat and SOCS box-containing 13
A_55_P2205306	16	-0.116252	-0.55615	0.0620313	-0.810588	1.08922	1.19692	-0.0620313	0.887081	-0.496649	2.69743	0.84222	0.0627704	-0.87709	-1.25655	0.643129	-0.294983	4930442P07Rik	Mus musculus adult male testis cDNA, RIKEN full-length enriched library, clone:4930442P07 product:unclassifiable, full insert sequence. [AK015366]	GCCTGGGCAGGTCCCATCCTCTTTGCATTCCATTTTAGAAGAATAAATACTTTCTAGAGC	74692	AK015366	RIKEN cDNA 4930442P07 gene
A_55_P2797621	16	-0.340758	0.759856	-0.168175	-0.0832348	2.10347	0.313343	0.0766101	0.30198	-0.262173	4.25366	0.261229	-0.0602307	-0.451704	0.0602307	-0.1954	-0.24112	D7Ertd443e	Mus musculus DNA segment, Chr 7, ERATO Doi 443, expressed (D7Ertd443e), transcript variant 1, mRNA [NM_001199941]	CTTGTTTAAACCCAAAGAAAGATGCATTTCAGAGAAGGAGATGCATATGAGATCTAAAAG	71007	NM_001199941	DNA segment, Chr 7, ERATO Doi 443, expressed
A_55_P2015949	16	0.0440259	1.53163	0.404506	0.756305	1.86531	0.635538	-0.362569	-0.13737	1.08237	-0.0440259	1.46652	-0.49937	-0.890118	-0.377823	-0.634411	-0.679594	Cpa5	Mus musculus carboxypeptidase A5 (Cpa5), mRNA [NM_144537]	TAAGTATCCCTTCCCCAAACCGTCGTTGGACCCTTAGCAAATAGAAGCAAATTTGAGCAG	74649	NM_144537	carboxypeptidase A5
A_55_P2731106	16	0.272524	1.50616	0.52522	0.0437312	-0.0437312	-0.320754	0.51745	0.101984	1.1559	0.839516	-0.158118	-0.35629	-0.865372	-0.92219	-0.450736	-0.581771	Tob2	Mus musculus adult retina cDNA, RIKEN full-length enriched library, clone:A930027O20 product:unclassifiable, full insert sequence. [AK044623]	ATGGGAGGTATAGATTCCTTTTCCTCGCCCTTTCTACAACATTGCTTCTCTCTCGCTTTC	57259	AK044623	transducer of ERBB2, 2
A_55_P2730028	16	0.155415	1.2411	1.02724	0.484914	1.88402	0.303037	-1.25272	-0.155415	3.20972	2.0096	-0.344247	-1.13335	-2.04452	-1.41634	-1.35717	-0.648348	Arhgap4	Rho GTPase activating protein 4 [Source:MGI Symbol;Acc:MGI:2159577] [ENSMUST00000149135]	TCAGCGAAGATGTGGGACGTATTGTCAAAAAGGTAGGGTCTGTGGAAGGGCTCAGAATCT	171207	AK037344	Rho GTPase activating protein 4
A_55_P2509904	16	-0.330842	0.769379	-0.158764	-0.0726237	-0.115482	0.323333	0.0851793	1.61804	-0.235611	0.403558	0.27027	0.302588	-0.440766	0.0726242	-0.185527	-0.102441	Gm19424	Mus musculus predicted gene, 19424 (Gm19424), long non-coding RNA [NR_040320]	GTTTGCTTCCCTCTACTTTATGTTCACGTGGAATAGAGTTCTAATTGATTGATTTTTGTC	100502871	NR_040320	predicted gene, 19424
A_66_P101705	16	-0.246919	-0.164066	0.224734	-0.45608	0.603896	-0.411105	-0.297984	1.21088	0.686012	-0.0450039	0.069871	0.959706	-0.186717	-0.816669	0.0450039	0.42173	Qars	Mus musculus glutaminyl-tRNA synthetase (Qars), transcript variant 1, mRNA [NM_133794]	ATACTCGGCGTCGTTCTTTCCTTGTGAGCTATATAGCCAATAAGAAGATTCACACGGGAC	97541	NM_133794	glutaminyl-tRNA synthetase
A_55_P2797255	16	-0.343007	-0.428823	-0.065752	-0.609675	0.281507	0.315411	0.80893	1.44171	-0.397451	-0.430996	-0.47602	-0.487129	0.0872335	0.065752	0.533191	0.339677	Zfp36	Mus musculus zinc finger protein 36 (Zfp36), mRNA [NM_011756]	CCCCCAACCAGTGGGCCCTTTATTTATGACGACTTTATTTATTGTATTAAGATTTAATAG	22695	NM_011756	zinc finger protein 36
A_55_P1981336	16	-0.573437	-0.585731	-0.648911	0.051095	0.669231	-0.051095	-0.350023	-0.515317	0.206916	0.164233	0.103664	0.278308	0.171764	-0.134248	0.385346	-0.410017	Sdccag8	Mus musculus serologically defined colon cancer antigen 8 (Sdccag8), mRNA [NM_029756]	CTATGAGCAGGTGAAGCATGCTGTGCAGATGACAGAGGAAGCCAACTTTGAGAAGACCAA	76816	NM_029756	serologically defined colon cancer antigen 8
A_55_P2739607	16	-0.241493	0.000711679	0.25545	0.314461	1.24256	0.478502	-0.14171	-0.0481846	0.45455	-0.534154	0.286554	-0.420003	-0.403694	-0.227579	-0.000711679	0.36958	Bcar1	Mus musculus breast cancer anti-estrogen resistance 1 (Bcar1), transcript variant 2, mRNA [NM_009954]	TAACCAGTATGGGCAGGAGGTATATGACACGCCCCCTATGGCAGTCAAAGGCCCCAATGG	12927	NM_009954	breast cancer anti-estrogen resistance 1
A_52_P796790	16	-0.342885	1.19262	-0.170332	-0.0826364	1.5273	0.924427	0.0728202	0.293924	-0.265666	0.390727	0.258317	-0.0640187	-0.451284	0.0640187	-0.197029	-0.240619		AV280394 RIKEN full-length enriched, adult male testis (DH10B) Mus musculus cDNA clone 4933414A22 3'. [AV280394]	CTCGGTATTACCACTGTAAATCTGAAAACTTGTAAGAGGAACCATTATACACAAAAGACC		AV280394
A_51_P395293	16	0.0903487	0.127324	0.209621	-0.398622	0.186427	-0.022614	0.410129	0.530681	-0.340499	-0.41857	-0.32885	-0.311531	0.022614	-0.0761085	0.0439506	-0.0302339	Ccz1	Mus musculus CCZ1 vacuolar protein trafficking and biogenesis associated (Ccz1), mRNA [NM_177682]	AAACCTCAACAACCTTTGTGTTTACCATTACAACTTACTGGTCATGCTAGTGACTGGGTT	231874	NM_177682	CCZ1 vacuolar protein trafficking and biogenesis associated
(+)E1A_r60_a22	16	0.353482	0.293637	0.0924971	-0.251383	0.703126	-0.0513365	0.364047	0.182939	-0.0825717	-0.145154	0.253357	-0.109565	-0.234659	-0.452067	0.0513365	-0.432993		Unknown
A_55_P1963585	16	0.359373	0.0467868	-0.207128	0.338141	0.178768	-0.0467868	-0.143264	0.230734	-0.444883	0.0515447	0.315073	0.143036	-0.555262	-0.181108	-0.425119	-0.815904	Mbd5	Mus musculus methyl-CpG binding domain protein 5 (Mbd5), transcript variant 1, mRNA [NM_029924]	TTCTATGGAGTACACCTACCAGAGACTACCAGTGTAAAGTGATAAATAAAAATACAACCT	109241	NM_029924	methyl-CpG binding domain protein 5
A_51_P227386	16	-1.66974	-0.707824	-1.63537	1.01332	-0.0311956	-0.522874	-1.39263	2.95966	0.712522	0.503837	0.460356	0.0311961	0.0683298	-0.784379	0.227447	-0.106961	En1	Mus musculus engrailed 1 (En1), mRNA [NM_010133]	CTGCTTACGACCGTGTATATATTTAATTTCAGGTAAGGAAAACAAATATGTGTAGCGATC	13798	NM_010133	engrailed 1
A_55_P2716776	16	-0.711399	1.27031	-0.537668	0.654236	1.39478	-0.0548058	-0.294853	2.86971	1.19456	0.843875	0.0548058	0.728622	-0.818307	-0.301051	-0.564583	-0.60688	Edil3	EGF-like repeats and discoidin I-like domains 3 [Source:MGI Symbol;Acc:MGI:1329025] [ENSMUST00000133761]	GGCAGATAGAGCATTGATAAAAATATGCTATCAAATCACAGACTGAATGCAAATTGCCTT	13612	XR_382711	EGF-like repeats and discoidin I-like domains 3
A_55_P2574801	16	-0.413858	2.52019	-0.146605	-0.150258	4.55095	0.243163	0.00282288	1.75647	2.4718	0.319778	1.40048	-0.134172	-0.520504	-0.00282335	-0.266898	-0.280257	Gm7562	PREDICTED: Mus musculus predicted gene 7562 (Gm7562), misc_RNA [XR_105188]	CCTAAGAGCAGAGGAACGGGTGAGGAAAATATGTAGTATATACACAATTGAATCTCCTTC	665271	XR_105188	predicted gene 7562
A_30_P01024604	16	-0.345747	0.755824	-0.171489	0.904694	-0.119938	0.311597	0.0711741	6.16554	-0.268683	0.387933	0.676173	-0.0659132	-0.45213	0.0659132	-0.198617	-0.24036		lincRNA:chr6:82831236-82841536 forward strand	ATTGGAAATGACATTGTCTCTGAATTCTGCACAGTCACCAGCGATATTCCCAAGGACCCA
A_30_P01024970	16	-0.272476	0.829281	-0.09796	-0.00761366	-0.0457883	0.385271	0.144712	1.26825	-0.195313	0.461257	0.426944	0.00761366	-0.37859	0.139808	-0.125216	-0.166667		lincRNA:chr10:83181374-83249774 forward strand	TTTTCCTTTATAGCTTGCTCATGAATTTGGAAGGAACTTGGCTTCCGGGACACTGAACAC
A_55_P2487504	16	-0.415259	0.686783	-0.240379	-0.149716	3.50569	1.74746	0.00226355	0.218105	0.505517	3.2032	0.187718	-0.134881	-0.521093	-0.00226355	-0.26767	-0.308835	Cd84	Mus musculus CD84 antigen (Cd84), transcript variant 2, mRNA [NM_001252472]	CATCTATAGAAGATGACAGGGCGGAAAATTCCAACCAAAAGAGTTTAACTATACCAAATA	12523	NM_001252472	CD84 antigen
A_55_P2129477	16	-0.00532007	-0.421016	-0.152028	-0.201059	0.0886664	0.00532007	-0.0498948	0.0193229	0.0621943	-0.0411229	-0.0537	-0.235712	0.164304	0.133303	0.336025	0.243873		predicted pseudogene 4822 [Source:MGI Symbol;Acc:MGI:3643987] [ENSMUST00000077551]	TCGATCTGGCAGGATACCTGTGTCCCACATGGAAGGCCCTCCCATGATGCCAATGATGAG
A_51_P153982	16	-1.32181	-1.33271	-1.3589	-0.239136	-0.503507	-0.259103	-0.602238	-0.304149	0.491669	0.239136	0.548836	0.762744	1.25056	0.86725	0.914422	1.52472	Specc1	Mus musculus sperm antigen with calponin homology and coiled-coil domains 1 (Specc1), transcript variant 2, mRNA [NM_001029936]	GGTGAACAGAGCTCATAATGGAAGTGTAAGGTGTGCCGCTGTGTAATATTTCTAATAAAT	432572	NM_001029936	sperm antigen with calponin homology and coiled-coil domains 1
A_55_P2011235	16	0.0570755	0.0235701	0.0788279	-0.16654	-0.232937	-0.11452	-0.204882	-0.121846	-0.00771141	-0.012722	0.0290337	0.188297	0.00771141	-0.197483	0.190815	0.0772905	Rpl13	Mus musculus ribosomal protein L13 (Rpl13), mRNA [NM_016738]	TCACAGAAGAAAAGAAGAACATTAAGGCTTTTGCCAGTCTCCAAATGGCCCGTGCCAATG	270106	NM_016738	ribosomal protein L13
A_66_P103780	16	-0.417027	0.68576	-0.241074	-0.14899	1.93678	0.24242	0.00172043	1.2988	-0.214568	2.98287	0.469975	0.491098	-0.522009	-0.00172043	-0.268794	-0.308719	Gm3646	Mus musculus predicted gene 3646 (Gm3646), mRNA [NM_001177348]	ACAAAGTCTGATAAAGCATACGACAAATGGACTGCTTCCTTCAGTACCGGCGACCTTTCA	100042065	NM_001177348	predicted gene 3646
A_55_P2405106	16	-0.348548	0.754427	-0.172367	2.68698	-0.116782	0.311197	0.0705032	0.283257	-0.271342	1.63914	0.255523	-0.0672388	-0.453365	0.0672388	-0.200182	-0.239775	Iqch	Mus musculus IQ motif containing H (Iqch), mRNA [NM_030068]	TCTCTTCATCATCCATCAAGAAATATCAGCACCTGATATGCAAGGCGAGACCAATTTTAA	78250	NM_030068	IQ motif containing H
A_51_P518790	16	-0.697226	0.405976	-0.520825	3.45409	2.0693	-0.0371547	-0.277887	-0.0656943	1.45167	0.0371551	0.427247	0.450566	-0.801858	1.14742	-0.548728	-0.220857	Kif14	Mus musculus kinesin family member 14 (Kif14), mRNA [NM_001287179]	TAATGAAAAAATTCATGATCTTCTGGTTTGTAAAGGTGAAAATGGGCAGAGGAAACAACC	381293	NM_001287179	kinesin family member 14
A_66_P124292	16	-0.785099	-1.69102	-1.5985	-0.217683	-0.890077	-0.200704	-1.49595	-1.2915	0.367322	0.394301	0.200704	0.436952	0.730136	0.333464	0.662035	0.937682	Ggta1	Mus musculus glycoprotein galactosyltransferase alpha 1, 3 (Ggta1), transcript variant 1, mRNA [NM_010283]	TTTCACAGGTGTCCCCTAAGACGGTTAAAAAACATAGATATTTCCACTCTGACTGGTAAC	14594	NM_010283	glycoprotein galactosyltransferase alpha 1, 3
A_55_P2138436	16	0.162319	0.0924225	0.199552	-0.330072	-0.295064	-0.267802	-0.283548	-0.189925	0.116899	-0.0946598	0.172259	0.323803	-0.0546274	-0.194654	0.174724	0.0546274		predicted gene 29257 [Source:MGI Symbol;Acc:MGI:5579963] [ENSMUST00000186115]	AAGAAATATGAGGAAAGGAAAAAGAATGCCAAAATCAGCAGCCTCCTGGAGGAGCAGCTC
A_55_P2726757	16	-0.803707	0.659229	0.574956	0.735167	-0.164556	0.544173	0.408266	-0.271826	0.666397	-0.0420198	-1.34406	-0.224217	0.0420198	0.412825	-2.02025	-0.123038	Kcnq1ot1	Mus musculus KCNQ1 overlapping transcript 1 (Kcnq1ot1), long non-coding RNA [NR_001461]	ATCAAACTCAGGGGTGAAATCAACCAAGTGGAAACAAGAAGAACTATTCAAAGAATCAAC	63830	NR_001461	KCNQ1 overlapping transcript 1
A_55_P2721174	16	-1.43905	0.0539475	0.197223	0.112561	-1.18161	0.0113525	-0.454935	-0.801188	1.33994	0.234792	0.287751	-0.0113525	-0.401016	-0.31904	-1.32641	0.277824	Myo1b	myosin IB [Source:MGI Symbol;Acc:MGI:107752] [ENSMUST00000151525]	GACCTTTACCTCAGATGTTATTTTGAGAATTGTCACCTCTCTTCCAGGATAGCTAGATTT	17912	AK138265	myosin IB
A_55_P2043509	16	-0.4196	0.684288	-0.242388	-0.147483	2.05864	1.79988	0.00120687	0.252509	-0.34242	0.315056	0.185283	0.149084	-0.523814	-0.00120735	-0.27073	-0.308295	Hnmt	Mus musculus histamine N-methyltransferase (Hnmt), mRNA [NM_080462]	GTTGAGGCAAATGTATAAGTCATAAGAGTATCCAGAGCTCATATTTTGATCAAATGCTGA	140483	NM_080462	histamine N-methyltransferase
A_52_P859703	16	-0.277399	0.826579	-0.100098	-0.00476122	-0.0403047	0.384315	0.143655	2.60682	-0.200244	0.457273	0.688756	0.0047617	-0.381623	0.141327	-0.128517	-0.165739		Mus musculus adult male hypothalamus cDNA, RIKEN full-length enriched library, clone:A230101G02 product:unclassifiable, full insert sequence. [AK039132]	TTTTTTCTCAACTTCTCGAGAGTAGGAATCTGGTGATATTTTATTTCTTCACGTCTCCAG		AK039132
A_55_P2935136	16	-0.27769	0.826387	-0.100358	-0.00456858	-0.0399451	0.384193	0.143578	0.351716	-0.200593	0.456965	0.554705	0.00456858	-0.381934	0.141315	-0.128835	-0.165798	LOC102640344	PREDICTED: Mus musculus uncharacterized LOC102640344 (LOC102640344), transcript variant X9, ncRNA [XR_881776]	CAGAGAATCTCCTTCCTGCTTTGCAGTTACATTTCTCTAATTCGCCTCACATTTAAAAAA	102640344	XR_881776	uncharacterized LOC102640344
A_55_P2937607	16	0.901836	1.19211	1.33264	0.0439255	0.77687	-0.214216	0.805609	1.19649	0.157746	-0.0475867	-0.149119	-0.0439255	-0.237956	-0.36546	-0.141119	-0.779747	Vamp1	vesicle-associated membrane protein 1 [Source:MGI Symbol;Acc:MGI:1313276] [ENSMUST00000159547]	CCCTTATTTAAGGTATCTGAACCACTGGCTGTGTTTAAAATATGCATAATGCTAACCATA	22317	AK080173	vesicle-associated membrane protein 1
A_55_P2811509	16	-0.566223	0.537959	1.38072	-0.0387468	3.25875	0.0960274	-0.144551	0.0625191	0.857458	0.168389	0.0387464	-0.284096	-0.670583	-0.146734	-0.41746	-0.40549	Ubr3	PREDICTED: Mus musculus ubiquitin protein ligase E3 component n-recognin 3 (Ubr3), transcript variant X8, mRNA [XM_006500120]	AGTAATACTTTTGAAAGTTGGGAGTCAACAGGTTAGAGAGACCATAGGAGCAGAGCCCCA	68795	XM_006500120	ubiquitin protein ligase E3 component n-recognin 3
A_51_P238866	16	-0.392977	0.711214	-0.215684	-0.118528	1.73257	0.269404	0.0288467	0.23539	-0.316079	0.341571	0.214338	-0.0267029	-0.497429	0.0267029	-0.244309	-0.280105	Vmn1r211	Mus musculus vomeronasal 1 receptor 211 (Vmn1r211), mRNA [NM_134243]	GACCATAGAGAATTATTCTACAGTACTAGATGTTCCAGAGTTTTTAACCATTGGTTATGC	171277	NM_134243	vomeronasal 1 receptor 211
A_55_P2080956	16	0.0788312	-0.827623	0.173274	-0.221217	0.588074	0.825018	0.558802	0.445877	-0.269536	-0.439114	-0.382871	-1.02926	-0.0788312	0.225763	-0.196647	0.915004	Chka	Mus musculus choline kinase alpha (Chka), transcript variant 1, mRNA [NM_013490]	CAGCGTTGGCGATGAGCCTCGGAAAGTGCTCTTGCGGCTCTATGGGGCAATCTTAAAGAT	12660	NM_013490	choline kinase alpha
A_55_P2075806	16	-0.632613	0.471578	-0.446726	-0.357426	3.5072	4.35218	-0.210525	1.24995	1.07113	0.101755	-0.0279417	1.20675	-0.737327	-0.212652	-0.48421	0.0279422		predicted gene 8224 [Source:MGI Symbol;Acc:MGI:3643831] [ENSMUST00000166178]	AGGACATTCACTCTCAAGATGCAACATGACCAGGTGATGACTGACCTGAAAAGAATGCCT		XM_011245307
A_30_P01020307	16	-0.797616	-0.386005	0.263783	-0.243813	1.16845	0.670763	-0.369287	0.139188	0.56817	0.133865	2.05554	0.470428	-1.13369	-0.785251	-0.348173	-0.133865		lincRNA:chr15:85298353-85298992 forward strand	ACATGTGCATTTACCCATTTATTCAAAACCGTAGACACAGAACATGGAGCCCCTCCCATG
A_51_P144264	16	-0.750185	-1.08609	-1.09703	0.328022	-1.07754	0.0646491	-0.816625	-0.611718	0.20415	0.479698	0.613453	0.586201	-0.0646491	0.10833	0.461978	-0.131063	Klf2	Mus musculus Kruppel-like factor 2 (lung) (Klf2), mRNA [NM_008452]	TGTATATAAGACTATGACCGATTGTATTTCTATAAGGGAGACGATGGCATCTCTGCCGCC	16598	NM_008452	Kruppel-like factor 2 (lung)
A_55_P2109875	16	0.037621	-0.072432	0.149757	-0.435356	-0.246299	-0.54267	-0.257502	-0.212524	-0.00705576	0.102407	0.00705576	0.193902	0.041636	-0.195198	0.229126	0.026566	Rpl23a	Mus musculus ribosomal protein L23A (Rpl23a), mRNA [NM_207523]	ACTGACTACGGAGTCAGCCATGAAGAAAATAGAGGACAACAACACTCTTGTGTTCATTGT	268449	NM_207523	ribosomal protein L23A
A_55_P2049282	16	2.87226	2.83892	2.41577	3.40872	1.68247	2.06765	1.4424	2.57291	-1.4424	-2.97014	-2.59749	-2.25759	-3.02329	-3.23561	-3.48957	-3.55067	Ly6h	Mus musculus lymphocyte antigen 6 complex, locus H (Ly6h), transcript variant 1, mRNA [NM_011837]	CAACAGCCTGGCCTGAGGGGCATTAACTACAGAGAAATAAAGTCACTTCTGAGTCTTGTG	23934	NM_011837	lymphocyte antigen 6 complex, locus H
A_65_P11578	16	-0.198308	0.600219	-0.526802	0.24521	1.16718	0.0142202	-0.157805	2.04583	-0.0142202	0.130378	0.191108	-0.0403786	-0.0500169	-0.571674	0.0840907	-0.121562	Tbc1d10a	Mus musculus TBC1 domain family, member 10a (Tbc1d10a), mRNA [NM_134023]	AGCCGCCAGAAGATTGATCCCCTGCTGTACATGACAGAGTGGTTCATGTGTGCTTTTGCC	103724	NM_134023	TBC1 domain family, member 10a
A_66_P118137	16	-0.421032	0.682664	-0.245526	-0.144358	3.26882	2.39976	0.0011692	0.204157	0.916256	0.312253	0.182107	-0.140946	-0.527163	-0.00116873	-0.274082	-0.306775		AV255254 RIKEN full-length enriched, adult male testis (DH10B) Mus musculus cDNA clone 4921518C02 3'. [AV255254]	AAGGTCTGCATTGGAAACACTGTGAGTAGATGCATGTGTCCACTTCAGGAGAGAGAGAAA		AV255254
A_52_P206613	16	-0.29371	-0.555746	-0.26186	-0.254576	-0.609653	0.0384116	-0.442527	-0.481139	0.234478	0.206457	-0.0384116	0.276462	0.842442	0.732646	0.769594	1.092	Adss	Mus musculus adenylosuccinate synthetase, non muscle (Adss), mRNA [NM_007422]	CATTCACTTCTGTCATTGTGATCTTTGCTGTTAGAAAAAGAAATGATGGAAAGATAAGGG	11566	NM_007422	adenylosuccinate synthetase, non muscle
A_66_P136608	16	0.029634	0.391724	0.346903	-0.434752	1.81634	-0.0296345	-0.289616	0.0940666	0.130185	2.36518	-0.109313	0.10509	-0.818455	-0.292074	-0.565388	-0.597225	Sycp2l	PREDICTED: Mus musculus synaptonemal complex protein 2-like (Sycp2l), transcript variant X4, mRNA [XM_006516986]	ATTCAAGTTTAAGTACCAATGAACGATCCTGGACCCAGAACCACAAAAGGAAATCCCTAA	637277	XM_006516986	synaptonemal complex protein 2-like
A_30_P01024220	16	-0.0580759	0.136313	-0.163243	-0.0488973	0.0314064	0.0630989	0.268198	0.0246654	0.254599	0.00765514	-0.00765514	0.247003	-0.603495	-0.413823	-0.084269	-0.11976		lincRNA:chr4:44181997-44249172 forward strand	CGGCCCGCCCAAGCGGGGAGGCCCGGGCCAAAGCTCTCGGCATCTGCGCCCCAGCCCGGT
A_51_P402160	16	-0.632888	0.469899	-0.237983	0.167383	2.82367	0.0288997	-0.0288997	0.29727	0.987903	0.09904	-0.0317078	0.46208	-0.740657	-0.213926	-0.365929	-0.518614	Zfp750	Mus musculus zinc finger protein 750 (Zfp750), mRNA [NM_178763]	CACCAGGGAAATACACAGAACTAGCTCAGCAATGTGAGTAGACTCACAGAAAGGACCTTA	319530	NM_178763	zinc finger protein 750
A_66_P128024	16	-0.0695286	0.92357	0.758705	0.502032	-0.0574598	0.107689	-0.0874877	-0.156004	0.631093	1.11906	0.0847755	0.048285	-0.698	-0.048285	-0.588044	-0.198835	Prox2	Mus musculus 15 days embryo head cDNA, RIKEN full-length enriched library, clone:D930024H22 product:unclassifiable, full insert sequence. [AK086375]	GTGTCAGAACTGTCAGTGCCCACTTCAGTGTGAGATTGATGTAAATTGGCTCAAGCACTA	73422	AK086375	prospero homeobox 2
A_51_P355852	16	-0.510517	0.591733	0.439995	-0.233825	4.16376	0.150785	-0.089428	0.11161	1.98394	4.54716	0.089428	-0.233706	-0.619226	-0.0921621	-0.366186	-0.396355	Prkch	Mus musculus protein kinase C, eta (Prkch), mRNA [NM_008856]	TGTAGCCTTATGGGGAGTCAGAACCAAAGGGGAAGGTGGATTTCTCCAGGAATTTCTTAT	18755	NM_008856	protein kinase C, eta
A_52_P127932	16	0.0874982	-0.0199189	0.328667	-0.313138	0.48241	0.00553179	0.517656	0.10794	-0.205832	-0.25716	-0.110228	-0.00553179	-0.0494838	0.0341363	0.035171	-0.150268	Asb3	Mus musculus ankyrin repeat and SOCS box-containing 3 (Asb3), mRNA [NM_023906]	GAAGTCTGCAGAACTATTTGCTCTATGAAGAGGTTTTAAGAATGAATGAGATTCTAGAAC	65257	NM_023906	ankyrin repeat and SOCS box-containing 3
A_66_P123526	16	-0.202577	0.202576	0.400496	3.55429	1.42943	1.07343	-0.478518	-0.278001	1.18122	0.61924	3.64735	-0.623565	-0.347273	-0.226209	-0.75581	-0.713837	4930504D19Rik	Mus musculus adult male testis cDNA, RIKEN full-length enriched library, clone:4930504D19 product:unclassifiable, full insert sequence. [AK019668]	TCGTACTGGTGTATCTTCCTCATCGCCAATCGTGAGCTACAATAAAGCCTGCCTTCCTCA	78017	AK019668	RIKEN cDNA 4930504D19 gene
A_55_P2717727	16	-0.345977	0.755333	-0.175739	3.95785	-0.100305	0.314433	0.0742764	0.274551	-0.272869	0.383754	0.251994	-0.0712433	-0.456169	0.0712433	-0.203203	-0.232123	Hnf1a	HNF1 homeobox A [Source:MGI Symbol;Acc:MGI:98504] [ENSMUST00000184027]	AACAGCGAGCTATTTGCTTTCCATTTAAATTCGAGATGTTGCTATAAATTATCAACCAGC	21405	BC013454	HNF1 homeobox A
A_52_P489838	16	0.768765	0.705106	0.185876	0.720551	3.26819	4.74517	-0.495396	0.926252	2.05679	-0.185876	-0.317925	-0.641181	-1.02605	-0.498384	-0.773035	-0.801525		predicted gene 17183 [Source:MGI Symbol;Acc:MGI:4938010] [ENSMUST00000171170]	CACAAAGTCAGGATGTTGTGGAAAGAGAACAGACAGTTGCTAGAGGAGCAGATTGCACTA
A_66_P115856	16	-0.572406	0.528048	0.588894	-0.296583	2.80439	2.19533	0.26517	1.62581	-0.5001	0.156256	1.37191	-0.299369	-0.684015	-0.156255	-0.431014	-0.180931		Mus musculus 16 days embryo head cDNA, RIKEN full-length enriched library, clone:C130050C01 product:unclassifiable, full insert sequence. [AK048337]	TAAAAACCAATTTGAAAACAGGCAATAGTACCAAATGGGTGACCAACAGGTACCTGAAAA		AK048337
A_66_P131788	16	0.0172973	-0.272214	-0.378582	-0.449357	-0.0172973	-0.242725	-0.12322	0.131625	0.17867	-0.385164	0.17974	-0.147537	0.243306	0.321965	0.108765	0.599716	Ythdf2	Mus musculus YTH domain family 2 (Ythdf2), mRNA [NM_145393]	GCAAGCAGTGTTCCAAAAGTTGTAGGCTCTGCTGTTGGTAGTGGGTCCATCACTAGTAAC	213541	NM_145393	YTH domain family 2
A_51_P192179	16	-0.156953	0.241366	-0.246554	0.449901	-0.372952	0.362783	-0.167789	-0.258607	0.449158	0.177708	0.167078	-0.114735	-0.2121	-0.00715971	0.00715971	0.157187	Dido1	Mus musculus death inducer-obliterator 1 (Dido1), transcript variant 2, mRNA [NM_177852]	TTAGTGCCCAGCACATTTCAAAAGTAAAGTCTGTTAGTATGTTCTGTGAAGCCATAATCG	23856	NM_177852	death inducer-obliterator 1
A_66_P105864	16	-0.92019	0.178858	1.61352	0.05054	4.92469	3.93246	-0.502235	-0.302761	2.40161	-0.193346	-0.0319614	0.105945	-0.622595	-0.505751	-0.78087	0.0319619	Gm36529	PREDICTED: Mus musculus predicted gene, 36529 (Gm36529), transcript variant X1, ncRNA [XR_382637]	GACAAATGCAGAATGAGGAGAAAGAACATACGGAGGACCCAGGATCCAGAATCCCAGATT	102640479	XR_382637	predicted gene, 36529
A_55_P2844759	16	1.88045	2.40232	2.38846	1.48338	1.07243	1.04364	1.44788	1.49289	-1.51168	-1.34116	-1.17289	-1.04364	-1.09946	-1.23388	-1.15552	-1.08229	Wdr92	Mus musculus WD repeat domain 92 (Wdr92), mRNA [NM_178909]	CAGAGCTCTGGTCTGTGTGCTTTCATGTCGCTGCTTTATTAAATCTTGCCTTCTACATTT	103784	NM_178909	WD repeat domain 92
A_66_P140682	16	-0.504295	0.593814	0.49193	-0.230074	3.7709	0.152771	-0.0873818	0.111914	0.892442	0.221254	0.0873814	-0.236015	-0.619401	-0.0910969	-0.366467	-0.392262		Mus musculus 0 day neonate eyeball cDNA, RIKEN full-length enriched library, clone:E130003N16 product:unclassifiable, full insert sequence. [AK053269]	AGCTCAGATTACAGGTGGTGACTGAAAGAGATGCTCAACAATGGAAAATAGACATTTTCC		AK053269
ERCC-00108_60	16	-0.378567	0.733721	-0.145231	-0.115868	1.40599	0.284017	0.0152273	0.243826	-0.264976	0.348887	0.181452	-0.0152268	-0.516644	0.0240574	-0.268308	-0.313185			GACGAGACTGTGCGCTCATAGCCGACACTGTGCTCGATAAGACCACGCTGTGCGGATATA
A_52_P153700	16	-2.60613	-3.19872	-3.33677	-0.96204	-2.25189	-0.541632	-2.52931	-2.54866	1.29674	0.825809	0.778815	0.57258	0.657539	0.997965	0.541632	1.53605	Phldb2	Mus musculus pleckstrin homology-like domain, family B, member 2 (Phldb2), transcript variant 2, mRNA [NM_153412]	CAAACCAAAGACCCGGCTTGACTCCTGTTTAACATCAGAGTTGCTCTCTAAATAGTCTTT	208177	NM_153412	pleckstrin homology-like domain, family B, member 2
ERCC-00145_60	16	-0.308356	0.654518	-0.245137	-0.178306	2.88679	0.337183	-0.0396333	0.192792	0.213315	0.326665	0.122961	-0.103327	-0.509916	0.0396333	-0.246882	-0.319972			GGCTCTCAAAAAGAAGTGGATAAGCTGTACAATCGTTTCATCATTCGGCGTGCGAATTAA
A_55_P2822536	16	0.0415692	0.281029	-0.125995	1.70761	-0.17558	1.68592	0.0139012	0.777838	-0.837459	-0.814951	-0.0994763	0.160633	0.232845	-0.225024	-0.510172	-0.0139012	Apcdd1	Mus musculus activated spleen cDNA, RIKEN full-length enriched library, clone:F830028H24 product:DRAPC1 (Adenomatosis polyposis coli down-regulated 1) (APCDD1 protein) homolog [Homo sapiens], full insert sequence. [AK172004]	GTCATGGTGCATACTTGAGGGGGGTTTATTAAAAATGAAAGTACTAACTTAATGTCTACT	494504	AK172004	adenomatosis polyposis coli down-regulated 1
A_52_P676063	16	0.52346	0.781561	0.765879	0.115309	0.475177	0.0217457	0.55617	0.584258	-0.210999	-0.152045	-0.16916	-0.0217457	-0.326822	-0.502308	-0.0582733	-0.728815	Tmem126b	Mus musculus transmembrane protein 126B (Tmem126b), mRNA [NM_026734]	TGACTACACTTCCAGTTTTGGCTACCATCGTTTCTTACAAGCTCTTTGTAACAGATGCTT	68472	NM_026734	transmembrane protein 126B
A_66_P105238	16	0.271638	0.384826	0.416424	-0.481718	0.282917	-0.122461	0.769637	0.507353	-0.946637	-0.767471	-0.458162	-0.540047	0.00104952	0.03299	-0.173256	-0.00104952	Ctage5	Mus musculus CTAGE family, member 5 (Ctage5), transcript variant 1, mRNA [NM_146034]	CTTATAGTTGGGGATATCTCAAACTCAAAGGCTGTGTCTTTATACCAGGGATGTGTTTAC	217615	NM_146034	CTAGE family, member 5
A_55_P1962483	16	0.335625	0.526055	0.502899	-0.0120525	0.143902	0.0120525	0.176271	0.327467	-0.296285	-0.134909	-0.0320282	-0.360003	-0.418371	-0.300547	0.0615501	-0.355812		predicted pseudogene 4943 [Source:MGI Symbol;Acc:MGI:3645174] [ENSMUST00000132879]	AACTACTTCATTGGCAACGGCGCAGGAGGCCTGACATTGGGAGTGCGCACTCACAGCTAT		XM_006543297
A_55_P2722794	16	0.0825429	-0.174317	0.00199842	-0.315099	-0.0523429	-0.331107	-0.241647	-0.411157	0.17349	-0.00199842	0.145344	-0.0930181	0.322075	0.286317	0.465731	0.484972	Gle1	Mus musculus GLE1 RNA export mediator (yeast) (Gle1), mRNA [NM_028923]	AATTGAAGCCATCACGAGCTCAGGACAGATGAGCTCTTTCATACGTCTGAAGCAGTTCTT	74412	NM_028923	GLE1 RNA export mediator (yeast)
A_66_P113787	16	-0.496264	0.596575	0.599111	-0.226724	2.81677	0.154902	-0.0851703	0.114229	0.559838	3.39307	0.0851703	-0.237762	-0.618825	-0.0899434	-0.366192	-0.387917	1300017J02Rik	RIKEN cDNA 1300017J02 gene [Source:MGI Symbol;Acc:MGI:1919025] [ENSMUST00000150524]	ATGTGTAAATAAATAATAGATAGGGAGGTAGACACTCCTTGATTCACTGAGCTGTACTCT	71775	AK076237	RIKEN cDNA 1300017J02 gene
A_55_P2004381	16	-0.408024	0.68424	-0.255939	-0.138988	2.30426	1.84896	0.00253391	4.44489	-0.343367	3.68865	0.172308	1.13568	-0.531476	-0.00253391	-0.278689	-0.299987	Pvt1	Mus musculus lung RCB-0558 LLC cDNA, RIKEN full-length enriched library, clone:G730046B12 product:plasmacytoma variant translocation 1, full insert sequence. [AK144873]	GGAAGATCAAGAAGAGGGATCACATATTGTGTCTTAAAAATCTATGCAAATCCATTACCA	19296	AK144873	plasmacytoma variant translocation 1
A_55_P2004333	16	0.232903	0.275588	0.307515	-0.306225	-0.00450087	-0.280927	0.0307994	0.10117	-0.0409036	0.00450087	0.0767856	0.2564	-0.164196	-0.344734	-0.00717115	-0.15663	Rpl24	Mus musculus ribosomal protein L24 (Rpl24), mRNA [NM_024218]	TGCCAAGGAAGCAAAAAAGGCTAAGCAGGCATCAAAGAAGACAGCAATGGCTGCTGCCAA	68193	NM_024218	ribosomal protein L24
A_55_P2721935	16	-0.45047	0.0137744	-0.241757	0.00969934	-0.410774	0.16505	0.315336	0.537336	-0.00969934	-0.0898566	-0.339463	-0.351667	0.252663	-0.0511212	0.238254	0.940079	Bcl7a	B cell CLL/lymphoma 7A [Source:MGI Symbol;Acc:MGI:1924295] [ENSMUST00000117971]	GAGATCTGTCTCTTCTGGAGTACTTGATGACAGCTACAGTGTACTTATATACAATAAATA	77045	AK137973	B cell CLL/lymphoma 7A
A_55_P2556889	16	-0.581141	-0.790553	-0.50687	0.0453143	-0.375185	0.408319	-0.0670204	-0.932263	0.486456	0.627222	0.801489	0.612812	0.222342	0.245451	-0.0453143	-0.289853	Gm20362	Mus musculus predicted gene, 20362 (Gm20362), transcript variant 1, long non-coding RNA [NR_040301]	CCCCTTTTGATTTTGGTTCTGCTTTTAATTATAGGTCCATGTGTGTTAAATAGGCAAGTC	100504701	NR_040301	predicted gene, 20362
A_52_P529486	16	0.426048	-0.379975	-0.285203	0.111504	0.112596	0.571041	-0.258389	-0.279901	-0.204165	-0.111504	-0.167854	-0.372596	0.875916	0.918619	0.848384	1.23514	Wdr77	Mus musculus WD repeat domain 77 (Wdr77), mRNA [NM_027432]	GTACACGTGTGAGTGCGGTATATAGTTTGGAGTGGAGAAAATTATTCTTCAGCTTTCCCA	70465	NM_027432	WD repeat domain 77
A_55_P2038831	16	0.0592928	0.0520287	0.0666609	-0.368364	-0.111016	-0.235457	-0.136258	-0.0741167	0.0113897	-0.0113897	0.0182533	0.274289	-0.0385189	-0.192339	0.174473	0.0408764		predicted gene 5321 [Source:MGI Symbol;Acc:MGI:3645266] [ENSMUST00000072050]	ACCAAGAGGGCTGGAGAACTCACTGAGTGTGTGATCACCATCATGCAGAACCCACAACAG
A_55_P2621660	16	-0.686721	0.401836	1.36244	-0.421416	2.08422	2.14922	0.927534	3.89468	0.113961	1.21609	-0.113961	-0.436057	-0.656822	-0.286391	-0.562807	-0.581616	Slc26a2	Mus musculus solute carrier family 26 (sulfate transporter), member 2 (Slc26a2), mRNA [NM_007885]	GACACTGATGCTACGTCATCTTCGATAGCAGTGTTTTCAAGTGGATGTGTGGTTGTAAAC	13521	NM_007885	solute carrier family 26 (sulfate transporter), member 2
A_66_P133413	16	0.145352	-0.0641117	0.0641117	-0.200185	-0.249363	-0.301476	-0.340884	-0.293262	0.127449	0.361451	0.356957	0.610938	0.178004	-0.0683231	0.337807	-0.125402		ribosomal protein L10, pseudogene 2 [Source:MGI Symbol;Acc:MGI:3648679] [ENSMUST00000098432]	GAGGCTCCACCCTTTCCATGTCATCCGTATCAACATGATGTTGTCTTGTGCTGGGTCCAA
A_66_P119174	16	0.591873	-0.0304766	-0.116568	0.0844841	0.547171	0.317661	0.345097	0.520489	-0.467291	-0.255546	-0.177333	-0.233047	-0.00870609	0.00870609	0.214178	-0.029088	Cmtm6	Mus musculus CKLF-like MARVEL transmembrane domain containing 6 (Cmtm6), mRNA [NM_026036]	GAGAAGTGTATTTCTACGTTGCTTATATCTGATCACTTTTGTATTTGTTGATTTAAAGCC	67213	NM_026036	CKLF-like MARVEL transmembrane domain containing 6
A_66_P115018	16	0.0437441	0.357755	-0.0792265	-0.00223446	-0.401258	0.00505638	0.0351429	0.262753	-0.1787	0.00223446	0.244338	-0.16492	-0.583866	-0.442429	0.0666361	-0.175306	Stat5a	Mus musculus signal transducer and activator of transcription 5A (Stat5a), transcript variant 1, mRNA [NM_011488]	TGGACAGTCTCGACGCCCGCCTCTCCCCACCTGCTGGTCTCTTCACCTCCGCTAGAAGCT	20850	NM_011488	signal transducer and activator of transcription 5A
A_55_P2728778	16	-0.663227	0.422992	0.83436	0.0192771	3.2614	-0.0192776	-0.259429	-0.0581894	1.58003	0.0463781	0.983574	3.80917	-0.796133	-0.266073	-0.542858	-0.560068	1700041B01Rik	PREDICTED: Mus musculus RIKEN cDNA 1700041B01 gene (1700041B01Rik), transcript variant X1, misc_RNA [XR_875473]	AGAGAAATCCACATTTGTCCCGGAAAGCCAGAACAGTGTCCACAAGAGCCACCGCCACCG	78623	XR_875473	RIKEN cDNA 1700041B01 gene
A_55_P1953650	16	-0.400922	-0.888701	-0.828788	-0.527942	0.536193	0.0901794	0.532728	0.319236	-0.854911	-0.137024	-0.0602303	-0.292094	0.149571	0.0602303	0.388604	0.0713167	Zdhhc18	Mus musculus zinc finger, DHHC domain containing 18 (Zdhhc18), mRNA [NM_001017968]	CCTTTCGTTCGAGCCAGTATCTTTGTTCCCGTTTGTAATAAAGCTTCTGTTTTAAGAGCT	503610	NM_001017968	zinc finger, DHHC domain containing 18
A_66_P126535	16	-0.565733	-0.146091	-0.161041	0.0403652	-0.747758	-0.197628	-0.524669	-0.750843	0.0296021	0.308727	0.00616074	0.119565	0.622744	0.54748	-0.00616074	1.01015	Alg13	Mus musculus asparagine-linked glycosylation 13 (Alg13), transcript variant 2, non-coding RNA [NR_037145]	ATAACTGTCCTACCGCACAGTATTATAGTATCTTTTGCACAATTTGCAGTAAATAAAAGC	67574	NR_037145	asparagine-linked glycosylation 13
A_55_P2130039	16	-0.62306	2.63864	0.895541	-0.361855	2.9426	0.0190096	-0.221016	-0.0190096	1.66863	3.16704	3.9783	3.03573	-0.758559	-0.228397	-0.505013	-0.520957	5830477G23Rik	Mus musculus adult male thymus cDNA, RIKEN full-length enriched library, clone:5830477G23 product:hypothetical protein, full insert sequence. [AK018056]	GGTTAAAATGAGCTTGGGGAAAGAAAGAGAGACAAGAATTGCTTAGTTAACATAAGTTCC	76116	AK018056	RIKEN cDNA 5830477G23 gene
A_55_P2494368	16	-0.79531	0.288741	0.232142	-0.534573	2.87481	0.477024	-0.393805	1.60965	1.03672	0.24517	-0.232142	-0.55223	0.260587	-0.401393	-0.678022	-0.693589	Ankrd55	Mus musculus ankyrin repeat domain 55 (Ankrd55), transcript variant 3, mRNA [NM_001168404]	ACACAGTGAAATTGCTGCTAAAGATGGGTGCCAACATTAACACACAGGATGCGTATGGTC	77318	NM_001168404	ankyrin repeat domain 55
A_66_P108822	16	-0.0121403	-0.0451508	0.0121403	-0.324327	-0.348101	-0.276332	-0.341293	-0.216929	0.0550337	0.170215	0.110648	0.297635	0.0497217	-0.131583	0.290233	0.123495		predicted gene 8444 [Source:MGI Symbol;Acc:MGI:3645809] [ENSMUST00000092020]	TCTCCAAGATACGAGTGGTTCGCAAATCTATCGCCCAAGTCCTCACTGTTATTAGCCAAA
A_55_P1998411	16	0.412506	0.877178	0.776863	-0.019393	0.386282	0.171346	0.828279	0.960559	-0.647889	-0.462663	-0.435275	-0.360918	-0.239771	-0.227327	0.019393	-0.0247278	Chchd3	Mus musculus coiled-coil-helix-coiled-coil-helix domain containing 3 (Chchd3), mRNA [NM_025336]	CTTGGCTTGTTCAACCAAGTAGTGAATACTGACAACTTCACTCACTATCAATAATAAATC	66075	NM_025336	coiled-coil-helix-coiled-coil-helix domain containing 3
A_55_P2085756	16	-0.581801	2.40786	1.24324	0.146453	4.47862	0.334906	-0.181333	0.0217018	2.31483	0.12248	-0.0217018	-0.11568	-0.720622	-0.189878	-0.466535	-0.480809	Olfr1261	Mus musculus olfactory receptor 1261 (Olfr1261), mRNA [NM_146474]	GAAGTCAAAAGGGTTATGAAGAAGCTCTGGGGTCGAATGAGGAAAGCTGGTGACATGTAA	258466	NM_146474	olfactory receptor 1261
A_66_P127562	16	-0.325236	1.84	-0.194462	-0.0661197	-0.0907507	0.314364	0.0748239	0.569968	-0.271556	0.378447	1.93739	0.600237	-0.46486	0.0661197	-0.210542	-0.224667	Olfr663	Mus musculus olfactory receptor 663 (Olfr663), mRNA [NM_001011757]	GTGACCTTGGTTTAATTATAGTTTCTTATGCTTTGATTCTTCCGTCTGTGCTTAGGCTGA	257914	NM_001011757	olfactory receptor 663
A_55_P2121408	16	-1.30991	-1.2249	-1.07819	-0.15178	-1.4668	0.030386	-1.39926	-1.40204	0.466703	0.339165	0.225493	-0.030386	0.290853	0.578486	0.915548	1.11669	Tpm2	Mus musculus tropomyosin 2, beta (Tpm2), transcript variant Tpm2.3, mRNA [NM_001277875]	GGAGATGCAGCTGAAGGAAGCCAAGCACATCGCTGAGGACTCAGACCGCAAATATGAGGA	22004	NM_001277875	tropomyosin 2, beta
A_55_P2141786	16	0.254086	0.0515318	-0.0364065	-0.467151	0.0764456	-0.426326	0.281646	0.564537	-0.147582	0.23012	0.00802612	-0.25945	-0.58296	-0.570318	0.286636	-0.00802612	Pard6g	Mus musculus par-6 family cell polarity regulator gamma (Pard6g), mRNA [NM_053117]	TGTTTCCATGTTGCTGCAGTGATCTGGAATGTGCTTTACTAAGACAAATATTACAGAACC	93737	NM_053117	par-6 family cell polarity regulator gamma
A_55_P2169721	16	0.0709877	-0.0764294	-0.0324316	-0.31549	-0.25248	-0.273771	-0.365632	-0.255157	0.178191	0.0834923	0.170046	0.357285	0.0324316	-0.0792952	0.243277	0.170714	Rps17	Mus musculus ribosomal protein S17 (Rps17), mRNA [NM_009092]	TCAAAACACCACGTGGAGCTATTTAATCTGTTATGCCATATTTTCAGTAAACCTGAAAAC	20068	NM_009092	ribosomal protein S17
A_55_P2067308	16	-0.00535631	-0.209522	-0.108149	-0.567419	-0.0352817	0.049705	-0.0757813	-0.255655	0.173283	0.00535631	0.098454	-0.0635419	0.918046	0.746566	0.813724	1.12562		cDNA sequence BC085271 [Source:MGI Symbol;Acc:MGI:3612444] [ENSMUST00000191852]	CTGTTTTGAGGTCTCAACATCATGGTTTTCAATTAATTTGGGGGGAAAATATCTTGAGAA
A_55_P2493828	16	0.404883	0.0846796	0.00867367	-0.246512	0.481527	-0.228436	0.363261	0.273784	-0.360881	-0.0653544	-0.00867367	0.0928602	-0.300783	-0.315916	0.139217	-0.670716	Hps1	Mus musculus Hermansky-Pudlak syndrome 1 homolog (human) (Hps1), mRNA [NM_019424]	GTGGTCAGGAGGATTGCTGGATGTGCTCGGGTGCTCAATAAATGTTGATTCTTGTCATTA	192236	NM_019424	Hermansky-Pudlak syndrome 1 homolog (human)
A_55_P2756259	16	-0.2489	0.832316	-0.122442	0.00935268	-0.0175486	0.389114	0.150776	0.355969	-0.198125	0.484216	0.305838	-0.00935221	-0.392619	0.139743	-0.13674	-0.148954	Olfr211	Mus musculus olfactory receptor 211 (Olfr211), mRNA [NM_146912]	TTGTTTAATTTGGCTACTATGGACATCATCTGTACCTCCTCCATTATGCCCAAGGCCCTG	258914	NM_146912	olfactory receptor 211
A_66_P111037	16	-0.32348	0.757709	-0.197373	-0.0651708	0.585013	0.31451	0.0765371	0.281938	-0.272911	0.377131	0.230926	-0.0837755	-0.467578	0.0651712	-0.211566	-0.223481	Gm815	Mus musculus predicted gene 815 (Gm815), mRNA [NM_001033407]	TCCGGCAGACCCTTGAGTACCATTTATTATTTTCTGGATAATATTTTGTCATTTCTTATA	329047	NM_001033407	predicted gene 815
A_55_P2000039	16	-0.207003	-0.278667	-0.199672	-0.431509	-0.111363	-0.379423	-0.170376	-0.272537	0.111363	0.308979	0.525364	2.09147	0.324773	0.190924	0.618677	0.251153	Prf1	Mus musculus perforin 1 (pore forming protein) (Prf1), mRNA [NM_011073]	ACTGCCTCAGCCCTGCAATGCCCGAAAGCTTGGCAACTACTGCCACGAAGCGTAAACATG	18646	NM_011073	perforin 1 (pore forming protein)
A_55_P2727993	16	-2.35658	-0.010529	-0.540367	0.722734	-0.136721	0.542256	-0.515963	-1.26235	0.980659	0.262682	0.475749	0.0889449	0.010529	0.424183	-1.41552	-0.27465	Tle4	Mus musculus 8 days embryo whole body cDNA, RIKEN full-length enriched library, clone:5730411M05 product:TRANSDUCIN-LIKE ENHANCER PROTEIN 4 homolog [Homo sapiens], full insert sequence. [AK017548]	CTTGTTACTTAATGGGCTATTTGAAGGTCTGTTTTCTGTCTCTCTGACCACAAGAAAAAA	21888	AK017548	transducin-like enhancer of split 4, homolog of Drosophila E(spl)
A_66_P136302	16	-0.250085	0.83146	-0.124637	0.00899696	-0.0205412	0.388301	0.151172	0.357364	-0.200664	0.450185	0.303414	-0.00899649	-0.395486	0.138431	-0.13825	-0.149374	Rasgrf2	Mus musculus 3 days neonate thymus cDNA, RIKEN full-length enriched library, clone:A630035O18 product:RAS protein-specific guanine nucleotide-releasing factor 2, full insert sequence. [AK041764]	TGACACCACCATTTGTAGATGTGTGGATGCGTGTTTTCACCTCATTTTGAGAACATGTCT	19418	AK041764	RAS protein-specific guanine nucleotide-releasing factor 2
A_30_P01030091	16	-0.32406	0.75774	-0.19865	-0.0645394	1.12148	0.314584	0.0778475	0.28428	-0.274845	0.376196	0.229371	-0.0822315	-0.469763	0.0645399	-0.212074	-0.223021		lincRNA:chr18:63222554-63223369 reverse strand	GAGTCTTTCAAAAAGGGTTCTTACGAGCCAGACTTCTTATCATTTTACTACTTTCTAAAG
A_52_P573543	16	-0.655067	0.427001	0.229468	-0.395078	2.66256	1.13475	0.0737953	-0.0457273	0.281484	0.0457268	1.75084	-0.200407	-0.801053	-0.266329	-0.542895	-0.553596	Pde4c	Mus musculus phosphodiesterase 4C, cAMP specific (Pde4c), mRNA [NM_201607]	CTGGGAAGCGCCGACTCCTGCATCTCAAAAGACAGACTTAGACTCAACTGCAGTCTGCAC	110385	NM_201607	phosphodiesterase 4C, cAMP specific
A_55_P2737917	16	-0.487201	0.595297	-0.361502	0.0612621	0.110627	0.152255	-0.0837107	0.123239	-0.438437	0.213416	0.653082	0.362596	-0.633375	-0.0981569	-0.374718	-0.0612621	Serinc5	Mus musculus 10 days neonate cerebellum cDNA, RIKEN full-length enriched library, clone:B930007O12 product:hypothetical TMS membrane protein/tumour differentially expressed protein/Cysteine-rich region profile/2Fe-2S ferredoxin, iron-sulfur binding site containing protein, full insert sequence. [AK163675]	GCCTCCAGAATACTAGAATTCTAGGCATATATAAACTGTGGCTGCCATTTTATAGATTTT	218442	AK163675	serine incorporator 5
A_51_P143805	16	0.445413	-0.158948	0.169861	0.285073	-0.12123	-0.284879	0.00413561	0.108289	-0.296453	0.132342	-0.00413561	0.169987	-0.229681	-0.361118	0.221301	-0.648341	Tmem42	Mus musculus transmembrane protein 42 (Tmem42), transcript variant 1, mRNA [NM_025339]	ATAGTGCCTTGATTCTTGTGCACCAGGGAATATTGGAAGACTCTGTGATCATGGGTTACA	66079	NM_025339	transmembrane protein 42
ERCC-00130_136	16	-0.38739	0.69709	-0.00250483	-0.130665	1.81083	0.282462	0.00398636	0.263062	-0.138394	0.326929	0.165171	-0.0518799	-0.543271	0.0025053	-0.279091	-0.336045			AAACTGCCTGATTTTATACCGACCGCCGGAAGGGATCACATTATGGTCAGTGCGAAATTT
A_55_P2121543	16	-0.0101261	-0.0316286	-0.172347	-0.232818	-0.00146675	-0.137724	0.00146675	0.0298433	0.0803051	0.0601845	0.251171	0.223108	-0.0937271	-0.0463123	0.258745	0.168498	Rps20	Mus musculus ribosomal protein S20 (Rps20), mRNA [NM_026147]	TTGAGGTTGAAGTCACCATTGCAGATGCCTAAGACAACTGAATAAATCGTCTTAATGGTC	67427	NM_026147	ribosomal protein S20
A_55_P2576195	16	-0.361681	-0.673019	-0.780263	-0.0258417	-0.964578	0.0258417	-0.489851	-0.660528	0.483578	1.28019	0.819211	0.92457	0.295424	0.266512	0.949166	-0.479857		Mus musculus 13 days embryo spinal cord cDNA, RIKEN full-length enriched library, clone:G630005B13 product:unclassifiable, full insert sequence. [AK090142]	CAGTTACATGTTTATCTTCATGGTTGCTATCCCTTCCCCAAATCTTTATTGCAGATGGCG		AK090142
A_55_P2481720	16	-0.33774	0.748158	-0.208757	-0.0721903	0.798022	0.305474	0.0721903	0.280066	-0.289163	2.50825	0.218595	-0.0860391	-0.483809	0.108227	-0.222136	-0.231895	Rp1	Mus musculus retinitis pigmentosa 1 (human) (Rp1), transcript variant 2, mRNA [NM_001195662]	GATGCCAAAAAGGCCATTGGCAAAAGCCAACATCATTTCATAATAAAAGTACTGGAGAGA	19888	NM_001195662	retinitis pigmentosa 1 (human)
A_55_P2306453	16	-0.26044	0.826477	-0.130326	0.00653172	-0.0331488	0.383906	0.151214	0.359151	-0.21172	0.443245	0.296901	-0.00653172	-0.406202	0.132658	-0.14395	-0.153594	6330571C24Rik	Mus musculus adult male medulla oblongata cDNA, RIKEN full-length enriched library, clone:6330571C24 product:unclassifiable, full insert sequence. [AK018247]	CAGCGTTCATTATCTATGAAAAACTGTAATGGTGACCTCTTCAAATTATTGGTAGCCATT	76188	AK018247	RIKEN cDNA 6330571C24 gene
A_51_P287677	16	0.15712	0.160092	0.107265	-0.224648	-0.00580406	-0.0603542	0.12907	0.0978327	-0.00683975	-0.141514	-0.02602	0.103649	-0.150257	-0.260735	0.0937824	0.00580311	Rps18	Mus musculus ribosomal protein S18 (Rps18), mRNA [NM_011296]	ACACCAAGACCACTGGCCGCAGGGGCCGAACTGTGGGTGTATCCAAGAAGAAATGAGTCT	20084	NM_011296	ribosomal protein S18
A_51_P377948	16	-0.632944	-1.29833	-0.422408	-0.429208	0.492642	-0.00250578	-0.821511	-0.598352	0.429391	0.184071	0.00250578	0.15964	0.669523	-0.199014	0.406248	0.273044	Gimap9	Mus musculus GTPase, IMAP family member 9 (Gimap9), mRNA [NM_174960]	GGAGGCAGCCCTGAAGTACATGATCATCTTGTTTACTCACAAAGAAGACCTTGAGGATCA	317758	NM_174960	GTPase, IMAP family member 9
3xSLv1	16	-0.257034	0.846172	-0.1243	-0.00805712	-0.0326033	0.401104	0.123891	0.377991	-0.209043	0.47755	0.307991	0.00805712	-0.391809	0.153887	-0.137167	-0.184663		Unknown
A_51_P149623	16	-0.619586	0.472276	1.54631	0.646662	3.7584	0.0565767	-0.199227	0.949813	1.4379	0.0883632	-0.0565767	-0.354633	-0.763367	-0.221433	-0.498011	-0.507423	Gabrd	Mus musculus gamma-aminobutyric acid (GABA) A receptor, subunit delta (Gabrd), mRNA [NM_008072]	AGGCCTTTTCTCTGTGGGATCAGGATCAGAGAGAAAAACAAGTGGGGGTGGATGACCACT	14403	NM_008072	gamma-aminobutyric acid (GABA) A receptor, subunit delta
A_66_P121317	16	0.330719	-0.297015	0.667527	0.460619	1.62746	-0.738807	0.139842	1.21984	-1.34021	1.27419	-0.329851	-1.12215	-0.909543	-0.139842	0.240306	-0.31264		H3091A12-3 NIA Mouse 15K cDNA Clone Set Mus musculus cDNA clone H3091A12 3', mRNA sequence [BG070780]	TGACCTGATTCATGCACACCGGCCTTTTGTTTTGTGTGGTGGGAGGTCCTTCCCTCGTTG		BG070780
A_55_P2728946	16	-0.00656486	0.694976	0.744991	0.423161	0.316654	-0.353663	0.512119	0.38485	0.00656486	0.316869	-0.0186365	-0.373406	-0.861563	-0.726754	-0.880549	-0.797516	Tmem57	transmembrane protein 57 [Source:MGI Symbol;Acc:MGI:1913396] [ENSMUST00000136113]	ATTCTTGAGAACTCCAAAGAGCTTCTGTTAAATGTAGGTTACAAAATAAACCAGGGGTGG	66146	XM_011250313	transmembrane protein 57
A_55_P2612988	16	-0.708636	2.47121	1.23599	0.435445	1.08911	0.45816	1.09901	-0.981525	-0.600264	0.319127	1.48259	-1.82542	-0.747349	-0.319127	-1.97637	-1.73222	Mtm1	X-linked myotubular myopathy gene 1 [Source:MGI Symbol;Acc:MGI:1099452] [ENSMUST00000151415]	TAGATAAAATGAGACAGTAGTCCTGTCTGTAGTCATGCTATAAAATTGTGATGCTACCAT	17772	AK166759	X-linked myotubular myopathy gene 1
A_51_P188023	16	-0.369775	1.54507	1.03969	2.41126	1.40919	0.0403628	-0.224771	0.446047	0.00341511	-0.00341463	1.82927	-0.403828	-0.693876	-0.904058	-0.359474	-0.30116	Slc39a9	Mus musculus 0 day neonate head cDNA, RIKEN full-length enriched library, clone:4833420C05 product:hypothetical DNA/RNA polymerases structure containing protein, full insert sequence. [AK014732]	AACCACCCTTCCTAGTTTCCCTAGAGTCAGTGAGTAGAATCTACGGGGAAATCTTAGTAT	328133	AK014732	solute carrier family 39 (zinc transporter), member 9
A_55_P2733467	16	-0.541002	-0.194473	-0.0924211	0.333009	1.05443	-0.159649	-0.0983767	0.579156	0.23139	0.420446	0.0924211	-0.886453	-0.317929	0.709981	-0.804158	0.697513	Pdgfb	Mus musculus 2 days pregnant adult female ovary cDNA, RIKEN full-length enriched library, clone:E330027M19 product:platelet derived growth factor, B polypeptide, full insert sequence. [AK087840]	CCACGTATTTTGACACATGCAGGCAAAACACCAATGTACTTAAAACATTTCAAGATAAGT	18591	AK087840	platelet derived growth factor, B polypeptide
A_55_P2739567	16	0.0765653	0.373333	0.690501	0.0114751	2.32585	-0.0670247	-0.29084	1.96084	0.260824	-0.0114751	-0.152847	1.28398	-0.867883	-0.319806	-0.59624	-0.606089		Mus musculus cDNA, clone:Y0G0123E16, strand:unspecified. [AK182644]	TGAACTGTCTTCTCAAAGAACTCGGTGTCCTCCAAAAGGAAAACAGGTGTCCCAAGAATC		AK182644
A_55_P2530080	16	-0.293766	0.812191	-0.138596	-0.000526905	-0.0639553	0.372174	0.149513	4.62473	-0.239246	0.427264	0.286825	0.000527382	-0.430049	0.119258	-0.157229	-0.167148	Dym	PREDICTED: Mus musculus dymeclin (Dym), transcript variant X2, mRNA [XM_006526217]	TAACATGACTGCATTTCCTGTAAGTCAGAAATGACTTGTGCCTCCATACTCTAGCTGGAG	69190	XM_006526217	dymeclin
A_52_P545954	16	-0.322881	-0.68688	-0.370161	-0.427357	0.806929	0.182684	0.435377	1.0508	0.00592828	-0.430882	-0.00550294	-0.164834	0.00550294	-0.14636	0.147097	0.227071	Atf7ip	Mus musculus activating transcription factor 7 interacting protein (Atf7ip), mRNA [NM_019426]	ATGGAAAGAGACCCCTTGTATGCCCAATGTTGCTGTAAAAAACGAACAAGAAGATTTGAA	54343	NM_019426	activating transcription factor 7 interacting protein
A_51_P193711	16	0.790475	0.50436	0.601829	0.139568	0.530614	-0.0858517	0.23761	0.649883	-0.557781	-0.59846	-0.609742	-0.583575	0.00444794	-0.00444794	-0.0725884	-0.263138	Supv3l1	Mus musculus suppressor of var1, 3-like 1 (S. cerevisiae) (Supv3l1), mRNA [NM_181423]	CACAATGCACCAAGACGACCTGGCTTTATTGAAGGACATTTTGAATAGACCTGTGGATCC	338359	NM_181423	suppressor of var1, 3-like 1 (S. cerevisiae)
A_30_P01027404	16	0.777582	1.16389	0.75713	0.69337	0.430304	0.309975	0.47893	0.822791	-0.361624	-0.309975	-0.358805	-0.65411	-0.793518	-0.809796	-0.441995	-0.415539		lincRNA:chr11:79531631-79531761 forward strand	TCTGAAAATAGAAGTAGCTAGAAAACCAGCCTCTCCTCGCCAGCTCCCGAGTGGGGGAGG
ERCC-00137_95	16	-0.451233	0.55358	0.0387325	-0.0578852	1.61558	0.196704	0.00536251	0.336397	-0.156803	0.226539	0.0328379	-0.00536251	-0.548777	-0.11547	-0.384245	-0.367352			GAAAAAATAATCATCTTGGATTGTAGCTCGCCGCGCACTCGGGATAGTCAGCGATTTTCT
A_55_P2737657	16	-0.301714	0.62922	1.9235	-0.984355	1.79114	-0.566491	0.48447	0.653801	-0.79877	1.38965	-0.697391	-0.973006	0.295949	-0.868504	-0.295949	0.41921	Slc6a6	Mus musculus 16 days neonate thymus cDNA, RIKEN full-length enriched library, clone:A130042D17 product:solute carrier family 6 (neurotransmitter transporter, taurine), member 6, full insert sequence. [AK162776]	TTGATGTGTCTTGTGGATAGTTCTTTTGTGGCCTCAAAAGGGAGTGAGTGTTAGGAGTGA	21366	AK162776	solute carrier family 6 (neurotransmitter transporter, taurine), member 6
A_51_P151484	16	-3.16002	-3.50402	-3.79278	-1.10592	-3.86542	-1.05747	-4.15086	-3.4164	1.4176	1.30342	1.85486	1.5907	1.37754	1.21849	1.22721	1.05747	Atp1b1	Mus musculus ATPase, Na+/K+ transporting, beta 1 polypeptide (Atp1b1), mRNA [NM_009721]	CGTATGGGACCTACACTTAATCTCTATGCTTTACACTAGCTTCTGCATTTAATAGGTTAG	11931	NM_009721	ATPase, Na+/K+ transporting, beta 1 polypeptide
A_55_P2722383	16	-0.118764	0.0631185	-0.0614099	-0.0607419	-0.101351	0.302173	0.291792	0.454681	-0.254419	-0.156505	0.0879054	-0.09619	-0.0838017	0.0607419	0.456046	0.239008	Rab3il1	RAB3A interacting protein (rabin3)-like 1 [Source:MGI Symbol;Acc:MGI:1922010] [ENSMUST00000129882]	ATTTAAGGTTTATCCTGAAGACTTTTGCCCTTCCCCACCTCTTTATTTGACCCTAGGCTC	74760		RAB3A interacting protein (rabin3)-like 1
A_55_P2828418	16	-0.463149	2.09525	-0.270772	-0.134767	2.79987	0.23194	0.0215521	0.224883	0.455096	0.283357	0.339248	-0.11585	-0.582879	-0.0215516	-0.298113	-0.309863	1700095A21Rik	Mus musculus RIKEN cDNA 1700095A21 gene (1700095A21Rik), long non-coding RNA [NR_045468]	GGAAATATTGATTTCCTAGGAACAATAAACACTAGGCCAGGAATAATCAAGTGCAGAAAA	67524	NR_045468	RIKEN cDNA 1700095A21 gene
A_51_P434059	16	-0.400487	0.735241	-0.202752	-0.0669298	2.36249	0.299414	0.0900931	0.292817	-0.333259	0.350098	2.03171	-0.0453253	-0.517539	0.0453248	-0.231435	-0.243598	Gja6	Mus musculus gap junction protein, alpha 6 (Gja6), mRNA [NM_001001496]	AGAGCAATCTAACAGTAGCCATGACTGTACTTAAACAGCAGCTTCATAACCTAGACATTG	414089	NM_001001496	gap junction protein, alpha 6
A_66_P138895	16	-0.588153	0.239294	0.00536633	0.377972	0.154667	-0.00536633	-0.123436	-0.497081	0.245506	0.0510454	-0.063405	-0.0649643	0.140489	0.199303	-0.796886	-0.128616	Prdm14	Mus musculus PR domain containing 14 (Prdm14), mRNA [NM_001081209]	GAGAAGCCCTTCAAGTGCAAGCATTGTGGTAAAGCCTTTGCATCTCATGCTGCCCACGAC	383491	NM_001081209	PR domain containing 14
A_55_P1957489	16	-0.416376	0.735087	-0.165417	-0.0946832	-0.196991	0.937893	0.0946832	0.758787	-0.297759	2.17916	0.266902	0.914588	-0.509437	0.337439	-0.223852	-0.276409	Gm2927	Mus musculus predicted gene 2927 (Gm2927), mRNA [NM_001282034]	CCCTCCATCACCTTATTTCCATGTATTTCTGAAGAAAACCTTTACTTCCAACAAAGTATT	100040722	NM_001282034	predicted gene 2927
A_55_P2076772	16	0.0213051	-0.0536718	0.1456	-0.396934	0.212136	-0.0991812	0.703322	0.230287	-0.797295	-0.507753	-0.344761	-0.598428	0.103928	0.126694	0.18859	-0.0213051	Hspa5	Mus musculus heat shock protein 5 (Hspa5), transcript variant 2, mRNA [NM_022310]	CATGCACATGTGGTGTAGGAACTTTTTTCTACCATAAGTGACACCAATAAATGTTTGTTA	14828	NM_022310	heat shock protein 5
A_52_P246277	16	-0.389143	0.755087	-0.149371	-0.0773568	-0.172894	0.31165	0.109346	0.323566	-0.275794	0.40928	2.65199	-0.0246	0.399701	0.0245996	-0.203619	-0.255778	H2-T3	PREDICTED: Mus musculus histocompatibility 2, T region locus 3 (H2-T3), transcript variant X9, mRNA [XM_011251497]	ACAATGTCTTGTTACTTCTACTGCAGGCAAGGACAGCTTCTGTCTTGTCTCTGGAGACTT	15043	XM_011251497	histocompatibility 2, T region locus 3
A_55_P2737034	16	-0.332808	3.96993	-0.0981841	-0.0255475	-0.117913	0.364273	0.159896	0.375508	-0.221872	0.461223	0.333735	0.0255475	-0.431306	0.0788727	-0.150469	-0.202368		Mus musculus adult inner ear cDNA, RIKEN full-length enriched library, clone:F930101D04 product:unclassifiable, full insert sequence. [AK158291]	GGTAGAACTTTCTTTATGTCCTTTTTCAGTACTCAAATGCTTTAGCTTAAACCATGCCTT		AK158291
A_52_P71544	16	0.0780292	0.587019	0.472977	-0.458445	0.154482	0.0901208	0.569317	0.787893	-0.616963	-0.343313	-0.18323	-0.447932	-0.207633	-0.232989	0.0786738	-0.0780292	Slc25a26	Mus musculus solute carrier family 25 (mitochondrial carrier, phosphate carrier), member 26 (Slc25a26), mRNA [NM_026255]	AGTGACCGCCGCACACACTTAGTATTTATAAATGAACCTTTATTAAAGACACTTTATGCC	67582	NM_026255	solute carrier family 25 (mitochondrial carrier, phosphate carrier), member 26
A_55_P2075127	16	-0.590962	2.93414	-0.114152	2.33163	4.21069	2.86379	-0.109068	0.109068	1.89556	2.8594	1.8357	-0.244127	-0.692389	-0.182915	-0.414525	-0.466065	Pax2	Mus musculus paired box 2 (Pax2), mRNA [NM_011037]	GGCAACCCATACAGCCATCCCCAGTACACCGCCTACAATGAGGCTTGGAGATTCAGCAAC	18504	NM_011037	paired box 2
A_66_P132750	16	-1.22198	-0.0898762	-1.00112	-0.223942	3.05655	0.160474	0.0898762	-0.525716	0.761706	2.7824	0.29631	0.870285	-1.32467	0.320536	-1.04819	-0.523225	Ccdc141	Mus musculus coiled-coil domain containing 141 (Ccdc141), mRNA [NM_001025576]	CCAACAAGTGGATACATATGCTGAAAAAATTCAGGGCTCTAAGGAAGAAAATGGAAAAAG	545428	NM_001025576	coiled-coil domain containing 141
A_55_P2626791	16	-0.719106	1.71471	0.419636	0.0266809	2.42747	4.5238	-0.24701	-0.0266814	1.21774	1.48256	-0.0711317	1.34277	-0.823248	-0.314322	-0.548043	-0.599094	Slc18a1	solute carrier family 18 (vesicular monoamine), member 1 [Source:MGI Symbol;Acc:MGI:106684] [ENSMUST00000142548]	AAGTCAGGAAAAGTGAACTCCAGATTTAGATTCCAGGCAGGCTTACACTTAGGGTAGCAA	110877	AK144034	solute carrier family 18 (vesicular monoamine), member 1
A_51_P199098	16	-0.778394	-0.607888	-1.2197	0.18223	-1.27707	-0.256423	-1.69917	-1.60771	0.63949	0.663481	0.645775	0.869713	0.257497	-0.18223	0.448472	0.277525	Tmem107	Mus musculus transmembrane protein 107 (Tmem107), transcript variant 1, mRNA [NM_025838]	CACTGCTGCAAGAAAAAGGCAGAGGCTTCAGTTTTCTCTCGCCCAAGTCCCTTGCTCCTC	66910	NM_025838	transmembrane protein 107
A_55_P2005611	16	-0.432921	0.691578	-0.223832	2.85111	0.678875	0.245766	0.0305238	0.252665	-0.334344	4.38476	0.207292	-0.105652	-0.539073	-0.0305233	-0.266337	-0.317119	Olfr476	Mus musculus olfactory receptor 476 (Olfr476), mRNA [NM_146924]	ATCACAGTGTTTGTCATAGCTGTCTCCTACGCCTACATTCTCATCACCATCCTGAAGATG	258926	NM_146924	olfactory receptor 476
A_52_P445387	16	-0.236833	0.070601	0.26172	0.0653024	-0.316866	-0.0642619	0.12016	-0.00423574	0.201388	0.224177	-0.18873	0.115395	-0.00090456	-0.0964875	-0.183697	0.00090456	Clk4	Mus musculus CDC like kinase 4 (Clk4), transcript variant 1, mRNA [NM_007714]	AGGGGTCTTCTGTGTACTTCTCTAGGAGCAGTTACTTCCAGACTGTGTCAGTCAACTAAA	12750	NM_007714	CDC like kinase 4
A_55_P2168761	16	-0.124949	-0.450544	-0.617036	-0.192118	-0.160347	-0.0873265	0.144875	0.0917163	0.0357461	-0.0357461	0.206627	-0.163624	0.178705	0.284809	0.356577	0.608394	Sf1	Mus musculus splicing factor 1 (Sf1), transcript variant 1, mRNA [NM_001110791]	GTTTGATTCAACACTGCACTAAGGGGGAAATGTTCCATTGAATAAAAGAGCAGTGTGGTT	22668	NM_001110791	splicing factor 1
A_55_P1966239	16	-0.541125	0.577114	-0.341712	0.582632	2.43996	0.130686	-0.0890107	0.135285	1.74401	0.222283	0.0890102	-0.225756	-0.64986	-0.141541	-0.380403	-0.430618	Podxl	podocalyxin-like [Source:MGI Symbol;Acc:MGI:1351317] [ENSMUST00000136877]	GGATGGAGAAGAGAAAAAAGATCTCAAGGACAAAATGTCTTCAGAAATCTCTCTCCATGA	27205		podocalyxin-like
A_66_P125847	16	-0.355345	0.761048	-0.158762	-0.0810547	4.05066	0.314462	0.0933886	0.485564	-0.263055	4.45518	0.271849	-0.0434952	-0.464828	0.0434957	-0.196325	-0.246371	Chodl	Mus musculus chondrolectin (Chodl), mRNA [NM_139134]	AGCTGAACAGAAGTTAATAGAGAGCATGCTTCAGAACCTGACAAAACCCGGAACAGGTAT	246048	NM_139134	chondrolectin
A_55_P2725752	16	-1.09108	0.692493	0.578663	0.955724	0.581733	0.0102506	-0.645331	0.200693	-1.00011	3.50573	2.26114	-0.138014	-1.20109	-0.692874	-0.366158	-0.0102506	Gm33627	PREDICTED: Mus musculus predicted gene, 33627 (Gm33627), transcript variant X2, ncRNA [XR_391554]	AAGAACAAGGTTTGGACAACTTGGCCAGAGGCTTTCTGATTGGATCTGAAAGAATCCACG	102636611	XR_391554	predicted gene, 33627
ERCC-00053_71	16	-0.260807	0.816763	-0.161779	-0.0401549	-0.0239959	0.371258	0.0951223	0.346334	-0.234936	0.436041	0.319051	0.0239964	-0.427843	0.118924	-0.169647	-0.193674		Unknown
A_30_P01020937	16	0.0204048	-0.0493965	-0.0204048	-0.398103	-0.449075	-0.43188	-0.471407	-0.390949	0.315331	0.150839	0.234271	0.415444	0.100046	-0.151668	0.199879	0.2367		lincRNA:chr2:167085700-167117795 reverse strand	AAGCCCACCTCAAGGATCAGAGTTTACCTTTGTAATAAACATCCTAGGATTTAAAAAGGG
A_52_P352246	16	-0.331762	0.778536	-0.144547	-0.0652132	-0.125296	0.331504	0.105636	1.33799	-0.244271	0.420525	4.22054	2.64854	-0.443243	0.0652132	-0.178315	-0.227612	Sgk1	serum/glucocorticoid regulated kinase 1 [Source:MGI Symbol;Acc:MGI:1340062] [ENSMUST00000143094]	GTGGATCCTAAAATTCATCTTCCCAAGTATATGAGTTGTATGCACTGCTGTCTAATTGCT	20393	AK043284	serum/glucocorticoid regulated kinase 1
A_51_P362429	16	0.164275	0.466113	0.807076	0.0250425	2.36158	0.633929	1.05036	1.62699	-0.0250425	-0.0982757	-1.13251	-0.187004	-2.42532	-0.637266	-2.1611	-2.21028	Myh11	Mus musculus myosin, heavy polypeptide 11, smooth muscle (Myh11), transcript variant 1, mRNA [NM_013607]	ACCAGGAGAGGAAACGAGGCTTCATTTGTTCCTTCCAGAAGGGCTGGGGGCCGTAGAGTT	17880	NM_013607	myosin, heavy polypeptide 11, smooth muscle
A_52_P624362	16	0.532634	0.377029	0.43967	0.126832	0.281022	-0.00354576	0.340768	0.63063	-0.446884	-0.27816	-0.216722	-0.341494	-0.242957	-0.296177	0.00354576	-0.54664	Aamp	Mus musculus angio-associated migratory protein (Aamp), transcript variant 2, mRNA [NM_146110]	TGACCACATCAGGAGACCACAAAGCAAAAGTATTTTGTGTCCAGAGACCTGACCGTTAAC	227290	NM_146110	angio-associated migratory protein
A_55_P2502711	16	0.953391	0.581193	0.570777	0.405917	-0.210957	0.0328212	-0.00731993	0.234276	-0.20639	-0.114372	0.08956	0.00731993	-0.992604	-0.884644	-0.556043	-1.1163	Rnasek	Mus musculus ribonuclease, RNase K (Rnasek), mRNA [NM_173742]	AGAACGGTCCTCAGAACATATACAACCTGTACGAGCAAGTCAGCTACAACTGTTTCATCG	52898	NM_173742	ribonuclease, RNase K
A_52_P272854	16	-0.059485	0.693145	-0.23222	0.698509	1.18392	0.246001	0.0161986	0.243457	-0.328842	0.332828	2.09927	-0.121388	-0.525294	-0.0161982	-0.263109	-0.311769	Olfr1375	Mus musculus olfactory receptor 1375, pseudogene 1 (Olfr1375-ps1), mRNA [NM_146516]	GCTCGGACACACGAGTCAATCAACTTGCCTCTCTGGGAACCTTGTTTCTCTTTGTGGCCC	258509	NM_146516	olfactory receptor 1375
A_52_P64356	16	0.384974	0.201375	0.0254235	0.495255	-0.330023	-0.00124788	-0.00172377	-0.0980201	-0.68087	0.970499	0.00124788	0.584612	-0.661869	-0.968024	0.482801	-1.81548	Sparcl1	Mus musculus SPARC-like 1 (Sparcl1), mRNA [NM_010097]	AGTGAGATACTGCTCTTTTGAGATAAATATGCCTCCTTTTCAGTGTCTTGATGTCCTAAT	13602	NM_010097	SPARC-like 1
A_55_P2171746	16	-0.0614476	-0.0104356	0.104655	-0.722822	-0.325603	-0.410434	-0.416926	-0.429471	0.120647	0.389439	0.360583	0.610633	0.264886	0.0104356	0.456686	-0.0168242			ATTCTCCGTTTGAAAAAGAATCCATCATCCCCATTATATACAACCCTGGGGGTGATTACC
A_52_P131372	16	0.0239983	-0.0448084	-0.0239973	-0.368733	-0.230335	-0.340672	-0.253153	-0.136977	0.103354	0.129408	0.15671	0.367281	0.1625	-0.111626	0.256392	0.124364		ribosomal protein S19, pseudogene 6 [Source:MGI Symbol;Acc:MGI:5011818] [ENSMUST00000181233]	TCTATGGAGGACGGCAGAGAAACGGTGTCAGACCCAGCCACTTCAGAGGCTCTAAGAGTG
A_52_P491253	16	-0.409758	0.692852	-0.234049	-0.152012	-0.201476	2.00493	0.0128264	2.75082	0.147881	0.330816	0.195066	4.29856	-0.522748	-0.0128269	-0.262873	-0.310752	Wars2	tryptophanyl tRNA synthetase 2 (mitochondrial) [Source:MGI Symbol;Acc:MGI:1917810] [ENSMUST00000145650]	ACAGTCTTCTTACTGTTTTTCATAATGATCCAAAGTGTGAATATCCTCAAATCTGAGCCC	70560	XR_375892	tryptophanyl tRNA synthetase 2 (mitochondrial)
A_51_P237752	16	0.22497	0.457222	0.181213	-0.00257587	-0.128688	0.00257587	0.00858974	0.347518	-0.0676136	-0.191265	-0.170014	-0.152707	-0.0426645	-0.217812	0.128835	0.0179386	Ptrf	Mus musculus polymerase I and transcript release factor (Ptrf), mRNA [NM_008986]	TGGGTAAGTGTTGGATGAGGTCCTCTGTGCTGATGGGCTAATGTTGTGGGCAGATGCAGT	19285	NM_008986	polymerase I and transcript release factor
A_66_P136139	16	-0.26969	0.831806	-0.0956302	-0.0129886	-0.0604415	2.21366	0.150603	1.86	-0.18989	0.469001	0.333233	0.0129881	-0.38258	0.127855	-0.123672	-0.171154		olfactory receptor 1027, pseudogene 1 [Source:MGI Symbol;Acc:MGI:3030861] [ENSMUST00000122338]	ATTTACATAAAAGAACATGCCATGTTAATATCAGCTGGTTTTAATCTCTCCAACTCCCTG
A_55_P2734622	16	0.610581	0.365324	0.275857	0.287156	-0.0206046	0.0206046	0.162206	0.154459	-0.0844703	-0.312311	0.119219	-0.279011	-0.283361	-0.187005	-0.285233	-0.230566	Ebf1	Mus musculus early B cell factor 1 (Ebf1), transcript variant 4, mRNA [NM_001290711]	TGGATGCCTTAACAATGCAAATCATATCCATTTCACCTGTACATTGTACTGTGCACCCCC	13591	NM_001290711	early B cell factor 1
A_55_P2024358	16	0.0107684	-0.0290484	0.0797687	-0.291663	-0.188081	-0.142419	-0.176801	-0.132403	-0.0107684	0.101555	0.104392	0.327841	0.107768	-0.128713	0.243062	0.0738826	Rpl34	Mus musculus ribosomal protein L34 (Rpl34), transcript variant 1, mRNA [NM_026724]	AAGACACAGAAGCACGTCAGCAGGGCCTATGATGGCTCCATGTGTGCCAAGTGTGTCCGT	68436	NM_026724	ribosomal protein L34
A_66_P116264	16	-0.327397	0.772939	-0.155034	-0.0714469	-0.116433	0.326099	0.09025	0.316367	-0.248876	0.409072	0.273506	3.50207	-0.439932	0.0714474	-0.182217	-0.2291	LOC101056093	Mus musculus 13 days embryo heart cDNA, RIKEN full-length enriched library, clone:D330003O09 product:unclassifiable, full insert sequence. [AK052180]	GACTTCTTGTCTAGTGACATTTGTTTCCTAAACTTCTACAATAAAGCCTGTTTTCAAACC	101056093	AK052180	uncharacterized LOC101056093
A_30_P01024756	16	0.109864	0.190817	-0.0393219	-0.0449247	-0.177709	-0.0106001	0.202763	0.1473	0.11537	-0.201559	0.0384893	-0.0554066	-0.204446	-0.196036	0.0106001	0.168861		lincRNA:chr7:82902248-82955248 forward strand	AGCTCACGCACTGCAAGTCCCTGCCGCCGCCGCCGCCGCTGACGCAGTGCTGCCGCCAAA
A_55_P2009762	16	-0.305573	-0.488693	-0.739677	-0.0809555	-0.192204	-0.0045681	0.131618	0.0721884	-0.113037	0.0252142	0.146852	0.0262728	0.0045681	-0.102163	0.151526	0.309399	Mapkapk3	Mus musculus mitogen-activated protein kinase-activated protein kinase 3 (Mapkapk3), mRNA [NM_178907]	GCTGGGAAACCTTAGATCTTATCAATTACAATGCTGCTGGGTTTTATATTCTGATATCAA	102626	NM_178907	mitogen-activated protein kinase-activated protein kinase 3
A_52_P110604	16	-0.408267	0.691443	-0.236806	-0.152329	0.682778	0.749579	0.0077343	0.232814	1.33476	3.9553	0.19145	-0.129746	-0.520091	-0.0077343	-0.2634	-0.309651	Hmg20a	Mus musculus 12 days embryo male wolffian duct includes surrounding region cDNA, RIKEN full-length enriched library, clone:6720452M21 product:high mobility group 20A, full insert sequence. [AK032790]	CGCATGGTTTATTTTTTCTGATAATAGCAAAAGTAACAGTGGTTCTCTAATGATACAGCC	66867	AK032790	high mobility group 20A
A_52_P25812	16	-0.0265594	0.988101	-0.366899	-0.497768	-0.0805702	-0.425404	-0.213598	-0.189807	0.215344	0.17237	0.281921	0.11072	0.0265594	-0.0896478	0.261814	0.181368	Prdm2	Mus musculus PR domain containing 2, with ZNF domain (Prdm2), transcript variant 1, mRNA [NM_001081355]	TTCATCCTTGAGGAATTCTAGTCCCGTAAGAATGGCTAAGATTACTCATGTTGAGGGCAA	110593	NM_001081355	PR domain containing 2, with ZNF domain
A_55_P2522205	16	-0.527394	5.65077	-0.131855	0.412357	3.79696	0.856066	-0.112144	0.112144	5.35134	5.06045	0.744976	-0.249484	-0.638686	-0.125617	-0.382534	-0.428398	Fat3	PREDICTED: Mus musculus FAT tumor suppressor homolog 3 (Drosophila) (Fat3), transcript variant X6, mRNA [XM_011242544]	TTGAAAAACGAGGAGAGGGAACTTGGGGTAACCTAAACTAGTTGGTGCAGAAATGAAAAT	270120	XM_011242544	FAT tumor suppressor homolog 3 (Drosophila)
A_66_P121171	16	-1.27529	-1.00266	-1.04807	-0.759614	0.035804	-0.035804	-1.2582	-0.85442	0.928135	0.555176	0.488208	0.119074	-0.095247	0.287125	0.512954	0.24921	Gm15413	Mus musculus predicted gene 15413 (Gm15413), long non-coding RNA [NR_045874]	AATTATGCCCAGAAGTGTGGACATCAGGGAAAGATTGCCTCAAGCTCCTCTCATTAAACA	791381	NR_045874	predicted gene 15413
A_55_P2042202	16	0.253669	0.349252	0.288075	0.00856495	0.0649977	-0.238648	0.0380516	0.22675	0.0134745	-0.285501	-0.0741558	-0.113957	-0.282214	-0.415474	-0.00856495	-0.262275	Pigo	Mus musculus phosphatidylinositol glycan anchor biosynthesis, class O (Pigo), transcript variant 1, mRNA [NM_020035]	TACATCTGACGGACAACAGGGGCGGCTACCAAAGTGGAATAAAAGAACAATGTGAATGTT	56703	NM_020035	phosphatidylinositol glycan anchor biosynthesis, class O
A_55_P2787471	16	-0.340498	0.758938	-0.169304	-0.0833225	1.48763	0.313058	0.0742049	2.77432	-0.263762	0.392888	0.25853	-0.0632305	-0.450959	0.063231	-0.195487	-0.240615	Gm36796	PREDICTED: Mus musculus predicted gene, 36796 (Gm36796), misc_RNA [XR_384730]	GGCATTCACTACCCTTTATTGTGTAGCTAAGAAAACCTAGATTTAAACTGTGACTTAGAA	102640818	XR_384730	predicted gene, 36796
A_66_P103662	16	-0.340787	1.93008	-0.169531	-0.0832214	1.27145	0.312924	0.0738401	3.23019	-0.264151	0.392545	0.258238	-0.0635838	-0.450961	0.0635834	-0.19566	-0.24058		cilia and flagella associated protein 43 [Source:MGI Symbol;Acc:MGI:1289258] [ENSMUST00000026048]	AGCTAACAGGTAGATCATTTCCTGTGAAACCTTACACCTTGGCACTAAGTAAAATTGCAC		AK014581
A_51_P234853	16	0.929197	1.24478	1.26796	0.322718	0.574865	0.198598	1.12327	1.36896	-0.714052	-0.566378	-0.490111	-0.565291	-0.328583	-0.562899	-0.198598	-0.651742	Sdhb	Mus musculus succinate dehydrogenase complex, subunit B, iron sulfur (Ip) (Sdhb), mRNA [NM_023374]	AATGCAGACGTACGAGGTGGATCTGAATAAGTGCGGACCTATGGTGTTGGATGCTTTAAT	67680	NM_023374	succinate dehydrogenase complex, subunit B, iron sulfur (Ip)
A_52_P680538	16	-0.0591581	-0.0472949	0.0472949	1.0019	0.776933	1.41889	-0.31583	-0.618926	0.0625103	0.163435	0.479535	0.224487	-0.539551	-0.679525	-0.342205	-0.644428	Gm15672	PREDICTED: Mus musculus uncharacterized LOC105242543 (LOC105242543), transcript variant X3, ncRNA [XR_868641]	ATTTGCAATGTGAATGCAAAAAGGCTGCTTACTGAAATGGATGCCAAAATGAGCCATCTG	105242543	XR_868641	predicted gene 15672
A_55_P2721364	16	-0.260527	0.365035	0.0658834	0.119037	0.558159	0.717923	0.860791	1.1527	-0.413214	-0.0658834	0.995563	-0.552484	-0.371196	-0.261699	-0.170965	-0.949712	Rnpepl1	arginyl aminopeptidase (aminopeptidase B)-like 1 [Source:MGI Symbol;Acc:MGI:1914170] [ENSMUST00000180306]	TTTTCTTGCTCTACAGAATCTGAAGTCAGTTAACCCATTGCTTATCCACCAGCCCATCAG	108657	AK133751	arginyl aminopeptidase (aminopeptidase B)-like 1
A_55_P1994769	16	-0.342347	0.757591	-0.170308	-0.0827956	1.3987	4.6206	0.0725236	0.292734	-0.265921	0.39077	0.257152	-0.0648766	-0.451217	0.0648766	-0.196528	-0.240466	Gpr174	Mus musculus G protein-coupled receptor 174 (Gpr174), transcript variant 1, mRNA [NM_001177781]	CACAATGGATTTCTGTGGTTATGTATACAAAGCTGAGGCATAAATACAGCCAGGTTTTTT	213439	NM_001177781	G protein-coupled receptor 174
A_66_P112198	16	-0.342754	4.00859	-0.170482	-0.0826373	0.986728	2.39364	0.0722694	0.553063	-0.26636	0.390365	0.256901	-0.0651503	-0.451329	0.0651503	-0.196773	-0.240438			GGACACTGACTTAAACGTGGTTTACGACACCTTCGTCAAGCCTGATCATGAGATTGTGGA		AK139788
A_66_P135616	16	0.212756	-0.127417	-0.325339	0.721224	0.598962	0.439512	-1.49882	-0.400724	0.0742903	0.0945444	-0.0908036	-0.0814943	0.565113	0.0390043	-0.0390043	-0.325945	Gm14285	PREDICTED: Mus musculus predicted gene 14285 (Gm14285), transcript variant X1, ncRNA [XR_374988]	GGTGTGGTCACAGCCCTAGGACTTTGCCCGTACTCTGAATAATACCAACTTTGGCCCTGC	102632893	XR_374988	predicted gene 14285
A_52_P11351	16	-0.507751	2.37537	-0.33496	2.32241	0.343371	0.424823	-0.0923338	1.47941	0.434524	0.38907	0.0923338	-0.229743	-0.615745	-0.0984912	-0.361386	-0.404554		Mus musculus 16 days embryo head cDNA, RIKEN full-length enriched library, clone:C130032B16 product:unclassifiable, full insert sequence. [AK048052]	CTTCAGATTAATGGCAGTAACACATTTGTTAGCAGATAGATTGTATTAGATTCATCTTGA		AK048052
A_65_P08987	16	-0.688498	1.39035	-0.36122	-0.0669088	0.503772	-0.032445	-0.272871	2.06739	0.405589	0.0446682	0.231272	-0.410443	0.130908	-0.278557	0.032445	-0.584836		Mus musculus cDNA clone IMAGE:30011828, partial cds. [BC068261]	AGGTCATTCCTGAGTGTTAATGTCTCCTCTCTGAGATAGAGTAGTTCTGACTGGCAGGAT		BC068261
A_66_P125745	16	-0.413265	1.76128	-0.239902	0.285409	1.64745	0.243136	0.00265837	4.75092	-0.336903	0.319991	1.13361	-0.134956	-0.520716	-0.00265837	-0.266489	-0.309096	Tcte2	Mus musculus adult male testis cDNA, RIKEN full-length enriched library, clone:1700011N08 product:t-complex-associated testis expressed 2, full insert sequence. [AK005879]	CTCAGACTCGCAGTAAATAGGCTCATACTGGCGTTGCTCTAAATACATTATTTATTTTGT	21646	AK005879	t-complex-associated testis expressed 2
ERCC-00062_278	16	-0.179057	0.656196	-0.135984	-0.0884037	2.02962	0.313652	0.00309801	0.185971	0.963573	0.301402	0.182058	-0.0780926	-0.462581	-0.00309849	-0.21023	-0.201335		Unknown
A_55_P2828871	16	-0.345369	0.755856	-0.171384	-0.0815687	2.73753	1.59706	0.0711555	0.287191	-0.268965	2.13609	0.25564	-0.0665603	-0.452255	0.0665607	-0.19816	-0.240208	Gm15569	PREDICTED: Mus musculus predicted gene 15569 (Gm15569), transcript variant X2, ncRNA [XR_384309]	AAGAGTCCTGCAGATATTGGTTGCGTGATAGCATCTGTTCACATCTGACCAAGGAAGAGT	102638208	XR_384309	predicted gene 15569
A_66_P132657	16	-0.414701	0.686742	-0.24043	-0.150256	2.74081	3.54723	0.00214577	0.217546	1.55129	2.17751	0.186567	-0.13564	-0.485913	-0.00214577	-0.267303	-0.309057	Epha6	Mus musculus Eph receptor A6 (Epha6), mRNA [NM_007938]	TGTGGCATCTTCAGAGACGTGTGTGGAGTTTGATGATAGATAAGAAGAAAATAGCTGATC	13840	NM_007938	Eph receptor A6
A_52_P350306	16	0.149279	-0.0131969	0.217208	-0.524504	-0.225459	-0.608527	-0.203284	-0.157313	0.0131969	0.195978	0.0793705	0.439075	0.10463	-0.187941	0.213305	-0.0351238		predicted gene 11472 [Source:MGI Symbol;Acc:MGI:3650288] [ENSMUST00000121305]	TGCGCATGCTTAAAAATGCCGAGAGTAACGCTGAACTTAAGGGTTTAGATGTAGATTCTC
ETG10_13482	16	-0.270731	0.706099	-0.011292	0.0112925	0.100668	0.260542	-0.0112953	0.249537	0.0453424	0.352103	0.163783	-0.129766	-0.528021	-0.0279169	-0.268783	-0.242517		Unknown
A_55_P2107696	16	-0.340325	0.761729	-0.165172	-0.0739651	-0.109553	0.318251	0.0774994	0.291067	-0.263816	0.39353	0.261659	1.40152	-0.446297	0.0739646	-0.192385	-0.233201	Mrgpra6	Mus musculus MAS-related GPR, member A6 (Mrgpra6), mRNA [NM_205821]	TTTAGTCTTTATCTGACATCAGTTGTCCTGACTGCTATTAACAGCTGTGCCAACCCCATC	381886	NM_205821	MAS-related GPR, member A6
A_66_P128966	16	-0.425051	-0.212437	0.498265	3.32902	2.07192	0.836629	-0.0106549	0.214204	0.65977	1.71684	0.0106549	-0.162593	-1.44738	-0.448684	-1.1935	-1.23401	Kcnq5	Mus musculus potassium voltage-gated channel, subfamily Q, member 5 (Kcnq5), transcript variant 1, mRNA [NM_001160139]	AAGTCCAGAAGAGTTGGAGCTTCAACGACCGAACCCGCTTCAGGCCCTCACTACGGCTCA	226922	NM_001160139	potassium voltage-gated channel, subfamily Q, member 5
A_30_P01028822	16	-0.262259	-0.153521	-0.216902	2.123	0.643353	-0.0335474	-0.351656	-0.019136	0.558773	0.780655	0.252561	0.349466	-0.534339	-0.361297	0.019136	0.0465522		lincRNA:chr18:36470130-36489110 forward strand	CTCCCAAGCAGCTTTGAGACAGTATTAAAGTCAAGTATGGTCCCTGCCATCCTAATAGCA
A_55_P2571542	16	-0.348151	0.75445	-0.172164	2.0686	-0.114973	0.311426	0.0706625	0.282416	-0.271564	0.386013	0.254554	-0.0677247	-0.453599	0.0677247	-0.199753	-0.239616	Gm36665	PREDICTED: Mus musculus predicted gene, 36665 (Gm36665), transcript variant X1, ncRNA [XR_402398]	TTCAAACAGGTTTGATTGAAATCCTTACTTGAGAGGAAATGAACTAATTCTACCCCACGG	102640651	XR_402398	predicted gene, 36665
A_52_P401311	16	1.01401	1.46866	1.41966	0.878444	0.395924	0.676324	0.816566	1.28978	-1.05046	-1.20232	-1.10834	-1.31003	-0.54079	-0.645647	-0.546671	-0.395924		predicted pseudogene 5529 [Source:MGI Symbol;Acc:MGI:3646377] [ENSMUST00000165691]	ATGTGGGCAAAGCTGGATCTGAAAAAGGCCTTGGTGACTGCCTGGTTAAGATCTACAAAT
A_55_P2090698	16	0.11006	0.0398788	0.0519829	-0.334765	-0.204784	-0.349893	-0.445012	-0.331509	0.219788	-0.0398788	-0.048892	0.222383	0.0482063	-0.226878	0.0910006	0.201698		predicted gene 7722 [Source:MGI Symbol;Acc:MGI:3644420] [ENSMUST00000120646]	ATGGGAGGTTATACCTGATCTTTACTTCTACAGAGACCCAGAGGAGATTGAGAAGGTGGA
A_55_P2144481	16	-0.506604	0.59171	0.910042	-0.241379	3.54796	0.850914	-0.0916729	0.118306	1.64445	0.222962	0.0916729	-0.230562	-0.616552	-0.0942836	-0.362762	-0.401618		olfactory receptor 1326, pseudogene 1 [Source:MGI Symbol;Acc:MGI:3031160] [ENSMUST00000059880]	AGCTTAAGGAACAAAGAAGTCAAAGGTGCCCTCAGAAGACTCCTGGTGAACCATAACTGA
A_55_P2139587	16	0.0405688	-0.741051	-0.658273	0.0226531	-0.809657	-0.0738368	-0.794466	-1.67003	1.50723	0.102825	0.456301	1.46445	0.340786	-0.0226531	-0.285211	0.249358			TTTATGATCCTTTTCTGGGTGAGGACTCGCTGAGTGCAACTCTTATCTCAAAGCACTGCT
A_66_P117353	16	-0.763632	-0.785908	-0.667392	-0.912383	0.112079	3.30289	-1.14075	3.07116	0.51622	0.168191	-0.112079	-0.123175	0.420722	-0.155682	0.482116	0.35713	Amdhd1	Mus musculus amidohydrolase domain containing 1 (Amdhd1), mRNA [NM_027908]	AACGCACAGCAAGTGGTGCTGGTGTGTGCCCGCGGCGAGCGCTTCCTGACCGGGTCTGCG	71761	NM_027908	amidohydrolase domain containing 1
A_55_P2133365	16	-0.650536	1.96635	0.229972	-0.378851	3.26553	1.05133	-0.229972	1.56948	1.10667	0.70238	0.957493	-0.3694	-0.650445	-0.232347	-0.50178	-0.539572	1110017D15Rik	Mus musculus RIKEN cDNA 1110017D15 gene (1110017D15Rik), transcript variant 3, mRNA [NM_001253777]	AGGTAGTGGTGAACATGCTGAACTCGCTGTCTCGGAACCGGACTCTGCCGCAGATTGTAC	73721	NM_001253777	RIKEN cDNA 1110017D15 gene
A_55_P2240688	16	-0.52308	0.515453	0.218708	0.0947876	0.713361	-0.160057	-0.266429	0.20284	0.562707	0.334236	1.64195	-0.0947876	-0.3167	-0.393595	-0.52609	-0.135483		Mus musculus activated spleen cDNA, RIKEN full-length enriched library, clone:F830022C22 product:hypothetical protein, full insert sequence. [AK156446]	AACATGTTTAAAGAGGCACAGCACCACAAAATCTGTCAGAGGAGTAGCCAGTCCCTTCTT		AK156446
A_55_P2233296	16	-0.0392597	-0.280005	0.032594	0.150952	0.292145	-0.121083	-0.422011	0.0118864	-0.00811076	0.0696485	0.344717	0.00811076	-0.154002	-0.228466	0.205839	-0.394479	Tmem260	Mus musculus transmembrane protein 260 (Tmem260), mRNA [NM_172600]	ATTCACAGATCTAGACCTAGTAATTAGGAAGTAGCTGCCCAGATGAACAAAGGGGCATGG	218989	NM_172600	transmembrane protein 260
A_66_P122227	16	-0.420075	0.683607	-0.243237	-0.146936	1.14571	0.241673	0.00111198	0.418946	-0.34372	0.314364	0.183398	1.05585	-0.525281	-0.00111198	-0.27145	-0.308139	Gm10790	Mus musculus predicted gene 10790 (Gm10790), long non-coding RNA [NR_033545]	GTTGGCCCAAAGTCTTGTGTTTTGCACTAACCATGTATCTCTCACTTCATATTAAACAAT	100038577	NR_033545	predicted gene 10790
A_51_P388329	16	-0.836524	-1.9102	-0.78046	-2.18378	0.961843	0.0148404	-1.15126	-0.323804	0.624181	0.484669	0.436703	0.232326	0.371004	-0.0148404	0.610285	-0.523183	Aff3	Mus musculus AF4/FMR2 family, member 3 (Aff3), mRNA [NM_001290814]	AAACAGAGAGTTCTTCAATGACCTGGATTTGCTCATGGGACCTGTCACCCTGCACAGCAG	16764	NM_001290814	AF4/FMR2 family, member 3
A_55_P2114903	16	-0.277397	0.826316	-0.100686	-0.0035367	-0.0367374	4.26254	0.144142	2.50035	-0.20119	0.45693	0.325892	0.00353622	-0.382821	0.14186	-0.128981	-0.164919		T cell receptor alpha variable 12-3 [Source:MGI Symbol;Acc:MGI:3648633] [ENSMUST00000103657]	AAATGCTTTCCTTTTCTGGTATGTGCACTATCTCAATGAATCCCCTTGGCTACTCCTGCG		X83008
A_55_P2114367	16	-0.721642	0.382043	-0.0125551	-0.447257	2.89026	5.06675	-0.300044	0.546749	1.18111	0.0125551	2.50835	0.603695	-0.827235	-0.302324	-0.573406	-0.246113	Ccdc162	Mus musculus coiled-coil domain containing 162 (Ccdc162), mRNA [NM_001303469]	TCCTAAAAGATGTGGAGCAAAAAGAGCAAAAACTACAGCTCCTGACAGAAGAGGCTGAGC	75973	NM_001303469	coiled-coil domain containing 162
A_30_P01021350	16	-0.77109	-0.34808	0.44227	-0.815107	3.06741	1.46851	0.34808	0.474526	1.37158	-0.486413	1.54863	1.43631	-1.3009	-1.78472	-1.10029	-1.06131		lincRNA:chr13:65338067-65365992 forward strand	AGCACGAGGCCGGAGGAGGACGACGACGACAACAGGACCTAGAGAGGTGAGTGACAATGT
A_55_P2168023	16	1.63041	1.80749	2.40634	0.40428	0.800395	1.11149	2.5597	1.8016	-1.32592	-1.32231	-1.21286	-0.40428	-2.80988	-2.12082	-2.71069	-2.12468	Sema3g	Mus musculus sema domain, immunoglobulin domain (Ig), short basic domain, secreted, (semaphorin) 3G (Sema3g), mRNA [NM_001025379]	TTGGGATTGAATCTAGGGTCTCATGCATGCTGGATAAATGCTCTACCACTGAGTGAAAGC	218877	NM_001025379	sema domain, immunoglobulin domain (Ig), short basic domain, secreted, (semaphorin) 3G
A_51_P396848	16	-0.0157461	0.494798	0.0157461	-0.333653	1.79572	0.493478	-0.186923	0.243088	0.98105	2.3337	1.33978	-0.328655	-0.714931	-0.189285	-0.461113	-0.495534	Gsto2	Mus musculus glutathione S-transferase omega 2 (Gsto2), transcript variant 1, mRNA [NM_026619]	CTGCTGTATTTATGTGAAAGGTGAATGAAAGACAAGAAATAAAAAGTCTTACCATCCAGC	68214	NM_026619	glutathione S-transferase omega 2
A_66_P101017	16	0.900845	0.99858	0.603874	0.621638	0.424593	0.0965338	0.117291	0.557923	-0.210706	-0.247856	-0.24728	-0.173804	-0.271473	-0.339279	-0.0965338	-0.306998	Bcs1l	Mus musculus BCS1-like (yeast) (Bcs1l), transcript variant 1, mRNA [NM_025784]	ATTGACAGAGGCATTCCCTACAGACGTGGCTACCTTCTTTATGGGCCCCCTGGTTGTGGA	66821	NM_025784	BCS1-like (yeast)
A_55_P2259500	16	-0.589757	0.318875	-0.0628352	0.306118	-0.660445	0.261621	-0.6176	0.976045	0.599058	0.588535	0.204103	-0.0356197	-0.284756	-0.249459	-0.263682	0.0356197	D130012P04Rik	Mus musculus 12 days embryo spinal ganglion cDNA, RIKEN full-length enriched library, clone:D130012P04 product:hypothetical protein, full insert sequence. [AK083809]	ACAGAGTCATCTTCAGCTACATAATGAGTTCCAGACCTGCCTGGGCTATATTATGAGACT	319377	AK083809	RIKEN cDNA D130012P04 gene
A_51_P140017	16	-0.291653	0.811468	-0.116779	-0.016077	0.0126705	2.21447	0.130022	0.332656	-0.216551	0.441406	0.309854	-0.0126705	-0.398765	0.127468	-0.144951	-0.178184	Cysltr1	Mus musculus cysteinyl leukotriene receptor 1 (Cysltr1), transcript variant 1, mRNA [NM_021476]	TGGAAACTTTAGGAGAAGGCTATCTACATTTAGAAAGCATTCTTTGTCCAGTATGACTTA	58861	NM_021476	cysteinyl leukotriene receptor 1
A_55_P1964464	16	0.284723	0.293176	0.379758	-0.148058	-0.171629	-0.282032	-0.153898	-0.0518241	0.203174	0.00555754	0.119379	0.338673	-0.11044	-0.386496	0.00433683	-0.00433683		ribosomal protein S25, pseudogene 1 [Source:MGI Symbol;Acc:MGI:3642902] [ENSMUST00000119876]	TTCTGAACTATAAGCTTATTACTCCAGCCGTGGTCTCTGAGAGACTGAAGATTCGCGGTT
ERCC-00098_150	16	-0.34024	0.716857	0.0400195	-0.143692	2.43938	0.215686	0.027534	0.20095	-0.0518613	0.310834	0.156277	-0.120385	-0.517175	-0.027534	-0.314868	-0.34314			CAGGCCTGTGCTAGGATCAGGGCGACCATGCCAAATATCAACTCAAGGACAAGTTGACGC
ERCC-00009_60	16	-0.433044	0.605759	0.0143147	-0.113387	2.69242	0.131159	-0.148111	0.137701	0.185267	0.209596	0.158523	-0.184217	-0.651799	-0.0143147	-0.409668	-0.341946			ACACGACTGAATCCAGCTTAAGAGCCCTGCAACGCGATATACAGGCGCTGCTACCGATAT
A_55_P2060415	16	0.052969	-0.143423	-0.0968771	-0.392566	-0.052969	-0.243061	-0.269674	-0.262713	0.0833225	0.154301	0.204853	0.423199	0.162432	-0.0844994	0.321972	0.110936		predicted gene 9701 [Source:MGI Symbol;Acc:MGI:3780108] [ENSMUST00000077976]	AAATTCTGCCATCAGGAAGTGTGTCAGGGTGCAATTCATTAAGAACGGCAAGAAGCACAG
A_55_P2018457	16	-0.735356	-1.46919	-1.84391	-0.233349	-0.39912	0.153201	-0.854911	-0.707148	-0.153201	0.218829	0.263057	0.364931	0.639699	0.466402	0.895545	0.711011	Hdac7	Mus musculus histone deacetylase 7 (Hdac7), transcript variant 2, mRNA [NM_001204276]	CCAAGAAAGAGTATTTGTGTGTATGTGTGTGTATGAGTGCGTGCAAGAGGGTATATGTGT	56233	NM_001204276	histone deacetylase 7
A_55_P2819657	16	0.578101	0.0759225	0.0255055	0.214332	-0.149386	-0.172524	-0.0453305	-0.131044	-0.0674577	0.179035	0.242172	0.298	-0.106894	-0.241456	-0.00855684	0.00855684	Atrnl1	Mus musculus attractin like 1 (Atrnl1), mRNA [NM_181415]	CATGTTGATTTCCCCATGAAATTGGCAGCATGGTCCTGTAAAGAAATAGTTATTGAAAAA	226255	NM_181415	attractin like 1
A_55_P2744523	16	-0.418742	0.682658	-0.247776	-0.143189	2.47686	1.45251	0.00155544	0.202023	0.948493	0.311771	3.31009	-0.143689	-0.528976	-0.00155544	-0.275214	-0.305462	Tex40	Mus musculus testis expressed 40 (Tex40), mRNA [NM_001039494]	AATCTGTAAGAAACAGGATTCGCAAGTACAGCCAGACCATTTCTATTAGGGACAGCCTCA	67077	NM_001039494	testis expressed 40
A_51_P101065	16	-0.640166	2.83859	2.02265	4.9522	4.80006	0.0199075	-0.220187	-0.019908	2.63778	0.0898848	4.84926	-0.365841	-0.7349	-0.223393	-0.497205	-0.527007	Htr7	Mus musculus 5-hydroxytryptamine (serotonin) receptor 7 (Htr7), mRNA [NM_008315]	AAGTAATGCAGAACAGGGGGAAACAACGAAACCATTGGCTGAGACTGCACAACAGAACTT	15566	NM_008315	5-hydroxytryptamine (serotonin) receptor 7
A_55_P2004906	16	-0.418005	0.682684	-0.248534	-0.142761	3.32517	4.28817	0.0016675	2.85473	1.05844	0.311591	0.17827	-0.144435	-0.529262	-0.0016675	-0.275633	-0.305012	4930407I19Rik	Mus musculus RIKEN cDNA 4930407I19 gene (4930407I19Rik), long non-coding RNA [NR_131070]	TGAGTGAGGGGAGTATCAATTCGCAGACAAGCAGATGCTATCCTTTCTGTAACCTGTGAA	77198	NR_131070	RIKEN cDNA 4930407I19 gene
A_30_P01029721	16	0.171326	1.73675	0.641519	-0.299111	-0.32833	5.30709	-0.154946	1.65785	1.62023	0.154946	1.02582	-0.301344	-0.686086	-0.158233	-0.432418	-0.461257		lincRNA:chr9:34195675-34196336 reverse strand	CTCCTTGAATGACATATAGAATATCCATCTCCCTGCTCTATGAAAATTCAAAAGGAAACA
A_52_P107936	16	0.917377	-0.039012	0.415687	-0.0578699	0.86891	-0.722566	0.370744	0.468916	0.039012	-0.189795	0.235537	0.304834	-0.82573	-0.155653	-0.140646	-0.490809	Rab2b	Mus musculus RAB2B, member RAS oncogene family (Rab2b), mRNA [NM_172601]	ATGGTTATAATGCTGATCGGGAATAAGAGTGATCTAGAATCTCGAAGGGATGTGAAGAGA	76338	NM_172601	RAB2B, member RAS oncogene family
ERCC-00002_129	16	-0.356579	0.751319	-0.147535	-0.0826435	1.51019	0.359498	0.0426612	0.278791	-0.286459	0.390048	0.228589	-0.0426612	-0.451749	0.0624909	-0.216608	-0.259224			ACAGATTTGCTCGGCAATCAGTACTGGTAGGCGTTAGACCCCGTGACTCGTGGCTGAACG
A_51_P140597	16	0.239738	0.0306883	-0.0548668	-0.155045	-0.0633392	-0.293448	-0.00780201	0.0289497	0.0979776	0.0523367	0.240987	0.00716019	-0.00716019	-0.0466557	0.221343	-0.235958	Gbf1	Mus musculus golgi-specific brefeldin A-resistance factor 1 (Gbf1), mRNA [NM_178930]	GCTGCAGAAATCTTCAGGCCTAAAGCAAGCTGCTGTTGCTACTATTTGATGGGGAAATGA	107338	NM_178930	golgi-specific brefeldin A-resistance factor 1
ERCC-00084_121	16	-0.376843	0.715745	-0.102528	-0.106562	2.39571	0.277474	-0.00701618	0.231626	-0.0101309	0.336049	0.168483	0.00701618	-0.549242	0.0165801	-0.224717	-0.323813			TTAATCAAGTACGCATCGGAGCATACGGTCACTGGGGCATTTGCAGTGAAATTAACCATC
A_52_P595561	16	0.272316	-0.0513308	0.172811	-0.125516	0.0761721	-0.48825	-0.141831	-0.400029	0.200798	0.292633	0.537596	0.73238	-0.263822	-0.184533	0.0513308	-0.734068	Snx21	Mus musculus sorting nexin family member 21 (Snx21), mRNA [NM_133924]	CAGGATTTCTGGAAAAAGTCTCGGAACACCCTAGTTCCACAGAGGCTGCTCTTTGAGGTG	101113	NM_133924	sorting nexin family member 21
A_55_P2744334	16	-0.413058	1.34233	0.436482	-0.140837	2.07361	0.242287	0.0021596	0.201184	-0.144092	0.310876	0.17488	-0.147812	-0.530756	-0.0021596	-0.277174	-0.23613	Pabpn1l	Mus musculus poly(A)binding protein nuclear 1-like (Pabpn1l), mRNA [NM_001007462]	TCCAAGGAAAATGTGGAGGCTGACCACAGATCTGTCTTTGTAGGCAATGTGGATTATGGT	382035	NM_001007462	poly(A)binding protein nuclear 1-like
A_55_P1954067	16	0.15955	1.51064	0.212508	-0.403962	0.908692	0.0828283	-0.191211	1.99946	0.393316	1.00607	-0.0949037	-0.107197	-0.400701	-0.0828283	-0.0992253	-0.375509	Nrxn2	Mus musculus neurexin II (Nrxn2), transcript variant 1, mRNA [NM_001205234]	AAAGACAAAGAGTATTACGTCTGAGCACCCAGTCCAGGCACCCCACTGCCAGCTGCTCCT	18190	NM_001205234	neurexin II
A_52_P243391	16	-0.340307	1.24591	-0.181713	-0.069068	0.742896	0.313758	0.0736175	4.51133	-0.272871	4.38642	0.245432	-0.07726	-0.459664	0.069068	-0.2061	-0.230616	Sema4f	Mus musculus sema domain, immunoglobulin domain (Ig), TM domain, and short cytoplasmic domain (Sema4f), transcript variant 1, mRNA [NM_011350]	ATGGCTTTCATCAGATTCTCAAGGCCTTAATGAGGTTAAAGGACCACGGTCCATAGTCAC	20355	NM_011350	sema domain, immunoglobulin domain (Ig), TM domain, and short cytoplasmic domain
A_30_P01028108	16	-0.266364	0.828436	-0.10889	0.00438786	-0.0217676	0.387101	0.14692	0.345984	-0.199466	0.455307	0.318254	-0.00438833	-0.386548	0.142218	-0.133005	-0.157038		lincRNA:chr9:14460976-14488051 reverse strand	TAAAACTAGCTGACTTAGTTGTGAGTCGCTGTCACTGCTGTTAGAACTTAGTGGGTTTTT
A_55_P2733222	16	-1.16237	-0.861131	-0.162662	0.116038	1.37398	1.75498	1.67144	1.30022	-1.88899	2.79885	-1.37186	-1.69448	0.978587	0.168624	-1.05899	-0.116038	Il15	Mus musculus 0 day neonate kidney cDNA, RIKEN full-length enriched library, clone:D630025K20 product:interleukin 15, full insert sequence. [AK085441]	TCTAAACATGTTTCATGTTGGGCAGGTCCAACTATTTTTCCTTGGAGAGATGATAAAATT	16168	AK085441	interleukin 15
A_51_P109119	16	-0.264739	0.828903	-0.109627	0.00495052	-0.0206099	0.387476	0.14729	0.346415	-0.198951	2.5999	0.3176	-0.004951	-0.386613	0.142309	-0.133079	-0.156164	Erich2	Mus musculus adult male testis cDNA, RIKEN full-length enriched library, clone:4933439B05 product:hypothetical protein, full insert sequence. [AK017113]	GAGATCTTCATGACGTAGGAGTCAGTAAATTGCTTTATGCTGCTAGTTTCGTAGAAGAGT	66748	AK017113	glutamate rich 2
A_66_P115671	16	-0.26383	0.82918	-0.109998	0.00524616	-0.0200477	0.825973	0.147436	0.346655	-0.198629	2.5997	0.317242	-0.00524569	-0.386606	0.142382	-0.133102	-0.155767	Tmem72	Mus musculus transmembrane protein 72 (Tmem72), mRNA [NM_178768]	AGCTTGCTTTGCTTTTCTTAAACATCCTTAATAAGATGTAGTTTGCTGTCATAAAATTGA	319776	NM_178768	transmembrane protein 72
A_66_P128217	16	-0.263015	0.829554	-0.110312	0.00556993	-0.019556	2.47211	0.147697	4.659	-0.198463	3.75943	0.316917	-0.00556946	-0.386611	0.142408	-0.133251	-0.155396		UI-M-FY0-cfh-b-21-0-UI.r1 NIH_BMAP_FY0 Mus musculus cDNA clone IMAGE: 6849430 5', mRNA sequence [CB527178]	ATGATTTCTGGGGAATAACATGGCAAGTTGTTTCATGATATGCACTTCTGTACACGTGTG		CB527178
ERCC-00109_120	16	-0.320697	0.57107	0.261146	-0.192881	2.9349	0.161856	-0.0736027	0.231599	0.538948	0.239376	0.0153761	-0.0153766	-0.514319	-0.0680485	-0.349312	-0.358078			GGGCGACGCACTTGACCATCCGAATCAAACTGAGAGATCGAAATAGCCTCACCCTTGAAC
A_51_P433753	16	-0.335485	0.755681	-0.185427	-0.0682044	1.29029	0.313961	0.0737109	0.273219	-0.272066	0.381304	3.17814	-0.0803232	-0.461005	0.0682044	-0.207481	-0.228802	Olfr867	Mus musculus olfactory receptor 867 (Olfr867), mRNA [NM_001011748]	GGCTCAAGTTCTCAAGGTATCCAACTCTGACAATCATGTCAATAATGTCTTCATGTATGT	257898	NM_001011748	olfactory receptor 867
A_55_P2491978	16	-0.326796	0.201018	-0.631789	1.14511	-0.89132	0.904458	-0.751317	-0.0794423	-0.592434	0.936317	2.57217	1.00034	0.0794423	-0.158305	0.453953	-2.41787	Adam33	Mus musculus a disintegrin and metallopeptidase domain 33 (Adam33), transcript variant 1, mRNA [NM_033615]	CCCTGAGAGCTGTGCTATTCTGAAATGTTAGAATGTATCTAATAACAATAAATCCACAAG	110751	NM_033615	a disintegrin and metallopeptidase domain 33
A_52_P362033	16	0.797053	0.409245	0.533533	-0.0135441	0.432684	-0.122929	0.362305	0.207736	-0.021451	-0.191485	0.0135441	-0.0663319	-0.223035	-0.346518	-0.0754509	0.277575	Polr2e	Mus musculus polymerase (RNA) II (DNA directed) polypeptide E (Polr2e), mRNA [NM_025554]	GAACAGTTTCTACAGCAGGAGCTGCTCATCAATATCACAGAGCACGAGCTAGTCCCTGAG	66420	NM_025554	polymerase (RNA) II (DNA directed) polypeptide E
A_55_P1974587	16	-0.776162	-1.03969	-0.597134	-0.320336	-0.843573	0.0481997	-0.41066	-0.365857	0.177142	0.172585	0.228999	0.259044	0.116996	-0.0481997	0.312742	0.182203	Vangl1	Mus musculus vang-like 1 (van gogh, Drosophila) (Vangl1), mRNA [NM_177545]	CTTCGCTTACAGTCTGAGACATCAGTCTAAAATTTCTATACTTGTGGCTTTATGAAAAAC	229658	NM_177545	vang-like 1 (van gogh, Drosophila)
A_30_P01025007	16	-1.2314	-1.49486	0.0723095	-0.924805	0.306286	1.05956	-1.29788	1.63261	0.461841	0.0775776	0.0920825	0.484652	-0.253693	-0.0723095	-0.148879	-0.511493		lincRNA:chr9:55786058-55797810 forward strand	AAATGTGTGTGACAATCTTTCACTAAAGCACCTGGGACTTAGCCAAGCGGAGCTTAGTCT
A_55_P2159740	16	-0.146012	0.327137	0.102145	0.0157132	-0.0824094	0.239666	0.400684	0.529662	-0.0157132	-0.110116	-0.0528493	-0.161002	-0.0331502	-0.136813	0.0572581	0.32223	Mfsd2b	Mus musculus major facilitator superfamily domain containing 2B (Mfsd2b), mRNA [NM_001033488]	CCTCTTCTGGTGTGCCTGAAGACAGCTAGAGTGTACTTATGTATATTAATAAATAAATCT	432628	NM_001033488	major facilitator superfamily domain containing 2B
A_55_P2119917	16	-0.554706	-0.511746	-0.602617	-0.0403609	0.385474	-0.595681	-1.27059	-1.02613	0.451387	0.516722	0.480089	0.498514	-0.137226	0.0778122	0.651999	0.0403609	Ikzf4	Mus musculus IKAROS family zinc finger 4 (Ikzf4), mRNA [NM_011772]	TTCGTGAGACCATGCAGGAGGAGGCATAGCTCCATTGCAGGTGGAAGTCTCTCTCTCTAA	22781	NM_011772	IKAROS family zinc finger 4
A_55_P2727247	16	-0.330393	0.756532	-0.189189	-0.0673971	-0.0908356	0.314241	0.0740795	0.274834	-0.271286	0.3806	0.238343	0.697703	-0.462371	0.0673966	-0.208605	-0.226911		RIKEN cDNA 4921522P10 gene [Source:MGI Symbol;Acc:MGI:1913969] [ENSMUST00000048606]	CTGGCTCTCGTTCAACCTTTTCCTTTATGTATTAATGGAAAAACAGTATGCTTCAAATGC		AK007249
ERCC-00116_142	16	-0.277818	0.800648	-0.12998	-0.082799	0.646063	0.337578	0.0510631	0.346606	-0.256025	0.428147	0.250894	-0.0510626	-0.417627	0.0893693	-0.163001	-0.166698			ATACATCGCTCTAAATCATCATGCGACAGTCTCGACAGCAGCTCAGCATCTATGCATCAT
A_30_P01029670	16	-0.454969	0.500387	1.23055	-0.323512	2.46374	1.94824	-0.182159	0.0190625	1.15606	1.48158	-0.019062	3.00552	-0.719196	-0.18921	-0.465271	-0.482784		lincRNA:chr7:67047536-67050290 forward strand	GAGACTCGGTTGGACGACATAAACACTCAGCCAATGCTGTGGGGCCATTTCCTCTGCATG
A_55_P2059556	16	0.018517	0.0544868	0.00317621	-0.371008	-0.21041	-0.347445	-0.151907	-0.0905843	0.0369267	0.100346	0.170847	0.354372	-0.102207	-0.252584	0.0691743	-0.00317621	LOC102641064	PREDICTED: Mus musculus 60S ribosomal protein L24-like (LOC102641064), mRNA [XM_011251191]	GGAAACGCTAGTGTGGTAGAGCAGAGTTGGAAATAAAGCTCTATCTTTAACTCTAAAAAA	102641064	XM_011251191	60S ribosomal protein L24-like
A_66_P119812	16	-0.503038	2.99347	-0.366593	-0.242206	2.92393	0.139149	-0.100899	0.100898	1.12286	4.59654	4.29063	0.624044	-0.638622	-0.108646	-0.384527	-0.401207	Gm9981	Mus musculus 15 days embryo head cDNA, RIKEN full-length enriched library, clone:D930042J21 product:hypothetical protein, full insert sequence. [AK086627]	GCACAAAACGTCCTGTGAACTTAGAGAGCATAGTGTAACCCTAGTGTAGATGTCAGAACA	791271	AK086627	predicted gene 9981
A_55_P1954400	16	0.163701	-0.0423536	0.151713	-0.0735922	-0.380271	-0.3873	-0.179557	0.0423536	0.331618	0.321503	0.37827	0.385098	-0.485421	-0.42679	0.0500498	-0.498768			AGAAACATCATTACAGGCCCAGTACTGTGGTACTCCGTGAAATCAGACGCTATCGGAAAT
A_51_P320539	16	0.0617375	-0.188777	0.0336385	-0.33053	0.0184264	-0.0184264	0.143531	0.212286	-0.491165	-0.345523	-0.115139	-0.227583	-0.0211215	0.0550628	0.263832	0.0673366	Otulin	Mus musculus OTU deubiquitinase with linear linkage specificity (Otulin), mRNA [NM_001013792]	TTCTGAAGACTAGCTGTTGATAATGAGAATTAATTAGCCAAGCCTTCACTCCTTGTTCTG	432940	NM_001013792	OTU deubiquitinase with linear linkage specificity
A_55_P2735390	16	-0.396642	0.686672	0.122889	1.07623	-0.160783	1.56132	0.00411654	2.90444	-0.341741	0.308988	0.164111	-0.155006	-0.534809	-0.00411701	-0.280314	-0.295852	Scn7a	Mus musculus 0 day neonate lung cDNA, RIKEN full-length enriched library, clone:E030020L17 product:sodium channel, voltage-gated, type VI, alpha polypeptide, full insert sequence. [AK142964]	GCACATCAGAATTAGCTTTGAACATTGTGCTCAAATGTAAACAATGACCTCCTCAATTTT	20272	AK142964	sodium channel, voltage-gated, type VII, alpha
A_55_P2715694	16	-0.396138	0.686762	-0.263926	0.527212	2.18735	3.29681	0.00427008	3.24612	-0.341799	0.308857	0.163649	-0.155117	-0.535134	-0.00427055	-0.280464	-0.295591	Cpa2	carboxypeptidase A2, pancreatic [Source:MGI Symbol;Acc:MGI:3617840] [ENSMUST00000142653]	ATGTGTCCCCAGATGTGGCTCTAACTCCTCTTACGAGCACTAAATTAATTACTCTCCCTG	232680		carboxypeptidase A2, pancreatic
ERCC-00012_90	16	-0.172152	0.669229	0.432687	0.0778513	3.09784	0.0732245	-0.0611801	0.347435	1.07818	-0.117322	0.0611796	-0.104865	-0.735813	-0.198194	-0.132813	-0.39523		Unknown
A_51_P364609	16	0.839314	1.156	1.12574	-0.0836658	0.827353	0.105124	1.31607	0.949373	-0.0229921	-0.60145	-0.226326	-0.270938	-0.0453291	-0.0105314	0.0105314	-0.0159035	Fads2	Mus musculus fatty acid desaturase 2 (Fads2), mRNA [NM_019699]	GTGAGTTCACTGAAGAAGTCTGGGGAGCTGTGGCTGGATGCTTACCTCCATAAATGAAGC	56473	NM_019699	fatty acid desaturase 2
A_52_P498743	16	0.0491228	0.169149	0.307312	-0.00167465	-0.322322	-0.0818596	-0.12761	0.00167465	0.0589161	-0.0950871	0.0158482	-0.171342	-0.0859299	-0.100019	0.172924	0.166823		predicted gene 11573 [Source:MGI Symbol;Acc:MGI:3649590] [ENSMUST00000119956]	ACTTCATCCTGAAGCGCCCTGGTCATTGGCATCTTGTCCATGCAAATGCTGGACCAAACA
A_55_P2497602	16	-0.394621	4.61375	0.766864	-0.136712	-0.161437	3.52279	0.00486708	0.208877	-0.34238	0.308089	0.161654	0.54886	-0.536533	-0.00486708	-0.281112	-0.294868	Hist1h2ad	Mus musculus histone cluster 1, H2ad (Hist1h2ad), mRNA [NM_178188]	CATAGGTCCTTTTTCGCGCCCAGCGAATAATATAAAGGCTACGTTCTTGTTTCAAAACCA	319165	NM_178188	histone cluster 1, H2ad
A_55_P2264762	16	-1.77131	0.157066	0.532144	-0.0139847	0.362855	-0.523016	-0.268132	0.43408	0.568688	0.0139847	-0.582077	0.616509	-0.431375	-0.0451169	-1.00402	0.265343	4933407K13Rik	Mus musculus adult male aorta and vein cDNA, RIKEN full-length enriched library, clone:A530069H21 product:unclassifiable, full insert sequence. [AK163097]	TAATGAAGAGCCTGATAAATGGTATCAGTGGATAGTTTTACCTCAAGGGGTGGCAAACAG	74396	AK163097	RIKEN cDNA 4933407K13 gene
ERCC-00131_64	16	-0.415603	0.687717	-0.142692	-0.146458	1.4876	0.244236	-0.00873089	0.283988	-0.175171	0.328836	0.17304	0.0916834	-0.543316	0.00873089	-0.221875	-0.328781			TTTAATACCCAAGGCAAATGTGCGTAGACAACTTGTATAGTACCGAAGAAGCCTTTATCC
A_66_P140265	16	-0.394135	0.687203	-0.267242	-0.136425	1.31229	2.29401	0.00542212	0.457239	-0.343242	1.21691	0.160235	1.06078	-0.537875	-0.00542212	-0.2817	-0.294476	Vmn1r223	Mus musculus vomeronasal 1 receptor 223 (Vmn1r223), mRNA [NM_001083311]	TAGGCAGTAGCATGAACAGTTCTGAAGTTGGAATGTTTACTGGATATTGTTATATGCTAC	100036518	NM_001083311	vomeronasal 1 receptor 223
A_55_P1994688	16	-0.563854	0.517487	0.0101628	0.559438	1.22652	0.0741348	-0.164163	0.041224	0.243438	0.246748	-0.0101624	-0.324676	-0.708189	-0.175409	-0.451713	-0.464175	Strip2	Mus musculus striatin interacting protein 2 (Strip2), transcript variant 2, mRNA [NM_001037740]	AGTGCTGGATTACCCGTGCTGCACCATCCAGGATTTGCCAGAGCTTACTACCGAGAGTCT	320609	NM_001037740	striatin interacting protein 2
A_65_P06678	16	0.0866556	1.27253	1.33828	0.384611	-0.825372	-0.630309	0.592371	0.102364	1.52881	-0.284838	-0.0866556	2.28989	-1.03611	-1.31311	-1.97646	-0.916767	Msmo1	methylsterol monoxygenase 1 [Source:MGI Symbol;Acc:MGI:1913484] [ENSMUST00000135943]	CCATCAAAATCCAGCCTGTGAATGTTTTCAGTACTTAAGAAGTGATTTCGAATCAATACA	66234	AK137679	methylsterol monoxygenase 1
A_51_P261443	16	0.966065	0.981266	1.26902	0.453449	0.492602	0.278898	0.978302	1.14032	-0.794094	-0.654332	-0.690277	-0.790677	-0.515795	-0.766629	-0.278898	-0.768401	Mlx	Mus musculus MAX-like protein X (Mlx), transcript variant 3, mRNA [NM_011550]	CTACGAGAGATTGTGATCGGTGTCCTTCATCAGTTGAAAAACCAACTCTACTGATTGCCC	21428	NM_011550	MAX-like protein X
A_66_P112714	16	1.16187	1.1631	1.2573	0.49397	0.708933	0.305957	1.1354	1.37998	-0.496129	-0.644432	-0.423951	-0.480409	-0.631765	-0.740673	-0.305957	-0.720767	Kcnh4	Mus musculus potassium voltage-gated channel, subfamily H (eag-related), member 4 (Kcnh4), mRNA [NM_001081194]	TGCCTTCCGGGCTGGCCTACCCCGGGACCTAACCTTCAACCTGCGCCAAGGTTCTGAAAA	380728	NM_001081194	potassium voltage-gated channel, subfamily H (eag-related), member 4
A_55_P2727198	16	-0.845325	0.236744	-0.342762	-0.586033	2.40205	1.42769	-0.443165	-0.236745	1.1862	1.15898	-0.292511	0.816342	0.375607	-0.456897	-0.653622	0.592733	1700003E24Rik	Mus musculus RIKEN cDNA 1700003E24 gene (1700003E24Rik), non-coding RNA [NR_103799]	AATGCAAGTAGACTCAGCATGCCAACCAAAGACCTGGAAATCTGTGAAATGGCTTGGTAG	100042663	NR_103799	Gm5941 pseudogene
A_55_P2016959	16	-0.169614	-0.319055	-0.283791	-0.297333	-0.173059	0.0088377	-0.289592	-0.243357	0.0371618	-0.0088377	0.0167246	0.136361	0.245418	0.125569	0.382993	0.274107	Nme2	Mus musculus NME/NM23 nucleoside diphosphate kinase 2 (Nme2), transcript variant 2, mRNA [NM_001077529]	AAAGAGATCCATCTGTGGTTTAAGCCCGAAGAACTGATCGACTACAAGTCTTGTGCCCAT	18103	NM_001077529	NME/NM23 nucleoside diphosphate kinase 2
A_52_P285418	16	-0.396399	0.686475	0.0124445	-0.135876	0.257422	0.840103	0.00744486	2.08223	-0.347774	0.304714	1.09594	-0.152506	-0.543131	-0.00744438	-0.283681	-0.294506	Eif4enif1	eukaryotic translation initiation factor 4E nuclear import factor 1 [Source:MGI Symbol;Acc:MGI:1921453] [ENSMUST00000125224]	TAAAATAAACTTGTAAATAAGCTAATAAAATATATTTAAAAGAGAGAATAAAGGAGACAT	74203	AK090363	eukaryotic translation initiation factor 4E nuclear import factor 1
A_55_P2884896	16	-0.397196	0.686182	-0.0969872	-0.135854	2.83842	0.24306	0.00773382	0.214808	0.382972	0.304238	0.156239	-0.151992	-0.543968	-0.00773382	-0.28403	-0.294613	Vps33a	vacuolar protein sorting 33A (yeast) [Source:MGI Symbol;Acc:MGI:1924823] [ENSMUST00000200325]	AGGGCTAGGTCAGTGCTGTACTACTGCCCTGTATCCTCAGCTACATTAAAATATACCTGT	77573	XM_006530504	vacuolar protein sorting 33A (yeast)
A_51_P272323	16	0.784401	1.10269	1.24397	1.25919	0.00768423	-0.138143	0.985764	0.444483	-1.15589	2.24229	-0.00768471	-0.451873	-1.35108	-0.511477	-1.06406	-1.10022	Mlph	Mus musculus melanophilin (Mlph), mRNA [NM_053015]	CAGGTGATCTGAGCTCTTCTATCTATTTTTGTGTGCACTAATTCTTTCTCATTACATGTA	171531	NM_053015	melanophilin
A_55_P2016924	16	-1.51644	-0.476354	0.075633	-0.190981	2.05796	0.80474	-0.193274	-0.226905	0.91661	3.45024	0.521354	0.355779	-1.21895	-0.0756335	-0.13943	0.156082	Ppfia4	Mus musculus protein tyrosine phosphatase, receptor type, f polypeptide (PTPRF), interacting protein (liprin), alpha 4 (Ppfia4), mRNA [NM_001144855]	AAGGCTCTCTCCATTCCCATCATGTGTGAGGTGATGCCCACAATCAATGAGGGGGACCCC	68507	NM_001144855	protein tyrosine phosphatase, receptor type, f polypeptide (PTPRF), interacting protein (liprin), alpha 4
A_52_P40257	16	0.281274	0.192596	0.251992	-0.0563169	0.0563169	-0.388056	-0.120898	0.255596	-0.337586	0.259671	0.068274	0.320709	-0.870518	-0.869061	-0.230711	-1.57095	Cd59a	Mus musculus CD59a antigen (Cd59a), transcript variant 2, mRNA [NM_007652]	TGTCATGGTGAGATCATTATGGACCAATTAGAAGAGACAAAATTAAAATTCAGATGCTGC	12509	NM_007652	CD59a antigen
A_55_P2141860	16	-0.327354	-0.580328	-0.506557	-0.620123	-0.134512	0.257932	-0.0449648	0.0449648	-0.195042	0.254604	0.187054	-0.198095	1.05316	1.02536	1.32204	1.53737	Aen	Mus musculus apoptosis enhancing nuclease (Aen), transcript variant 1, mRNA [NM_026531]	TTACTGGGAGAAGTCAGCTTGCTCATAGTACCAGACCATCGGCATAGGAATAAAGTGCAT	68048	NM_026531	apoptosis enhancing nuclease
ERCC-00095_63	16	-0.329917	0.722253	-0.150281	-0.120197	0.23099	0.308972	0.0155363	0.312079	-0.262482	0.376215	0.242234	-0.0155358	-0.452759	0.0741477	-0.236091	-0.243669			ATTCTTGGGCCAAATGCAACATTATCATAGATGCTCATAGCAAAAGGATTTGGCTTTTGA
A_51_P360632	16	-0.592219	0.497773	1.16527	-0.3215	4.8563	0.0554271	0.03265	0.0322638	1.98928	2.93317	-0.0322633	-0.332312	-0.73734	-0.196411	-0.472779	-0.482491	Srst	M.musculus T2 mRNA. [X67863]	ATTGGGTGCTAGGATCTGGTAGGAGTTAGGGAGAGGAAAGCATGATCATAATGTATAGTT	20819	X67863	simple repeat sequence-containing transcript
A_55_P2130695	16	-0.318615	-0.0659809	-1.02175	0.0659804	1.89283	-0.161007	-0.738383	-0.530511	1.05549	3.62149	0.849384	0.95068	0.883538	-0.760104	0.240796	-0.321039	Armc4	Mus musculus armadillo repeat containing 4 (Armc4), mRNA [NM_001081393]	CCAGGAAGCCAGAGTTGAGAAGCATTTACAACCAGTTCTTCAAACAGCCTAAAGAAAAAA	74934	NM_001081393	armadillo repeat containing 4
A_55_P2851756	16	-0.336663	0.756196	-0.199255	-0.0620351	0.625253	0.314192	0.0848327	0.292774	-0.286798	0.372334	0.731424	-0.0703654	-0.480535	0.0620351	-0.21429	-0.223956	Teddm2	transmembrane epididymal family member 2 [Source:MGI Symbol;Acc:MGI:1923273] [ENSMUST00000190620]	TCCCATTTCTTCTTTTAACTCTTCAGCTTAGGTGGTTAGAAAAGGGGTTGTCAAAAGGGA	240817	XR_398968	transmembrane epididymal family member 2
A_66_P120995	16	-0.754728	-0.0648499	-0.0389757	-0.882053	3.51354	0.324815	-0.734991	-0.527268	0.0389757	1.30332	-0.121061	-0.744751	1.23652	0.763454	0.606618	1.87273	Htr2a	Mus musculus 5-hydroxytryptamine (serotonin) receptor 2A (Htr2a), mRNA [NM_172812]	AGAAACCGGGCTGCCATGTTGTTGATGGGTAGCATGGGAGTAAGTTGGTGACATATTGTT	15558	NM_172812	5-hydroxytryptamine (serotonin) receptor 2A
A_55_P2714812	16	0.0294938	3.79533	-0.0294933	-0.0612984	-0.419448	0.371822	0.587275	-0.648468	0.888601	1.87859	2.28597	1.8918	-0.447836	-0.519076	-1.02178	-0.174297	Wdr62	WD repeat domain 62 [Source:MGI Symbol;Acc:MGI:1923696] [ENSMUST00000152234]	TTTAGCAGGAATGTTTAGAGATTTCTTTTCTGCTCTGGGTCTGTTCCTGTCTGGCTCCCA	233064		WD repeat domain 62
A_55_P2070576	16	-0.105144	0.637081	-0.389256	-1.02643	1.40074	-0.662878	-0.944875	-0.376532	0.412887	0.237822	1.52013	0.354545	-0.269802	0.105144	0.297516	-0.297026	Ccl27a	Mus musculus chemokine (C-C motif) ligand 27A (Ccl27a), transcript variant 1, mRNA [NM_001048179]	TCGGAGCCCCGGACATGTCGCGATTGAGGAGATACGAGGTGGCGCTGGAAGCGGAGGAGG	20301	NM_001048179	chemokine (C-C motif) ligand 27A
A_55_P2081483	16	0.440123	0.28231	0.316694	0.0468678	0.0639625	-0.0765901	0.076674	0.237797	-0.0600562	-0.138813	-0.0468678	0.253737	-0.17344	-0.413581	-0.0474763	-0.160226	Atp5g2	Mus musculus ATP synthase, H+ transporting, mitochondrial F0 complex, subunit C2 (subunit 9) (Atp5g2), mRNA [NM_026468]	ATGGTTCTTTCGTGTCTCGTCTGCCCTGTATGTTCCTTTTCCTGTAACTCCCCAAGAAGT	67942	NM_026468	ATP synthase, H+ transporting, mitochondrial F0 complex, subunit C2 (subunit 9)
A_51_P127297	16	3.77121	3.52936	3.45938	2.17892	3.12176	1.88991	2.83983	3.41024	-1.88991	-3.2747	-2.37142	-2.01669	-2.60522	-2.80165	-3.1378	-2.37036	Hsd11b1	Mus musculus hydroxysteroid 11-beta dehydrogenase 1 (Hsd11b1), transcript variant 1, mRNA [NM_008288]	AAGGACATGTTTGTAAGTAACTAGGAACTCCTGAGCCCTGGTGAGTGGTCTTAGAACAGT	15483	NM_008288	hydroxysteroid 11-beta dehydrogenase 1
A_52_P213318	16	-0.254868	-0.512392	-0.093668	-0.177071	-0.125422	-0.0458021	0.0981321	0.62537	-0.0466776	0.207353	0.0458021	-0.153808	0.339295	0.458655	0.450438	0.398102	Zfr	Mus musculus zinc finger RNA binding protein (Zfr), mRNA [NM_011767]	CAACTCGTGGGACACAAAATCAGCTACGTTGCGAGCTCTGTGATGTGTCTTGTACAGGAG	22763	NM_011767	zinc finger RNA binding protein
A_52_P42946	16	0.177615	0.102911	0.349301	-0.00828457	0.187114	0.00828457	0.0578747	0.288434	-0.184463	-0.174572	-0.182141	-0.12352	-0.0908976	-0.245068	0.12855	-0.0951843	Dnajc24	Mus musculus DnaJ (Hsp40) homolog, subfamily C, member 24 (Dnajc24), transcript variant 1, mRNA [NM_026992]	AGCAGACACTCAAAAAGGATTGGTACAGCATTCTGGGTGCAGACCCATCTGCAAATATGT	99349	NM_026992	DnaJ (Hsp40) homolog, subfamily C, member 24
A_66_P116761	16	-0.437159	0.675912	-0.272317	-0.134989	2.0543	0.236693	0.0168924	0.223092	0.388506	0.291102	0.151855	-0.129342	-0.569718	-0.0168924	-0.293249	-0.303653	4930587A21Rik	Mus musculus adult male testis cDNA, RIKEN full-length enriched library, clone:4930587A21 product:unclassifiable, full insert sequence. [AK016360]	CTGCCTTGGAGTAGTATAGAAGCTGAATCTGGCTGAAGGTACATTCTTTGTCTTTGAACT	75896	AK016360	RIKEN cDNA 4930587A21 gene
A_66_P139949	16	-0.743836	0.269397	-0.162682	-0.646401	-0.198431	-0.152582	-0.00618029	0.196103	0.0565448	0.00618029	-0.0517478	0.0246806	0.356222	0.278543	-0.069366	0.605364	Trip12	Mus musculus thyroid hormone receptor interactor 12 (Trip12), mRNA [NM_133975]	AACTGAAATCTGCACAATTGCCGTCAACAAGCAAGGCTCACACCAGAAAGAGTGTGGCTG	14897	NM_133975	thyroid hormone receptor interactor 12
A_55_P2003852	16	-0.373751	0.74532	-0.200332	-0.0632105	3.95991	0.3071	0.0901489	5.59326	-0.313922	1.17807	2.55058	-0.0533514	-0.502439	0.0533514	-0.223269	-0.233961			AGTGGAGGGGAACTCGTGGTAACTATTCTCACATATGTCCTGTACCACATGGAGGTATAG
A_55_P2796441	16	0.677777	-0.507531	0.349318	0.215276	0.446551	0.239182	0.616204	0.557105	-0.423045	-0.0794039	-0.387959	-0.164123	-0.476336	-0.295743	0.0794039	-0.465796	Ttc1	Mus musculus tetratricopeptide repeat domain 1 (Ttc1), mRNA [NM_133795]	AAGCCAGCGATGATTTTAGTTCTGAACTGGATGAAGAATACCTAATTGAACTGGAAAAAA	66827	NM_133795	tetratricopeptide repeat domain 1
A_52_P498702	16	-0.42515	-0.0144606	0.578916	-0.453475	0.984067	-0.841681	-0.0878191	-1.09788	0.014461	1.13818	-0.150663	0.0342937	0.22167	-0.156313	0.138075	0.160878		predicted gene 14980 [Source:MGI Symbol;Acc:MGI:3646514] [ENSMUST00000121247]	ACAATTTTAAAAAGCTGCTCACCAAAGGTACTCATTTTGGCACCAACAAAGGAATTTGCA
A_55_P2113176	16	-0.459966	1.888	-0.270813	-0.134796	2.28428	0.233035	0.0209665	0.732687	-0.395361	0.28467	0.15203	0.388312	-0.581965	-0.0209665	-0.297606	-0.309192		603359886F1 NIH_MGC_94 Mus musculus cDNA clone IMAGE:5366948 5', mRNA sequence [BI739036]	GCAGCCATACCTGTTCTTGCATTTCAACAACTAGAGAAGATAAAAGTCAAAGAAAAAAGT		BI739036
A_52_P641107	16	-0.341167	0.793635	-0.145351	-0.0100188	-0.102039	0.357417	0.146799	0.349705	-0.273728	0.408599	0.277195	0.0100188	-0.459198	0.103092	-0.173781	-0.185196	Olfr774	Mus musculus olfactory receptor 774 (Olfr774), mRNA [NM_207620]	CTAACCATCATCATCCTCACATTGCTAGACTCTCAGTTAAAGACTCCTATGTACTTTTTC	258232	NM_207620	olfactory receptor 774
A_66_P114386	16	0.185697	-0.0770493	0.0770493	0.121598	0.436675	0.528976	0.863366	1.22201	-0.82497	-0.313065	-0.458521	-0.414784	-0.314111	-0.470293	0.157892	-0.78521	Rnpep	Mus musculus arginyl aminopeptidase (aminopeptidase B) (Rnpep), transcript variant 1, mRNA [NM_145417]	CCATCTCTACCTGGAAGACCTACCAGCTTGTCTACTTCCTAGATAAGATCTTGCAGAAGT	215615	NM_145417	arginyl aminopeptidase (aminopeptidase B)
A_52_P194316	16	-0.169667	0.0540323	0.155283	0.0882454	-0.178948	0.282639	-0.216886	-0.320762	0.579417	-0.253038	-0.0540323	-0.259862	0.190833	0.266003	-0.3304	0.705605	Atp13a3	Mus musculus ATPase type 13A3 (Atp13a3), transcript variant 2, mRNA [NM_001128094]	CGCATGTTGGAACTCGTCACACTTATACAATGGGACTGAACTCGATTCGTGTAAAATACA	224088	NM_001128094	ATPase type 13A3
A_51_P214715	16	-1.18777	-0.0355635	-0.935482	1.15353	0.469431	0.702641	-0.675435	2.9724	-1.0688	0.0355635	0.203403	0.526369	-1.28084	0.199191	-0.814688	-0.44726	Atp6v1e2	Mus musculus ATPase, H+ transporting, lysosomal V1 subunit E2 (Atp6v1e2), mRNA [NM_029121]	TGGGGTGTCATCTTCCTCTGCAGCCCTTTCCTAGCTTTGAATAGCTAAGAGTGTTATACA	74915	NM_029121	ATPase, H+ transporting, lysosomal V1 subunit E2
A_55_P2044109	16	0.167599	0.0107145	0.0280352	-0.355988	-0.297043	-0.423729	-0.263767	-0.180623	0.126434	0.064064	0.102974	0.217983	-0.058609	-0.241314	0.182789	-0.0107145	Rpl28	Mus musculus ribosomal protein L28, mRNA (cDNA clone MGC:36185 IMAGE:4981342), complete cds. [BC024395]	CCAAGAGCTCCTGAGCCCCACACCCCGGAAGCAATAAAGAGTCCACTGACTTCCAAAAAA	19943	BC024395	ribosomal protein L28
A_66_P128755	16	-0.655204	0.0854487	0.943114	1.71804	3.96263	-0.0854492	0.551779	-0.334265	1.57956	-0.617674	1.12863	0.110362	-0.587565	-0.578101	-0.335067	-1.12842	4933439K11Rik	Mus musculus RIKEN cDNA 4933439K11 gene (4933439K11Rik), long non-coding RNA [NR_040558]	GGACCTAAGGGCGGCAGGAGGGACCTTTCTTTACACCGTTACTGATAAAGGATAAATAAC	71319	NR_040558	RIKEN cDNA 4933439K11 gene
A_66_P116209	16	-0.452738	0.688698	-0.217271	0.235168	1.64718	0.244928	0.0407805	0.255775	-0.341669	0.342133	2.08958	-0.0941763	-0.551553	-0.040781	-0.269793	-0.322279		olfactory receptor 595, pseudogene 1 [Source:MGI Symbol;Acc:MGI:3030429] [ENSMUST00000118180]	CTGGGCTTGTCCACATCCACCATCCCCGAGATGCTTAGAACCTTTTGGCTTAATTTTAAA
A_66_P105965	16	-1.78451	2.85193	-1.55406	0.0532622	-1.56963	3.51766	-1.29666	1.34699	1.99496	0.389444	0.195465	-0.278097	-0.749751	-0.0532622	-0.224839	1.07497	Drp2	Mus musculus dystrophin related protein 2 (Drp2), mRNA [NM_010078]	TTCCTCCCGTGTCTTTGATTTATCCTGCCACAGTACATACCAGAGCTTCTCTGGTGAAGG	13497	NM_010078	dystrophin related protein 2
A_51_P461452	16	-0.0089941	-0.238671	-0.409755	-0.432878	-0.272964	-0.256804	0.0127573	0.186167	-0.0121164	0.129029	0.333949	0.269803	0.019022	0.0089941	0.426811	-0.133949	Ube2r2	Mus musculus ubiquitin-conjugating enzyme E2R 2 (Ube2r2), mRNA [NM_026275]	GTCTGTTTTTAGATTCTTGAAGAATTAGTCTGTTCAAGACATTGTGTTTAAAGCTGGGAG	67615	NM_026275	ubiquitin-conjugating enzyme E2R 2
A_55_P2481323	16	-0.44195	0.690404	-0.220623	1.91191	0.214346	0.245514	0.0354991	0.254273	-0.337625	4.24286	2.38569	-0.10053	-0.545189	-0.0354991	-0.267752	-0.319623	Esp36	Mus musculus exocrine gland secreted peptide 36 (Esp36), mRNA [NM_001177587]	CCAAAGGGAGTCATTAACTCATTATCTCATTAACAAGATGAGAACTTCTGTCTTATACTC	100126765	NM_001177587	exocrine gland secreted peptide 36
A_51_P504294	16	-0.56018	0.569593	-0.342926	0.330556	0.798177	0.124332	-0.0873938	0.132434	-0.457888	3.15535	0.0873933	1.21064	-0.664648	-0.155119	-0.388426	-0.440151	Olfr491	Mus musculus olfactory receptor 491 (Olfr491), mRNA [NM_146736]	ACATTGTCACCTTAGTAGGAAATATCAGCATAATAAATTTAGTAAGAAGCTGTCCTCAGC	258731	NM_146736	olfactory receptor 491
A_66_P102186	16	-0.555706	3.92889	-0.342561	1.69471	2.71712	4.48609	-0.0876341	0.133146	-0.455348	0.220035	0.0876341	0.839077	-0.661327	-0.152303	-0.386544	-0.438044	Sil1	Mus musculus 2 days pregnant adult female oviduct cDNA, RIKEN full-length enriched library, clone:E230009F14 product:unclassifiable, full insert sequence. [AK053985]	GTAAGATATAAGAACCCAATAAAGTAGCCACCAAAATACACCTGCAGATCTTAAGCTTGG	81500	AK053985	endoplasmic reticulum chaperone SIL1 homolog (S. cerevisiae)
A_66_P139250	16	0.143922	0.258977	0.186642	0.0920091	-0.205803	0.0803046	0.0855908	0.322859	-0.392465	0.00690603	-0.183649	-0.198789	-0.31806	-0.301552	-0.00690603	-0.124297	Kctd3	Mus musculus potassium channel tetramerisation domain containing 3 (Kctd3), mRNA [NM_172650]	GCCAGTGGTTTCACACAAATTCCCTTGTATTTATTTGTTGATTAAATCAAGTGAGAAAGG	226823	NM_172650	potassium channel tetramerisation domain containing 3
A_52_P138822	16	-0.367283	-0.107434	0.00969458	-0.267838	-0.302039	-0.146625	0.170763	0.337944	-0.482762	0.320076	-0.00969458	-0.18058	0.345892	0.349335	0.34462	0.167749	B3gnt2	Mus musculus UDP-GlcNAc:betaGal beta-1,3-N-acetylglucosaminyltransferase 2 (B3gnt2), transcript variant 1, mRNA [NM_016888]	ACCCCAAGATTCTATTCTTGCCATATTATCACGTATTCCTTAGATAAAATTCTGGGTAGT	53625	NM_016888	UDP-GlcNAc:betaGal beta-1,3-N-acetylglucosaminyltransferase 2
A_52_P779430	16	-0.359251	2.77949	-0.156828	3.11271	-0.0711188	0.31463	0.0964131	0.319719	-0.264229	0.407072	0.273006	-0.0408545	-0.468018	0.0408545	-0.196642	-0.247609	LOC105246502	PREDICTED: Mus musculus ataxin-2-like (LOC105246502), mRNA [XM_011247097]	GGTCTTTTATCATAGTTCATATTGGGACGTTATTATTAATGCCCCAATCAAGTGACCATT	105246502	XM_011247097	ataxin-2-like
A_66_P101975	16	-0.425607	3.20582	-0.22626	0.488019	0.380536	0.246104	0.0263939	0.250423	-0.332131	0.337951	0.203433	-0.111039	-0.535178	-0.0263944	-0.264816	-0.315677	Otos	otospiralin [Source:MGI Symbol;Acc:MGI:2672814] [ENSMUST00000159803]	GACTCAGCTTTGAAAGTTTATGGCAGATTTGATCTGTTGTCTGATGCCCCCAGCTGCTCC	260301	XM_006529617	otospiralin
A_52_P619219	16	0.971664	0.908607	1.52936	0.906254	1.23408	0.551905	0.995522	0.864844	-2.28659	-0.747695	-1.67648	-0.551905	-0.810311	-1.80145	-1.63209	-1.55476	Nudt12	Mus musculus nudix (nucleoside diphosphate linked moiety X)-type motif 12 (Nudt12), mRNA [NM_026497]	CACAACACATCTTACCCGAGAGTTGATCCAGTCGTAATTATGCAGGTCATCCATCCAGAT	67993	NM_026497	nudix (nucleoside diphosphate linked moiety X)-type motif 12
A_51_P112817	16	-0.289192	0.825027	-0.0956297	-0.0182328	-0.0820761	0.378398	0.156004	0.581933	-0.198719	4.17026	0.333784	0.0182333	-0.400324	0.108341	-0.131944	-0.18245	Cyp27a1	Mus musculus cytochrome P450, family 27, subfamily a, polypeptide 1 (Cyp27a1), mRNA [NM_024264]	TCAGATCTGTTGCAATCATGTTCCAGAACTCAGTCTATATCACTTTCCTTCCCAAATGGA	104086	NM_024264	cytochrome P450, family 27, subfamily a, polypeptide 1
ERCC-00077_121	16	-0.246933	0.784891	-0.169467	-0.0858579	1.34411	0.31649	0.0342555	0.382577	-0.0701566	0.381311	0.203881	-0.0342555	-0.460928	0.081284	-0.207099	-0.227934		Unknown
A_66_P101246	16	-0.529352	0.175066	0.0178318	1.28588	3.27264	-0.0178323	-0.496624	2.60805	1.19208	-0.182071	1.58575	1.45116	-1.04826	-0.539532	-0.781635	-0.831794		Mus musculus 16 days embryo head cDNA, RIKEN full-length enriched library, clone:C130093O21 product:unclassifiable, full insert sequence. [AK082007]	AGACACATGCCCAGAAAAGTGCAATGTGAATAAGCCAGCAACCATTGACAGCAGCTTCAT		AK082007
A_55_P2243728	16	-0.676388	0.433384	-0.489659	0.0136414	3.3974	-0.0136409	-0.23949	5.58391	0.782157	0.0756369	4.75413	2.64181	-0.78896	-0.280174	-0.523164	-0.573158	9030405F24Rik	Mus musculus adult male colon cDNA, RIKEN full-length enriched library, clone:9030405F24 product:hypothetical protein, full insert sequence. [AK018486]	GGGAAGAGGAAAATACAAGGACTTGGTTGGTGTCTTAGTTTGGATTCAATTAAAAAATGA	74531	AK018486	RIKEN cDNA 9030405F24 gene
A_66_P114211	16	0.204967	0.683619	0.153779	0.382903	0.519773	-0.0726104	-0.012342	-0.164392	-0.169508	0.671163	0.012342	0.807119	-1.43294	-1.57822	-0.417945	-2.40676	LOC102632821	PREDICTED: Mus musculus 60S acidic ribosomal protein P1-like (LOC102632821), transcript variant X5, misc_RNA [XR_885966]	TGAGGATACCCAGCTTTTGAGGACATTGTTAGGGTTGTTATCTTGGTTTTGTTTTTAAGA	102632821	XR_885966	60S acidic ribosomal protein P1-like
A_55_P2564650	16	-0.519927	4.34806	1.04491	-0.259057	3.00637	0.916614	-0.0898743	1.78716	1.44905	0.226775	0.0898743	-0.228081	-0.6335	-0.124376	-0.369894	-0.419388	Gm14902	PREDICTED: Mus musculus predicted gene 14902 (Gm14902), ncRNA [XR_387009]	TAAACTTGAAGGAGATGCATGAAAGATAGAGATGCGATAAACACGGGTCGTCAGCATGGA	102633371	XR_387009	predicted gene 14902
A_55_P1979818	16	-1.17469	0.893684	0.349648	-0.0504813	0.0813022	0.361152	0.0413127	0.281306	-0.121242	0.159552	0.144624	-0.448451	-0.626887	-0.0413127	-0.433559	-0.271476	Srp54b	Mus musculus signal recognition particle 54B (Srp54b), mRNA [NM_001100109]	TTATCCATAGAGCCATGTCATTGGCCACAGTTCCAAAGAAAGAGAGGAAGGAAGGAAAGG	665155	NM_001100109	signal recognition particle 54B
A_66_P104320	16	-0.32609	0.407041	-0.188104	0.632336	-0.188849	0.411098	-0.0114751	0.0114751	0.342154	-0.227799	1.02612	2.29473	-0.641231	-0.334036	0.303497	-0.0382552		cytochrome P450, family 2, subfamily d, polypeptide 37, pseudogene [Source:MGI Symbol;Acc:MGI:3721937] [ENSMUST00000100380]	TCAATGATGCAAATCTATGTCTGGTTGTCCTTGACCTGCTGGGTGCTGCAACTGTGACCA		BC116321
A_52_P69325	16	0.85022	1.24184	1.04367	0.568172	0.0226245	1.51118	-0.500805	-0.0226245	-0.133161	-0.151917	1.64627	1.04672	-1.21007	-0.944821	-0.628628	-0.373552	Tfb2m	Mus musculus transcription factor B2, mitochondrial (Tfb2m), mRNA [NM_008249]	AATGTATCCTCACGACTTCAAAAAACTTTTTGAAACCATAGAGCAATCGGAAGACTCTGT	15278	NM_008249	transcription factor B2, mitochondrial
A_55_P2830399	16	-0.310354	0.00689602	-0.00689602	-0.0229864	-0.470167	-0.19083	-0.101748	-0.390788	0.583829	0.229353	0.235004	0.156034	0.466561	0.384371	-0.102394	0.42318	Hsp90b1	Mus musculus heat shock protein 90, beta (Grp94), member 1 (Hsp90b1), mRNA [NM_011631]	TCCTTCTCCCCTCCACTGTAAAATGTTGGGATTATGGGTCACAGGAAGAAGTGGTTTTTT	22027	NM_011631	heat shock protein 90, beta (Grp94), member 1
A_51_P211491	16	0.171815	-0.407304	-0.619731	0.385374	-1.12238	-0.328971	-1.37153	-0.936257	0.736328	0.526809	0.775524	0.809291	-0.0618148	-0.239109	0.136337	0.0618148	Gusb	Mus musculus glucuronidase, beta (Gusb), mRNA [NM_010368]	TTAGTTTTTTGGCCTTGGCTTTGTGAACTCTTGAAAGCCTGCTGTGTGAACATTCTCACT	110006	NM_010368	glucuronidase, beta
ERCC-00158_78	16	-0.366508	0.64469	-0.295414	-0.15991	2.52972	0.248895	0.0335178	0.226958	-0.0335178	0.291905	0.103977	-0.126991	-0.545343	0.056323	-0.236515	-0.36847			GGGGATGATGATGAAGAGATTTGCATTACTCTTTATTTTCCTTGCATTTATAACACCAAC
A_55_P2744836	16	-0.192179	1.71807	-0.0197504	0.0197504	2.22189	3.62327	0.797629	2.47202	0.576048	-1.22066	-1.58534	-0.0427725	-2.23845	0.60478	-1.33232	-0.532103	Art3	ADP-ribosyltransferase 3 [Source:MGI Symbol;Acc:MGI:1202729] [ENSMUST00000125462]	AAGAAAGACGTGAAAAATGAAGATGGGACATTTTGAAATGGTCACCACGCTGCTGGCAGC	109979	XM_006534712	ADP-ribosyltransferase 3
A_51_P295610	16	1.35435	1.64453	1.67345	0.77792	0.796598	0.463346	1.29141	1.53157	-1.23042	-1.08425	-0.874424	-1.10653	-0.599806	-0.612825	-0.463346	-0.737343	Cyc1	Mus musculus cytochrome c-1 (Cyc1), mRNA [NM_025567]	GGATGTCGCCACCTTCCTTCGCTGGGCATCAGAACCAGAGCATGACCATCGAAAACGCAT	66445	NM_025567	cytochrome c-1
A_66_P134938	16	-0.407475	0.692478	-0.235489	-0.152929	0.0354009	3.07863	0.0100722	0.236554	-0.329204	3.09558	0.192119	5.05895	-0.52126	-0.0100727	-0.262458	-0.310286	G730013B05Rik	Mus musculus RIKEN cDNA G730013B05 gene (G730013B05Rik), transcript variant 1, long non-coding RNA [NR_040379]	TCTTGTACACGTGCTCATAAACTCATGCAGGTTCGAACAGGTTCACATAACTGAAAAATA	619312	NR_040379	RIKEN cDNA G730013B05 gene
A_55_P2120637	16	-0.40732	0.692301	-0.235828	-0.152956	0.732578	0.289333	0.00945711	0.23567	-0.329437	0.328764	0.191683	3.4782	-0.520936	-0.00945711	-0.262504	-0.31016	Olfr75-ps1	Mus musculus olfactory receptor 75, pseudogene 1 (Olfr75-ps1), transcript variant 1, non-coding RNA [NR_033528]	TGTGTGCAGTGCTGATTTCCTGGGTATTTAACTTGCTGTATTCCATGTTGCACACTCTAC	258186	NR_033528	olfactory receptor 75, pseudogene 1
A_55_P2138343	16	0.133605	0.0860033	0.119456	-0.220533	0.341095	-0.0273418	0.0273418	-0.174897	0.134782	-0.152108	0.0752535	-0.126769	-0.298714	-0.23255	-0.0784655	0.27655	Ndufaf5	Mus musculus NADH dehydrogenase (ubiquinone) complex I, assembly factor 5 (Ndufaf5), mRNA [NM_027093]	TTGAAGAGGAAGCAGAAGAATTGGGCCGCCCGGCAGCCCGACCCCATGAAATTTGACTAC	69487	NM_027093	NADH dehydrogenase (ubiquinone) complex I, assembly factor 5
A_66_P116546	16	-0.338102	0.761048	-0.167314	-0.0838275	1.02513	2.46166	0.0774121	0.302998	-0.260866	3.42879	1.78533	-0.0608048	-0.451311	0.0608048	-0.193555	-0.240834		Mus musculus 0 day neonate cerebellum cDNA, RIKEN full-length enriched library, clone:C230068I07 product:unclassifiable, full insert sequence. [AK082604]	AGAGCTCAAAATGGAGGATCTTTGTTGTCTTTTGTTATTTTGGCTTTGGTGTCTTTTTTC		AK082604
A_51_P365694	16	0.0669808	-0.0245843	0.225214	-0.722979	-0.0878148	-0.433166	0.0324063	0.0245843	-0.354459	-0.0973096	-0.134765	-0.123011	0.323875	0.16189	0.398557	0.238286	Rala	Mus musculus v-ral simian leukemia viral oncogene homolog A (ras related) (Rala), mRNA [NM_019491]	GTTCCATTTCTCCTGGTTGGTAACAAGTCAGATCTAGAAGATAAAAGGCAGGTTTCTGTA	56044	NM_019491	v-ral simian leukemia viral oncogene homolog A (ras related)
A_51_P328748	16	-0.338197	3.7687	-0.167738	-0.0838089	-0.12462	0.314057	0.0761557	0.68661	0.745575	0.395931	0.259193	-0.0618591	-0.450929	0.0618591	-0.193785	-0.240668	Vmn1r80	Mus musculus vomeronasal 1 receptor 80 (Vmn1r80), mRNA [NM_134204]	CCTTTGTACTCATCAGCAATATGAAACCTATTTCCAACCTGTTTCTACCCTGCTTTCATA	171238	NM_134204	vomeronasal 1 receptor 80
A_55_P2743035	16	-0.201565	1.18915	-0.150166	0.126072	-0.328272	-0.4642	-0.333579	-0.571395	1.20639	1.82741	0.345933	0.0691314	0.113624	-0.0576935	0.0576935	-0.168302	Hmg20a	Mus musculus high mobility group 20A (Hmg20a), mRNA [NM_025812]	TGATATCCCTATATTTACCGAAGAATTCCTGAACCACAGCAAAGCTCGTGAGGCAGAGCT	66867	NM_025812	high mobility group 20A
A_66_P136114	16	-1.85265	-0.753997	-1.68244	-1.52319	-1.63731	0.643821	-1.1651	0.127621	2.06881	2.49262	0.547034	-1.01059	0.40995	-0.127621	0.4726	1.01743	Cfl1	Mus musculus 2 days neonate thymus thymic cells cDNA, RIKEN full-length enriched library, clone:C920029L04 product:cofilin 1, non-muscle, full insert sequence. [AK050651]	TCATTAAAGAAATACTTTAATGTTATTTAGATCTGTAAGGCTTTTTGCTTTAGCTTTGAT	12631	AK050651	cofilin 1, non-muscle
A_66_P140589	16	-0.00396729	0.00396633	-0.00699139	-0.312221	-0.228174	-0.265865	-0.160978	-0.0707312	0.0935173	0.0548077	0.145882	0.31085	0.0499687	-0.125961	0.235369	0.110343	Rps19	Mus musculus ribosomal protein S19 (Rps19), mRNA [NM_023133]	TGGCAGCTGCCAACAAGAAGCATTAGAACAAAGGATGCTGGGTTAATAAATTGCCTCATT	20085	NM_023133	ribosomal protein S19
A_52_P514990	16	-0.339047	0.759541	-0.168885	-0.0836287	1.10788	0.471072	0.0745416	3.22208	-0.263022	0.393928	0.257925	-0.0635371	-0.450679	0.0635366	-0.194511	-0.240498	4930470H14Rik	Mus musculus RIKEN cDNA 4930470H14 gene (4930470H14Rik), long non-coding RNA [NR_045764]	TTCCTACGCTACAGTTTCTGAAAGGAGGATTGGTTTTTAAGCAAGTATTCAAAACCAGCT	75815	NR_045764	RIKEN cDNA 4930470H14 gene
A_52_P622067	16	-0.339392	4.80782	-0.169131	-0.0835886	0.247819	0.313372	0.074173	3.67939	-0.263623	0.393457	0.257644	-0.0638852	-0.450692	0.0638847	-0.194722	-0.240485	Abcc3	Mus musculus ATP-binding cassette, sub-family C (CFTR/MRP), member 3 (Abcc3), mRNA [NM_029600]	TCTCTGAAACGGATCCAGGATTTCCTGAACCAAAATGAACTTGACCCCCAATGTGTGGAA	76408	NM_029600	ATP-binding cassette, sub-family C (CFTR/MRP), member 3
A_52_P137500	16	-0.363101	0.691748	0.39095	0.412657	-0.590349	-0.189142	-0.109422	-0.678533	0.364236	0.267867	0.296415	0.562816	-0.0689874	0.0689874	-2.04368	-0.125618	Fam199x	Mus musculus family with sequence similarity 199, X-linked (Fam199x), mRNA [NM_146261]	TGACACTTTTTCTTCATTCTTTGGTAGATAGTGACAGTTTAGTTGACTTCTGTTGTTTGG	245622	NM_146261	family with sequence similarity 199, X-linked
A_65_P10019	16	-0.146576	0.159948	0.185283	0.793218	0.038625	0.797062	-0.158468	-0.038625	0.225817	-0.240495	0.0599906	-0.40155	-0.167911	-0.459267	-1.18106	0.0769565	Pcf11	Mus musculus cleavage and polyadenylation factor subunit homolog (S. cerevisiae) (Pcf11), mRNA [NM_029078]	GAAAGATGTTAGCAAAAAAGTCACTCATAGACGTTGGTACTACAGTCTAACAGATTGGAT	74737	NM_029078	cleavage and polyadenylation factor subunit homolog (S. cerevisiae)
A_55_P2429432	16	-0.0347071	-0.234063	0.0469427	-0.0741196	-0.242122	0.0273104	-0.116365	-0.478094	-0.0273104	0.324393	0.393545	0.274605	0.130595	0.172347	0.217134	-0.283807	2610301B20Rik	Mus musculus RIKEN cDNA 2610301B20 gene (2610301B20Rik), mRNA [NM_026005]	ACTGGGCACTCTGAAAGGAAGTACATTTTAGCCCAGATATGATCTGCTTGCTTTTCAGTT	67157	NM_026005	RIKEN cDNA 2610301B20 gene
A_55_P2123942	16	0.438403	0.557027	0.433766	0.293306	-0.182289	0.958332	0.0272403	0.0187645	-0.354427	-0.0187645	2.08515	-0.0720587	-0.628799	-0.292996	-0.371917	-1.09818	Lmbrd1	Mus musculus LMBR1 domain containing 1 (Lmbrd1), mRNA [NM_026719]	CACACTTGATGTTGGCCACTTTGTCATCTTTCTGTCACTATGACAAAACAAAATCATATT	68421	NM_026719	LMBR1 domain containing 1
A_52_P723294	16	-0.341289	3.80499	-0.170094	-0.0830307	-0.119348	3.46933	0.072587	0.292436	-0.265686	0.546716	0.25626	-0.0654411	0.174591	0.0654411	-0.195809	-0.240361		Mus musculus 3 days neonate thymus cDNA, RIKEN full-length enriched library, clone:A630090D02 product:asporin, full insert sequence. [AK042419]	TCACACATGTTTATTAGTAGTATTAGTGCTTTCTTAGTTTAACAATAAAATAATTGTATA		AK042419
A_55_P2739247	16	-0.366836	-0.591708	-0.547633	-0.220929	-0.411731	-0.196333	-0.452829	-0.319731	0.196333	0.388298	0.505775	0.373487	0.3233	0.3736	0.517552	0.348957	Cfap20	Mus musculus cilia and flagella associated protein 20 (Cfap20), mRNA [NM_008187]	GAGACGTCCTACAAGGCAGATTCAGACCAATATTTCTTCGTATAGTTTATTCTTTCTTTT	14894	NM_008187	cilia and flagella associated protein 20
A_55_P2743050	16	1.03049	0.344393	0.750206	2.20347	2.89223	-0.10049	-0.234234	2.49916	0.93979	-0.0224953	-0.157132	-0.478956	-0.864269	-0.346984	-0.609247	0.0224953	Huwe1	Mus musculus HECT, UBA and WWE domain containing 1, mRNA (cDNA clone IMAGE:6853042), partial cds. [BC070444]	GGACAGTAAAGGGCTAACAGATCTCTTTGTTGATTTATTTTATATTGTGCCATTTGCTGT	59026	BC070444	HECT, UBA and WWE domain containing 1
A_52_P423849	16	0.0363092	-0.138021	-0.102968	-0.119245	0.0246382	0.0867586	-0.261692	-0.193216	-0.0906992	0.1692	0.127993	-0.0246382	0.178376	0.103925	0.387178	-0.0375366	Nt5c	Mus musculus 5',3'-nucleotidase, cytosolic (Nt5c), mRNA [NM_015807]	TGTGGAGCGGATTATCTTGACTAGGGACAAGACGGTGGTCATGGGAGACCTGCTCATTGA	50773	NM_015807	5',3'-nucleotidase, cytosolic
A_55_P2185214	16	0.0641584	0.111072	0.209846	-0.366987	-0.15544	-0.240091	-0.0717745	-0.0881243	0.000697136	-0.0137796	-0.000405312	0.25501	0.000405312	-0.2657	0.155187	0.057642		predicted gene 11810 [Source:MGI Symbol;Acc:MGI:3652275] [ENSMUST00000118311]	CTTCCTGCAAAGGCTGCTGGACACAGAATCTGTGTGATGCTGTACCCATCCTGGATTTAA
A_55_P2316335	16	-0.0842943	0.904984	0.463632	0.779728	-0.634387	0.290615	-0.070014	1.73159	-0.142449	0.0851994	0.498084	-0.549578	-0.217311	-0.0990925	-0.45312	0.070014	Gfm2	Mus musculus G elongation factor, mitochondrial 2 (Gfm2), transcript variant 2, mRNA [NM_001146043]	CTTCATGAAACCTTGGATGTTTGGATTTGATGCCCTTAAATAAAACAGTGACTGAAATGT	320806	NM_001146043	G elongation factor, mitochondrial 2
A_55_P2824210	16	-0.134717	-0.41982	-0.505989	-0.430154	-0.0247025	-0.204284	0.0940499	0.375849	-0.116967	0.0247025	0.325646	-0.104136	0.266608	0.164026	0.527872	0.355999	Phf23	Mus musculus PHD finger protein 23 (Phf23), transcript variant 1, mRNA [NM_030064]	AACTGGGATGTAATGGGATAGTTGTCTATAAAACTTTAGTTTAAATACAGCACTCCCCTC	78246	NM_030064	PHD finger protein 23
ERCC-00079_170	16	-0.0346584	0.668959	0.0367374	-0.232117	1.57504	0.096695	-0.166523	0.0992537	0.034658	0.170893	0.148898	-0.250876	-0.572467	-0.131844	-0.350071	-0.456477			GTTCTAGATTGGAACTTACCACTGTTAAATACACGACGCCCATCTCCAAATCGCACGCAA
A_66_P136846	16	-0.414131	0.686737	-0.24044	-0.150785	-0.185232	3.32684	0.00205898	4.72963	-0.338368	2.78894	0.185408	-0.0489788	-0.521553	-0.00205851	0.224559	0.578807	Armc1	armadillo repeat containing 1 [Source:MGI Symbol;Acc:MGI:1921502] [ENSMUST00000029125]	GAAGCTTGTGTTCCAATCTCAGATCTACCCATATTCTGATTTTAAAGAATTGTTACAGGA	74252	AK034483	armadillo repeat containing 1
A_55_P2484105	16	-0.164524	-0.00501394	-0.234682	-0.161246	-0.224813	-0.170483	-0.0356536	0.246847	-0.170574	0.0154977	0.101058	0.140092	0.157853	0.0744395	0.222756	0.00501394	Lrch3	Mus musculus leucine-rich repeats and calponin homology (CH) domain containing 3 (Lrch3), mRNA [NM_001081255]	GCCTGTATGTCATCTTATATGTGGACATTAAAAGCCAATATACTCCAGTAGCATGTAATA	70144	NM_001081255	leucine-rich repeats and calponin homology (CH) domain containing 3
A_55_P2790319	16	0.0268788	0.446123	-0.48085	-0.205515	-0.424564	0.00250244	-0.238291	-0.00250244	1.08265	0.0783134	0.614488	-0.376778	-0.653694	-0.241897	0.0920858	0.174396	Vmn2r97	Mus musculus vomeronasal 2, receptor 97 (Vmn2r97), mRNA [NM_001104549]	TCTTATGTTCTTTGAACTTCATTGGTAAGCCAACCACAGCTTCCTGCATCCTCCAGCAGA	627367	NM_001104549	vomeronasal 2, receptor 97
A_66_P110576	16	-0.729584	-0.741449	-0.453947	-0.373399	-0.79175	-0.204035	-0.237701	-0.195016	0.590133	1.46342	0.195016	1.01686	0.771511	0.561678	0.29538	0.620494	Kansl1l	Mus musculus 1 cell embryo 1 cell cDNA, RIKEN full-length enriched library, clone:I0C0045H18 product:hypothetical protein, full insert sequence. [AK145440]	GAAAATCAATTTGTAGGTGACTGTCTCATATCACCGCCACCTGGTATGTCCCATTCACAC	68691	AK145440	KAT8 regulatory NSL complex subunit 1-like
A_51_P125467	16	0.175208	-0.377709	-0.777572	-0.175208	-0.840143	-0.985055	-1.1882	-0.960467	0.366559	0.668404	1.0464	1.27655	0.510729	0.202304	0.549282	-0.473454	Igf2r	Mus musculus insulin-like growth factor 2 receptor (Igf2r), mRNA [NM_010515]	AGAGTTGTATATAGGTGGCATTTACATACCCAAAAGCAAAGTACCCCGGCAGAATTTCTT	16004	NM_010515	insulin-like growth factor 2 receptor
A_52_P212388	16	-0.346982	0.754976	-0.171817	4.97892	-0.11396	0.311735	0.0708246	0.28291	-0.271087	0.386901	0.25385	-0.0678649	-0.453337	0.0678654	-0.198867	-0.239578	Slc18a1	solute carrier family 18 (vesicular monoamine), member 1 [Source:MGI Symbol;Acc:MGI:106684] [ENSMUST00000147674]	GTGTGAGAGATAACAATTATGGTTTCTATGATGTCACTAGTGTTGTTCTATTGAGTTAGC	110877	AK049514	solute carrier family 18 (vesicular monoamine), member 1
A_55_P2182835	16	-0.575379	-0.0813434	-0.550095	-0.456026	0.625878	0.11268	-0.808312	0.506536	-0.0843532	1.30252	0.263782	-1.13453	0.165545	-1.21207	0.0813434	0.192867	Chrnb4	Mus musculus cholinergic receptor, nicotinic, beta polypeptide 4 (Chrnb4), mRNA [NM_148944]	GTCTCCAGCCCCTGAGGGAGAATATTTTAAAGTGTTTTGTTTTTAGAATTAACCTACAAT	108015	NM_148944	cholinergic receptor, nicotinic, beta polypeptide 4
A_55_P2723230	16	0.749924	1.08095	1.34467	-0.370305	0.373586	-0.980804	0.508199	0.831864	-0.722315	0.771095	-0.10964	-0.106588	-0.468601	-0.651062	0.106588	-0.582437	Hspa12a	Mus musculus heat shock protein 12A (Hspa12a), mRNA [NM_175199]	CTTGTTCACTACAAGATAGATCCAAACGTCACAGAATTCTGCAGCAGTTCACAACTAGAC	73442	NM_175199	heat shock protein 12A
A_55_P2102887	16	-0.286421	-0.03406	0.102094	-0.40531	-0.203185	-0.429654	-0.100606	0.314799	0.661964	0.38403	0.308432	0.467528	0.03406	-0.199715	0.385965	-0.137904	Zfp28	Mouse zinc finger protein (mkr5) mRNA, 3' end. [M36516]	TGGAATCCATCCTCACTGCCATCATCATAATCTCATATTTTCACCACACTTGTTTATCAA	22690	M36516	zinc finger protein 28
A_51_P466970	16	-0.417962	0.684626	-0.241931	-0.148596	2.2135	2.72199	0.00128794	0.21086	-0.341952	0.316275	0.183639	3.71073	-0.523906	-0.00128794	-0.269391	-0.308864	Olfr1233	Mus musculus olfactory receptor 1233 (Olfr1233), mRNA [NM_146972]	ACATATATGCGGCCAGTAACAACTTTTCATACAGATAAAGCCATAGCAGTGTTTTACACT	258974	NM_146972	olfactory receptor 1233
A_52_P18081	16	0.941776	0.970752	1.15032	0.760824	0.240035	0.640903	1.12399	1.37463	-1.27876	-0.759676	-0.786699	-0.240035	-0.671352	-0.80627	-0.669988	-0.95425	Tmem206	Mus musculus transmembrane protein 206 (Tmem206), mRNA [NM_025864]	CAACAGAGACAGTGACACAATCCATGATTAGACAGAGTTTACAATATACTGTGGCCGTGA	66950	NM_025864	transmembrane protein 206
A_51_P514675	16	0.0424986	-0.00171757	-0.015028	-0.385701	-0.0250568	0.958361	-0.0212173	0.486042	-0.27732	0.00171757	-0.0782232	-0.0496349	0.618703	0.408265	0.415786	0.814166	Zcchc10	Mus musculus zinc finger, CCHC domain containing 10 (Zcchc10), mRNA [NM_026479]	GAATGCTTTATGTGGGTATATGTTACAGTGTGTATGGGACAGTCTTTGACTGTACTGTAT	67966	NM_026479	zinc finger, CCHC domain containing 10
A_55_P2160820	16	0.321562	0.700241	0.059917	-0.961207	1.04364	-0.508733	-0.81187	1.78046	0.289201	0.971891	2.8881	-0.951826	-1.33791	-0.814329	-0.059917	-0.539501	Foxd4	Mus musculus forkhead box D4 (Foxd4), mRNA [NM_008022]	GCTTCCCCTTTGTTTCACATGTCCGCAGGTTCCCGGACAATATTGCCTCAGCAGCCGCAA	14237	NM_008022	forkhead box D4
A_52_P129140	16	-0.520942	0.779787	0.552605	0.549617	0.616044	0.103944	-0.103944	-1.2891	0.889328	0.79727	1.93055	-0.181983	-0.31306	-0.33767	-1.23908	-0.426844	Polb	Mus musculus 10 days neonate cerebellum cDNA, RIKEN full-length enriched library, clone:B930042D15 product:unclassifiable, full insert sequence. [AK047252]	AGACATTAGAAGGTAAATATGATAGAAGTCACTAAGTCCAAGTTAAAATCTCCAGGAAGG	18970	AK047252	polymerase (DNA directed), beta
A_52_P668071	16	0.482704	0.856056	1.28166	0.185732	2.46546	-0.175983	-0.302744	0.175983	0.620169	-0.487702	-1.00027	-0.894916	-0.273186	-1.33393	0.23587	-1.08891	Asb1	Mus musculus ankyrin repeat and SOCS box-containing 1 (Asb1), transcript variant 1, mRNA [NM_001039126]	AGCACTGTGACGATACAAGACTCCATGATGCAGCCTATGTAGGGGACCTCCAGACCCTCA	65247	NM_001039126	ankyrin repeat and SOCS box-containing 1
A_55_P2740200	16	-1.2222	-0.181481	-0.430787	-0.380644	2.16915	0.27109	0.0853915	-0.582712	1.04665	0.335519	1.18032	0.793855	-0.166646	-0.866309	0.265642	-0.085391	Slc37a3	PREDICTED: Mus musculus solute carrier family 37 (glycerol-3-phosphate transporter), member 3 (Slc37a3), transcript variant X7, mRNA [XM_006506664]	TTTCAGAAAGAAGGAACAATGTAACTCAGTCACTGGGAGGACCGAGGTCAAGGTGAAGAA	72144	XM_006506664	solute carrier family 37 (glycerol-3-phosphate transporter), member 3
A_55_P2073227	16	-0.401346	0.26403	1.42578	-0.333369	3.60243	2.9203	-0.503177	2.63527	2.281	-0.189837	0.189836	0.38998	-1.03022	-0.505596	-0.775694	-0.376495		predicted gene 2178 [Source:MGI Symbol;Acc:MGI:3780348] [ENSMUST00000104927]	GTGAGAGCCAGGGTAGTCCTTATGCGCTTGTCTAAGACAAAGATGCAGGTAAGCAGGGCC
A_52_P361024	16	-0.276419	0.826796	-0.100246	-0.00350046	-0.035357	4.67566	0.144605	4.969	-0.20084	0.457733	2.98011	0.00350046	-0.382731	0.142177	-0.128184	-0.164713	Foxm1	forkhead box M1 [Source:MGI Symbol;Acc:MGI:1347487] [ENSMUST00000136395]	AAAGAAAACTGTTCTGGTCTAAATAGTGGAGTCTTTCTCTAACTCCTCTATTTAGTGTGG	14235		forkhead box M1
A_66_P110447	16	-0.345716	-0.458622	-0.169602	-0.28048	0.362842	-0.26556	-1.00672	-0.44994	0.0371628	0.157431	0.165537	-0.0371628	0.171723	0.373828	0.0573521	0.29684		RNA binding motif protein 6, pseudogene 1 [Source:MGI Symbol;Acc:MGI:1889580] [ENSMUST00000186192]	GCCCCAGGAAGAACCAGCAAGAGACAGTCTAATGAGACATACCGAGACATCATTCGAAGA
A_55_P2773684	16	-0.419974	0.683176	-0.244118	-0.146485	1.60692	4.75946	0.00126266	1.68663	-0.344621	0.313947	5.6283	4.8284	-0.526605	-0.00126219	-0.272092	-0.30784	Gm4281	PREDICTED: Mus musculus predicted gene 4281 (Gm4281), mRNA [XM_006527715]	GAAAAAAGTAACTGCAATTCGAAACCACATTCCCTTCGTTCCACTTAGCATCAACCGCAT	100043180	XM_006527715	predicted gene 4281
A_55_P2055134	16	-0.0283766	-0.114357	-0.100301	-0.393291	0.510211	0.221993	0.592023	0.600336	-0.612224	-0.352818	-0.318456	-0.359397	0.233073	0.0586338	0.367304	0.0283766			AATACTGACCACCAACTATCTCTAAGCCACTGCAGATGTGAGAATTGACATATTTTAGTT
A_55_P2360271	16	-0.276517	4.49903	-0.101171	-0.0025115	-0.0335469	0.385019	0.144772	2.45548	-0.201471	5.529	0.324458	0.00251198	-0.383626	0.142174	-0.1291	-0.164095	9530056K15Rik	Mus musculus 16 days neonate cerebellum cDNA, RIKEN full-length enriched library, clone:9630002I21 product:unclassifiable, full insert sequence. [AK035765]	TTCACAACCCTCTGGGGTGGATTTTGTGATCTCCTTTTTACAAATAAAAGTCTGAAACTC	320650	AK035765	RIKEN cDNA 9530056K15 gene
A_55_P2564262	16	-0.276464	4.72597	-0.101418	-0.00225115	-0.0330963	0.385029	0.144822	4.11487	-0.201589	0.456866	0.324158	0.00225067	-0.383854	0.142163	-0.129324	-0.163909	Gm33733	PREDICTED: Mus musculus predicted gene, 33733 (Gm33733), transcript variant X19, ncRNA [XR_878006]	TGACCTGAGTTTCTTCAGAAACAAGGAATTGTTCTTGGATTATGCTTTTGCGCCCCTTTC	102636745	XR_878006	predicted gene, 33733
A_51_P277629	16	-0.895313	0.372331	-0.0917165	-0.405433	-0.120881	1.86158	-0.439637	0.686657	0.103536	0.12016	-0.242264	-0.306144	0.36947	0.0917165	-0.59978	0.611368	Zfp81	Mus musculus zinc finger protein 81 (Zfp81), mRNA [NM_207541]	GAAGTTTAGAGAATTACAACATTCAGTAACCTTAGGCTACCTGAAGGGTTTGAGCAATGC	224694	NM_207541	zinc finger protein 81
A_55_P1971199	16	0.34032	0.113369	0.119663	-0.525273	0.23324	-0.315333	0.183497	0.143297	-0.115633	-0.136961	-0.116715	-0.0462427	0.0300055	-0.097065	0.214978	-0.0300055	Slc4a1ap	Mus musculus solute carrier family 4 (anion exchanger), member 1, adaptor protein (Slc4a1ap), mRNA [NM_009206]	CCTGCCCATTGGATTCTCCTCAATTTCCGTGTTTATATTTAAGTGTTTGTGTATATATGT	20534	NM_009206	solute carrier family 4 (anion exchanger), member 1, adaptor protein
A_51_P404139	16	-0.41965	0.682807	-0.245776	-0.144991	2.36227	0.241549	0.00143623	0.203404	0.385797	3.59212	0.179859	-0.142145	-0.528012	-0.00143576	-0.273533	-0.30688	1700003O11Rik	PREDICTED: Mus musculus RIKEN cDNA 1700003O11 gene (1700003O11Rik), misc_RNA [XR_386352]	GCCAACGGTTTGCCCTAAACAAGGAGTTTAGAGAAATGCTACATTATTTTTAAAGGCCTG	75632	XR_386352	RIKEN cDNA 1700003O11 gene
A_51_P145220	16	-0.362126	1.04858	-0.188652	-0.0873742	3.71167	0.299005	0.0589075	0.260594	-0.0559192	3.13564	0.237001	-0.0851235	-0.470885	0.0559192	-0.216331	-0.249262	Nefm	Mus musculus neurofilament, medium polypeptide (Nefm), mRNA [NM_008691]	GGAGGCGATGGTGCTACCAAATACATCACCAAATCTGTAACCGTCACTCAAAAGGTTGAA	18040	NM_008691	neurofilament, medium polypeptide
A_55_P2340206	16	-0.22261	-0.00588202	0.00588202	0.139076	-0.518098	-0.217057	-0.352971	-0.262355	0.0495617	0.236362	0.222726	0.146928	-0.228778	-0.280212	0.234083	0.205606	E230006M18Rik	Mus musculus 2 days pregnant adult female oviduct cDNA, RIKEN full-length enriched library, clone:E230006M18 product:unclassifiable, full insert sequence. [AK053951]	TACATCTATCTATGCCTCATTCCCCTTCCTCTCTTATACGGGAATAAAGCCAAAGAGTTC	97351	AK053951	RIKEN cDNA E230006M18 gene
A_55_P2036018	16	-0.575687	0.526095	0.839563	-0.300988	2.77121	0.084949	-0.155097	0.0459208	-0.502191	2.97306	0.0223317	1.69916	-0.685363	-0.15821	-0.430858	-0.0223317	Spin2d	Mus musculus spindlin family, member 2D (Spin2d), mRNA [NM_001243002]	CTGGATGACTTTAAAGAGGGTGACCTACAAATCATGGAGGTGTTCAGTGATCTCCCTTCT	100504429	NM_001243002	spindlin family, member 2D
A_52_P258410	16	-0.346234	0.755259	-0.174556	-0.0715961	0.263406	2.15917	0.074091	0.274866	-0.273025	4.76395	0.251135	-0.0709305	-0.45643	0.0709305	-0.201912	-0.233528	C130023O10Rik	Mus musculus 16 days embryo head cDNA, RIKEN full-length enriched library, clone:C130083M18 product:unclassifiable, full insert sequence. [AK081872]	CAAATTACAAATGGGAGAAATTATTAAAGTAGCAGAATTCTAATATAAGAGTTTTAGGTA	320230	AK081872	RIKEN cDNA C130023O10 gene
A_51_P288549	16	0.169226	0.423404	0.542789	-0.447826	0.16679	-0.305939	0.330949	0.316459	0.0266209	-0.338277	-0.106561	0.0540876	-0.143164	-0.317117	-0.0266209	-0.218103	Jmjd7	Mus musculus jumonji domain containing 7 (Jmjd7), mRNA [NM_001114637]	GGATCGACGGGGTCATTTGATTCTGGAGACAGCCTAGAGTTCGAATATGTCCTGGCTGCT	433466	NM_001114637	jumonji domain containing 7
A_55_P2613353	16	0.682073	0.690215	0.928516	0.199584	0.97504	0.156293	1.30483	1.27172	-1.24019	-1.04567	-0.480433	-1.42273	-0.309968	-0.156293	-0.339792	-0.201247	Fam175a	Mus musculus family with sequence similarity 175, member A (Fam175a), mRNA [NM_172405]	ACATCCTTCTTTGTCAAGCTTTGCGAACATTTTTTCCAGAGTCTGAAGTTCTTCATTCTT	70681	NM_172405	family with sequence similarity 175, member A
A_52_P86353	16	-0.344757	2.37258	-0.175137	4.78854	-0.0989346	4.23065	0.074717	0.274746	-0.272478	0.385117	5.20969	-0.0713229	-0.456478	0.0713229	-0.201996	-0.232389	Cacng5	Mus musculus calcium channel, voltage-dependent, gamma subunit 5 (Cacng5), transcript variant 2, mRNA [NM_080644]	AACTTTTGTCAATGTTATTAACACCTGTGATGTACTTTTCTCTCTCTAAAACACTTCTCT	140723	NM_080644	calcium channel, voltage-dependent, gamma subunit 5
A_55_P2822952	16	0.0736229	0.396627	0.363144	0.116816	-0.271435	1.64526	0.362536	0.398423	-0.133421	0.260492	-0.0736229	-0.138376	-0.338522	-0.466829	-0.548462	-0.69768	Egf	Mus musculus epidermal growth factor (Egf), mRNA [NM_010113]	CTTCTTGAAGTCTTTCCCAGTGAAAACGCTCAATTCTGCTGTTTCCATAGAATTTTTAAT	13645	NM_010113	epidermal growth factor
A_66_P117701	16	-0.383705	0.304651	-0.0732288	-0.610232	0.432508	1.16813	-0.134311	0.268051	0.272905	-0.20536	0.48539	-0.341886	0.0122056	-0.0122056	-0.916688	0.329218	Appl1	adaptor protein, phosphotyrosine interaction, PH domain and leucine zipper containing 1 [Source:MGI Symbol;Acc:MGI:1920243] [ENSMUST00000142645]	CCTCTACTGGGATACATGCAGGCTCAGGTAAATATGTTTTGGATTATATCTGCCTTAAAA	72993	AK088080	adaptor protein, phosphotyrosine interaction, PH domain and leucine zipper containing 1
A_66_P114361	16	-1.72803	0.387144	0.09199	-0.192294	0.232982	-1.06975	-0.09199	0.540437	-1.65695	-0.999745	0.953543	-1.31303	-0.977851	0.112239	0.387755	0.208278	Gm30789	PREDICTED: Mus musculus predicted gene, 30789 (Gm30789), transcript variant X3, ncRNA [XR_389605]	TGCCATGTACACAAGTCTCGCTGTATCCTCAAAACATTATGCAATCAGAAAAATTTTGAA	102632812	XR_389605	predicted gene, 30789
A_30_P01024885	16	-0.00603509	1.34956	0.457157	-0.0949519	0.883834	1.5986	-0.4979	0.213103	0.773001	-0.324683	2.08943	0.00603509	-0.691711	-0.257461	-0.1206	-0.307414		lincRNA:chr5:75389503-75396250 forward strand	GCCCCCCAAGTCCCTCTAATAGAGATGATTCAGCAAAACAAACAAAAAATTCAAAAATTA
A_30_P01018170	16	-0.554284	0.544195	-0.388933	-0.0623317	3.14459	4.59416	-0.136885	0.0623322	0.470597	0.172851	3.0316	2.52496	-0.669229	-0.140974	-0.414857	-0.442809		lincRNA:chr15:95965249-96114921 reverse strand	GAAGGTAATGTGTCAATATGTAACAGTTGTGCGTGCTTGGGTTATAGACATTTTTCTTTA
A_52_P803280	16	-0.603162	0.634372	-0.438804	1.21457	1.64165	1.88471	-0.186309	0.0128217	0.382809	0.123306	-0.0128222	1.54433	-0.718841	-0.190433	-0.464503	-0.492145		Mus musculus 2 days pregnant adult female ovary cDNA, RIKEN full-length enriched library, clone:E330027D08 product:unclassifiable, full insert sequence. [AK054451]	GATTGGTTCAGTTTTTGTCTCTTACAGACTAGTCATAGAATATTTCAATGGATTTCTGCC		AK054451
A_55_P2713390	16	-1.38984	-0.694274	-0.369753	0.691133	-0.100495	-0.208964	-1.39347	-1.19452	2.49011	3.79485	0.106689	1.17509	0.515123	0.294243	-1.67193	0.100495	Sema3c	sema domain, immunoglobulin domain (Ig), short basic domain, secreted, (semaphorin) 3C [Source:MGI Symbol;Acc:MGI:107557] [ENSMUST00000170348]	GGCAACAATAACTGCTTTGGAATCCTTCTACTTTTCTTGAATCACAGAAACATTTTACAG	20348	AK078589	sema domain, immunoglobulin domain (Ig), short basic domain, secreted, (semaphorin) 3C
A_55_P2483797	16	-0.269064	0.827957	-0.106748	0.00291681	-0.0234089	0.386728	0.146728	0.345651	-0.200196	0.456025	0.319325	-0.00291681	-0.38624	0.142288	-0.131956	-0.158709	Gucy2g	Mus musculus guanylate cyclase 2g (Gucy2g), mRNA [NM_001081076]	TAGAGGCTTTTAGCCTCACAACTAGTGTCATTAGTCCATCATGCCTTACTCTTTCTTGCG	73707	NM_001081076	guanylate cyclase 2g
A_55_P1964525	16	0.0169292	-0.0169292	0.0472627	-0.513198	-0.279643	-0.324164	-0.255753	-0.418951	0.10593	-0.0244508	0.0461307	0.363437	0.0760341	-0.131052	0.116466	0.157027		ribosomal protein L5, pseudogene 1 [Source:MGI Symbol;Acc:MGI:3647110] [ENSMUST00000121367]	AGAAGTGAAGAAGAAAAGGTGGAATCGTCCCAAAATGTCTCTTGCCCAGAAGAAAGACCG		XM_001004898
A_55_P2000756	16	-0.267552	3.18237	-0.107376	0.00360537	-0.022254	0.387122	0.147085	2.54592	-0.199692	0.456196	0.318775	-0.00360537	-0.386307	0.142432	-0.132025	-0.157878	Olfr1469	Mus musculus olfactory receptor 1469 (Olfr1469), mRNA [NM_146695]	AGTTCTGGATATCGAAAGGCTATATCCACTTGTGCCTCACACTTCATTGCGGTATCAATT	258690	NM_146695	olfactory receptor 1469
A_55_P2500851	16	0.0335999	-0.240322	-0.201504	-0.731747	1.14912	0.802381	1.22323	1.12591	-1.0994	-0.450515	-0.900258	-1.16232	0.256386	0.276185	0.525509	-0.0335999	Shisa5	Mus musculus shisa family member 5 (Shisa5), transcript variant 3, mRNA [NM_001284332]	AAATTAAAAACAATAAGGTAGGAGGTATTTCCCACGTCACCCCAAGGTGACCAGCCATGG	66940	NM_001284332	shisa family member 5
A_30_P01023180	16	-0.649616	2.30663	0.470909	-0.379357	2.4872	2.17472	-0.236269	0.985271	1.71697	0.487191	-0.0653915	0.0653915	-0.73383	-0.240952	-0.515538	-0.540627		lincRNA:chr12:110738120-110769295 forward strand	CCAGAGAAGCTACGCCAATCCACACCCTGATAGTGGCAGTCGACCCGGGGAATTCTATTA
A_66_P118837	16	0.553708	-0.0218072	1.02876	0.291072	2.61997	-0.373209	0.861572	0.52735	0.777453	-0.781671	-0.47052	0.0218072	-1.12578	-1.12278	-0.520721	-1.73073	Isoc2b	Mus musculus isochorismatase domain containing 2b (Isoc2b), mRNA [NM_026158]	GGGAATCCAGCGGGGAAAAGGTCACGGGACTTCTTGGAAAAGGGGCCCGAACTCGAACCT	67441	NM_026158	isochorismatase domain containing 2b
A_66_P109731	16	-0.409471	0.684177	-0.0357752	-0.140402	1.55768	0.242674	0.00256538	0.201517	1.11809	3.86541	0.172348	-0.149723	-0.531586	-0.00256538	-0.277383	-0.301412		immunoglobulin kappa chain variable 9-124 [Source:MGI Symbol;Acc:MGI:3646892] [ENSMUST00000196768]	GTCTCACTTGTCGGGCAAGTCAGGAAATTAGTGGTTACTTAAGCTGGCTTCAGCAGAAAC		AY731702
A_55_P2027436	16	0.0751905	-0.184944	-0.184606	-0.683276	0.0428152	-0.3079	0.28612	0.0763674	-0.37903	-0.178888	0.110697	0.131077	-0.0428152	0.114188	0.339367	-0.0551596	Bri3	Mus musculus brain protein I3 (Bri3), transcript variant 1, mRNA [NM_018772]	CGTGCTGCTTCTATTTTATGCAGTCTTCACTTTGAGAATGGTGAGAAATACTGTTTTAAA	55950	NM_018772	brain protein I3
A_66_P136532	16	-0.336723	0.75589	-0.183489	-0.0685592	0.229562	2.92109	0.0739951	0.273232	-0.272052	4.1331	0.242894	-0.0790648	-0.460579	0.0685592	-0.206239	-0.229418	Gm21221	Mus musculus predicted gene, 21221 (Gm21221), long non-coding RNA [NR_077242]	TCCTCTGAGAAGTCCCCAGAATCCTAAATGTAACACATTTGCAGAAACCACGCATCTGCA	100861794	NR_077242	predicted gene, 21221
A_55_P2898441	16	0.455019	-0.345449	0.284711	-0.273042	-0.330512	-0.136178	-0.1678	0.227483	-0.0553155	0.0553155	0.551888	0.191457	-0.231441	0.183343	0.209286	-0.12732	Tmem65	Mus musculus transmembrane protein 65 (Tmem65), mRNA [NM_175212]	AAACAACATGTATTTTCTAGTTTGCTACCTAGTCTGTAACACAAGGAGAGGTCCTTTCTC	74868	NM_175212	transmembrane protein 65
A_30_P01033149	16	-0.463353	0.627387	0.318285	-0.197078	3.02042	2.54309	-0.0545545	0.144816	0.0545545	0.253444	4.86412	-0.209178	-0.589987	-0.0605354	-0.335752	-0.357369		lincRNA:chr9:68349343-68411643 forward strand	GGAGTATGGGGTTTCTGACCAAGGACAGTGATTAAACCCTTATGAAATCTGAGGACTATT
A_55_P1964348	16	-2.23775	-1.08592	-2.26268	2.1968	-3.8623	1.75564	-1.59149	-1.66944	-0.0804334	1.53981	2.5295	1.62868	0.0804334	0.794029	0.709922	-1.99252	Gdpd2	Mus musculus glycerophosphodiester phosphodiesterase domain containing 2 (Gdpd2), transcript variant 1, mRNA [NM_023608]	GTTTTTGTTGTGAGCAATGAATGGTTCCTGTATCTTGCCTGTTAATCTGTTATTCAATGA	71584	NM_023608	glycerophosphodiester phosphodiesterase domain containing 2
A_55_P2720455	16	-0.979962	1.15981	0.651802	0.870884	-0.373814	0.223336	-0.207844	0.608172	1.29933	0.932787	-0.446683	0.207844	-0.747001	-0.220506	-2.331	-1.2905	Ankrd44	ankyrin repeat domain 44 [Source:MGI Symbol;Acc:MGI:3045243] [ENSMUST00000179398]	TTATTAGACATATGGGTTCGTTTGGGCCAGTCCCATGTCTGGAGTGGAAAGAAAGACACT	329154	AK040048	ankyrin repeat domain 44
A_55_P2013043	16	-1.25935	-0.170477	-1.11378	-0.994968	-1.0181	2.69376	-0.0372682	-0.652822	-0.87144	0.0372682	0.200624	1.13235	1.31703	0.665037	0.440857	0.305049	Serpinb6b	Mus musculus serine (or cysteine) peptidase inhibitor, clade B, member 6b (Serpinb6b), mRNA [NM_011454]	CCTTCATCCTCTCTGCAGCAATACTGGGATCTCAATTTTTTGGTTACTTAGTAATTTATT	20708	NM_011454	serine (or cysteine) peptidase inhibitor, clade B, member 6b
A_66_P102970	16	-0.961607	0.126623	-0.817311	-0.697816	0.999052	2.71381	-0.5557	3.01186	-0.644567	1.3732	0.12849	0.211922	-0.633238	-0.126623	1.11572	-0.85756	Slc38a1	Mus musculus solute carrier family 38, member 1 (Slc38a1), transcript variant 1, mRNA [NM_134086]	CACACCAAAGTATGTCACCTTCAACTCAAAGACGGTGTATGCTTTACCAACCATCGCCTT	105727	NM_134086	solute carrier family 38, member 1
A_30_P01023401	16	-0.893825	0.376395	0.0531704	0.00300908	-0.494276	-0.136155	-0.205589	-0.145366	0.52377	1.152	0.294141	0.416541	-0.493685	-0.00300908	-0.188462	0.0250714		lincRNA:chr9:41488229-41545481 reverse strand	GTGCTTCTCCCTTCCACTGTTCGTCATGTAACATCAGATCATACCCTTGAACTAAGTCAG
A_52_P214936	16	-0.335386	0.751709	-0.193557	-0.0623884	-0.0955119	0.751969	0.0692024	0.269685	-0.276209	1.78105	0.381432	2.38301	-0.467473	0.0623889	-0.213095	-0.232187	Mms19	MMS19 (MET18 S. cerevisiae) [Source:MGI Symbol;Acc:MGI:1919449] [ENSMUST00000167927]	TTCTGATTTCCCTTCTCAGTAAATAGAGCTATGTTCTTTTGTGATCAATAAAACAGGAGC	72199	AK029840	MMS19 (MET18 S. cerevisiae)
A_55_P2387665	16	-0.48565	0.601018	-0.345119	-0.223651	2.79703	0.158445	-0.081697	0.119082	0.284117	0.225176	0.0816975	0.37882	-0.618661	-0.0884037	-0.364234	-0.382955	9130221J18Rik	Mus musculus adult male cecum cDNA, RIKEN full-length enriched library, clone:9130221J18 product:unclassifiable, full insert sequence. [AK033690]	GGTGGCTTGTGAGGTTATTTTTCCCCCTAATATTCTAGAAGAATAGAAGAATATTCTAGA	102123	AK033690	RIKEN cDNA 9130221J18 gene
A_66_P113708	16	-1.10569	-0.0196819	-0.963264	0.132284	1.46271	1.9533	-0.702288	-0.501387	0.922407	-0.395617	0.0196815	4.19918	-0.794548	0.198244	-0.975248	0.207691	Nespas	Mus musculus neuroendocrine secretory protein antisense (Nespas), antisense RNA [NR_002846]	CACCAGGACTGCCCACATTATTAAAAACTATGCATTACATAATACATATCTTGGACCAGG	56802	NR_002846	neuroendocrine secretory protein antisense
A_30_P01019307	16	-1.69211	-0.765259	-0.540385	-0.842572	-1.21414	-0.166523	-1.18469	-1.77975	0.93634	0.855284	0.548827	0.64225	0.552813	0.322638	0.166523	0.778755		lincRNA:chr4:88583425-88584070 reverse strand	AAAGTGACGCTCGACTTTAGGTTTATTGAGTTTCTCGTGTTTGGTTGGAGGGGAGCTAAC
A_55_P2624903	16	-0.501251	-0.299273	0.127673	-0.921048	0.460994	-0.0278242	-0.300298	-0.39076	-0.212341	1.63771	1.17748	0.421177	0.031431	-0.273232	0.0278242	0.158819	Eif2s3x	Mus musculus eukaryotic translation initiation factor 2, subunit 3, structural gene X-linked (Eif2s3x), mRNA [NM_012010]	AAGAAAGTCAGGCTAAGGAACAATATGAGCAAATCCTCGCATTTGTGCAAGGAACCGTAG	26905	NM_012010	eukaryotic translation initiation factor 2, subunit 3, structural gene X-linked
A_52_P680856	16	0.0531693	0.360897	0.327447	-0.182416	-0.316894	-0.41776	0.0148649	-0.10258	0.186587	0.169152	0.640861	0.268689	-0.158023	-0.26758	-0.21524	-0.0148649	Srpk2	Mus musculus serine/arginine-rich protein specific kinase 2 (Srpk2), mRNA [NM_009274]	CTCAGACCTTTGTAGTGCTTTGAGGTACTGTTGTTTGACACTTTGCTTCCTGTGCACCAT	20817	NM_009274	serine/arginine-rich protein specific kinase 2
A_55_P2501239	16	-0.250846	0.833106	-0.116056	0.00859404	-0.0140834	0.390277	0.150401	2.44014	-0.195264	0.456227	4.63039	-0.00859404	-0.388282	0.142308	-0.133375	-0.149976	Ildr1	Mus musculus immunoglobulin-like domain containing receptor 1 (Ildr1), transcript variant 1, mRNA [NM_001285788]	GAAGCAGTTGTTCACCAACCATATTCTTGCTTCTTTTTTCTTTCTTCTGGAGCCTTTCCC	106347	NM_001285788	immunoglobulin-like domain containing receptor 1
ERCC-00057_123	16	-0.333024	0.759929	-0.198101	-0.0768848	1.47102	0.309446	0.0576367	0.298237	-0.263088	0.398639	0.231668	-0.0576367	-0.452907	0.0812445	-0.201289	-0.261505			ATTGGGCGTTGTTGACCCGAATTCGGTATCCTCGTCGTTAAATGGCGAACGTCGTCTGCT
A_52_P730698	16	0.160093	-1.03843	-0.00850654	0.12716	-1.88596	1.45866	1.29091	1.44421	-0.150673	0.00850654	-0.135955	-0.449048	0.527812	-0.294999	0.425077	-0.256466	LOC105243111	Mus musculus adult retina cDNA, RIKEN full-length enriched library, clone:A930012B14 product:unclassifiable, full insert sequence. [AK044424]	GCATTTTTTACTTTGTGTACTTCATTGTAGATATGGCAATCAGCTGTATGAAGTTTCTGC	105243111	AK044424	uncharacterized LOC105243111
A_51_P357561	16	0.28251	-0.018703	0.0191331	-0.35929	0.018703	-0.522753	-0.265363	-0.321357	0.292667	0.373586	0.564724	0.442942	-0.0862908	-0.178121	0.16694	-0.558787	Fbxw9	Mus musculus F-box and WD-40 domain protein 9 (Fbxw9), mRNA [NM_026791]	ATCACAGGGATCAAACACTCGCTGGGGACTTTGTACACAACATCTACTGACAAGACCATT	68628	NM_026791	F-box and WD-40 domain protein 9
A_51_P506674	16	-0.0138021	-0.249188	-0.125248	-0.363444	0.183332	0.0138021	0.102689	0.343951	-0.541455	-0.277097	-0.257083	-0.621324	0.322794	0.219082	0.470035	0.362306	Rpp38	Mus musculus ribonuclease P/MRP 38 subunit (Rpp38), mRNA [NM_001013376]	AGTTTAGAGACTGAACCCTCGGAAAGCCAGGACAACGAGATTTTGGACACGTCATTTGAT	227522	NM_001013376	ribonuclease P/MRP 38 subunit
A_66_P122621	16	-0.394865	0.687217	-0.264915	-0.137207	2.71016	0.244078	0.00474691	0.861506	-0.342026	0.309054	0.254637	-0.155458	-0.536231	-0.00474644	-0.280543	0.722602	Gm9889	Mus musculus 16 days neonate thymus cDNA, RIKEN full-length enriched library, clone:A130095K04 product:hypothetical Proline-rich region containing protein, full insert sequence. [AK038322]	CAGAGGAGACTTCTGCACTTGGACTCCTTACATTTGTACTTCTGATTGTACTTGTCTTTA	791369	AK038322	predicted gene 9889
A_55_P1965989	16	-0.922293	1.13898	-0.0439477	0.126099	-0.460083	0.290986	-0.534946	-1.41299	0.530498	0.407546	1.00143	0.275804	-0.111351	0.0439477	-2.34889	-0.523085	Zfp329	Mus musculus zinc finger protein 329 (Zfp329), mRNA [NM_026046]	AGCTATAGATGATTTGTAGGCAAATGTGTGTGGATGTGTCCAATAAAGTTTTACATATGG	67230	NM_026046	zinc finger protein 329
A_51_P201105	16	1.02386	1.7555	1.60878	0.911746	0.679734	0.59326	1.41659	1.2267	-0.955705	-0.819023	-0.934063	-0.59326	-0.954732	-0.97797	-1.46067	-1.52628	Pnpla8	Mus musculus patatin-like phospholipase domain containing 8 (Pnpla8), mRNA [NM_026164]	GCCCACAATCCATGTGTTACTTTTCACTGTAATAATCACTGAAAGAGATATAGGAAATGG	67452	NM_026164	patatin-like phospholipase domain containing 8
A_66_P133367	16	-0.393993	0.687305	-0.0300317	-0.137001	0.783138	0.244002	0.00524282	0.441828	-0.342757	0.308209	1.12274	4.20157	-0.537606	-0.00524282	-0.281162	-0.294961		immunoglobulin kappa chain variable 8-27 [Source:MGI Symbol;Acc:MGI:4439868] [ENSMUST00000197272]	TGAGCTGTAAGTCCAGTCAAAGTGTTTTATACAGTTCAAATCAGAAGAACTACTTGGCCT		X59193
A_55_P2935500	16	-0.322844	0.758693	-0.195568	-0.0656376	-0.0908561	3.44603	0.0765953	3.36364	-0.27181	0.379404	2.88061	2.27744	-0.466846	0.0656381	-0.210229	-0.223638	Cd180	Mus musculus activated spleen cDNA, RIKEN full-length enriched library, clone:F830005B01 product:lymphocyte antigen 78, full insert sequence. [AK089613]	AATGTATGCTTAGCATGTGCTAGGTCCTGGATTCAATCTTTAATAACACTGCCCTCCACG	17079	AK089613	CD180 antigen
A_66_P111762	16	-0.32266	0.758585	-0.195901	-0.0655403	2.97823	2.21235	0.0768294	0.281626	-0.272098	1.36946	2.2452	-0.084023	-0.46724	0.0655403	-0.210315	-0.22338		602336901F1 NCI_CGAP_Mam1 Mus musculus cDNA clone IMAGE:4459680 5'. [BG173484]	TAAGGAAACCTTAGTAAACAGCGGTAGGAAATTTTGGTAAGAAACAGTATTTAAAGAAAG		BG173484
A_66_P107763	16	-0.322658	0.758618	-0.196423	-0.0653973	-0.0916858	0.31521	0.0770583	0.282153	-0.272471	0.378932	0.230276	2.68177	-0.46772	0.0653973	-0.210495	-0.223277	Olfr1357	Mus musculus olfactory receptor 1357 (Olfr1357), mRNA [NM_001011737]	TCCAGTCCTTGGTACACACTTGTCTCATGGCTCAACTAACCTTCTGTGCAAGATCAGAAA	257883	NM_001011737	olfactory receptor 1357
A_55_P2018061	16	-0.393948	0.687334	-0.268054	-0.136586	2.5806	0.2441	0.00609255	0.211393	-0.344155	0.307621	0.158489	5.3725	-0.539683	-0.00609207	-0.282107	-0.294282	Cd209a	Mus musculus CD209a antigen (Cd209a), mRNA [NM_133238]	GGACATGGTGAGCCTCAATGTTATAGACCTCCCAAATTTTTTGGAGGATTTATAATTTTT	170786	NM_133238	CD209a antigen
A_66_P139037	16	0.98471	0.941759	0.929527	0.377153	0.786387	0.377271	1.03739	1.10499	-0.545139	-0.609627	-0.626138	-0.377153	-0.476579	-0.656461	-0.383797	-0.520555	Pmpcb	Mus musculus peptidase (mitochondrial processing) beta (Pmpcb), mRNA [NM_028431]	TTGAGCGACTACCAGATTTTAACCAGATTTGTAGTAACATGCGTTGGATTCGTGACTAAT	73078	NM_028431	peptidase (mitochondrial processing) beta
A_51_P270891	16	0.908361	0.834487	0.810561	0.16313	0.325008	0.0187998	0.645883	0.754782	-0.306514	-0.508877	-0.592442	-0.0187998	-0.642609	-1.05281	-0.405182	-0.536324	1700056E22Rik	Mus musculus RIKEN cDNA 1700056E22 gene (1700056E22Rik), mRNA [NM_028516]	TAAAGAATCCTAAAGCAATAGAGCTTTTTATACCTCCCTACCCCCTCAGAGAGGAAGACC	73363	NM_028516	RIKEN cDNA 1700056E22 gene
A_55_P2038298	16	0.0891013	0.0144296	0.129096	-0.354229	-0.0878415	-0.271601	-0.13541	-0.0599647	0.00337935	0.0878262	0.149846	0.231202	-0.00337935	-0.15901	0.255681	-0.0667386	Rpl31-ps12	Mus musculus ribosomal protein L31, pseudogene 1 2 (Rpl31-ps12), mRNA [NM_001258458]	ATAAGGAACGTTGCATATCACATCCGAGTACGCTTGTCCAGAAAACGTAGTGAGGATGAG	665562	NM_001258458	ribosomal protein L31, pseudogene 1 2
A_52_P579658	16	0.303484	0.150833	0.341289	-0.137257	0.0196471	-0.0983996	0.167181	0.145128	-0.0860505	-0.0528951	-0.0196471	0.0659718	-0.0949101	-0.316806	0.163259	-0.0307307	Mrps33	Mus musculus mitochondrial ribosomal protein S33 (Mrps33), transcript variant 1, mRNA [NM_010270]	GTTTCCTTGGCCTTTACAGAGATGAGCATCAGGACTTTAAGGATGAGCAACGACGTCTAA	14548	NM_010270	mitochondrial ribosomal protein S33
A_66_P140508	16	-0.42301	0.659682	-0.289	1.35542	-0.194311	0.216349	-0.0197573	2.76176	-0.374382	0.278486	1.22781	1.98927	-0.570101	-0.0134325	-0.0574918	0.0134325	Krtap31-2	Mus musculus keratin associated protein 31-2 (Krtap31-2), mRNA [NM_001025244]	CCCAATTTTTGTGTACTCTTTTTCTTCTTTCTGCTCACTTCCGATTTGTATCACTAGAAA	432602	NM_001025244	keratin associated protein 31-2
A_52_P157704	16	-0.324702	0.758466	-0.198446	-0.0642495	2.3886	0.315212	0.0796103	0.28631	-0.276148	0.679869	0.228129	-0.0806079	-0.471845	0.0642495	-0.21167	-0.222763	Hs3st2	PREDICTED: Mus musculus heparan sulfate (glucosamine) 3-O-sulfotransferase 2 (Hs3st2), transcript variant X3, mRNA [XM_006507466]	TGGACTGGTACAGTGTCGGTGTGTTCTTAGGACTGTGTAAGACAAGCAGAAACAGGATTT	195646	XM_006507466	heparan sulfate (glucosamine) 3-O-sulfotransferase 2
A_55_P2509974	16	-0.108066	0.758455	-0.198421	-0.0640273	1.76401	0.314758	0.0799293	0.286824	-0.276972	0.37676	0.227595	-0.0799794	-0.472646	0.0640278	-0.211755	-0.222788	6430562O15Rik	Mus musculus RIKEN cDNA 6430562O15 gene (6430562O15Rik), long non-coding RNA [NR_015515]	CCTGCCGGGAAATGTGTGACTTGTTTTGAAAAGTGTCAAACATACAATCTATTTTCTTTA	320893	NR_015515	RIKEN cDNA 6430562O15 gene
A_55_P1974467	16	0.557162	0.939828	0.842693	0.234594	0.155865	0.0974503	0.508028	0.686039	-0.758608	-0.588431	-0.559633	-0.651331	-0.407061	-0.445491	-0.0974503	-0.398144	Ndufb6	Mus musculus NADH dehydrogenase (ubiquinone) 1 beta subcomplex, 6 (Ndufb6), mRNA [NM_001033305]	CAGCACAAGTATGTTCCTAAAGTGCTGTATTTACTGAATCTGTTTCCTGGAAAAGTAATT	230075	NM_001033305	NADH dehydrogenase (ubiquinone) 1 beta subcomplex, 6
A_55_P2182462	16	-0.53767	-0.101336	-0.320694	-0.708488	0.529394	-0.417593	-0.146678	0.123287	0.297622	1.45931	0.379322	0.101336	-0.235908	-0.139367	0.305873	0.350987	Gm10835	Mus musculus 16 days neonate thymus cDNA, RIKEN full-length enriched library, clone:A130041K16 product:hypothetical protein, full insert sequence. [AK137940]	AGACATCCGCCTTCCTGACCCTCGATTTCCTCTTCAATAAACCAAAGCCTGTAAGGCTCA	100038643	AK137940	predicted gene 10835
A_55_P1989102	16	-0.238344	-0.177183	-0.0847192	-0.0998702	-0.559036	-0.250229	-0.603239	-0.527907	0.209678	0.0847192	0.295825	0.0938487	0.0985656	0.141973	0.383569	0.203423	Hmgn1	Mus musculus high mobility group nucleosomal binding domain 1 (Hmgn1), mRNA [NM_008251]	TCTGAAGAAGAGAAAGAAGCTAAGTCCGACTAAGCATCCATCACGTCTGACAGTGGTCCC	15312	NM_008251	high mobility group nucleosomal binding domain 1
A_55_P2928183	16	-0.956777	0.204021	0.926005	0.539075	1.36959	-0.312513	-0.545405	-0.337884	1.47549	0.552214	-0.400644	-0.260635	-0.204021	1.08462	-0.840254	0.316991	Mgam	PREDICTED: Mus musculus maltase-glucoamylase (Mgam), transcript variant X2, mRNA [XM_006506043]	ATCCTCTTGGTCTTCTCATTGCCCTGGATGAGAACAAAGAAGCAAGAAGAGAGCTGTTCT	232714	XM_006506043	maltase-glucoamylase
A_55_P2176248	16	0.105805	0.045444	0.108522	-0.344049	-0.165164	-0.27814	-0.129494	-0.0628285	0.0695434	-0.043551	0.0616584	0.21875	-0.0754895	-0.19365	0.2381	0.043551		ribosomal protein S13, pseudogene 5 [Source:MGI Symbol;Acc:MGI:3650602] [ENSMUST00000117939]	ATACTTTAAGACTAAGCGGGTGCTCCCACCCAATTGGAAATATGAGTCATCCACAGCATC		BB001409
A_55_P2007470	16	-0.19484	-0.755083	-0.855032	-0.175464	-0.207786	0.175464	-0.257555	-0.307564	-0.392492	0.910535	0.786205	0.709374	0.668017	0.607068	1.26045	0.774365	Pdgfa	Mus musculus platelet derived growth factor, alpha (Pdgfa), mRNA [NM_008808]	ACTGTAGCACTCAGAGAGACAGTGAGAAAGCTTCCTTGTCACAGAGAGCGAAAACAAAAC	18590	NM_008808	platelet derived growth factor, alpha
A_66_P130266	16	-0.408953	0.68344	-0.272133	-0.135588	2.02511	0.240901	0.0111217	0.218775	0.567394	0.300125	0.153203	-0.144668	-0.553563	-0.0111217	-0.287149	-0.297329		predicted pseudogene 371 [Source:MGI Symbol;Acc:MGI:2685217] [ENSMUST00000142240]	AAGTGGTGAACCTCGGAAACCAAGATATAATTTTCCCCATATATGTGGCATGCAACTTCC
A_55_P2908274	16	-0.411046	0.682938	-0.272298	-0.135482	-0.183371	0.240791	0.0114951	0.219502	-0.360793	2.13134	1.88619	1.17401	0.877711	-0.0114946	-0.287842	-0.297576	Gpc3	Mus musculus glypican 3 (Gpc3), mRNA [NM_016697]	GAACATGGTTGTCATGTTTCCCTCTTTTATCTTTCTCTGCATGGATTTCTTTGACAAAAA	14734	NM_016697	glypican 3
A_51_P228574	16	-0.132706	0.124496	0.412158	0.0433266	0.941789	0.464953	-0.0433266	0.206185	-0.197191	-0.935906	0.735727	0.844432	-0.751578	-0.49478	-0.529481	-0.130327	Tat	Mus musculus tyrosine aminotransferase (Tat), mRNA [NM_146214]	GAAGTCACCTTGGTTCCTGCCTCACTTCAGCAATACCTCACGCCCTGCGGTAGAGCTACA	234724	NM_146214	tyrosine aminotransferase
A_55_P2529039	16	-1.10652	1.85683	-1.47533	-0.288398	-0.0542178	0.349015	-0.582723	-2.16456	0.344973	-2.08696	1.0361	0.0542178	0.22461	0.739536	-1.2852	1.18936			TGTGTTATCTGTGGAAGTGCCAGTGTGTTATCTATGGAAGTGCAAGTGTGTTATCTGTGG
A_55_P2575842	16	-0.679695	2.12833	1.08204	-0.136591	0.253155	-0.0214095	0.87202	-0.040576	-0.627571	0.0358124	1.72868	-0.400734	-0.406805	-0.274479	1.06424	0.02141			CGTACTTTACAGTTAAGGAGATTTTTAGTGAATGCTGCTGGTCAGTACGCAATCTGGTCC
A_55_P2158181	16	-0.130301	0.0091176	1.50108	0.189842	3.84518	-0.431937	-0.34526	-0.00824928	1.82104	-0.375095	-0.519227	0.00824976	-0.110499	0.121572	-0.0639887	0.387225	Olfr39	Mus musculus olfactory receptor 39 (Olfr39), mRNA [NM_146825]	AGGAATAAAGATGTGAAGGGGGCTCTGGTAAGAATCCTTAAAGTATATTCTTGTCCCTGA	258822	NM_146825	olfactory receptor 39
A_55_P2718333	16	-0.28858	0.815416	-0.136671	0.000512123	-0.0591326	0.374627	0.15029	1.1302	-0.235333	0.431016	0.287678	-0.000511646	-0.42713	0.121345	-0.15486	-0.164847	Rcc1	regulator of chromosome condensation 1 [Source:MGI Symbol;Acc:MGI:1913989] [ENSMUST00000156710]	TTGCTCTGAATTAACAGCTTGAAAGCCCGAGCTTCTTGGACCTACTGGGCTTTTAGATGT	100088		regulator of chromosome condensation 1
A_51_P216005	16	-0.545288	-0.7076	-0.478103	0.00922251	-0.625533	-0.102818	-0.668625	0.70491	-0.00922251	0.484927	0.277989	0.65988	0.134889	0.223619	0.575707	-0.280111	Col4a5	Mus musculus collagen, type IV, alpha 5 (Col4a5), transcript variant 2, mRNA [NM_007736]	ATGGCACATCAAAAATTCAATGAAGAGAAGAGTTATACTGAGTAAAAGTACTGAGTGCGG	12830	NM_007736	collagen, type IV, alpha 5
A_55_P2077228	16	-0.870132	-1.05369	-0.98134	-0.0957418	-0.90569	-0.799564	-1.15944	-1.06504	0.679564	0.150095	0.325584	0.0957418	0.158826	0.209738	0.112133	0.938504	Cenpl	Mus musculus centromere protein L (Cenpl), transcript variant 1, mRNA [NM_001159930]	CACAAGATTGGTTCGTGTCTCAACATCTGTAGCTTCAGCACACACTGATGGGAAAATAAA	70454	NM_001159930	centromere protein L
A_30_P01031265	16	-0.301946	0.809813	-0.13917	-0.00219345	-0.070435	0.370219	0.149448	0.919885	-0.245113	0.425501	0.284579	0.00219345	-0.435833	0.116565	-0.159862	-0.17005		lincRNA:chr18:32389816-32394927 reverse strand	CCCTTGTCTTCCAGAAGCTCAACCTTGACCACTTTTAGTACCTCTGAGAAATGACTTGGT
A_30_P01018455	16	-0.0770104	0.063689	0.188963	0.409731	0.0742981	0.296847	0.106204	1.33295	-0.063689	0.118414	-0.131082	-0.596076	-0.358645	-0.218399	-0.398674	-0.0638764		lincRNA:chr8:122963590-122964126 forward strand	CCAGACTTCCTGCTCTTCTCCAGGGTCCTGGTACTGCCTGGGTCGTGTTGAAAGCATCTT
A_55_P2719784	16	-0.529325	0.357882	0.153981	0.0655217	0.582407	0.437053	-0.289942	2.3262	-0.0476208	0.0476208	1.81515	-0.68882	-1.02276	-0.965186	-1.0358	-0.857116	Cracr2b	calcium release activated channel regulator 2B [Source:MGI Symbol;Acc:MGI:2446129] [ENSMUST00000167572]	TCACCTCTGGGAGTCCAAGCTGCCCCAAGTCCAGGGAACTCTGCTCTGCCTCAGCAAGTG	213573		calcium release activated channel regulator 2B
A_52_P158618	16	-0.317715	0.803179	-0.141727	-0.00535202	-0.0836563	0.364981	0.148409	0.353187	-0.256935	3.24986	1.49633	0.00535202	-0.445948	0.110981	-0.165598	-0.176467	Hspa13	heat shock protein 70 family, member 13 [Source:MGI Symbol;Acc:MGI:1309463] [ENSMUST00000137806]	TGACATGCATTTTCTCAGATTGTGTTAGGACTAACATCTTCTGTAAATCAACTGTAGGCA	110920	AK021006	heat shock protein 70 family, member 13
A_51_P172155	16	-0.337809	-1.11571	0.000653744	0.144592	1.05336	0.19513	-0.000653744	0.518309	-1.0484	0.125425	-0.783201	0.978739	0.0784168	-0.354328	-0.145336	-0.296591	Hal	Mus musculus histidine ammonia lyase (Hal), mRNA [NM_010401]	GAGAGAGTCTCAGGAACTGCCTGTAATGTGTAAAACTCATCTCTTTTCAAACATACTCTG	15109	NM_010401	histidine ammonia lyase
ERCC-00075_180	16	-0.0870914	0.784236	-0.18163	-0.0560875	0.0325832	0.35673	0.05966	0.319048	-0.246698	0.42822	0.305784	-0.0325832	-0.403689	0.132024	-0.154985	-0.217562		Unknown
A_55_P1981909	16	-0.393373	0.739216	-0.201103	-0.0655785	1.68081	0.302236	0.0906458	4.12042	-0.327598	0.35422	0.221051	-0.0476589	-0.513736	0.0476589	-0.228451	-0.240228	Ptprt	Mus musculus protein tyrosine phosphatase, receptor type, T (Ptprt), transcript variant 1, mRNA [NM_001291149]	TTATTGACGTGTTCCACATTGTGAAAACCCTCCGCAACAACAAGTCCAACATGGTGGAGA	19281	NM_001291149	protein tyrosine phosphatase, receptor type, T
A_55_P2047986	16	-0.0528729	0.375046	0.490291	0.259635	-0.161612	-0.0644219	0.307601	0.378142	-0.135164	0.386847	0.0528729	-0.302795	-0.288626	-0.125894	0.441392	-0.453338	Ankrd23	Mus musculus ankyrin repeat domain 23 (Ankrd23), mRNA [NM_153502]	TGCTTTCTCTCCCAGCTGTTTCCAGTTTCACTGGTGTAAACCTGTACTGCGGGCAGGGCC	78321	NM_153502	ankyrin repeat domain 23
A_52_P18922	16	0.169342	0.14062	0.445823	0.0389054	0.35103	0.006109	-0.006109	0.132231	-0.238797	-0.453891	-0.0106742	-0.456374	-0.244331	-0.477465	0.132172	-0.576708	Chid1	Mus musculus chitinase domain containing 1 (Chid1), transcript variant 2, mRNA [NM_026522]	CATCGTAGCTACTGCTCATCAAGGGCTCGGGAGAGAAACTTTGCTGGAGAGGTCCTAGGC	68038	NM_026522	chitinase domain containing 1
A_51_P181423	16	-0.400202	0.74491	-0.189151	-0.0552216	-0.1579	0.31001	0.103693	0.304272	-0.328686	0.360697	0.231887	2.95328	-0.512029	0.0552216	-0.221706	-0.234484	Olfr807	Mus musculus olfactory receptor 807 (Olfr807), mRNA [NM_146929]	TTCTTCCTTCAGAAGTTTTCCTTCTTAGAAATCTCTCTGACATCTACTTGCATCCCTAGG	258931	NM_146929	olfactory receptor 807
A_55_P2171785	16	-0.363665	-0.0817656	0.396682	1.14445	1.14284	0.655061	-0.00645542	0.769678	0.473132	0.00645542	-0.0152836	-0.123831	-0.837233	0.541376	-0.371382	-0.288297	Dnmt3aos	Mus musculus DNA methyltransferase 3A, opposite strand (Dnmt3aos), long non-coding RNA [NR_045884]	AGACTGACATAAGAGGTTTGCTACAAGTTCAAGGCCAGGTCTGGGCTATGTAGGGAGACC	100038522	NR_045884	DNA methyltransferase 3A, opposite strand
A_30_P01017617	16	-0.584838	0.56424	0.0374422	-0.0374422	0.443946	1.49526	-0.0779705	3.94214	-0.468292	2.27561	0.137421	-0.113349	-0.68027	1.21469	-0.394285	-0.447692		lincRNA:chr18:77972377-77981443 reverse strand	CTCCACAGCATCCAGATTTTCAGCTTACACAGAGCATCCTTGTGCCACCTGCACTGTGAC
A_52_P593853	16	-0.150244	-0.494295	0.345679	-0.276968	1.67289	-0.77734	0.2138	-0.81072	0.121645	2.78562	0.235486	-0.197411	-0.555731	0.0291374	0.242768	-0.0291374	4933402P03Rik	Mus musculus RIKEN cDNA 4933402P03 gene (4933402P03Rik), mRNA [NM_175368]	GGCCAAATCAGAACTGAGGCTACAGGGCTTCGGTCCTCATTATTCACAGTCCCGGATTTG	108803	NM_175368	RIKEN cDNA 4933402P03 gene
A_55_P2730781	16	-0.525252	-0.752796	-0.866725	0.696969	-1.20917	-0.103228	-1.04522	-0.977265	0.704663	0.84335	1.181	1.10267	0.103228	0.171986	0.377768	-0.315206	Reck	Mus musculus reversion-inducing-cysteine-rich protein with kazal motifs (Reck), mRNA [NM_016678]	GTACCTCTGTCACAGTTGCCTGTTTCTGTCTAAATGTTTTCAACATACTAGACTATATTA	53614	NM_016678	reversion-inducing-cysteine-rich protein with kazal motifs
A_52_P14496	16	-0.677867	3.5739	0.971568	0.340243	3.49505	0.0167937	-0.189145	0.836445	1.82376	0.113613	-0.0167933	-0.325099	-0.778648	-0.267628	-0.497408	-0.55018	Tcp10c	Mus musculus t-complex protein 10c (Tcp10c), mRNA [NM_001167578]	AGTTTGGCCCTAGAGCAGAGGGTACAATGGGAGCAACGTGACCACTGCCAGCTAGTTCCT	100041352	NM_001167578	t-complex protein 10c
ERCC-00035_90	16	-0.446569	0.636934	0.00832367	-0.267336	2.42912	0.0959358	-0.188558	0.105393	0.206754	0.165483	-0.00832367	-0.0907841	-0.701031	0.0239906	-0.399002	-0.448914			CTAACATCGCCCCGAATGCAGAGCCACCTACTGGGGTTGTCTGAGAATACTCCATGGGTC
A_52_P361664	16	0.144694	0.426374	0.394742	-0.327151	0.53146	-0.13605	0.34976	0.457272	-0.501232	0.436731	-0.424429	-0.616868	-0.256386	-0.254116	0.13605	-0.217684	Vti1a	Mus musculus vesicle transport through interaction with t-SNAREs 1A (Vti1a), transcript variant 2, mRNA [NM_016862]	GAAACTGGAAACGGATTTTAAAAGGTCACGGATCGCCTACAGTGACGAAGTACGGAATGA	53611	NM_016862	vesicle transport through interaction with t-SNAREs 1A
A_52_P487379	16	-0.439054	0.690754	-0.221497	1.68775	-0.226248	0.245633	0.0341387	0.253376	-0.336782	4.3013	1.68693	2.08146	-0.544196	-0.0341387	-0.267097	-0.319348	Olfr390	Mus musculus olfactory receptor 390 (Olfr390), mRNA [NM_146347]	TAAAAGACATTGTCATGTCTATGATGTACACAGTGGTGACTCCAATGTTGAACCCTTTTA	258344	NM_146347	olfactory receptor 390
A_55_P2219581	16	-0.435963	1.23783	-0.222419	0.222483	-0.224298	5.15754	0.0324845	0.252864	-0.33559	1.22679	0.206766	2.31767	-0.542186	-0.0324841	-0.266466	-0.318541	C76332	C76332 Mouse 3.5-dpc blastocyst cDNA Mus musculus cDNA clone J0008H05 3'. [C76332]	CAGACCTTTTTGAACTTTCCCTCTGCTCTAAACTACTGCCTCAGTATCTTATGTCTCTAT	97683	C76332	expressed sequence C76332
A_55_P2785451	16	-0.433074	0.918835	-0.223408	-0.148892	3.78939	4.55626	0.0309286	0.252262	0.410574	1.93386	0.205673	-0.10656	-0.540457	-0.0309286	-0.265946	-0.317852	Gm11757	Mus musculus predicted gene 11757 (Gm11757), mRNA [NM_001085538]	ATAGCTGTCTTGATGTGATGGTGAAGATGAAGGACCTGCACACACGTCTTTGTAACGAGA	623272	NM_001085538	predicted gene 11757
A_55_P2744990	16	-0.430425	0.691968	-0.224341	2.43694	2.88641	0.246024	0.0294232	0.251642	-0.333758	4.2698	0.204615	-0.108283	-0.53878	-0.0294232	-0.265458	-0.317206	4930444F02Rik	Mus musculus RIKEN cDNA 4930444F02 gene (4930444F02Rik), transcript variant 3, long non-coding RNA [NR_102728]	AAAGCTAAGCCATGTGAACCAAGCTCATCCCAACAGCTGCCAAAGTGTCTGAAAGTAGAT	73968	NR_102728	RIKEN cDNA 4930444F02 gene
A_55_P2739551	16	0.176512	1.47039	0.502183	1.27422	0.823493	-0.195273	-0.00949359	-0.510056	-0.152734	2.2566	-1.13859	-1.4528	0.0262415	-0.257732	0.00949359	-0.577877		Mus musculus cDNA, clone:Y0G0122J01, strand:minus, reference:ENSEMBL:Mouse-Transcript-ENST:ENSMUST00000051816, based on BLAT search. [AK182512]	TTACGGAGTTTGGAAGACAGTATTGAGCCCCATTTTTACTTTGCAAAGAAAGATGAGGCG		AK182512
A_55_P2494508	16	0.428935	0.692113	0.0230279	-0.123	0.0375857	-0.207515	0.274667	0.205425	-0.283607	-0.0230279	0.0482078	0.120076	-0.346885	-0.347434	-0.128687	-0.424302	Ube4a	Mus musculus ubiquitination factor E4A (Ube4a), mRNA [NM_145400]	TATTTGAGACATTCCAGGAAAGTTACTTTTTGTCAGACTTGCCTGTGTGTGGGGGTGGGT	140630	NM_145400	ubiquitination factor E4A
A_55_P2494328	16	0.360106	0.186427	0.0404067	0.602232	0.434317	0.813015	0.443334	0.94274	-1.20365	-0.0404067	-0.463932	-0.362946	-0.633065	-0.835538	-0.0672393	-1.01253	Net1	Mus musculus neuroepithelial cell transforming gene 1 (Net1), transcript variant 1, mRNA [NM_019671]	CCCAGGGTTATACTGGCAATCAGTTCAAGTCATTGTTAACCATTATATGTGAAATATATC	56349	NM_019671	neuroepithelial cell transforming gene 1
A_55_P2369400	16	-0.28882	0.825447	-0.0950871	-0.0182133	-0.0808487	0.378881	0.156436	0.381413	-0.198336	4.75144	0.333271	0.0182128	-0.400488	0.108548	-0.131373	-0.18244	1700066O22Rik	Mus musculus RIKEN cDNA 1700066O22 gene (1700066O22Rik), long non-coding RNA [NR_015541]	CTGGTTTATAAACAATCACTGTCTGAGAAATCCTTGCACGCTAACTATTTACACCTAATA	74916	NR_015541	RIKEN cDNA 1700066O22 gene
A_66_P125157	16	-0.419282	0.693161	-0.228258	0.609138	2.4805	0.246333	0.0227995	0.248343	-0.33035	4.67373	4.05076	-0.115539	-0.531791	-0.0227995	-0.263412	-0.31437	Hnf1aos1	PREDICTED: Mus musculus HNF1 homeobox A, opposite strand 1 (Hnf1aos1), transcript variant X5, ncRNA [XR_387597]	AAGAGTCTTGGGGATCAGAGGTTCCCTAAAATCAGACTCTGTCATCGGCAAGTGGAGACT	102638537	XR_387597	HNF1 homeobox A, opposite strand 1
ERCC-00138_246	16	-0.333623	0.749345	-0.157528	0.0405846	-0.091228	0.290515	0.0461154	0.257868	-0.257219	0.471094	0.180595	-0.0405841	-0.404341	0.0517988	-0.207061	-0.0916491			CCTTCTTTTTGAAGTTAAATCTTTCCACAGCATCCCAGTCGTGAATTAAGTATAAAGCAA
A_66_P102297	16	-0.856684	-0.0656893	-0.64775	0.0656893	0.233814	0.189003	-0.296369	0.571275	0.270845	0.246302	0.31208	0.624869	-0.296695	-0.22869	-0.352888	-0.468381	9430078K24Rik	Mus musculus RIKEN cDNA 9430078K24 gene (9430078K24Rik), transcript variant 1, long non-coding RNA [NR_131073]	CAGGGGGAGTTGGGGGTGGGGCCTCAGCATTCCTGACACCTCCCAATGATCTATAAACTA	77290	NR_131073	RIKEN cDNA 9430078K24 gene
A_51_P200134	16	-0.00131369	-0.213387	-0.250582	-0.00737524	-0.501864	-0.203467	-0.667944	-0.577111	0.557726	0.391235	0.388746	0.482425	0.198804	0.00131369	0.350702	0.53071	Snrpg	Mus musculus small nuclear ribonucleoprotein polypeptide G (Snrpg), mRNA [NM_026506]	TGGAAAGAGTCTGACCTGTGCTCAGCAAGCAGTGTCCACATCCCTCCCCAAAGGCCTGTT	68011	NM_026506	small nuclear ribonucleoprotein polypeptide G
A_55_P2387284	16	-0.282778	0.174108	0.00415516	-0.00576115	-0.245715	0.21829	0.476773	0.639896	0.0297327	-0.0865698	-0.298803	-0.507568	0.234314	-0.264503	-0.00415516	0.735213		Mus musculus cDNA clone IMAGE:30083193. [BC099970]	CCTCTCTTTCTGGTGTGTCTGAAGATAGTACCGTGTACTCATATACATAAAATAAATGTA		BC099970
ERCC-00044_175	16	-0.366285	0.788509	-0.161	-0.0899181	2.50501	0.28634	0.0995374	0.261857	-0.0669627	0.397635	0.218972	-0.0967116	-0.51788	0.0669627	-0.226882	-0.271144			TGTGGTCATTACAGCAAGAGGTGGGTTATAACGCAATCTATGTTCGCATGCTATGTTATT
A_55_P2893221	16	0.423767	0.815616	0.508561	0.0327992	-0.210241	-0.231999	0.34211	0.423108	-0.41428	-0.0327992	0.0841823	-0.0664134	-0.160339	-0.152624	0.18421	-0.0673242	Pald1	Mus musculus phosphatase domain containing, paladin 1 (Pald1), mRNA [NM_013753]	TACTTGCCTACCTACCTCACAGGGGTGTTGTGAGGAATCCTTTATGGTTTTCTGTTTTTT	27355	NM_013753	phosphatase domain containing, paladin 1
A_52_P257590	16	0.0173924	-1.54693	-1.25999	-1.55808	0.372951	-0.0472267	0.123315	-0.0173924	-0.344836	-0.293551	0.302209	-0.226343	0.177744	0.342581	0.352706	0.374289	Tgif1	Mus musculus TGFB-induced factor homeobox 1 (Tgif1), transcript variant 2, mRNA [NM_009372]	CTAGCTCTATTGAAGCTGCAATGGGTATCAAAAACTTCATGCCAACTCTAGAAGAGAGCC	21815	NM_009372	TGFB-induced factor homeobox 1
A_52_P365342	16	-0.525055	3.27178	0.100947	-0.268557	3.19459	0.130592	-0.100947	0.126319	-0.443806	0.217316	5.68228	5.44169	-0.63999	-0.130213	-0.377511	-0.427152	Lrrn2	Mus musculus leucine rich repeat protein 2, neuronal (Lrrn2), mRNA [NM_010732]	CAGCTGGATCTGAAGGATATTTGGAGAGAGAGGTATCCAGGGATGCCTCATCTCATAGCC	16980	NM_010732	leucine rich repeat protein 2, neuronal
A_55_P2131920	16	-1.67641	-1.25743	-2.13096	-0.014667	-1.67627	-0.175312	-1.54482	-1.55756	0.641726	0.719839	0.933651	0.731462	0.133739	0.323476	0.187376	0.014667	Prrx1	Mus musculus paired related homeobox 1 (Prrx1), transcript variant 2, mRNA [NM_175686]	CACGTGGGAGGTTAAATTAAACCAGAAGTAATGACCTAATTACAAAAAAGGGAATGGCAT	18933	NM_175686	paired related homeobox 1
A_66_P129123	16	-1.24815	1.60238	1.10053	-0.128324	3.07319	2.43557	0.479945	-0.357708	1.42596	-0.129045	-0.644379	4.29718	-1.19049	-0.637458	-1.24118	0.128324	Gabrg3	Mus musculus gamma-aminobutyric acid (GABA-A) receptor, subunit gamma 3, mRNA (cDNA clone IMAGE:8861984), complete cds. [BC138962]	CTTAGGATGAGAGATGATCAATGGGGGAAATAGAGAAGAGACAACCAGAGGTGAATCAAG	14407	BC138962	gamma-aminobutyric acid (GABA) A receptor, subunit gamma 3
A_51_P521125	16	0.197125	-0.0850954	0.0850954	-0.208848	-0.0916033	-0.404794	-0.172285	0.185493	0.102283	0.604817	0.181023	0.536621	-0.554242	-0.310043	0.253222	-1.14082	Cfap36	Mus musculus cilia and flagella associated protein 36 (Cfap36), mRNA [NM_025740]	CTGACTGCTTAACTGATGGTGCAGATGTGGTCAGTGACCTTGAACAGGAAGAGATGAAAA	216618	NM_025740	cilia and flagella associated protein 36
ERCC-00016_169	16	-0.350012	0.684734	-0.0130286	-0.155145	0.523178	0.283187	0.0130281	0.238112	-0.210314	0.326094	0.235191	-0.0468483	-0.36326	0.0952349	-0.215051	-0.270958			CCAATTTATTACTGACGCAGAGTGAATCACATCTATAGCGGTTACGACCCTCCAGAGTGA
A_55_P2462358	16	-0.0504646	-0.486066	-0.439915	-0.472701	-0.125646	-0.197095	-0.189987	-0.283571	0.0504646	0.362399	0.46674	0.376247	0.420844	0.392393	0.587324	0.348431	Fam118b	Mus musculus family with sequence similarity 118, member B (Fam118b), transcript variant 3, mRNA [NM_001286604]	GCTCTTGTTGCAGTTTTGTACTCCACTTGGTTTTTCAATTGAGCTTATGGCTTTTTTAAA	109229	NM_001286604	family with sequence similarity 118, member B
A_66_P120440	16	-0.390307	1.04224	0.696712	0.161421	0.803865	3.52888	-0.090538	0.136027	-0.429556	2.34865	0.090538	-0.22942	-0.622088	-0.110784	-0.362554	-0.411147	Gm29811	Mus musculus predicted gene, 29811 (Gm29811), transcript variant 1, long non-coding RNA [NR_102297]	CAAGCCTAGGCTGCACAGGGTTTACTCAGGAGCTTGTTTTCATTTCTGGCATGAGTATTT	101243624	NR_102297	predicted gene, 29811
A_55_P2742510	16	-0.0513096	-0.223289	-0.354018	-0.33894	-0.372683	-0.429439	-0.397847	-0.392912	0.0513096	0.25432	0.389031	0.328506	0.112405	0.257109	0.432147	0.0733604	Herc2	Mus musculus hect (homologous to the E6-AP (UBE3A) carboxyl terminus) domain and RCC1 (CHC1)-like domain (RLD) 2 (Herc2), mRNA [NM_010418]	GGTGTACCATTTTAGCATATGCATTATGTGATTGGAATTGAGGCATTTTAGTGGACAATA	15204	NM_010418	hect (homologous to the E6-AP (UBE3A) carboxyl terminus) domain and RCC1 (CHC1)-like domain (RLD) 2
A_66_P106466	16	0.506333	-0.333688	0.098937	0.223974	0.797666	0.453751	0.108112	0.00761127	-0.329359	-0.595365	-0.318343	0.32957	-0.00949478	-0.0683598	-0.00761127	-0.100863	Wbscr16	Mus musculus Williams-Beuren syndrome chromosome region 16 homolog (human) (Wbscr16), mRNA [NM_033572]	CTTTGTCCGCTGATGGAGGTGTCTTTGGCTGGGGAAATTCCGAGTACCTGCAGTTGGCCT	94254	NM_033572	Williams-Beuren syndrome chromosome region 16 homolog (human)
A_51_P354038	16	0.0505729	-0.103915	-0.00646639	-0.691505	0.0622506	-0.545622	-0.00874948	-0.220014	0.00646639	0.160898	0.382192	0.11199	0.0444913	-0.0390086	0.436658	-0.622462	Tmc6	Mus musculus transmembrane channel-like gene family 6 (Tmc6), transcript variant 1, mRNA [NM_145439]	GAGTGACTTCCCATGAACTCTAGTTGGCATAGAGCAAGAATGTGGGATGTGGGACCCCTT	217353	NM_145439	transmembrane channel-like gene family 6
A_55_P2768796	16	-0.512705	0.585439	-0.343118	-0.26006	2.55649	2.25139	-0.0986757	0.126689	1.45101	4.41406	1.24245	-0.237457	-0.626812	-0.11428	-0.368742	0.0986757	Gm35933	PREDICTED: Mus musculus predicted gene, 35933 (Gm35933), transcript variant X3, ncRNA [XR_384211]	GTGTGTCAGTGCCAGCGTGTAATCCAGGGACCTTTTATGCTCAACGTAGTCACCGTCAGT	102639678	XR_384211	predicted gene, 35933
A_66_P140612	16	-0.500472	0.571904	0.340705	-0.27337	4.20838	1.7305	-0.112484	0.112484	1.87406	4.6876	0.5447	-0.251225	-0.639972	-0.127116	-0.382158	-0.42975	Clec4b2	C-type lectin domain family 4, member b2 [Source:MGI Symbol;Acc:MGI:3588267] [ENSMUST00000088455]	GGGGCCAGGAACCTGAGTCCTATTTCAGAGAGGCAAATACAAGAAGCCTGTGATTTTCTG	381809	AK156711	C-type lectin domain family 4, member b2
A_55_P2130438	16	-0.550312	3.84254	0.0920892	0.827284	-0.0920887	1.26327	0.260758	0.464251	1.50981	1.624	-0.311061	-1.20002	-0.602101	-0.12315	-1.42426	-0.183397	6530409C15Rik	Mus musculus 10 days neonate cerebellum cDNA, RIKEN full-length enriched library, clone:6530409C15 product:hypothetical protein, full insert sequence. [AK018330]	GTACTTGAACAACCTACATCATTTTTCTTTCCTGGACCATATTTTAGAAAGTTGAGCCAA	76224	AK018330	RIKEN cDNA 6530409C15 gene
A_55_P2639170	16	-2.51571	2.76585	-0.815094	0.0370922	1.89182	-0.112176	-1.46385	-1.97659	1.84719	1.79575	0.418761	-0.0370922	-0.375999	0.518283	-0.602123	0.055089	Dab2	Mus musculus disabled 2, mitogen-responsive phosphoprotein (Dab2), transcript variant 4, mRNA [NM_001102400]	AAAGCGCCATCAAAGAAGGAGAAGAAGAAAGGTTCTGAAAAGACAGACGAGTACTTGTTG	13132	NM_001102400	disabled 2, mitogen-responsive phosphoprotein
A_55_P2158314	16	-0.337464	1.42598	-0.168281	-0.0840902	-0.121469	0.314051	0.0752764	0.298994	2.34227	2.62489	0.663297	-0.0634041	-0.450472	0.0634041	-0.193434	-0.240409	7330403C04Rik	Mus musculus adult male adrenal gland cDNA, RIKEN full-length enriched library, clone:7330403C04 product:unclassifiable, full insert sequence. [AK078618]	TCTTGTCTTCGCTTGTCTCTGGATGGAACCAGATTTGGTTCTGAGTAGCTGTCAGCGTCT	100303735	AK078618	RIKEN cDNA 7330403C04 gene
A_51_P189272	16	1.82563	2.12337	2.10617	0.944992	1.09618	0.526404	1.75272	2.26577	-2.89654	-2.20714	-2.43641	-2.52756	-1.30375	-1.84316	-1.54381	-0.526404	Tmcc3	Mus musculus transmembrane and coiled coil domains 3 (Tmcc3), transcript variant 1, mRNA [NM_172051]	TTCTCTGTAGATCTTCCCCACGGCGGTGTTATTAATGAATTCAAAGCAGGTGCCATTATT	319880	NM_172051	transmembrane and coiled coil domains 3
A_55_P2237117	16	-2.49029	2.73893	-1.97862	0.517489	-0.202731	0.655164	-2.07799	1.77333	1.00825	0.305897	-0.0580773	-0.402325	-0.272553	0.0580773	-2.34611	0.533969	C130023C23Rik	Mus musculus 16 days embryo head cDNA, RIKEN full-length enriched library, clone:C130023C23 product:unclassifiable, full insert sequence. [AK047948]	GGTAGGATTTCTAAACCATTAAAATTGAATGCACGTATTCACGGTCAAGATTAGAGGATA	552878	AK047948	Riken cDNA C130023C23 gene
A_66_P118571	16	0.079071	0.804239	0.0497417	-0.0588779	0.541665	0.0233097	0.159132	0.406442	-0.161345	-0.13555	-0.036335	-0.0539598	-0.0410118	-0.0233097	0.181365	-0.456674	Sharpin	Mus musculus SHANK-associated RH domain interacting protein (Sharpin), mRNA [NM_025340]	CATTGCAGGTGGGGATGAGAAAGCAGCGGCCCAAGTGGCAGCAGTCCTGGCGCAGCATCA	106025	NM_025340	SHANK-associated RH domain interacting protein
A_66_P127607	16	-0.61469	1.19574	0.399251	2.49608	2.5224	3.20831	-0.202193	0.0195203	0.095397	0.117422	-0.0195198	-0.340768	-0.72648	-0.211144	-0.470212	-0.516289	Sult5a1	Mus musculus sulfotransferase family 5A, member 1 (Sult5a1), mRNA [NM_020564]	TGACTGAGCGCATGAACACCACTGAAATCTTCGATGGCGTCCGCTTCCCAGGATTCATAC	57429	NM_020564	sulfotransferase family 5A, member 1
A_55_P2492258	16	-0.682872	0.415381	-0.513109	2.85825	2.23358	4.44604	-0.270373	-0.0490713	1.54428	0.0490708	3.68087	0.487475	-0.794351	-0.278614	-0.538277	-0.347702	Atp1b2	Mus musculus ATPase, Na+/K+ transporting, beta 2 polypeptide (Atp1b2), mRNA [NM_013415]	CCTGTGTCAGATCTACTGTAAAAAGAGGGTAAAGTACAATAAACTGAGAGCGATTATATA	11932	NM_013415	ATPase, Na+/K+ transporting, beta 2 polypeptide
A_55_P2898142	16	-0.0392954	0.385753	-0.032162	0.485363	0.386956	1.86181	-0.743893	-0.564967	0.280788	0.399827	2.44337	0.032162	-0.596975	-0.642848	-0.109304	-0.322955	Acaca	acetyl-Coenzyme A carboxylase alpha [Source:MGI Symbol;Acc:MGI:108451] [ENSMUST00000184534]	CAGTCCGGTGCATGTGACCCTGACTCAAAAAATGGATAAATTAAAATGTCCAATGTCTGG	107476	AK047036	acetyl-Coenzyme A carboxylase alpha
A_55_P2060183	16	-0.0101733	-0.0348792	0.0236297	-0.0468278	-0.30214	-0.00610781	-0.0642266	-0.0354514	0.00610781	0.269193	0.453221	0.274685	-0.0271115	0.332642	0.50405	0.133604	Lamtor3	Mus musculus late endosomal/lysosomal adaptor, MAPK and MTOR activator 3 (Lamtor3), mRNA [NM_019920]	TGTCTCTCCGCTTTGCTGTAACCGTGCTTCCACCATTGTGTTCTTTGTACAATTGAAATG	56692	NM_019920	late endosomal/lysosomal adaptor, MAPK and MTOR activator 3
ERCC-00059_120	16	-0.3369	0.750338	-0.103786	-0.0473337	1.67198	0.31553	0.0452099	0.281197	-0.151598	0.392414	0.220359	-0.0452099	-0.480317	0.059969	-0.221835	-0.245307			ATCTCAGAATCCGTACAGCCGCATCGGGTTCACGGCTATAAAACAGCGTCATCAGCGTAG
A_51_P168055	16	0.196027	2.22891	0.0116463	-0.357852	0.633987	-0.194389	-0.356906	0.057188	0.0470591	0.0524716	-0.0116463	-0.44086	-0.621057	-0.33184	0.0525374	-0.229583	Hacd3	Mus musculus 3-hydroxyacyl-CoA dehydratase 3 (Hacd3), mRNA [NM_021345]	TAGAAAGGGAAGGCTCCCCTGAAACTCTTACAAACTTGAGGAAAGGGTACCTGTTCATGT	57874	NM_021345	3-hydroxyacyl-CoA dehydratase 3
A_51_P267253	16	-0.161284	1.45957	-0.239526	1.90351	2.12934	0.243475	0.00290346	0.278121	-0.335754	0.321594	0.185654	-0.135679	-0.520542	-0.00290346	-0.264936	-0.309522		Mus musculus 0 day neonate thymus cDNA, RIKEN full-length enriched library, clone:A430087G19 product:unclassifiable, full insert sequence. [AK079840]	GAAAAATCCAACTAAAATAAACCTAAGTCAGGAAATAAAAGACTTCTACATCTTTGAGGC		AK079840
ERCC-00128_189	16	-0.335875	0.77525	-0.147636	-0.0919466	0.75454	0.311819	0.0428743	0.280642	-0.170833	0.392785	0.20905	-0.0428748	-0.487979	0.0756626	-0.161706	-0.20195			TAAAATTGGCCTGAGGATCTGGCATGGACCGCGTCCGTTGAATAATGCATAATATCGCAT
A_51_P201308	16	-0.411646	4.24206	-0.239821	0.904764	0.507439	0.243216	0.00253773	4.66222	-0.336694	0.320801	1.75221	-0.136102	-0.520925	-0.00253725	-0.265452	-0.309483	Moxd2	Mus musculus monooxygenase, DBH-like 2 (Moxd2), mRNA [NM_139296]	TGAGATGTGCCTCATCTTCTTCTTCTACTATCCCAGAATTAACATCTCCAGTTGCATGGG	194357	NM_139296	monooxygenase, DBH-like 2
ERCC-00039_95	16	-0.462458	0.624094	0.0591121	-0.223935	3.04412	0.185176	-0.0811725	0.18615	0.259045	0.264639	0.15475	-0.198701	-0.595006	-0.0591121	-0.297701	-0.406404			ACCGCAGAGGTCCACTGGTTAGCTCACACTATGATCTAGGAGCAGTTGGGCGGTAAACGG
A_51_P441970	16	0.0438559	0.177451	0.169404	0.16027	1.00572	0.958532	-0.341164	0.0749972	-0.0438559	1.1982	-0.407405	-0.799748	-1.10675	-0.643152	-0.275282	-0.604945	Stox2	Mus musculus storkhead box 2 (Stox2), transcript variant 2, mRNA [NM_175162]	AAGGAAAGAGACTTGCAGAGGAAGTTTGAGAAAAACCTCACCCTCCTCACCCCAAAAGAA	71069	NM_175162	storkhead box 2
A_55_P1981276	15	-1.673	-0.5729	-1.50011	-1.18994	1.83329	3.29258	-0.859275	2.8163	1.31369	5.10634	-1.02796	-1.39654	1.33387	-0.00608349	0.00608301	1.25572	Gm2582	Mus musculus adult male testis cDNA, RIKEN full-length enriched library, clone:1700102N24 product:unclassifiable, full insert sequence. [AK131772]	ACTTTCCTGACGATAAATTATAGGACATGTGGGGGAAATAAAGCTCTGCCATGCAATATG	100040067	AK131772	predicted gene 2582
A_55_P2087622	16	0.17485	0.808993	0.949108	-0.483751	0.747417	0.158216	0.838229	1.74354	0.065465	-0.58131	-0.68959	-0.353512	-0.32213	-0.544325	-0.267553	-0.065465	Il4i1	Mus musculus interleukin 4 induced 1 (Il4i1), mRNA [NM_010215]	CTCTTCAGGGCAGACAGACCACCTACACTAATAGCCCACAATAAAGTTATTTTTGTTAAA	14204	NM_010215	interleukin 4 induced 1
A_55_P1986049	16	-0.315486	-0.907009	-0.312696	-0.340836	0.241344	-0.286222	0.00686836	0.170452	-0.0459356	0.135654	-0.00686836	-0.0324116	0.142611	0.144279	0.139865	0.550889	Fip1l1	Mus musculus FIP1 like 1 (S. cerevisiae) (Fip1l1), transcript variant 1, mRNA [NM_001159573]	TGGACACCACCAAGCAGTGGGACTATTATGCAAGGAGAGAAAAAGACCGAGACCGAGACC	66899	NM_001159573	FIP1 like 1 (S. cerevisiae)
A_30_P01026599	16	0.0264401	0.0313039	-0.10007	0.110811	-0.416099	-0.574463	-0.571076	-0.912633	0.377505	0.61165	0.165185	0.807505	-0.0264401	-0.835526	0.288036	-0.82704		lincRNA:chr6:42659063-42660071 reverse strand	ATGGGCTGACCCGCTAACCATTTGTCCATTCTCCAAAGGATTTGCAAAGTGATTGCGTTT
A_55_P2589852	16	-1.37692	-0.275897	-0.0285687	3.3426	2.97307	0.0285687	-0.960234	3.93315	0.639991	3.60218	0.28571	4.59118	-0.740444	-0.584022	-0.592491	-0.39438	Phykpl	5-phosphohydroxy-L-lysine phospholyase [Source:MGI Symbol;Acc:MGI:1920197] [ENSMUST00000109105]	CATGGGTAAAGGGTTTTAGGTTAGACAGATATGCCCTCCATGTCTGGATTGAAGCATCCT	72947	AK087703	5-phosphohydroxy-L-lysine phospholyase
A_51_P446934	16	-0.415495	0.685722	-0.241094	5.24668	-0.182633	0.242403	0.00155687	3.28519	-0.340191	1.76027	1.13307	1.52844	-0.522818	-0.0015564	-0.267639	-0.309296	Tmbim7	Mus musculus transmembrane BAX inhibitor motif containing 7 (Tmbim7), transcript variant 2, mRNA [NM_029141]	AGGAGCCACCACTATGGTGACACTAGTGCTAACTTTGTTTGCGCTACAAACAAAATGGGA	75010	NM_029141	transmembrane BAX inhibitor motif containing 7
A_66_P119877	16	-0.64358	0.457838	0.837389	2.33831	3.66977	0.0146642	-0.226169	-0.0146642	1.76683	0.0900578	-0.0441995	-0.365503	-0.750743	-0.229142	0.561615	-0.536898	4930455H04Rik	Mus musculus RIKEN cDNA 4930455H04 gene (4930455H04Rik), long non-coding RNA [NR_040596]	TAAAGATGAGAATGGGTCAGGTGTATCAGTGAGGGAAGCAAAGCCATAGCCCTTACTTCC	74654	NR_040596	RIKEN cDNA 4930455H04 gene
A_51_P338563	16	-0.101596	-0.846582	-0.538423	-0.558253	0.101596	-0.815326	-0.672132	-0.371569	0.107392	1.37916	0.463775	0.732529	0.449593	0.594497	0.819813	-0.152409	Slc36a1	Mus musculus solute carrier family 36 (proton/amino acid symporter), member 1 (Slc36a1), mRNA [NM_153139]	ATCGTAAAGCTGTCAGTATATGTTGAAATCAAGGAACGAGAGAACTGCCCTACAGAGAGT	215335	NM_153139	solute carrier family 36 (proton/amino acid symporter), member 1
A_66_P115663	16	-0.508946	0.592966	0.54732	-0.24184	3.38942	0.149964	-0.0908232	0.276382	0.350827	4.94996	0.0908232	-0.230445	-0.61579	-0.0936069	-0.360693	-0.401361	Igsf8	immunoglobulin superfamily, member 8 [Source:MGI Symbol;Acc:MGI:2154090] [ENSMUST00000155363]	ATAGGAGTGTGACAGACCACCTAGCTTTGAGGAACAATTTAAAATATATTTTAATGGGAG	140559	AK048270	immunoglobulin superfamily, member 8
A_51_P342652	16	-0.509212	0.592857	-0.333876	-0.241626	2.78772	0.149985	-0.0907493	0.118983	0.571717	0.224735	0.0907497	3.91585	-0.615978	-0.0934353	-0.360857	-0.401155	Cd79b	Mus musculus CD79B antigen (Cd79b), mRNA [NM_008339]	AGAGACTTGTTGGAATCTGCAAATGGACTCAGAACACACTGGCTTCAAGAGGAGTCTAGG	15985	NM_008339	CD79B antigen
A_30_P01029836	16	1.03031	0.684644	-0.241965	-0.149302	-0.180877	3.96946	0.00131178	5.12338	-0.34206	0.316547	1.79876	3.35534	-0.52424	-0.00131226	-0.269097	-0.308997		lincRNA:chr5:92548501-92566401 forward strand	TGTCTTCTCTTGCTTCCACAAGTGGTTCTTCAGCAACTACCATGTTCTTGACTTCTGCCA
(+)E1A_r60_a107	16	0.0116987	0.533703	1.37354	-0.0951147	3.62444	0.210361	-0.0116992	0.295527	1.7233	0.118248	-0.034997	-0.128475	-0.559701	-0.153588	-0.237741	-0.455797		Unknown
A_55_P2013316	16	-0.3291	0.599788	-0.326857	-0.23335	1.65228	4.15709	-0.083261	3.17536	0.440636	0.231529	4.4262	-0.223574	-0.609317	0.083261	-0.354128	-0.393438	Ankrd53	Mus musculus ankyrin repeat domain 53 (Ankrd53), mRNA [NM_029245]	AATACAATGGCCATGACCCTACGTGAGACATTTGATAAACCCTTCCTCGATTCCCTGGAA	75305	NM_029245	ankyrin repeat domain 53
A_51_P481398	16	-2.01922	-2.04064	-2.27559	0.794936	-1.35459	-1.01535	-4.028	-0.842827	1.81444	0.638954	1.42488	0.910642	0.986202	1.44572	-0.638954	1.95541	Kif11	Mus musculus kinesin family member 11 (Kif11), mRNA [NM_010615]	CCTACCTAAAAGTGTATGCAGAGAGTAAGTGTGGTCACGTCAAGTTCATGTATACGGTTC	16551	NM_010615	kinesin family member 11
A_55_P2724684	16	-0.274727	0.827847	-0.0988483	-0.00443649	-0.0354991	0.385684	0.145139	0.352066	-0.199409	1.42688	2.91313	0.00443602	-0.381454	0.142661	-0.126268	-0.164877	Il9r	Mus musculus interleukin 9 receptor (Il9r), transcript variant 1, mRNA [NM_001134458]	CATCTGTGATATTTTCTTTCCTGGTGCCGTGATAAAACACCGTGACCAAAAATGACTTAC	16199	NM_001134458	interleukin 9 receptor
A_55_P2002702	16	0.120304	-0.269989	0.0101581	-0.296966	-0.0101581	0.298065	0.0274701	-0.0435729	-0.217371	-0.0532403	-0.175045	-0.282011	0.600322	0.542491	0.73662	0.942961	Ddx18	Mus musculus DEAD (Asp-Glu-Ala-Asp) box polypeptide 18 (Ddx18), mRNA [NM_025860]	CCTCCCCAGTACCCTTTAAAAAGAAACTTTATCACCTTTAGGATCTTTTAGTCTTTACTA	66942	NM_025860	DEAD (Asp-Glu-Ala-Asp) box polypeptide 18
A_51_P317166	16	0.0233297	0.800115	1.06901	0.0219889	0.217364	0.1049	0.870915	0.565395	-0.410684	-0.242976	-0.543633	-0.382049	-0.08881	-0.0219889	-0.493559	-0.048336	Paxbp1	Mus musculus PAX3 and PAX7 binding protein 1 (Paxbp1), mRNA [NM_026110]	CTATATCTGTTGCAAGTGACCACAATGTGAAGGAAGTAAAGTCTCTGATTGAAGGAAAAT	67367	NM_026110	PAX3 and PAX7 binding protein 1
A_30_P01022805	16	-0.275311	0.827352	-0.0994864	-0.00374365	-0.0343537	4.14144	0.145133	4.78076	-0.200177	0.458766	2.9301	0.00374365	-0.382309	0.142549	-0.127098	-0.16457		lincRNA:chr11:104304424-104329824 forward strand	CCCCCAAAAAGGTACAATATAAAATTCCCTTTTTAAAGGGCACATGTGTATCTCTATATG
ERCC-00041_75	16	-0.287133	0.669004	-0.00956774	-0.157751	0.59054	0.3051	0.143596	0.345411	-0.223508	0.384502	0.270178	-0.184634	-0.456766	0.00956774	-0.103242	-0.393983			ATGAATGGCCAGCCCGGCCTTGAATTGACTTCTTATCAAAGTCTCACGAGATAATAGCGT
A_55_P2504400	16	-0.154496	-0.87849	-0.645334	-0.0558271	0.324661	0.749338	-0.152564	0.649111	0.175286	0.42928	2.53073	2.36156	-0.30309	-0.678281	0.0558271	-0.746868	Dock6	Mus musculus dedicator of cytokinesis 6 (Dock6), mRNA [NM_177030]	ACATACAGATAACCTATGTGGAGCCACATTTCGACACTTATGAGCTCAAGGATCGGGTGA	319899	NM_177030	dedicator of cytokinesis 6
A_66_P109839	16	-0.491633	0.611047	0.0708771	-0.219105	0.68677	4.28278	-0.0708766	1.45197	-0.416875	0.242136	5.87864	3.65521	-0.599127	-0.0735435	-0.343923	-0.380251	C230021G24Rik	Mus musculus 0 day neonate cerebellum cDNA, RIKEN full-length enriched library, clone:C230021G24 product:unclassifiable, full insert sequence. [AK082191]	GGTTTAATGTGTCTCCTCGAATGACCCAATCAAGAATATCCCACAGAGGTATATTCAGCA	321001	AK082191	RIKEN cDNA C230021G24 gene
A_55_P2740799	16	-0.0317087	0.00843906	0.22247	-0.395933	-0.00843906	0.165101	-0.169381	0.0433893	-0.239222	-0.267824	-0.0790749	-0.777438	0.120723	0.0979729	0.325908	0.390192	Srprb	Mus musculus signal recognition particle receptor, B subunit (Srprb), mRNA [NM_009275]	TAAGCAAGATATCGCAATGGCAAAATCAGCGAAGTTGATCCAGCAGCAGCTTGAGAAGGA	20818	NM_009275	signal recognition particle receptor, B subunit
A_55_P2017759	16	-1.13604	1.29574	-3.0877	-1.31854	0.180628	0.0595965	-2.01326	1.85222	0.799846	-0.264994	-0.0595965	0.423799	0.653109	-0.428397	-0.746419	1.01753	Evi2a	Mus musculus ecotropic viral integration site 2a (Evi2a), transcript variant 1, mRNA [NM_001033711]	GCTAATATTAGGCTACATCTTTTTACCTTTACATATGGCGTAAGACAAGACTGCTTTTCT	14017	NM_001033711	ecotropic viral integration site 2a
A_55_P2735639	16	-0.314435	2.95077	-0.139922	-0.0411639	0.0366831	5.01967	0.106408	4.35095	-0.24015	0.418807	0.284712	-0.0366831	-0.422674	0.103557	-0.167498	-0.202577	Sipa1l3	signal-induced proliferation-associated 1 like 3 [Source:MGI Symbol;Acc:MGI:1921456] [ENSMUST00000182829]	TTACAGGTGAGAATTCTAAACTCAGTAAACTGAGTAGGACCAGAGTCCTTGCAACCCACC	74206	AK144537	signal-induced proliferation-associated 1 like 3
A_55_P2110725	16	-0.419331	0.682961	-0.245183	-0.145892	3.40102	6.03897	0.00146151	0.203851	0.812542	0.313673	0.179473	-0.141947	-0.527889	-0.00146103	-0.102798	-0.307399	Adgrb2	Mus musculus adhesion G protein-coupled receptor B2 (Adgrb2), transcript variant 4, mRNA [NM_001290714]	GAAACGGCACTCGGAACTCTACCACGAACTCAACCAGAAGTTCCACACTTTCGACCGCTA	230775	NM_001290714	adhesion G protein-coupled receptor B2
A_51_P463087	16	-1.05967	-1.24273	-0.871571	0.393307	-1.43114	-0.978486	-2.96856	-1.38241	1.46658	0.499352	0.882134	0.603102	0.0614586	0.0698891	-0.0614586	0.618674	Cenpm	Mus musculus centromere protein M (Cenpm), transcript variant 2, mRNA [NM_178269]	TTGTGTTTGTGATTAACCTGCACAGCAAATACAGTCTCCAGAAAGTGGAGGAGTTTCTGC	66570	NM_178269	centromere protein M
A_55_P2019569	16	-0.457829	0.644122	0.0371933	-0.184137	3.92409	0.202828	-0.0371933	0.164478	1.70136	4.83149	0.140119	-0.181308	-0.567108	-0.040308	-0.311943	-0.34578	Vmn2r62	Mus musculus vomeronasal 2, receptor 62 (Vmn2r62), mRNA [NM_001105059]	TCTATCACAGCACAAAGGGAAAGGTCATGGTGGCTATGGAAGTTTTCTCTGTCTTGGCTT	546964	NM_001105059	vomeronasal 2, receptor 62
A_66_P117308	16	-0.50901	0.592747	0.399368	-0.235343	1.91864	0.151501	-0.0885382	0.112843	0.34433	3.3253	0.0885382	-0.233004	-0.396541	-0.0917072	-0.363534	-0.396951	Clcn6	Mus musculus adult male corpora quadrigemina cDNA, RIKEN full-length enriched library, clone:B230311B16 product:chloride channel 6, full insert sequence. [AK045787]	GGCCTCAGGTTAAGGTTTGTTTCTTTAGTAGAAAATCCAGAATAAAAGTTGGTTGCTTGG	26372	AK045787	chloride channel 6
A_55_P2714424	16	-0.780363	0.445539	0.129258	-0.00677967	-0.0501804	0.179249	0.298436	-0.460651	0.00677967	-0.239756	-0.462225	-0.424733	0.0802402	0.389384	-1.37036	0.319236	Eif2s2	eukaryotic translation initiation factor 2, subunit 2 (beta) [Source:MGI Symbol;Acc:MGI:1914454] [ENSMUST00000147136]	GAGGAAATTTGGCCTACCCGAGACATTTCTCATCTACAATTTTAGATATGTAAATATGTG	67204	AK143553	eukaryotic translation initiation factor 2, subunit 2 (beta)
ETG08_142674	16	-0.418177	0.656868	0.0550561	-0.190657	2.0983	0.214281	-0.0902047	0.18715	-0.0119014	0.322487	0.117773	0.0074687	-0.574133	-0.0074687	-0.330651	-0.379558		Unknown
A_65_P10357	16	0.0201969	-0.616124	-0.619222	0.036727	-0.516224	-0.126481	-0.810955	-0.350928	-0.00287533	0.210163	0.00287533	-0.184242	0.263487	0.320648	0.43242	0.605969	Srsf6	Mus musculus serine/arginine-rich splicing factor 6 (Srsf6), mRNA [NM_026499]	TAGGCAGTTACTCTTCCGAGTTTATACTCGCCTCTTCTTTAAGAGGATTTCCTGAAAAGG	67996	NM_026499	serine/arginine-rich splicing factor 6
A_55_P2179348	16	0.140623	0.793196	0.097136	-0.0106359	0.503405	1.71422	-0.13615	0.0106359	-0.164595	-0.350009	1.05206	-0.221421	-0.214839	-0.272364	-0.28269	0.0775557	Mapk14	Mus musculus mitogen-activated protein kinase 14 (Mapk14), transcript variant 4, mRNA [NM_001168514]	AGTTGAAGCTCATTTTAAGACTCGTTGGAACCCCAGGGGCTGAGCTTCTGAAGAAAATCT	26416	NM_001168514	mitogen-activated protein kinase 14
A_55_P2020896	16	1.0446	1.4344	1.031	1.89366	0.0936692	-0.0936692	0.19146	0.350382	-2.17925	-1.50603	1.2922	-2.30793	-3.72512	-3.70251	-3.97002	-4.00638	Parp16	Mus musculus poly (ADP-ribose) polymerase family, member 16 (Parp16), mRNA [NM_177460]	TGCGTAGCTGTGTGTGAGGTCATCGATCATCCAGATGTCAAGTGCCAAATCAAGAAGAAG	214424	NM_177460	poly (ADP-ribose) polymerase family, member 16
A_55_P1971009	16	-0.646841	2.64442	0.0529985	-0.373524	2.50448	4.29302	-0.2279	1.94511	0.337269	0.702454	-0.0529985	-0.374622	-0.759579	-0.231627	-0.504462	0.120312	Gzme	Mus musculus granzyme E (Gzme), mRNA [NM_010373]	AGAACCACGTGGAGTGGGCAGCAAAGAATGAAAATTCACAATAAATAACCTCCAGACTGC	14942	NM_010373	granzyme E
A_55_P2820777	16	-0.343884	1.41393	-0.175705	-0.0707836	1.72605	4.07802	0.0747314	4.82591	-0.27258	1.87606	2.18873	-0.0724468	-0.457222	0.0707836	-0.202123	-0.232327	Gm30411	PREDICTED: Mus musculus predicted gene, 30411 (Gm30411), transcript variant X3, misc_RNA [XR_873899]	TTATGTTCTGTGGGATCTGAGCATCCTGGATAAAAAGACATGGGCCCCTGGATATACATC	102632299	XR_873899	predicted gene, 30411
A_55_P1959379	16	-0.509415	0.0395884	-0.200599	-0.238545	0.0121317	0.154152	-0.374948	0.207292	0.542071	-0.0121317	1.57648	-0.470047	-0.335467	0.143977	-0.0976915	0.289546	BC080695	Mus musculus cDNA sequence BC080695 (BC080695), mRNA [NM_001007579]	GTGTCTGTCCTCCCCTGAAGGTTTGCATTATAAATGTCCAGTGGGGATCTCTATTTTGTT	329986	NM_001007579	cDNA sequence BC080695
A_55_P2080975	16	-0.795169	-0.979897	-0.010448	-1.51644	0.182908	2.79726	-0.176044	-0.840675	0.278922	-0.805828	1.59912	0.397726	0.348467	0.010448	-0.784432	0.336333	Rbm41	Mus musculus RNA binding motif protein 41 (Rbm41), transcript variant 3, mRNA [NM_001172148]	AGAGGAGGAGATCCGAAACATTCCTATGTTTTCTTCATATAATCCAGGGGAACCAAACAA	237073	NM_001172148	RNA binding motif protein 41
A_55_P2585675	16	-0.342337	0.755619	-0.177646	-0.0702724	-0.0963983	4.11896	0.0745125	0.273597	-0.272592	0.384548	1.48234	3.3692	-0.458266	0.070272	-0.203272	-0.231954	Gm30993	PREDICTED: Mus musculus predicted gene, 30993 (Gm30993), ncRNA [XR_386951]	CTCTGTGTGACTATGGAATAGTTACAAGGATACTGGTTAGTTATGAGTATGAGTAGACCT	102633079	XR_386951	predicted gene, 30993
A_55_P2876417	16	-0.489892	0.607675	-0.326148	1.19807	-0.243856	0.166329	-0.0734401	0.12541	0.0734401	4.90698	0.0988545	0.740484	-0.606544	-0.078033	-0.351501	-0.379623	Srrm4os	Mus musculus serine/arginine repetitive matrix 4, opposite strand (Srrm4os), long non-coding RNA [NR_015595]	TTCTCCTGCTCTCTGGCTTCAGATCTGAGTTTCTACAATGAGGAGCCACTTTTTGTCTCT	76798	NR_015595	serine/arginine repetitive matrix 4, opposite strand
A_66_P103306	16	-0.341452	0.755743	-0.178608	-0.0699224	1.89243	0.314447	0.0744872	0.273319	-0.272558	4.43678	0.246561	-0.0751924	-0.458638	0.0699224	-0.203626	-0.231336		Mus musculus adult male testis cDNA, RIKEN full-length enriched library, clone:4930401C18 product:unclassifiable, full insert sequence. [AK076649]	CTTCCTTTCAGTGATAGAGATACAGGTCAAACTTGAACGAGCCAAGTGATGAGGAGAAAA		AK076649
A_52_P328249	16	0.201203	0.805315	1.28436	0.337113	-0.972368	-0.383256	0.682895	0.329327	0.281041	-0.11062	-0.423249	-0.893177	-0.49178	-0.214848	-0.150355	0.11062	Pkm	Mus musculus 12 days embryo spinal cord cDNA, RIKEN full-length enriched library, clone:C530045D03 product:pyruvate kinase 3, full insert sequence. [AK083076]	AGATTATAAAGACTTTCTCTGGGCAAATCTATGCTCTTTTTGACTAAGTCTTCTGGTTTC	18746	AK083076	pyruvate kinase, muscle
A_55_P2100705	16	0.326977	0.979765	0.332635	0.340915	1.81024	0.714839	0.0377176	-0.0377176	0.116508	-0.811106	-0.374441	-1.08075	-1.29868	-1.36628	-0.866475	-1.15688	Auh	AU RNA binding protein/enoyl-coenzyme A hydratase [Source:MGI Symbol;Acc:MGI:1338011] [ENSMUST00000120535]	GGTGGGCAAGATCTAGGAATTGATGGGCAGGAAAACATAATCAAAATGTATTGTGTGAAA	11992	AK019978	AU RNA binding protein/enoyl-coenzyme A hydratase
A_52_P579517	16	0.228829	1.14969	0.692464	-0.510939	1.70625	0.612588	-0.0506971	1.75656	0.0506971	0.754727	-0.903909	-1.07941	-0.725488	-0.521846	-0.252763	-0.546361	Cox10	Mus musculus cytochrome c oxidase assembly protein 10 (Cox10), mRNA [NM_178379]	CTCGACACAGCCAAAGAGAAAAAGGAAGAAAGGCAGTGGAAAGAGATGAAACTTCACACT	70383	NM_178379	cytochrome c oxidase assembly protein 10
A_55_P2031403	16	-0.773913	3.00086	0.730998	-0.531057	2.28571	0.148834	0.762969	4.53075	-0.900743	3.49804	-0.383851	-0.47342	-1.08805	-0.148835	-0.225645	0.207948	Smim24	Mus musculus 11 days pregnant adult female ovary and uterus cDNA, RIKEN full-length enriched library, clone:5033427P15 product:weakly similar to HSPC323 (FRAGMENT) [Homo sapiens], full insert sequence. [AK030337]	AGGACCTCATCCAAGGGTCTCCCGTTCTTGAGTTCTCCAGGGCAAGCAGTTCCAGCAATG	72273	AK030337	small integral membrane protein 24
A_55_P1955103	16	-0.908211	0.186149	-0.750996	-0.63912	2.17019	2.31931	1.87251	0.764698	-0.841972	-0.186148	-0.325647	-0.647308	0.906446	0.36267	-0.217446	0.351013	Mx2	MX dynamin-like GTPase 2 [Source:MGI Symbol;Acc:MGI:97244] [ENSMUST00000191103]	TTGGATGTCCTGTGTTCTTACTCCATGGTAAGCATTTCTCTTTCTTTGCAGTCCAAACTT	17858		MX dynamin-like GTPase 2
A_55_P2125322	16	0.0179448	-0.066607	-0.0179448	-0.466759	-0.194782	-0.329047	-0.30056	-0.213242	0.0994935	0.12221	0.148535	0.455306	0.235816	-0.0672088	0.28299	0.187999			GAGTCCTGAATTCCTACTGGGTTGGTGAAGATTACATATAAATTTTTTGAGGTTATCTTC
A_30_P01028530	16	0.00759125	0.434033	0.381645	-0.391104	1.43523	-0.00759077	0.886336	0.726249	-0.594071	2.65247	-0.0788503	-0.400454	-0.782307	-0.253131	-0.527425	0.514974		lincRNA:chr3:86961614-86966377 forward strand	TTCCTATTTGCTACTGTCAGGTCTGAGAGCGGACAACGCTAATAAAATTCCTTTCTCTTC
A_55_P2063029	16	-1.7447	0.0286732	-1.03016	-1.47717	1.23711	1.73882	-0.558229	-0.751567	0.0704699	1.06171	-0.0286727	-1.15525	-0.931631	0.076899	0.0537868	0.589727	Phc2	polyhomeotic-like 2 (Drosophila) [Source:MGI Symbol;Acc:MGI:1860454] [ENSMUST00000120946]	ATCTGTAGGAACAGGCACCAAAGGCAGTGTTTGCATAGCCTGTACTTGGTCAGATGGAAA	54383	XM_006503237	polyhomeotic-like 2 (Drosophila)
A_65_P07213	16	-0.335724	0.756306	-0.183306	-0.0687304	1.28811	4.84529	0.0744991	4.04985	-0.271717	4.09699	0.242258	-0.0792184	-0.460595	0.0687304	-0.20576	-0.229231	Pms2	postmeiotic segregation increased 2 (S. cerevisiae) [Source:MGI Symbol;Acc:MGI:104288] [ENSMUST00000141942]	AGAAACGAGCTAGTTTTATCTGTAGTTTGAATTTCACTAATAGAGGACCAGAAAACCTAG	18861	AK163045	postmeiotic segregation increased 2 (S. cerevisiae)
A_55_P2852578	16	0.286599	0.71104	0.916322	0.10932	-0.484361	0.200002	0.366673	1.03921	-1.43892	0.439877	-0.986745	-0.10932	-0.921071	-1.30894	-0.885844	-1.82875	Stap2	Mus musculus signal transducing adaptor family member 2 (Stap2), transcript variant 1, mRNA [NM_145934]	GTGAGTTCCACGGTAGCCTGTGCTACAAAGTAAGATCTTGTTTAATAAAGCTAAAACCAA	106766	NM_145934	signal transducing adaptor family member 2
ERCC-00142_99	16	-0.330267	0.762196	-0.0550966	-0.0880308	1.68828	0.317669	0.0550971	0.286093	-0.240013	0.386098	0.225162	-0.0694213	-0.443269	0.0696259	-0.219239	-0.161925			AATGTAACTAGCGCCTCTGGTGTGAGCTTACTAGAAAGTAGGCCGGGCCGGTCGACAGGA
A_66_P138462	16	-0.259172	4.51149	-0.110488	0.0060215	-0.0167065	3.58572	0.148992	0.348348	-0.196904	0.457323	4.41554	-0.0060215	-0.386735	0.142819	-0.131887	-0.154024	Sprr2h	Mus musculus small proline-rich protein 2H (Sprr2h), mRNA [NM_011474]	ACATTTTTCAAATCTTTCTGACATTTTGCCATAGTAGTGGTCATTGTTTCTTATTTCCTG	20762	NM_011474	small proline-rich protein 2H
A_51_P118712	16	0.930703	1.01025	1.01586	0.204653	0.65773	0.180787	0.624189	0.740993	-0.459073	-0.367017	-0.203017	-0.270027	-0.308729	-0.550833	-0.180787	-0.527362	Dgcr6	Mus musculus DiGeorge syndrome critical region gene 6 (Dgcr6), transcript variant 3, mRNA [NM_010047]	AAGGCCCCTTGACTGGATGCTGAGTGGGAATATTGGTTCTAGCACCTTCTCCTCTGGGCA	13353	NM_010047	DiGeorge syndrome critical region gene 6
A_55_P2165324	16	0.183138	0.724265	0.677252	-0.0503979	-0.233879	-0.030241	0.745868	0.781709	0.127635	-0.57896	0.030241	0.35498	-0.307176	-0.41868	-0.785133	-0.252257	Acsl3	Mus musculus acyl-CoA synthetase long-chain family member 3 (Acsl3), transcript variant 1, mRNA [NM_028817]	ATTGTCTTGTATGCATTTGAGAGAAATAAATATACTCAGACTTATGTTTTAAGAAATTTC	74205	NM_028817	acyl-CoA synthetase long-chain family member 3
A_30_P01027995	16	-0.588274	0.500167	2.23112	-0.324846	3.216	3.68651	-0.182166	0.0176029	0.589284	0.125728	-0.0176024	0.0578957	-0.7186	-0.188807	-0.463708	-0.484452		lincRNA:chr12:33606225-33638225 reverse strand	TCCTGTGGAGGAAGCTAACACAGCGGTAAGCAAATGTGGACTGACAGAGGACACAGGGCC
A_51_P514712	16	-4.01173	-4.20242	-4.53117	-2.38997	1.576	1.84128	2.13916	1.94994	-3.11429	-1.36166	-2.09617	-1.51395	2.2337	1.86851	1.36166	1.43298	Parp14	Mus musculus poly (ADP-ribose) polymerase family, member 14 (Parp14), mRNA [NM_001039530]	TGACTAGCCAACCAATGTTACAGACACTTTCATTCAAAGTAAATATGTCATTGTCTTCAC	547253	NM_001039530	poly (ADP-ribose) polymerase family, member 14
A_66_P130947	16	-0.485583	0.601133	-0.344388	0.183199	0.613184	0.158626	-0.08143	0.11905	-0.426911	3.08831	0.08143	4.69441	-0.618652	-0.0886607	-0.363635	-0.383075	LOC105243866	PREDICTED: Mus musculus uncharacterized LOC105243866 (LOC105243866), transcript variant X1, ncRNA [XR_865193]	TCCCTCTGACTTCATTGCCGCCTATGGGTTGTTTAAATATTTTAAATGACTCCATCTTAT	105243866	XR_865193	uncharacterized LOC105243866
A_55_P2021490	16	-0.112545	-0.136439	-0.0940022	0.0412574	-0.0287147	0.417427	-0.321589	-0.134201	0.10245	0.261475	0.219433	1.11441	0.0287147	-0.131009	0.0337634	-0.215344	Gm16386	Mus musculus cDNA, RIKEN full-length enriched library, clone:G630018L09 product:hypothetical protein, full insert sequence. [AK144317]	CTGCCATGATGATAATGGACTGAACCTTCGAACCTATATGACTACACCTATTAAATACCC	100042679	AK144317	zinc finger protein 946 pseudogene
A_55_P2041504	16	-0.483735	0.601482	-0.345071	-0.223038	2.20479	3.54948	-0.0808582	0.120097	1.05245	1.56583	0.0808582	4.88029	-0.618595	-0.0883398	-0.36347	-0.382048		AGENCOURT_30246871 NIH_MGC_256 Mus musculus cDNA clone IMAGE:30937772 5', mRNA sequence [CO800556]	TGTAGCACAAGAAAAAGAAGGAAATAAATTATGGACAGCTTTGACTTGGTAAGCCTAACA		CO800556
A_55_P1984770	16	0.127087	-0.231083	-0.179806	-0.383959	0.0451565	-0.0778933	0.0906448	-0.0773983	-0.418917	-0.0451565	0.125832	-0.136995	0.134186	0.177026	0.430797	0.278883	Fam220a	Mus musculus family with sequence similarity 220, member A (Fam220a), mRNA [NM_026050]	CCCTGACTGTATATGTCATTTATATTGTGTCCTAAATTACTATGCCATGGGCTATTTTAG	67238	NM_026050	family with sequence similarity 220, member A
A_66_P101575	16	1.2156	1.81902	1.86215	0.473955	0.141363	-0.249201	1.47608	0.839505	-0.0170465	-0.379171	-0.26012	-0.465905	-0.213958	-0.20461	-0.0403657	0.0170465		predicted gene 4819 [Source:MGI Symbol;Acc:MGI:3647912] [ENSMUST00000182170]	ATGACAGTGAATACATCTACAGCAACTGGGTGGTGGACCTCAGGGTCTACCTGACCTCCA
A_30_P01029256	16	-0.554534	0.648519	1.17199	-0.295511	3.45966	1.68459	-0.153173	1.64683	1.50793	0.153173	4.7049	-0.312289	-0.692024	-0.161428	-0.436606	-0.454012		lincRNA:chr3:115219269-115363093 reverse strand	AAGAGGCTTGTTTGCTGCTCTAGTGGGGAAGGCTGGCTGAGCTCAGATTGATGGAAGACC
A_52_P277082	16	-0.396876	0.687133	-0.26239	-0.13805	2.66724	0.244075	0.00422716	3.78126	1.15645	0.310443	0.163554	-0.155118	-0.535027	-0.00422716	-0.279379	-0.29639	Gpr143	Mus musculus G protein-coupled receptor 143 (Gpr143), mRNA [NM_010951]	AACAGACATTTGGCCTGCTACTTTCTGTGTGGGGAGCGCAATGTGGATCCAGCTGTTGTA	18241	NM_010951	G protein-coupled receptor 143
A_52_P544476	16	0.0669074	-0.358753	0.217575	-0.310333	0.441481	1.49643	0.306744	1.44275	0.402482	-0.735838	1.97659	-0.919124	-1.58138	-1.05047	-0.242579	-0.0669069	Terc	Mus musculus telomerase RNA component (Terc), telomerase RNA [NR_001579]	ACCTAACCCTGATTTTCATTAGCTGTGGGTTCTGGTCTTTTGTTCTCCGCCCGCTGTTTT	21748	NR_001579	telomerase RNA component
A_65_P00713	16	-0.866406	0.716705	0.672475	0.0522041	-0.631353	0.491576	-0.14738	0.0273714	0.893513	0.23598	-0.0867634	-0.0273714	-0.294403	0.0894194	-2.59142	-0.221514		Mus musculus 12 days embryo spinal ganglion cDNA, RIKEN full-length enriched library, clone:D130003P04 product:unclassifiable, full insert sequence. [AK141802]	CCCTTCATGCAGTGTATTCCATAATAAATAAGCTTGTATCGATGTCTCTTTAATACACAC		AK141802
(+)E1A_r60_a135	16	0.25453	0.203577	0.225245	-0.496208	1.16958	-0.21646	0.253062	0.017884	0.10143	-0.336861	0.240672	-0.278385	-0.19855	-0.631875	-0.017884	-0.49348		Unknown
A_55_P2368355	16	-0.739814	-0.0364027	-0.474618	0.376636	-0.93655	0.0916042	-0.817373	-0.758375	0.330744	0.516835	0.646929	0.607307	-0.239277	0.0364027	-0.847993	0.135289	2610319H10Rik	Mus musculus 10 days embryo whole body cDNA, RIKEN full-length enriched library, clone:2610319H10 product:unclassifiable, full insert sequence. [AK012053]	AGTATTTTGATGACTAAGGGTGCAACTCAAAGGCAGAGTGCTTATTGTGTGTGTGGCCCA	72505	AK012053	RIKEN cDNA 2610319H10 gene
A_66_P139352	16	-0.323484	0.758634	-0.193781	-0.0663934	0.224697	3.12467	0.076108	1.60217	-0.27088	0.380446	3.9195	-0.084527	-0.465536	0.0663929	-0.209172	-0.224362		Mus musculus adult male testis cDNA, RIKEN full-length enriched library, clone:4931420K07 product:unclassifiable, full insert sequence. [AK029879]	TCTTTGCCCACTTGAGACAAGTTCTGAGCTCATAAGTTCTCGATGTTGTATCCTGGAGAC		AK029879
A_55_P2097665	16	0.949813	1.37722	0.985667	1.81346	0.189879	1.4806	0.882752	1.5813	-4.31778	-3.06916	-0.189879	-3.1617	-2.52188	-2.77422	-2.76113	-2.87093	Arl4a	Mus musculus ADP-ribosylation factor-like 4A (Arl4a), transcript variant 2, mRNA [NM_001039515]	CTGCAGTTCAACGAATTTGTAAATACCGTACCTACCAAAGGATTTAACACTGAGAAAATT	11861	NM_001039515	ADP-ribosylation factor-like 4A
A_55_P2029013	16	-0.476666	2.32469	0.0792942	-0.219972	1.81911	0.161429	-0.0774698	0.126469	-0.42515	0.226432	0.0774698	5.37716	-0.620189	-0.087944	-0.363427	-0.377749	Bpifb5	Mus musculus BPI fold containing family B, member 5 (Bpifb5), mRNA [NM_144890]	AAGCCCAAGATCAGCGGCGGTCTCAGTGGAGTCCGCAGCTAGAATAAAGATGTTTCCTCT	228802	NM_144890	BPI fold containing family B, member 5
A_66_P110005	16	-0.739607	0.341814	0.0368924	-0.482996	2.32847	3.83135	-0.340377	3.23404	0.170471	-0.0368929	1.52054	3.04172	-0.883734	-0.351245	-0.626739	-0.64068	Gm3693	Mus musculus adult male cortex cDNA, RIKEN full-length enriched library, clone:B530002E09 product:unclassifiable, full insert sequence. [AK046721]	GGCTAAGCTGAGAAGACACACTTCCTATAGAGATCAGACACCATGTTGAGTAGATTGAGT	100042143	AK046721	predicted gene 3693
A_55_P2133013	16	-0.393722	0.687663	-0.266724	-0.137114	0.603192	3.42098	0.00563335	1.17213	-0.343021	1.92204	1.33897	1.50155	-0.538421	-0.00563383	-0.281157	-0.294778	Cntfr	Mus musculus ciliary neurotrophic factor receptor (Cntfr), transcript variant 3, mRNA [NM_001146080]	TAAAGACAAGCTGTTTAGTTTTCAACTGATGGAAACCTCGAGGAGTGGCGAGGAGACACA	12804	NM_001146080	ciliary neurotrophic factor receptor
A_55_P2101340	16	-0.0127153	-0.360128	-0.644615	1.17991	-0.563474	0.538252	-0.724612	-0.92501	1.82889	0.571128	1.39416	1.0862	-0.085742	-0.0322227	0.0127153	0.873965	Ramp3	Mus musculus receptor (calcitonin) activity modifying protein 3 (Ramp3), mRNA [NM_019511]	TGAGTGTGCTCAAGGGTTCTGTCTGCTGATGTCAGTTCTTTTTGATTAAAGTGTCTCCTT	56089	NM_019511	receptor (calcitonin) activity modifying protein 3
A_52_P631189	16	-0.393542	0.687804	-0.26757	1.25245	-0.162802	0.244186	0.00596142	0.211173	-0.343674	1.56578	0.158503	4.38554	-0.539525	-0.00596142	-0.281515	-0.2945	Vps13a	PREDICTED: Mus musculus vacuolar protein sorting 13A (yeast) (Vps13a), transcript variant X2, mRNA [XM_006527125]	TTTTATGAAGTGTCCAGACTAGTGTCTTAATTATTTTCATACTGACTAAGTAGCCTGGAC	271564	XM_006527125	vacuolar protein sorting 13A (yeast)
A_55_P2813655	16	-1.12872	2.67358	1.67437	-0.871725	3.45568	0.427063	-0.728629	3.93955	1.85246	-0.427062	2.03655	4.11165	-1.27495	-0.74114	-1.01671	-0.857956	Ppm1n	PREDICTED: Mus musculus protein phosphatase, Mg2+/Mn2+ dependent, 1N (putative) (Ppm1n), transcript variant X1, mRNA [XM_006539820]	TTTAAAGTCTCACAGAAAAGAGATTAGGGAAGGCGGGGACAATGAGGGAACCTTCCTGAT	232941	XM_006539820	protein phosphatase, Mg2+/Mn2+ dependent, 1N (putative)
A_52_P507187	16	-0.758174	-0.0656304	-0.545794	-1.2182	0.289332	0.895696	-0.128451	0.0656304	0.153881	2.19913	-0.287114	-0.903356	0.361288	-0.132818	0.47359	0.280316	Usp12	Mus musculus ubiquitin specific peptidase 12 (Usp12), mRNA [NM_011669]	AGATGAAGATTTTTTAGACCTTTCTGTTGACGTGGAACAAAACACATCAATTACTCACTG	22217	NM_011669	ubiquitin specific peptidase 12
A_55_P1987483	16	1.11137	1.48871	1.53619	0.607409	1.10452	0.483967	1.82229	1.81886	-1.023	-1.03432	-0.939714	-0.901588	-0.708925	-0.98309	-0.483967	-1.11908	Pgm2	Mus musculus phosphoglucomutase 2 (Pgm2), mRNA [NM_028132]	CTGTGTTATTTTGCATCTCCCATCTGCACAGATATTTGGGGTATTAAAGCAGAATGTGCT	72157	NM_028132	phosphoglucomutase 2
A_52_P11388	16	0.900906	1.02311	1.1189	0.49245	0.579815	0.635922	0.854543	1.90439	-2.51768	-0.49245	-1.93494	-2.11411	-1.36626	-2.96183	-1.68368	-1.50523	Gpam	Mus musculus glycerol-3-phosphate acyltransferase, mitochondrial (Gpam), mRNA [NM_008149]	GCAGAAACTCCTAGAGTATATTCTGAGTTTTGTGGTGCTGTAGCGATCTCTCAGCACCTA	14732	NM_008149	glycerol-3-phosphate acyltransferase, mitochondrial
A_52_P375939	16	-0.249729	0.100045	0.63902	0.256787	0.913316	-0.0961573	-0.00109315	2.14072	0.219782	0.433737	-0.146497	-0.689139	-0.098808	-0.504508	-0.110406	0.00109315	Pex11g	Mus musculus 0 day neonate head cDNA, RIKEN full-length enriched library, clone:4833429A22 product:unclassifiable, full insert sequence. [AK029391]	TTAGGTGGGGAACAGATACCAGGACTCCTACCTGATGGTCTTAAGAGTTCGAGCAGGTGG	69129	AK029391	peroxisomal biogenesis factor 11 gamma
A_66_P127299	16	-0.477575	0.606679	-0.350304	-0.216178	0.592401	0.591959	-0.0716934	0.135189	-0.429186	0.225245	4.6537	1.27548	-0.625207	-0.0880022	-0.363763	0.0716934	Gm30906	PREDICTED: Mus musculus predicted gene, 30906 (Gm30906), ncRNA [XR_380102]	GGGACATTCCATTTCTTTGAGGTTCATTGTTTCGGCAGTCTGATTGAGTGACACAAGTGT	102632964	XR_380102	predicted gene, 30906
A_52_P508991	16	1.34121	0.785206	0.397088	1.2394	0.757392	0.620203	0.534505	-0.386184	-4.2242	-0.63075	0.386184	-1.65125	-4.42017	-3.88232	-4.15815	-4.16904	Fmo1	Mus musculus flavin containing monooxygenase 1 (Fmo1), mRNA [NM_010231]	GATCTAACTGGCTTTTCAAATGTATGGAGTATAACGTTCCAACTCCTCTAATGTAACAAC	14261	NM_010231	flavin containing monooxygenase 1
A_66_P134025	16	0.119699	0.100929	0.187387	-0.462561	-0.0117407	-0.322965	-0.0595331	-0.0212116	-0.0941858	0.0628653	0.0697718	0.251655	0.0117407	-0.218995	0.165206	-0.0714283	Rps14	Mus musculus ribosomal protein S14 (Rps14), mRNA [NM_020600]	TCTGCCGAGTGACTGGTGGGATGAAGGTGAAGGCTGACCGAGATGAGTCCTCTCCATATG	20044	NM_020600	ribosomal protein S14
A_30_P01018611	16	0.526547	0.637611	0.565597	0.0101485	0.116817	0.0974259	0.289886	0.377988	-0.239968	-0.461926	-0.232059	-0.245925	-0.37651	-0.33992	-0.0101485	-0.209088		lincRNA:chr14:78957377-78962977 reverse strand	TTGAGATGTTTCGAAGAAAAATACAAAGTACCTTTAACCACGCCCTGCCTCCCACACACA
A_51_P320125	16	-0.641848	0.445925	-0.510768	-0.375354	1.38758	0.00304556	-0.229656	-0.0222673	0.40351	0.543916	-0.0856743	-0.38807	-0.00304508	0.939	1.61282	0.924953	Wasf3	Mus musculus WAS protein family, member 3 (Wasf3), mRNA [NM_145155]	TGTGTGTCTCAGTGATGTCTTCCAACCAGTGGGTGATACGTTTTCCTGTTTCTTCCCTTT	245880	NM_145155	WAS protein family, member 3
A_55_P2120696	16	-0.498046	-0.225962	0.0626297	0.415606	0.441316	1.11824	-0.711418	-0.196292	0.770095	0.489276	0.0649252	0.528109	-1.15087	-0.920842	-0.0626297	-0.734999		T cell receptor alpha variable 13-2 [Source:MGI Symbol;Acc:MGI:3651611] [ENSMUST00000103658]	TCTTTGCACATTTCCTCCTCCCAGACAACAGACTCAGGCACTTATTTCTGTGCTATAGAT		AK038232
A_51_P495825	16	-0.332936	2.5795	-0.198925	-0.0630245	1.75181	1.91931	0.0833664	0.290857	-0.283685	0.374629	1.28532	-0.0739746	-0.315966	0.0624566	-0.0624561	-0.223712	Apof	Mus musculus apolipoprotein F (Apof), mRNA [NM_133997]	GCCTTTATTAAAGAACTATGGTGTCTTGGCGTACAAGAGATAGTAACAAAACAACCAATA	103161	NM_133997	apolipoprotein F
A_52_P544560	16	-0.63764	0.454067	-0.501909	-0.0910678	-0.410149	0.0115299	-0.219013	-0.0115299	0.376732	0.740916	0.36406	1.09352	1.18606	-0.0944958	0.818296	-0.52697	Slc22a15	solute carrier family 22 (organic anion/cation transporter), member 15 [Source:MGI Symbol;Acc:MGI:3607704] [ENSMUST00000182040]	TCCCAGGCTACACTTGAGTTTGTAATATTAAGTGCATCTTTAATAGTTCCATCTGCTAAA	242126	AK011679	solute carrier family 22 (organic anion/cation transporter), member 15
A_55_P2732016	16	-0.269588	0.823664	-0.131917	0.00440836	-0.0419469	0.381273	0.151589	0.359039	-0.219577	0.440546	3.54873	-0.00440836	-0.41429	0.128795	-0.147161	-0.157255	Il7	Mus musculus interleukin 7 (Il7), mRNA [NM_008371]	GCACTTATTCCAAAGATACTGAACCTTAGTATTCAGTCGCTTTTGACACTTGTGTATAAT	16196	NM_008371	interleukin 7
A_52_P469767	16	-0.412038	0.682917	-0.27219	-0.135721	0.848058	0.240857	0.0118923	0.219342	-0.361528	2.94977	0.15231	1.82367	-0.555914	-0.0118923	-0.28787	-0.297937	Rnf38	ring finger protein 38 [Source:MGI Symbol;Acc:MGI:1920719] [ENSMUST00000153384]	GCTAAGCAACATTTCCAGTTTTACTTTCAATTTTTAGGACTATGCCATAGTCAGGCTAAT	73469	AK044324	ring finger protein 38
A_55_P2024799	16	0.207568	0.229692	0.259981	-0.0536385	-0.154185	-0.160288	-0.211194	-0.0868359	0.152682	-0.0814543	0.044631	0.218766	-0.044631	-0.159503	0.0965204	0.215785		predicted gene 13666 [Source:MGI Symbol;Acc:MGI:3651577] [ENSMUST00000120032]	ACATGAGTCAATACAGTCACCACCTTGGTGGAGAACAAGAATGTTCAGCTGGTGCTGATT
A_55_P2075714	16	-0.342727	0.75603	-0.198	-0.061358	-0.114259	0.314372	0.0872445	0.294271	-0.290984	0.372408	3.72646	0.460355	-0.484707	0.061358	-0.214727	-0.224707	Prr23a	Mus musculus proline rich 23A (Prr23a), mRNA [NM_001134660]	TAAGGCACTTACTTGAATTTTATCATAAAGTATTGTCTTTTCTGTAAAAAGCTTTTTCAT	623166	NM_001134660	proline rich 23A
A_52_P675887	16	0.0497284	-0.163604	-0.121059	-0.218769	-0.376945	-0.166565	-0.570679	-0.470318	0.490241	-0.0485897	0.0955229	0.438752	0.315166	0.0485897	0.254851	0.483046		ribosomal protein S2, pseudogene 4 [Source:MGI Symbol;Acc:MGI:3651115] [ENSMUST00000121977]	AAGAGCACCTTTGATGCCACCTCTAAGACCTACAGCTGCCTGACCCCAACCTCTGGAAAG
A_51_P364592	16	-0.348099	0.755402	-0.197526	-0.0607395	-0.118506	0.314046	0.0890503	1.11088	-0.294559	0.371163	0.226426	1.54788	-0.48766	0.060739	-0.215451	-0.225461	Zic2	Mus musculus zinc finger protein of the cerebellum 2 (Zic2), mRNA [NM_009574]	CTTCCTTTTCCACGGTGATTTTAACGGCTTATTGGCTTATTGGTGGATAGAAGTTTGTCC	22772	NM_009574	zinc finger protein of the cerebellum 2
A_30_P01020927	16	-0.509389	0.596345	1.01111	-0.218754	1.76775	0.155734	-0.0683975	4.16657	-0.454574	0.212328	0.0683975	2.98855	-0.647307	-0.097651	-0.374136	-0.38427		lincRNA:chr9:113648970-113715170 forward strand	GAAAATGTGGATCCATTTGCAAAACCTCGGTATCAACTGGAAACAGAAAGTCCTCCAGGG
A_51_P246119	16	-1.37195	-1.00048	-1.39378	1.46876	-1.58939	-0.765458	-3.12134	-2.14361	2.61683	1.09577	0.765458	1.37245	1.18929	1.80801	-1.167	1.75887	Cenpf	Mus musculus centromere protein F (Cenpf), mRNA [NM_001081363]	ACTAGTTAGTCTGATTGTTTCATACACTTTTGTGGTGGTGTAGGTCATGTTTACTGTCAC	108000	NM_001081363	centromere protein F
A_51_P497061	16	0.0202875	0.0223627	-0.00913906	-0.345524	0.161441	0.00913906	0.178022	0.165038	-0.274443	-0.374832	-0.281108	-0.37014	-0.0387974	-0.0435972	0.0888376	0.356539	Ppp2r2d	Mus musculus protein phosphatase 2, regulatory subunit B, delta (Ppp2r2d), mRNA [NM_026391]	AAGGGAAAACCTGCTCGAAGCTGAATTGGTGGACTCTGCTCAATAAAGGCCATTACTCAA	52432	NM_026391	protein phosphatase 2, regulatory subunit B, delta
A_52_P68235	16	-2.99326	-2.81456	-2.82813	-2.53141	1.71862	1.48156	1.65561	2.17315	-1.82981	-1.48156	-2.05846	-2.50714	1.75653	1.72093	1.8565	1.80238	Rnf213	ring finger protein 213 [Source:MGI Symbol;Acc:MGI:1289196] [ENSMUST00000093902]	CCACTCTCAAGACCTCAGCAATAAGAAACTAAATGAAGCCGTGATTAAGCTCCCCAATTC	672511	XM_006534633	ring finger protein 213
ERCC-00104_60	16	-0.294263	0.787187	-0.170186	-0.0564008	0.0386877	0.355576	0.10493	0.3301	-0.243119	0.484792	0.251591	-0.0386877	-0.40226	0.0879135	-0.190714	-0.243364		Unknown
A_52_P67212	16	0.033349	0.079782	0.907226	-0.653259	2.27181	-0.35895	-0.576541	3.68112	-0.68869	4.34189	2.96474	0.598099	-0.0333495	-0.613018	-0.061656	-0.235888	2900052N01Rik	Mus musculus RIKEN cDNA 2900052N01 gene (2900052N01Rik), long non-coding RNA [NR_015605]	AAAGGAAGGAGGCTCCATGGAGATGCAATGTGATTAGCTGGCCTTCTGCTCTGACCACCG	73040	NR_015605	RIKEN cDNA 2900052N01 gene
A_51_P199756	16	-0.450079	0.673385	-0.271017	-0.135113	2.07981	0.234983	0.019124	0.22326	-0.388249	2.21171	1.24844	1.94361	-0.576623	-0.019124	-0.295576	-0.306643		RIKEN cDNA 3110018I06 gene [Source:MGI Symbol;Acc:MGI:1920410] [ENSMUST00000082269]	AGGCCATCATCTTCAAAGAATAAGAATAAAATTTGGGGACCAAAATTATACCCATCGGGA		AK014062
A_55_P2039180	16	-0.166396	-0.572139	-0.566295	-0.454386	-0.343368	-0.344994	-0.258164	-0.0376759	0.0376759	0.322491	0.403445	0.233444	0.0942555	0.380681	0.658053	0.132334	Zswim8	Mus musculus zinc finger SWIM-type containing 8 (Zswim8), transcript variant 1, mRNA [NM_027996]	GGCGTTGGGTGGCCTCTGGTATTTATTTGGCATTTATAAATATATAAACTCCTTTTTTAC	268721	NM_027996	zinc finger SWIM-type containing 8
A_55_P2535370	16	-0.332946	0.797813	-0.143642	-0.00825977	-0.0954132	0.360673	0.147559	3.71274	-0.267941	0.413265	0.278282	0.00826025	-0.455547	0.106098	-0.170861	-0.182096	Glrx2	glutaredoxin 2 (thioltransferase) [Source:MGI Symbol;Acc:MGI:1916617] [ENSMUST00000185367]	TTCCATCGTTTAATCTATGTTCTCCTATGAGGAATCCCAAGAATAGGGTAAAAGCTCAGC	69367	XR_398927	glutaredoxin 2 (thioltransferase)
A_55_P2091551	16	-0.96756	0.166752	-0.772452	-0.637714	-0.375034	-0.269821	-0.481063	3.25165	-0.798087	0.623369	0.373752	-0.1044	1.21836	0.104399	0.917911	1.12125	Arhgap9	Mus musculus Rho GTPase activating protein 9 (Arhgap9), transcript variant 1, mRNA [NM_001285785]	GGTGATGCTTGTTCTCAGTATTCCTTTATTGTCAGGAAACTGTGTCATTATTAAAGTTTG	216445	NM_001285785	Rho GTPase activating protein 9
A_51_P451052	16	-2.28631	-3.11139	-2.93729	0.658414	-2.24336	0.521195	-3.04032	-2.64451	1.08777	1.07647	1.04042	1.06085	0.0542111	-0.0542111	0.807785	-0.0901589	Pgm5	Mus musculus phosphoglucomutase 5 (Pgm5), mRNA [NM_175013]	GCGCCTTAAGGAAAGATTTCCAGCAAGGTGTTTGTTTCCGTTTTCTCTCTGTGCTTCTGT	226041	NM_175013	phosphoglucomutase 5
A_51_P135423	16	0.184367	0.0116053	0.27144	-0.355954	-0.0479889	-0.258168	-0.0116053	0.153884	0.0143414	-0.0137405	-0.0376654	0.236342	-0.0391006	-0.0659552	0.213021	0.157784	Capzb	Mus musculus capping protein (actin filament) muscle Z-line, beta (Capzb), transcript variant 1, mRNA [NM_001037761]	TTCACGCTAACCGGACACGCCATGCACTCGTTAGGTTCCTTTCTTTAGAAAACTCGTTTT	12345	NM_001037761	capping protein (actin filament) muscle Z-line, beta
A_51_P447020	16	-0.483033	0.664601	-0.268612	-0.134861	1.64611	0.230124	0.0243406	1.4097	-0.410233	0.28108	0.152056	3.65861	-0.594068	-0.0243411	-0.301944	-0.314863	Ccdc83	Mus musculus coiled-coil domain containing 83 (Ccdc83), transcript variant 2, mRNA [NM_029256]	GCTTCCAGGAAAACTCTAACTCTTCCTTTAGGGGCAGACTTTCATGACCTATGAATCATT	75338	NM_029256	coiled-coil domain containing 83
A_51_P305472	16	0.0527134	-0.17492	-0.322874	-0.0527134	-0.0916443	-0.0666552	-0.211408	-0.0876684	0.158529	-0.123598	0.16515	0.0543318	0.203362	0.133883	0.350103	0.123899	Rpn2	Mus musculus ribophorin II (Rpn2), mRNA [NM_019642]	GTTTACTTGTTTCTCACTTTTTGCTTCACAGAGCAGACATGTTTGGGCCCAGATTGTCTG	20014	NM_019642	ribophorin II
A_51_P413376	16	-0.886314	0.263623	-0.637515	0.282336	3.73761	1.42878	-0.173352	4.1297	0.929671	-0.0800571	-0.208388	0.0800576	-0.981826	1.2258	-0.694842	-0.748671	Zfp42	Mus musculus zinc finger protein 42 (Zfp42), mRNA [NM_009556]	TGTGCTATTGAAGGGGATGGGGACTTTTGCATACGGCAGAAAATCAGTTATTTTTAACTA	22702	NM_009556	zinc finger protein 42
A_55_P2721767	15	-0.586942	0.559339	-0.343944	0.322464	0.67152	0.116325	-0.0852056	4.2802	-0.472782	5.41886	0.0852056	-0.220814	-0.684448	2.21784	-0.399028	-0.320837	Zic4	zinc finger protein of the cerebellum 4 [Source:MGI Symbol;Acc:MGI:107201] [ENSMUST00000174802]	GTGACTAGCCTCTTCAGAGATACACACCTTATTTTGAGTGGTTCCATGGCCAGAAATGTT	22774	AK043295	zinc finger protein of the cerebellum 4
ERCC-00170_100	16	-0.431549	0.410148	-0.0947638	-0.256968	0.66071	-0.00708628	-0.210949	-0.0449815	0.247727	0.135767	0.305622	0.00708628	-0.097486	0.117527	-0.070787	0.13716			CTTCCTTCCTGTGTTCCAGCTACAAACTTAGAAACAAGTGGAGCTGAGATTACAGCAGAG
A_55_P2502256	16	-0.098372	-0.369658	-0.310314	0.0992656	-0.270189	-0.161438	-0.378442	-0.351377	0.322976	0.483905	0.542139	0.673679	0.150933	-0.00482798	0.349143	0.00482798	Rabl2	Mus musculus RAB, member RAS oncogene family-like 2 (Rabl2), mRNA [NM_026817]	CAGCTTGCTAGATGATGTCACGATTGTCTTGAGCATCATTTGCATTATCATTATTTTGTT	68708	NM_026817	RAB, member RAS oncogene family-like 2
A_52_P642207	16	-0.119268	-0.0830727	0.118392	-0.726784	0.00957298	0.107368	0.142275	0.175738	-0.0826445	-0.358628	-0.199894	-0.0906286	0.053875	-0.00957298	0.23107	0.0272074	Mkrn1	Mus musculus makorin, ring finger protein, 1 (Mkrn1), mRNA [NM_018810]	ACGAAACAGGTCACCTGCAGATACTTTATGCATGGGGTTTGTAAGGAAGGCGATAACTGT	54484	NM_018810	makorin, ring finger protein, 1
A_30_P01017813	16	0.403974	3.83754	-0.698598	1.82949	2.02787	3.93379	-0.442483	0.950435	-0.816648	2.08965	3.77332	-0.579746	-1.02529	-0.403974	-0.746045	-0.798854		lincRNA:chr4:135584179-135584625 forward strand	TTGAATTAAGGTCGAAGAAAGTCCGCGTGCCCTGCAACGAAGCGCAGTGGCGTGGCAGAA
A_66_P127849	16	-0.165034	-0.747941	-0.330423	0.315393	-0.231503	0.0522714	-0.443159	-0.785854	-0.0522714	1.12747	0.489695	-0.352527	0.0931964	0.0656142	0.297639	0.292708	Gm19510	Mus musculus predicted gene, 19510 (Gm19510), long non-coding RNA [NR_045076]	CTTCCCACCACAATGGACAGAAACCCTCTGAAACCGTGAGCCAAAATAAATCTTTCATTT	100503021	NR_045076	predicted gene, 19510
A_52_P168097	16	0.480565	-0.237826	0.317343	-0.0116522	0.134397	0.0116522	0.429494	0.563135	-0.519669	-0.16769	-0.362996	0.645217	-0.291274	-0.0500891	-0.262323	0.02828	Atp2a2	Mus musculus ATPase, Ca++ transporting, cardiac muscle, slow twitch 2 (Atp2a2), transcript variant 2, mRNA [NM_009722]	TCGAGTTGAACCTTCCCACAAGTCTAAGATTGTTGAGTTCCTTCAGTCCTTTGATGAGAT	11938	NM_009722	ATPase, Ca++ transporting, cardiac muscle, slow twitch 2
A_51_P371500	16	-0.43316	0.691608	-0.223223	-0.149365	1.74904	4.20831	0.0310831	0.252013	-0.334794	0.658302	0.204795	2.92279	-0.541184	-0.0310831	-0.265754	-0.318246	Atp8b3	Mus musculus ATPase, class I, type 8B, member 3, mRNA (cDNA clone IMAGE:6707862), complete cds. [BC049570]	GGAGGCCTTGCATTCAACTGGCGCTCCATCAAGCAGCAGGTGTTCAATAAATGCTGGTTG	67331	BC049570	ATPase, class I, type 8B, member 3
A_52_P617619	16	-0.220298	-0.590415	-0.726343	-0.361063	-0.494881	-0.00590372	-0.202248	0.00590372	0.0369229	0.814071	0.102448	0.130893	-0.00852156	0.0491633	0.413527	0.00972509	Fbrs	Mus musculus 16 days neonate thymus cDNA, RIKEN full-length enriched library, clone:A130066O17 product:CDNA FLJ12489 FIS, CLONE NT2RM2001588 homolog [Homo sapiens], full insert sequence. [AK037952]	ACATGACTTGCGAATATTTATATAAAAATGAGTGTTACAATGAGATTACCCCCTACCCTC	14123	AK037952	fibrosin
A_30_P01030367	16	-0.427719	0.69229	-0.225015	1.35435	2.8419	0.246222	0.0281548	0.250803	-0.218529	4.0878	0.202734	-0.110407	-0.537896	-0.0281548	-0.264799	-0.316931		lincRNA:chr17:7838192-7853103 forward strand	TTAGAAGAAGGGCCTTGGTTCCCACTCAGATGTTTCCAAGGATGCAGTGTTTCCTTTCAT
A_66_P128977	16	-0.113164	3.17376	-0.0961037	0.817755	-0.228108	0.131358	-0.512375	0.404737	0.0961037	0.205934	0.236503	0.298028	-1.3541	-1.19926	-0.693836	-0.431539		Mus musculus 16 days neonate thymus cDNA, RIKEN full-length enriched library, clone:A130022L22 product:unclassifiable, full insert sequence. [AK037511]	GTTCAACAGCCTGGATGCTCTCCTGCTTCAGCCTGCTTTTGCCAGGCAACTTTGGCACAC		AK037511
A_51_P323435	16	-0.255326	1.10455	-0.110951	-0.389998	0.0445747	-0.338605	-0.431169	-0.394298	-0.0210085	0.0210085	-0.195436	0.0580626	0.243965	0.217254	0.18531	0.284036	Gtf2h2	Mus musculus general transcription factor II H, polypeptide 2 (Gtf2h2), mRNA [NM_022011]	GGCACATACCATGTTATCTTAGATGAAACCCATTACAAGGAGTTGTTGGCACATCATGTG	23894	NM_022011	general transcription factor II H, polypeptide 2
A_51_P343757	16	-0.0110772	0.0110772	0.325368	0.0367773	0.82451	0.219348	0.0453866	0.140085	-0.303146	0.107326	-0.223756	-0.204022	-0.653143	-0.534917	-0.503516	-0.114597	Ptpn3	Mus musculus protein tyrosine phosphatase, non-receptor type 3 (Ptpn3), mRNA [NM_011207]	GAGGTTTTCCCTGTACCCTGCATTTTCGAGTAAGATATTTTATACCTGATCCCAACACAC	545622	NM_011207	protein tyrosine phosphatase, non-receptor type 3
A_51_P502253	16	-0.285043	0.827217	-0.094183	-0.0176997	-0.0767269	0.380423	0.156882	0.382108	-0.196272	3.98763	0.333003	0.0176992	-0.398314	0.111094	-0.129173	-0.180754	Olfr938	Mus musculus olfactory receptor 938 (Olfr938), mRNA [NM_146438]	AGGAGCCTGTCTTTTATTGACTGTTGTCAATCCACTGTCATTATTCCCAAAATGCTGTTG	258430	NM_146438	olfactory receptor 938
A_51_P327539	16	-0.34762	0.763031	-0.159196	-0.0823293	1.07903	0.316101	0.0913835	0.317053	-0.260146	3.06042	5.11305	-0.0479426	-0.461453	0.0479426	-0.193229	-0.244633	Olfr341	Mus musculus olfactory receptor 341 (Olfr341), mRNA [NM_146950]	CAATGAGATGGTCATCCTTCCTTTAGGTACACTAGTCATTACCCTGCCATTCATATGCAT	258952	NM_146950	olfactory receptor 341
A_30_P01019139	16	0.316524	0.579916	0.427485	0.32939	0.050446	-0.452084	0.197381	0.433281	-0.0531955	-0.285314	0.151166	-0.140393	-0.461595	-0.446952	-0.754508	-0.050446		lincRNA:chr17:85418489-85427364 forward strand	ATCTATCGTTTCCACCAGATGGCAGACTTGAGCACGTCTATTTGTAAACCCAGCTGAGAA
A_55_P2177248	16	-0.547197	0.560611	-0.363145	1.13764	1.1811	0.11347	-0.11347	5.05978	-0.462008	0.202888	4.91827	3.77991	-0.661917	-0.152464	-0.395344	-0.446437		coiled-coil domain containing 162 [Source:MGI Symbol;Acc:MGI:1923223] [ENSMUST00000160002]	CACAAGCTGGGAATTAAGTGTTTCAACACATGAGCTATGTAAGACATTTAACATTCAAAC		AK137750
A_66_P124226	16	-0.383143	0.167028	-0.757381	1.58891	1.3039	-0.280219	-0.508149	1.29641	0.230579	-0.167028	3.91256	3.40814	-1.05459	-0.545073	-0.788773	0.187957	9230102K24Rik	Mus musculus RIKEN cDNA 9230102K24 gene (9230102K24Rik), long non-coding RNA [NR_028438]	AACTATTATTTAGAGAGTGGTTCCTCCATGCCAGGCACTAGAGTAGGTGATTAGAGGACT	109335	NR_028438	RIKEN cDNA 9230102K24 gene
A_52_P445538	16	-0.0102782	0.149247	0.419212	0.410484	0.203891	1.50631	-0.366691	-0.202597	0.155195	0.447238	-0.182743	-0.421027	-0.261152	-0.685982	-0.405842	0.0102782	Agtpbp1	Mus musculus ATP/GTP binding protein 1 (Agtpbp1), transcript variant 2, mRNA [NM_001048008]	GCTTCTAACCATCTATGTAGATTGGCACCGGCATGATAATCGGCATAGAAACATGCTCAT	67269	NM_001048008	ATP/GTP binding protein 1
A_51_P179701	16	0.804033	2.74112	0.305342	-0.0507047	1.04392	1.46673	0.476325	1.76647	-0.777429	0.0507047	-1.17783	-2.35627	-2.69002	-2.13154	-1.46821	-2.07786	Hlx	Mus musculus H2.0-like homeobox (Hlx), mRNA [NM_008250]	CTTCAGCGGGACAGTTCTTCGCATCTCTAGATCCCATTAGCGAGGCGTCTGCCATCCTCA	15284	NM_008250	H2.0-like homeobox
A_55_P2197638	16	-0.62128	-1.05248	-0.724934	-0.642421	-0.214948	-0.178579	-0.45788	-0.414174	0.178579	0.187139	0.202218	0.629223	0.701598	0.185811	0.631678	0.434251	1110046J04Rik	Mus musculus RIKEN cDNA 1110046J04 gene (1110046J04Rik), long non-coding RNA [NR_040707]	TGCTTCATGACTGTGGACACAATGTGGACTAGCTACTTCATAGCCCTCATTAAACGGTGA	68808	NR_040707	RIKEN cDNA 1110046J04 gene
ERCC-00086_228	16	-0.398147	0.500326	0.656681	-0.296313	3.66629	0.073431	-0.0760136	0.0166965	1.40069	0.153994	0.0958204	-0.0166969	-0.699154	-0.111502	-0.489093	-0.419683			TTTAGGCGTTGATGTTGCAGTTGGAGGGATGGAGCAGAGAAAAATACACATGTTAGCAAG
A_55_P2054470	15	-0.535424	6.49586	-0.360814	-0.281137	2.34409	5.47124	-0.113626	0.113625	0.292171	0.205366	4.90077	5.42585	-0.651534	-0.141273	-0.388977	-0.439104	Gm11497	Mus musculus adult male testis cDNA, RIKEN full-length enriched library, clone:4930585A05 product:unclassifiable, full insert sequence. [AK133123]	ATCTCACATTCCAGTATGTCAGAGTGCTAGAGGGACCTGAAGCAACCACACTTCTCTTAT	100039114	AK133123	predicted gene 11497
A_55_P2004591	16	-0.693604	4.77147	1.00714	0.220708	2.05169	5.06272	-0.273237	-0.0460606	-0.614409	0.0460601	-0.0940447	2.52165	-0.809744	-0.299298	-0.547725	0.61167	LOC102639603	PREDICTED: Mus musculus uncharacterized LOC102639603 (LOC102639603), transcript variant X2, mRNA [XM_006519915]	TGCATAAATCATGAGGAGAAGTTTGCAGTCATCTCTAACCTTAAACACAGACAAGCCTAA	102639603	XM_006519915	uncharacterized LOC102639603
A_55_P2099448	16	-0.389366	-0.0486279	-0.39962	-0.243303	-1.58641	-0.459334	-1.28939	-1.13727	0.712674	0.609546	0.578135	0.600258	0.0486279	0.463237	0.387978	0.445683	Slc12a2	Mus musculus solute carrier family 12, member 2 (Slc12a2), mRNA [NM_009194]	CTGCTTTGTACAGAAGTTACTGCAATAAAGGAAGTGGAGTCATCACAAGTTTAATACTTA	20496	NM_009194	solute carrier family 12, member 2
A_66_P122883	16	-0.69596	1.68692	0.452182	-0.238721	3.20795	2.9235	-0.2781	4.58728	1.11488	0.0416985	-0.0984001	3.6515	-0.812061	-0.0416989	-0.551021	-0.600644	Pde8a	Mus musculus phosphodiesterase 8A (Pde8a), mRNA [NM_008803]	ATATCTTTAAGCAAATGGAGAGGAATGACTACCGGACACTACGCCAGAGCATTATTGACA	18584	NM_008803	phosphodiesterase 8A
A_30_P01026738	16	-0.758594	3.08319	-0.587608	-0.506723	3.02001	2.2249	-0.341837	3.62432	0.9062	0.161907	-0.161907	0.939211	-0.874622	-0.363476	-0.614029	0.269169		lincRNA:chr12:88216447-88224965 reverse strand	GGTTACAGAGTGGCAGAGACTGAACTAGATTCCCATTTGGAAACAGCCTTAGTAGACACT
A_52_P58471	16	0.51377	0.521035	0.524882	-0.186616	0.26832	0.317147	0.301311	0.639283	-1.07899	-0.333664	-0.54597	-0.585668	-0.0407209	-0.0874634	0.0407209	-0.165782	Tmem199	Mus musculus transmembrane protein 199 (Tmem199), mRNA [NM_199199]	TCAGACAGTGTTTCTGTAAAACTAAAAAGACTGATCTCAGTAACTTCTGAATCCAGTGCC	195040	NM_199199	transmembrane protein 199
A_55_P2171972	16	-0.323601	0.774668	-0.153815	-0.0723166	-0.112445	4.56222	0.499178	0.317777	-0.246977	3.59753	0.271672	1.71275	-0.439401	0.0723162	-0.17961	-0.228696		MAS-related GPR, member A14 [Source:MGI Symbol;Acc:MGI:3033168] [ENSMUST00000189782]	ATTACATTTTATTTTGCATCCATTGTCCTAACTGTTGTTAACAGCTGTGCCAACCCCATC
A_52_P414420	16	-0.125719	0.423003	0.396622	0.0439134	-0.0129571	0.0303369	0.134734	-0.171521	-0.170923	-0.0554309	-0.190847	0.0129571	0.197249	0.157626	-0.585026	-0.228404	Dcun1d1	Mus musculus DCN1, defective in cullin neddylation 1, domain containing 1 (S. cerevisiae) (Dcun1d1), transcript variant 3, mRNA [NM_033623]	CTCTTGAGTGACTATCATCTGCATATCTCTGTAAGTTCAAGTGTGTCGTTTCCAATCCCT	114893	NM_033623	DCN1, defective in cullin neddylation 1, domain containing 1 (S. cerevisiae)
A_55_P2158565	16	-0.429246	0.571116	0.372544	-0.275484	4.06236	2.59985	-0.112925	0.112925	0.936195	1.05394	4.90741	-0.252394	-0.641966	-0.129661	-0.382895	-0.431622	Gm31907	PREDICTED: Mus musculus predicted gene, 31907 (Gm31907), transcript variant X8, ncRNA [XR_877378]	GGATTACAGACATAGCCAAATCCAGGAACCGTACCATATACAACCACTCTAGCAAATGGC	102634286	XR_877378	predicted gene, 31907
A_65_P14330	16	-0.336083	-0.03513	-0.0138154	0.389209	0.0808625	0.726399	-0.208442	-0.0459518	0.531826	0.905646	1.08638	0.0226264	0.0138154	-0.0873842	-0.504755	-0.134537		Mus musculus adult male aorta and vein cDNA, RIKEN full-length enriched library, clone:A530098L17 product:unclassifiable, full insert sequence. [AK139039]	TAAAGCCCCTTCCTGCGAATGAATGTTAATGCTATATTACCCTTAGATCCCTACTTCAGT		AK139039
A_52_P592305	16	-0.40523	0.691925	-0.236855	-0.154254	1.07412	3.02479	0.00735855	0.23257	1.05957	5.82046	2.15883	-0.132078	-0.520236	-0.00735855	-0.261811	-0.310218	Kcnc1	Mus musculus potassium voltage gated channel, Shaw-related subfamily, member 1 (Kcnc1), transcript variant 2, mRNA [NM_008421]	TGTCTGGAGACTCACGAGCGCTTCAACCCCATCGTGAACAAGACCGAAATCGAGAACGTT	16502	NM_008421	potassium voltage gated channel, Shaw-related subfamily, member 1
A_51_P411223	16	0.323175	1.26855	0.767021	-0.143414	-0.16913	-0.570718	0.404692	-0.002002	-0.102429	0.275751	0.002002	0.455179	-0.0437057	0.00730109	-0.152385	-0.972645	Mospd1	Mus musculus motile sperm domain containing 1 (Mospd1), transcript variant 1, mRNA [NM_027409]	TTTTATTTTGCACTCACTTTGATAAGGGTCATGGGTCCTTCAAAGTTTTAGACCTAAATG	70380	NM_027409	motile sperm domain containing 1
A_55_P2731061	16	-0.335831	4.87551	-0.167636	-0.0844584	-0.120682	0.314607	0.075963	0.300289	1.91453	2.70887	0.257283	-0.0632443	-0.4504	0.0632439	-0.192483	-0.240376	Gm4793	PREDICTED: Mus musculus predicted gene 4793 (Gm4793), transcript variant X1, misc_RNA [XR_884892]	TTTCTACAGCGTCAGCAAGTGTCTGACAAAGAAAATGCTCACTGGACACTTGCTCACACA	215714	XR_884892	predicted gene 4793
A_66_P135577	16	-0.654042	1.08423	0.168772	-0.40951	0.68582	0.0497198	-1.41382	-0.499007	1.91959	1.98978	0.273253	-0.104754	-0.305708	-0.380767	0.699716	-0.0497193	BE691133	Mus musculus adult male testis cDNA, RIKEN full-length enriched library, clone:4930505F18 product:unclassifiable, full insert sequence. [AK132899]	CCTATTCTTACAAATGAAGACTCTGGGGTCCAAAGAAGTTTAGCTATCATCTACACTATT	100040558	AK132899	expressed sequence BE691133
A_51_P262421	16	-0.0505219	-0.586168	-0.532951	-0.0831413	-0.560206	-0.00646496	-0.769955	-1.03231	0.00646496	0.222883	0.119735	0.16011	0.115919	0.0653591	0.285261	0.44254	Kdelc1	Mus musculus KDEL (Lys-Asp-Glu-Leu) containing 1 (Kdelc1), mRNA [NM_023645]	TAGGAGAAAGGCCAAAGATGAACTCTGAGAAGCAAAATATCTTCTGTTCAAATCATGGTG	72050	NM_023645	KDEL (Lys-Asp-Glu-Leu) containing 1
A_55_P2781208	16	-0.406208	0.690726	-0.238019	-0.153963	3.18216	1.47586	0.00517511	3.72995	0.503319	0.32556	0.186711	-0.134041	-0.519824	-0.00517464	-0.262562	-0.309886	Lin28b	PREDICTED: Mus musculus lin-28 homolog B (C. elegans) (Lin28b), transcript variant X8, mRNA [XM_011243187]	AATATACATTTTACTAGGCACAGAGGATGGCAGGTCCCTCGAAGTTCTGACTTGGTGGAT	380669	XM_011243187	lin-28 homolog B (C. elegans)
A_55_P2716716	16	-0.349659	4.43865	0.54965	0.111259	0.359996	-0.0600729	-0.574114	3.25635	0.386817	-0.253936	-0.392519	-0.713234	0.0600729	-0.58375	-0.841671	0.107925	Fam126a	family with sequence similarity 126, member A [Source:MGI Symbol;Acc:MGI:2149839] [ENSMUST00000147179]	GGTTTTAGAAGAGGATAGTTGAACTTGCTCCTTACTCTACTTACTTAGTCTGTTTGAAAT	84652	AK076887	family with sequence similarity 126, member A
A_55_P2725727	16	-0.12192	4.94744	-0.0942392	-0.00951195	-0.0437069	2.47855	2.40339	0.370534	-0.188558	0.468842	0.33027	0.00951195	-0.37576	0.139637	-0.118821	-0.165682			CTTTTTGTTTCTGATTTGTTTTGCTTTTTGAGACAGATTCTCACATAGCACTGCTTGGCC
A_52_P102432	16	-0.337694	0.759507	-0.168998	1.61307	-0.117758	5.4355	0.0738807	0.295216	-0.263484	0.393971	1.15459	-0.0655103	-0.450334	0.0655103	-0.193516	-0.240104	Dsg1c	desmoglein 1 gamma [Source:MGI Symbol;Acc:MGI:2664358] [ENSMUST00000054128]	CTGTCATCTACATTCTCACCTCAGCAACTGTAAGCCTATGAGGTGGTCCTCATGAACTAT	211924	AK034104	desmoglein 1 gamma
A_55_P2716261	16	-0.338234	0.759181	-0.169272	2.80701	-0.117449	3.52436	0.0734258	0.294031	-0.264029	0.393339	4.07494	-0.0656533	-0.450406	0.0656533	-0.194012	-0.240263	Dlgap1	discs, large (Drosophila) homolog-associated protein 1 [Source:MGI Symbol;Acc:MGI:1346065] [ENSMUST00000156946]	ACATTGTGACATGCTGTCATCTACAAAGTCTGTGCTTGAGAAATGTGTCATTGAGTCACC	224997	AK036307	discs, large (Drosophila) homolog-associated protein 1
A_30_P01024113	16	-0.00851631	0.0576782	-0.19013	-0.795404	0.204087	1.23651	0.216693	-0.0344653	-0.529827	-0.502285	0.307888	-0.656462	0.00851631	-0.0734663	0.356992	0.11744		lincRNA:chr8:35143801-35144482 forward strand	TTTCTCGACTTTTCTATTATTCATGATCACAGCACAACTCTGTGTGTGTGTGTGATTAGT
A_65_P13058	16	-0.962234	1.57155	-0.288394	0.0398254	0.21069	1.24047	-0.719618	-0.553691	1.1713	0.670049	-0.100831	8.82149e-05	-8.82149e-05	0.138831	-1.37731	-0.00940084	B930053N05Rik	Mus musculus RIKEN cDNA B930053N05 gene, mRNA (cDNA clone IMAGE:30012489), partial cds. [BC050212]	TGTAAGAAATGGCCAAATGAACGTTGTAGGTCCTTTGTATTCAGCATTATTTCTATGACC	105425	BC050212	RIKEN cDNA B930053N05 gene
A_55_P2168587	16	0.412681	0.638487	0.154443	-0.196039	0.404569	-0.0527706	0.204924	0.326651	-0.651261	-0.134991	-0.338342	-0.346568	0.00901985	-0.0966988	0.114923	-0.00901985	Cdk9	Mus musculus cyclin-dependent kinase 9 (CDC2-related kinase) (Cdk9), mRNA [NM_130860]	AAACGTAGACAAGTATGAGCTGTTTGAAAAGCTGGAACTTGTGAAGGGCCAGAAGCGGAA	107951	NM_130860	cyclin-dependent kinase 9 (CDC2-related kinase)
A_52_P419939	16	-0.162953	0.436607	0.196276	0.839947	0.107191	-0.207038	-0.107191	0.200796	0.574876	0.365812	0.397037	-0.345051	-0.894739	-0.345042	-0.562245	-0.204461	Prpf6	PRP6 pre-mRNA splicing factor 6 homolog (yeast) [Source:MGI Symbol;Acc:MGI:1922946] [ENSMUST00000139955]	GGAAACATTTTGCATAGAGTTGCTGCCTCTTTGAAATTATGTTCTCAAAGTAGTTTCCCA	68879	BC025030	PRP6 pre-mRNA splicing factor 6 homolog (yeast)
A_51_P412595	16	0.0526805	-0.137949	-0.0526805	-0.490511	-0.362861	-0.53347	-0.554964	-0.297193	0.226009	0.154809	0.169783	0.426916	0.0892739	-0.12668	0.274212	0.174781	Eef1b2	Mus musculus eukaryotic translation elongation factor 1 beta 2 (Eef1b2), mRNA [NM_018796]	AGGAAGCAGAGAAGCTACGAGAAGAACGCCTTGCACAGTATGAGTCCAAGAAAGCTAAAA	55949	NM_018796	eukaryotic translation elongation factor 1 beta 2
A_55_P2013893	16	-0.33658	4.47363	-0.165666	-0.0787821	-0.11082	0.651946	1.17788	2.55832	-0.262393	0.395309	2.91234	-0.0625296	-0.446942	0.0714197	0.06253	-0.235724	Cntn4	Mus musculus contactin 4 (Cntn4), transcript variant 3, mRNA [NM_001109751]	GGCACAGTTTGTCCTGTCTTTTCCTTGTGTTGCCACCACATGACTAATAAATGTCTAACC	269784	NM_001109751	contactin 4
A_55_P1990668	16	0.337648	4.48488	0.00936484	0.717516	1.26943	0.214461	-0.818467	2.54235	-0.300495	-0.400532	2.26657	-2.15059	-0.71356	-1.28094	-0.00936484	-0.317288	Gm5820	Mus musculus predicted gene 5820 (Gm5820), mRNA [NM_001033789]	TGACTTCCCTCAGAGATGGAGGATGACCAGAGAGTTTTAAAATGAAATAAACCCTTTCCT	545253	NM_001033789	predicted gene 5820
A_30_P01025682	16	-0.0194211	0.0676961	0.0091033	-0.192723	-0.429045	-0.334568	-0.627487	-0.193512	0.314518	-0.0091033	0.199584	0.317567	0.0639834	-0.103383	0.0603948	0.252902		lincRNA:chr11:22681800-22707775 forward strand	CTGCACGGACTGCAGCAGACCCTTGGACGGCATAGCTACAAGTATGAACAAGAGCTCCTT
A_55_P2214348	16	-0.412162	0.687206	-0.240225	-0.152209	3.24468	4.85612	0.00210524	2.35826	1.53815	4.69672	0.183693	-0.137209	-0.521603	-0.00210524	-0.265619	-0.309702	4930469K13Rik	Mus musculus 16 days neonate thymus cDNA, RIKEN full-length enriched library, clone:A130005E13 product:unclassifiable, full insert sequence. [AK037310]	TATAGGTCAGCACATGACAGAGGCTTCATGGGAGCAAGAGATGTGATTGGTATTGAGTCA	76874	AK037310	RIKEN cDNA 4930469K13 gene
A_52_P104606	16	0.273726	0.594187	-0.333079	-0.244695	3.13519	3.57165	-0.0907655	4.56277	0.528358	2.68528	0.0907659	-0.23005	-0.614532	-0.0947266	-0.358636	-0.164957	Tmem52b	Mus musculus transmembrane protein 52B (Tmem52b), mRNA [NM_001081186]	GGAGAGGAGATTGATCTATTGCCGAGAAAAAATTCTCTTTAGGAATCCTTCACCACCAAG	330428	NM_001081186	transmembrane protein 52B
A_52_P639362	16	-0.268503	0.831289	-0.0958591	-0.00711155	-0.0382752	3.64263	0.146458	4.48983	-0.193992	0.464216	0.327947	0.00711155	-0.377425	0.142769	-0.121535	-0.164995	4930570G19Rik	Mus musculus RIKEN cDNA 4930570G19 gene (4930570G19Rik), transcript variant 1, long non-coding RNA [NR_040398]	AAAGTTTAATGTAGATCATAAGTAGATATGTGGTATATTTCTTACTTATTTTCAGTAATA	329782	NR_040398	RIKEN cDNA 4930570G19 gene
A_55_P2738817	16	-0.329386	-0.331964	-0.48129	-0.0837955	-0.00808907	0.195608	0.246296	0.193109	-0.230172	-0.0449324	0.128603	0.0933599	0.207009	0.00808907	0.410048	-0.298589	Otud5	Mus musculus OTU domain containing 5 (Otud5), transcript variant 1, mRNA [NM_001290536]	CCATTGGCACTCTCCCTTCTGTCTACGACTATTCCGAAGAACTGTACTATAAATAAACTT	54644	NM_001290536	OTU domain containing 5
A_55_P2113853	16	-0.506404	0.593839	-0.273634	-0.243631	2.88869	0.150265	-0.0906463	4.20771	0.409554	4.65381	0.0906463	5.66486	-0.614895	-0.0939846	-0.359035	-0.401902		predicted gene 10067 [Source:MGI Symbol;Acc:MGI:3708768] [ENSMUST00000179462]	GCTATAAAAGGGCTAAGAAAGAAGTTGTTGGAACACTACCCAGTGTGTTTTGTGTGTGTG
A_55_P2167240	16	-0.414599	0.68591	-0.240956	2.78324	-0.181907	0.242464	0.0015769	4.64803	-0.339822	3.20402	0.182767	4.62891	-0.522858	-0.0015769	-0.266955	-0.309595	Atp1b4	Mus musculus ATPase, (Na+)/K+ transporting, beta 4 polypeptide (Atp1b4), transcript variant 1, mRNA [NM_133690]	ACATGGCTTCATGGTTTTGTTCTTGCTATAGTTTATGTATGCGTTTTCACTTTTGACTCC	67821	NM_133690	ATPase, (Na+)/K+ transporting, beta 4 polypeptide
A_52_P963982	16	-0.345193	0.755649	-0.171375	5.03902	-0.111744	0.31223	0.0713472	3.69903	-0.270452	0.388101	0.252452	-0.0683475	-0.453208	0.0683475	-0.197287	-0.23974	Scn9a	PREDICTED: Mus musculus sodium channel, voltage-gated, type IX, alpha (Scn9a), transcript variant X6, mRNA [XM_006499037]	CCAGTGAAAAACGTATTTGAAATGTTTCATTTAATCCCATAAGTGATACCTCTCATGGAC	20274	XM_006499037	sodium channel, voltage-gated, type IX, alpha
A_66_P125880	16	0.243758	0.21508	0.339479	-0.2904	-0.0445204	-0.311665	-0.0995893	-0.00309753	0.00857258	-0.0557022	-0.00476646	0.144848	0.00309753	-0.247344	0.102942	0.156672		predicted gene 11270 [Source:MGI Symbol;Acc:MGI:3649599] [ENSMUST00000117685]	AAACTCCAGCTAAGGCCCAGGCTTCAGCTTCACCCCAGGCTCCCAAAGGTGCCGAGGTCC
A_55_P2155197	16	0.323712	-0.0823455	0.057548	-0.451074	0.676318	-0.267315	-0.057548	0.0742135	-0.123876	1.30967	-0.502383	-0.764894	0.24633	-0.299757	0.194066	0.697526	Tnfrsf22	Mus musculus tumor necrosis factor receptor superfamily, member 22 (Tnfrsf22), mRNA [NM_023680]	ACCGGAAATGCCAGTGCCGAACAGGTCTTTACTACTATGACCCAAAATTTCCAGAATCGT	79202	NM_023680	tumor necrosis factor receptor superfamily, member 22
A_66_P121936	16	-0.271732	0.829541	-0.0971527	-0.00573206	-0.0360484	0.38664	0.145835	0.355757	-0.197	2.27857	0.32657	0.00573158	-0.379487	0.143113	-0.12365	-0.164877	Gm16041	PREDICTED: Mus musculus predicted gene 16041 (Gm16041), ncRNA [XR_398542]	CTAAGGTTTGCTACAACTTGTTTACTTTATCCCAGCAATGGTTTTGACCCTGTGGTCAAA	102631647	XR_398542	predicted gene 16041
A_55_P2520428	16	-0.130245	0.335733	-0.590928	-0.00644779	1.2679	1.90759	-0.347836	-0.138496	0.832338	-0.0320311	0.423997	3.36531	0.00644779	-0.350509	-0.615258	0.808217	Fam169b	Mus musculus family with sequence similarity 169, member B (Fam169b), mRNA [NM_001013811]	CCCCTTTCCTCTACCCATTTATCTGTATATATATGTGTGTGTATGTACACACACACACAC	434197	NM_001013811	family with sequence similarity 169, member B
ERCC-00171_229	16	-0.415822	0.671694	-0.245872	-0.165133	1.439	0.246669	-0.0395622	0.202242	-0.298285	0.31751	0.149007	0.133049	-0.530256	0.0395617	-0.285297	-0.34583		Unknown
A_66_P140350	16	-0.363907	-0.180024	-0.499158	-0.393795	1.02103	2.81983	-0.844936	2.31725	0.750395	-0.00626183	0.127842	0.00626183	-0.432304	0.361749	-0.566551	0.771297	Gm34868	PREDICTED: Mus musculus predicted gene, 34868 (Gm34868), ncRNA [XR_381698]	CCTAGACCTCGAAGCATTAAAGTTCCTGGGGAGGATCTGGTAGAATCTTAGGCACATTTC	102638265	XR_381698	predicted gene, 34868
A_55_P2722105	16	-1.91809	-0.512673	-1.5187	-0.124915	0.124915	0.750482	-1.56842	1.33353	0.831616	0.747046	3.60231	-0.405328	-1.07956	2.05035	-1.83897	0.562232	Actr3	ARP3 actin-related protein 3 [Source:MGI Symbol;Acc:MGI:1921367] [ENSMUST00000188362]	GACCTAAGACATATTTCACCAGTTGATTTAAGAATGATCTGTCAAGCCAAAGGAAAACAG	74117	AK035443	ARP3 actin-related protein 3
A_55_P2100485	16	-0.273458	0.828595	-0.0980825	-0.00468922	-0.0344067	0.386218	0.145713	0.352855	-0.198666	0.460531	3.64721	0.00468922	-0.380963	0.143093	-0.125143	-0.164653	Epha8	Mus musculus Eph receptor A8 (Epha8), mRNA [NM_007939]	TGTGGTTCCCATCCTGAGTCTGGAATCACTTGTGATGAGAATAAATACTGTCTCATCTTC	13842	NM_007939	Eph receptor A8
A_52_P532370	16	1.30321	1.85095	2.15372	0.608761	0.290912	-0.0536461	1.61231	0.866947	0.0219402	-0.467583	-0.254814	-0.442893	-0.323325	-0.269602	-0.0435572	-0.0219402		predicted gene 8254 [Source:MGI Symbol;Acc:MGI:3647610] [ENSMUST00000182326]	TGCCTTTTGCTCGGCAAAGTGAAGATTGTTGCTATCAACAACCCCTTCATTGACCTCAAC
A_66_P106848	16	0.809103	0.720462	0.514312	0.397968	1.69495	0.992073	-0.493158	0.328085	-1.11776	-0.771064	-0.270797	-0.419345	-0.149708	-1.08808	-1.35682	0.149708	B230322F03Rik	Mus musculus adult male corpora quadrigemina cDNA, RIKEN full-length enriched library, clone:B230322F03 product:hypothetical protein, full insert sequence. [AK045908]	ACTGATCACATATTTTTAGGGTTTCGGATGAGTTAGGCTGTATTCTTGGGGCTATAGAGA	100306959	AK045908	RIKEN cDNA B230322F03 gene
A_65_P11800	16	-0.27415	0.828052	-0.0988188	-0.00396442	-0.0333128	3.3165	0.145653	3.02885	-0.199565	0.459819	0.324766	0.00396395	-0.381863	0.14299	-0.125996	-0.164411	Gm28729	PREDICTED: Mus musculus predicted gene 28729 (Gm28729), transcript variant X6, mRNA [XM_006511609]	CAGTTTCAGCTTTCCAAATAAAGCATTACTGTTTATATCATAGCCACACTCGTTACCAGT	102635744	XM_006511609	predicted gene 28729
ERCC-00054_84	16	-0.459496	0.560993	0.240681	-0.164437	2.34811	0.124117	-0.156878	0.0741115	0.272056	0.183048	0.0991583	-0.0741115	-0.608375	-0.0966487	-0.400908	-0.399346			TTGCCAATCACAAACCAAATCAGTTGAGTGGAGGGCAACAACAGAGAGTTGCTATAGCGA
ERCC-00014_76	16	-0.229638	0.541556	0.807748	-0.126701	4.20201	0.16433	-0.116574	0.0711865	1.93716	0.177351	0.0392232	-0.199556	-0.668054	-0.0392232	-0.448448	-0.319503			AGAGAAAAGCTTTACGGTAAAGAAGCGGGCGTGGAGTATGCCGAAGTTTCTTTTCCAAAC
A_51_P445487	16	1.00869	-0.0827608	0.233292	0.169118	0.000255585	0.547494	-0.377679	-0.144265	0.127882	-0.000255585	0.567288	0.618078	-1.42193	-1.62207	-0.717313	-1.47461	Mturn	Mus musculus maturin, neural progenitor differentiation regulator homolog (Xenopus) (Mturn), transcript variant 1, mRNA [NM_001289740]	CGGTCCTCCGGACAGAGTTCGGTGCTCCTGGGGTAGCCCTTTTGCATTAGCACTTCAAAA	68235	NM_001289740	maturin, neural progenitor differentiation regulator homolog (Xenopus)
A_55_P2737762	16	-0.420063	-0.012517	0.086463	-0.171519	1.58615	2.78717	-1.02035	0.862541	0.99303	0.574697	0.012517	1.17996	-0.905419	-0.89681	-0.444019	-0.283315	Oxa1l	oxidase assembly 1-like [Source:MGI Symbol;Acc:MGI:1916339] [ENSMUST00000198107]	TTTTGGCAGTTATGGGCATACAGAAAGACAGACAGGCAAAACACCTATACACATTAAATG	69089	AK163101	oxidase assembly 1-like
A_52_P539540	16	0.44726	0.739871	0.644071	-0.253843	0.324512	-0.0915546	0.465363	0.519068	-0.317003	-0.318373	-0.109576	-0.28536	0.0249929	-0.0249929	0.168142	-0.0641298	Setd3	Mus musculus SET domain containing 3 (Setd3), mRNA [NM_028262]	TGAAAGCTTAAGCCCAGAAGAAAGTGAAAACGTGACTGGAGAAGAGTCTTCAGGCAGCAT	52690	NM_028262	SET domain containing 3
A_30_P01025227	16	-0.594708	-0.105177	-0.950479	-0.240316	-0.317121	-0.0248675	-0.310441	-0.251714	0.781771	0.53289	0.661994	0.719483	0.773004	0.840511	0.0248675	0.885576		lincRNA:chr2:104597982-104600748 reverse strand	AAATGGTGTGGAGCTGTGCAATTCTGTGACTGCTTTTTGTGTCGAGTTACATTGTGATGG
A_55_P2132467	16	-0.0107169	-0.201889	-0.0391402	-0.301208	-0.154439	0.342072	-0.0628104	-0.0113873	0.0504813	0.0107169	0.0569463	-0.0961213	0.342842	0.371213	0.369245	0.600016	Nfx1	Mus musculus nuclear transcription factor, X-box binding 1 (Nfx1), transcript variant 2, mRNA [NM_001290448]	ATCATTCTTGTCATAGCGAGGAGAAGTGTCCCCCTTGTACTTTCCTAACTCAGAAGTGGT	74164	NM_001290448	nuclear transcription factor, X-box binding 1
ETG05_66023	16	-0.27849	0.673265	-0.169387	-0.239984	0.556356	0.16911	0.0589404	0.148143	-0.0589399	0.240752	0.0938039	-0.152442	-0.591613	0.222274	-0.392473	-0.440827		Unknown
A_52_P1116825	16	-0.0822163	0.239471	0.259507	-0.0743218	-0.015214	0.015214	0.139938	-0.129807	-0.173141	0.477801	-0.104589	0.261589	0.203435	0.136889	-0.627794	-0.366181	Gtf3c3	general transcription factor IIIC, polypeptide 3 [Source:MGI Symbol;Acc:MGI:2138383] [ENSMUST00000041638]	ACTGCTATAATGTATGATTGATTCTAAGACTGATCCAGTTGTAAAGGAAAACCATGTGAG	98488	AK145040	general transcription factor IIIC, polypeptide 3
A_30_P01018186	16	-0.209768	0.639812	0.00606108	0.208309	-0.50706	0.146372	-0.123343	-0.00606108	-0.104791	0.031734	-0.0234895	0.0811315	0.0185704	0.209416	-0.411919	-0.261935		lincRNA:chr11:3538125-3554450 forward strand	TTCAAAATGATTCCAAATATCTGATTTTGTGTCCCAGCCAGAGTCCAACAAAGTTTTTTC
A_55_P2085412	16	-1.44529	-0.740759	-1.41757	0.99308	-0.612546	-0.755902	-3.34699	-2.55255	1.89867	1.02069	1.05706	0.871802	0.0933414	0.184862	-0.0933414	1.04883	Ankle1	Mus musculus ankyrin repeat and LEM domain containing 1 (Ankle1), mRNA [NM_172756]	GAAACCATGTCCCCCAAAACAAACCAAAAAACAACAACAAAGCCAAGATGGTACTCTGGA	234396	NM_172756	ankyrin repeat and LEM domain containing 1
A_55_P2550694	16	-0.385486	0.715271	-0.21439	-0.112775	1.27816	3.30279	0.0341091	0.234638	-0.030519	4.96914	0.209444	-0.111597	-0.497027	0.0305195	-0.241182	-0.274207	Gm35006	PREDICTED: Mus musculus predicted gene, 35006 (Gm35006), ncRNA [XR_406042]	ATGTCACACAACCTGGCCACTTTAAAGATTGCTGGCTATGTGTACCCCCTGGAATTAACT	102638440	XR_406042	predicted gene, 35006
A_55_P2733767	16	-0.561321	0.0186429	0.493796	0.166541	-0.357854	0.0786109	0.515832	-0.0668445	0.053124	0.461304	-0.176675	0.131856	-0.43825	-0.0186429	-1.35391	-0.438736	Rlf	Mus musculus rearranged L-myc fusion sequence (Rlf), mRNA [NM_001081013]	TTGATGGAACTAAATTCACCTGTGGTTTTGACGGCTGTGGCTCCACCTACAAAAACGCAA	109263	NM_001081013	rearranged L-myc fusion sequence
ERCC-00013_180	16	-0.32026	0.813265	-0.190323	-0.0853071	0.38968	0.388624	0.0582871	0.295313	-0.26782	0.406274	0.237262	-0.0582867	-0.461846	0.100304	-0.204041	-0.237391			GCTTAAACCTGGCATGGTTCTCGCTATTGAACCTATGGTGAACGCTGGCAGCCGCTACGT
A_55_P1969530	16	-0.257318	-0.12526	-0.432006	-0.352008	-0.136041	0.562031	-0.316697	-0.860996	0.238819	0.0764265	1.08555	0.107517	0.159523	0.266553	-0.0764265	0.364249	Zfp146	Mus musculus zinc finger protein 146 (Zfp146), mRNA [NM_011980]	AAACCTGCACACCACAAACTATAACCGATAGTAAAAGTCAGATATATGGGGGGTATTGAA	26465	NM_011980	zinc finger protein 146
A_55_P1952394	16	0.907212	2.10745	-0.863166	-0.759127	0.878148	3.41307	0.485718	3.30285	0.439179	1.22399	-0.439178	-0.760364	-1.14521	-0.617068	-0.889369	-0.920613	Cphx1	Mus musculus cytoplasmic polyadenylated homeobox 1 (Cphx1), mRNA [NM_175342]	CCCTCCTAACTCCCTTGAGGGTTTTTTGTTTTATTTTATCTTAGGATGCTGCTTAGATTA	105594	NM_175342	cytoplasmic polyadenylated homeobox 1
A_55_P2728347	16	1.19191	1.18178	1.31919	-0.231497	1.1426	0.231497	0.960659	1.74422	-0.627116	-0.783855	0.893875	-1.61254	-2.51929	-2.39616	-1.9182	-3.06469	Wnk4	Mus musculus WNK lysine deficient protein kinase 4 (Wnk4), mRNA [NM_175638]	ACTTGTCGGAAGTGGAGGCACTACAGACACTACAGAAGAAGGAAATCGAGGACTTATACA	69847	NM_175638	WNK lysine deficient protein kinase 4
A_51_P372112	16	-0.443588	-0.710766	-0.834993	0.465833	-1.40433	-0.33975	-1.10697	-1.14027	1.00336	0.687863	1.56886	0.785162	0.0145106	1.1276	0.59442	-0.0145106	Gpc6	Mus musculus glypican 6 (Gpc6), transcript variant 1, mRNA [NM_001079844]	ATCTTCAGTGGTAACAATCTCTTCTTTCTCCAGACGGACATGAACCAGATGTCTCAGCTC	23888	NM_001079844	glypican 6
A_52_P178963	16	-0.516238	0.581535	-0.185895	-0.245082	3.3215	4.01282	-0.0995622	0.0995617	0.225093	0.211232	2.86849	4.1556	-0.632536	-0.104101	-0.376867	-0.406239	Obox5	Mus musculus oocyte specific homeobox 5 (Obox5), mRNA [NM_145709]	TGGCAGTATCAGTTGGTGTTACAAAGATGGAGATCAAGATATGGTTCAAGAACAACCGAG	252829	NM_145709	oocyte specific homeobox 5
A_51_P447976	16	-0.91209	0.185384	-0.748077	2.41947	1.02882	1.55575	-0.495791	-0.296883	1.5042	-0.185384	1.09615	2.50618	0.263397	-0.500342	-0.77332	-0.802321	Fam46c	Mus musculus family with sequence similarity 46, member C (Fam46c), mRNA [NM_001142952]	GAGAATTTCATTCATCAATAAACCAAAGCCAATAGCTGGAGACTTGAGATCTGGTTGGAA	74645	NM_001142952	family with sequence similarity 46, member C
A_55_P2736690	16	-0.652839	-0.507596	-0.450763	-0.0603471	0.403687	0.0603471	-0.229023	-1.65427	0.0819039	2.83801	0.662814	1.03644	0.0895438	-0.144894	-1.12105	0.0683422	Dennd4c	Mus musculus DENN/MADD domain containing 4C (Dennd4c), mRNA [NM_184088]	CGGGACTAGATCCGTTGTCTCTTTTAGCCACTGAATGTGTAGAAAAAACGTCTGATTCTG	329877	NM_184088	DENN/MADD domain containing 4C
A_52_P794440	16	-0.267647	0.828817	-0.105705	0.00261736	-0.021894	0.387454	0.147596	0.346294	-0.199512	2.36585	0.318603	-0.00261736	-0.386088	0.142689	-0.13047	-0.158585	1700049E15Rik	Mus musculus RIKEN cDNA 1700049E15 gene (1700049E15Rik), long non-coding RNA [NR_033636]	CGTCATCTTGACGAAGTCTGACTATCAGTGTATCTCCTTTATCAGTTTCCAAGGATCTTG	100039727	NR_033636	RIKEN cDNA 1700049E15 gene
A_52_P313098	16	-1.11434	4.86599	0.581613	-0.844483	3.66381	0.366378	0.258543	-0.500977	1.70197	-0.296491	0.434302	-0.850289	-1.23353	0.638985	-0.258543	-0.461967	Gip	Mus musculus gastric inhibitory polypeptide (Gip), mRNA [NM_008119]	GGCTGGGAGAAAAAGAAGAGGTTGAGTTCCGATCCCATGCTAAATTTGCTGGCCCTCGAC	14607	NM_008119	gastric inhibitory polypeptide
A_51_P347452	16	0.406083	-0.17222	0.0840325	0.313067	0.0282779	-0.0763469	-0.0213408	-0.119152	-0.179088	0.404361	0.0213408	0.182963	-0.257527	-0.102526	0.119504	-0.757823	Htatsf1	Mus musculus HIV TAT specific factor 1 (Htatsf1), transcript variant 1, mRNA [NM_028242]	GAGTCGGAAGATGATGATTCAGAGGAGGAATCTGAGGAAGACAGCTCAGAAAAGCAATCT	72459	NM_028242	HIV TAT specific factor 1
A_66_P108877	16	0.206112	-0.734634	0.146288	0.27535	0.0610604	0.531349	0.337308	0.495255	-0.245388	0.0519614	-0.234765	-0.489252	-0.479088	-0.0519614	-0.0907731	-0.421375	Lgalsl	Mus musculus lectin, galactoside binding-like (Lgalsl), mRNA [NM_173752]	CCCTTACTTTCCATTCATCCCAGACCAGCCGTTCAGGGTGGAGATTCTTTGCGAGCACCC	216551	NM_173752	lectin, galactoside binding-like
A_51_P187507	16	1.44262	1.03433	0.906137	0.735412	1.05329	0.41356	1.37988	1.24049	-1.19835	-0.815196	-0.70254	-0.41356	-1.29947	-1.48639	-0.847453	-2.2879	Acad10	Mus musculus acyl-Coenzyme A dehydrogenase family, member 10 (Acad10), mRNA [NM_028037]	CTGATGAAGTACACCAGCTGACAGTGGCTAAGATGGAACTGAAGAATCAGTCCAGGATGC	71985	NM_028037	acyl-Coenzyme A dehydrogenase family, member 10
A_55_P2106593	16	-0.061883	-0.0976562	-0.00130939	-0.208558	0.00130939	0.049655	0.255847	0.374336	-0.485455	-0.347068	-0.293814	-0.374673	0.180051	0.271209	0.257648	0.176476			ACTTTAAATTACTGTTCCTTTTTTGGTTTCCTTATCCAGCCGCTCCCCTATAAGACCTCA
A_30_P01031737	16	-0.415378	0.262658	0.058372	-0.0862865	-0.058372	0.13034	0.0853767	-0.387111	-0.0648622	0.843703	-0.490289	-0.312146	0.515043	0.361171	-0.297999	0.747771		lincRNA:chr3:51138643-51146693 forward strand	GTGACTGTAAATAGTGCCCAGTCACATTCTGCTTTAAAAGGAAAATACAGATGAGATAAA
A_51_P392593	16	-0.368787	2.02083	1.01325	-0.101619	-0.124662	0.282349	0.893392	0.240955	-0.304227	1.27606	0.210064	-0.111108	-0.492911	0.101619	-0.237422	-0.262116	Dmxl1	Dmx-like 1 [Source:MGI Symbol;Acc:MGI:2443926] [ENSMUST00000181907]	GAAGTGCAGTTAATCCCTTAGGTATTTCTCAAGTTGTAATATCTCTGTGTCTGTTACTGT	240283	AK049893	Dmx-like 1
A_55_P2055379	16	-0.0546215	0.320318	0.781817	-0.696018	2.09431	1.19739	0.223582	0.0546215	-0.214757	1.95833	-0.727942	0.0765088	-1.30977	-0.832366	-0.644102	-0.984286	Park2	Mus musculus Parkinson disease (autosomal recessive, juvenile) 2, parkin (Park2), mRNA [NM_016694]	TCTGTGGGGCTGGCGGTCATTCTGGACACAGACAGTAAGAGGGATTCAGAAGCAGCCAGA	50873	NM_016694	Parkinson disease (autosomal recessive, juvenile) 2, parkin
A_55_P1954758	16	-0.467386	-0.201782	-0.580222	-0.0882497	-0.595406	0.0882497	-0.52794	-0.174266	0.603392	0.967858	0.984608	0.351094	0.263031	0.53719	1.15463	-0.392986	Prickle1	Mus musculus prickle homolog 1 (Drosophila) (Prickle1), mRNA [NM_001033217]	TAAAGGTCCCGGTGTCACCCTGGGCTTTTCAGGGAGGTGTTTAATAAAGGCTTAATAAAC	106042	NM_001033217	prickle homolog 1 (Drosophila)
A_52_P21659	16	0.0930824	0.190094	0.329205	-1.08688	0.0668898	-0.614682	0.213355	0.306816	-0.333869	-0.639942	-0.547021	-0.273258	0.0292816	-0.178825	0.0740004	-0.0292816	Pck2	Mus musculus phosphoenolpyruvate carboxykinase 2 (mitochondrial) (Pck2), mRNA [NM_028994]	ATCCCCAAGGACTTCTGGGAGCAGGAGGTTCGTGATATTCGGGGCTACCTGACAGAGCAA	74551	NM_028994	phosphoenolpyruvate carboxykinase 2 (mitochondrial)
A_55_P1975210	16	0.00129414	0.140516	-0.314328	-0.363687	-0.277948	-0.198996	-0.101089	-0.00129414	0.0816288	0.0207272	0.299655	0.0848169	-0.20474	0.0250483	0.0845489	-0.208429	Fubp3	Mus musculus far upstream element (FUSE) binding protein 3 (Fubp3), transcript variant 1, mRNA [NM_001033389]	TTTAGTTACAGTTTGGGGTGGGTTTGTTGTTGTTGTTGTTGTTGTTGTTGTTGGGTTTTT	320267	NM_001033389	far upstream element (FUSE) binding protein 3
A_55_P2741959	16	-0.332614	4.4236	-0.184665	-0.0684652	1.53179	4.32599	0.0750146	1.49828	-0.270909	0.383704	6.18386	-0.0804729	-0.4612	0.0684652	-0.205713	-0.22824	Ikzf1	Mus musculus IKAROS family zinc finger 1 (Ikzf1), transcript variant 6, mRNA [NM_001301868]	AAACAGCGAAGCTCTTTAGAGGAGCATAAAGAGCGATGCCACAACTACTTGGAAAGCATG	22778	NM_001301868	IKAROS family zinc finger 1
A_30_P01029412	16	-0.331895	0.75732	-0.185191	-0.0683522	-0.0900211	1.68492	0.0750413	4.43915	-0.270761	0.383594	0.23965	2.75369	-0.461373	0.0683522	-0.205898	-0.227949		lincRNA:chr15:92667158-93020682 reverse strand	GTCAAGGTCTTCCATCTGGAACCTACTCACATCCTCTTTGTGTTCCTTGTATTATTATTT
A_55_P2735360	16	0.176547	0.79913	0.823232	0.55599	-0.061029	0.407943	0.497906	0.511804	0.061029	-0.137724	-0.427588	-0.291482	-0.484723	-0.44427	-0.666254	-0.291257	Cpd	Mus musculus 0 day neonate kidney cDNA, RIKEN full-length enriched library, clone:D630049G17 product:carboxypeptidase D, full insert sequence. [AK142583]	TAAAACACTTTGTTTGCTGGACATGGTAGGCACTCACTCCTTTAATCCCAGCACTCCAAA	12874	AK142583	carboxypeptidase D
A_30_P01023912	16	-0.506982	-0.176396	-0.108823	-0.530048	1.30811	1.76133	0.411895	0.577631	0.406888	-0.118812	-0.675381	0.0339398	-0.0339398	-0.0383091	0.288154	0.0478959		lincRNA:chr17:32076069-32076590 reverse strand	AGAGTAGAGGGAGGACACCCCCAACCCCTAGTCAGCAGCTTCCAAAAGGATGTCCATATT
A_51_P191700	16	0.614871	0.0538864	-0.00375748	-0.179852	0.634629	0.00375748	0.545669	0.183225	-1.14154	-0.29104	-0.185811	0.0414677	-0.0848656	-0.125016	0.3587	-0.616094	Col18a1	Mus musculus collagen, type XVIII, alpha 1 (Col18a1), transcript variant 2, mRNA [NM_009929]	AGCATTCAGTCAGCACCCAGGGCTCTGGCTGGGATACAATCCTGTATAGTTCCCATTTTT	12822	NM_009929	collagen, type XVIII, alpha 1
A_55_P1960331	16	-0.283338	-0.169329	-0.537345	-0.145519	-0.594229	-0.194542	-0.749794	-0.960108	0.23861	0.36958	0.410113	0.51688	0.320258	0.175388	0.145519	0.43822	Srbd1	Mus musculus S1 RNA binding domain 1 (Srbd1), mRNA [NM_030133]	ATTTTAATGTGTTCCTCAGAACGTATGTATTGACTTCTACAATAAATGACTGGCTGGTGA	78586	NM_030133	S1 RNA binding domain 1
A_51_P159610	16	-0.441568	-0.925761	-1.87172	-0.360827	0.127622	-0.814998	-1.60846	-1.40793	0.346587	2.66922	0.586285	2.97554	0.784141	0.305999	1.03478	-0.127622	Ccdc120	Mus musculus coiled-coil domain containing 120 (Ccdc120), mRNA [NM_207202]	ACAGTTGTGATTTAGTACTCTGTCATTGCCCAACACTAGGTGTTTTATAAAAGGGAAACT	54648	NM_207202	coiled-coil domain containing 120
A_66_P130086	16	-0.197334	0.758085	-0.188419	-0.0675898	-0.0887804	3.06879	0.0751476	0.275989	-0.270186	0.382874	0.236653	5.03843	-0.462682	0.0675898	-0.206901	-0.226395	Adap2os	PREDICTED: Mus musculus uncharacterized LOC105242792 (LOC105242792), ncRNA [XR_862104]	TGAGCTCCTGGTATTATGATCTTCTTCTTTTTCTTCCCTCTTGTTTCCTCTTTTATAAAA	105242792	XR_862104	ArfGAP with dual PH domains 2, opposite strand
A_52_P520607	16	-0.398532	0.68676	-0.260388	-0.138918	1.93513	2.99062	0.00396299	0.204876	-0.341585	1.87366	2.24883	2.2888	-0.534361	-0.00396299	-0.278598	-0.29756	Ankrd22	Mus musculus ankyrin repeat domain 22 (Ankrd22), mRNA [NM_024204]	TGCATGTATGGGGAGTTAGAGATCCCAGAGTAAATATTCCTTTGATGGAAAATCTTCAAT	52024	NM_024204	ankyrin repeat domain 22
A_52_P747490	16	-0.402775	0.682025	-0.265747	-0.143599	0.408275	0.239167	-0.000803471	0.200357	0.000803471	4.10232	3.73516	0.862121	-0.539481	-0.00889063	-0.283608	-0.302095		Mus musculus 12 days embryo eyeball cDNA, RIKEN full-length enriched library, clone:D230048A16 product:unclassifiable, full insert sequence. [AK052118]	GTAGGAGTTATAGCTATATCAAAATGGTTTATAATCTTATCTTCAATTATTGTGTAAGGA		AK052118
A_55_P2735910	16	0.16493	0.38582	0.0704122	-0.252706	0.0432801	-0.0393682	0.240924	0.217241	-0.589931	-0.468315	0.563511	-0.384529	-0.0141912	-0.0715432	0.0141168	-0.0141168	Smco4	Mus musculus single-pass membrane protein with coiled-coil domains 4 (Smco4), mRNA [NM_133214]	AGTGCCCTGTCTCCTCTGGTCTTTGACTTGATCAATATTTCTCTACTTTTTTGGGGGGTG	170748	NM_133214	single-pass membrane protein with coiled-coil domains 4
A_55_P1970461	16	-0.0273457	-0.0866394	-0.00277901	0.188879	0.952091	0.615825	-0.245605	1.57143	0.158167	-0.235947	2.60189	0.104383	-0.374069	-0.306733	-0.0838213	0.00277901		predicted gene 5353 [Source:MGI Symbol;Acc:MGI:3643866] [ENSMUST00000139800]	AGCAGGACATCAAGCCCAAAAGAGATCTAACATGCTTCTTTAAATGGCCCCGCTATACCA
A_30_P01024561	16	-0.0303373	0.722038	-0.0687017	-0.103629	2.61204	0.628385	0.0390453	2.58747	-0.306721	0.345628	1.95972	-0.120603	-0.500655	0.0303378	-0.244488	-0.261751		lincRNA:chr15:60989423-60997290 forward strand	ACTACACTCCGTGCAGTATGAATCACAGAACTGGAAAATTACTCAGCAATGAGGAAAAGA
A_55_P2729313	16	0.411281	-1.01103	0.433917	-0.169057	-0.02877	2.35062	0.02877	0.466678	-0.0443315	-0.566379	0.618482	-0.677659	-0.213637	-0.0863843	0.127133	0.472912	Tsr1	Mus musculus TSR1 20S rRNA accumulation (Tsr1), mRNA [NM_177325]	TTAAGGTTCTGATGAAGGCAGACCCTGATCACCAGGAGTCTTTACAAACAGAGGCTATTC	104662	NM_177325	TSR1 20S rRNA accumulation
A_52_P393738	16	-0.248286	0.834406	-0.116526	0.0087533	-0.0130558	4.04397	0.151544	3.02637	-0.194691	2.69979	1.03964	-0.00875282	-0.389113	0.142216	-0.132715	-0.149184	Lypd4	Mus musculus Ly6/Plaur domain containing 4 (Lypd4), mRNA [NM_182785]	CAAGGTATCTCTTGGAGTGTTCTCTTATGCCTTCTTATACTCCTCAGAGATTGACCACCC	232973	NM_182785	Ly6/Plaur domain containing 4
A_55_P1988970	16	0.0315633	-0.0202432	-0.264903	0.389394	-0.199386	0.159362	0.0849023	0.432129	-0.509661	0.186355	-0.00302649	-0.175407	0.00302649	-0.243009	0.177768	-0.4312	Mkks	Mus musculus McKusick-Kaufman syndrome (Mkks), transcript variant 3, mRNA [NM_001286981]	GTACACTAGCTTTTTGTAAAGCTTGATCCTTCCTTGATGATACATTGCTGCTCTTATTTT	59030	NM_001286981	McKusick-Kaufman syndrome
A_52_P87793	16	-0.322978	0.759111	-0.19298	-0.0664687	0.971487	0.315697	0.076386	2.02835	-0.270432	0.381682	2.06646	-0.0843759	-0.46529	0.0664687	-0.208534	-0.2242	Olfr635	Mus musculus olfactory receptor 635 (Olfr635), mRNA [NM_147118]	AGAAATCAGCTTTGAGGCCTGTTTTGCCCAGTTCTTCTTCCTCCATGGGTTCTCTTTCAT	259122	NM_147118	olfactory receptor 635
A_66_P119820	16	-0.322618	4.43025	-0.193347	-0.0663366	0.654818	2.82663	0.0765896	0.27988	-0.270533	0.381548	4.56553	-0.0843515	-0.465604	0.0663366	-0.208638	-0.223965	Hsd3b4	Mus musculus hydroxy-delta-5-steroid dehydrogenase, 3 beta- and steroid delta-isomerase 4 (Hsd3b4), transcript variant 1, mRNA [NM_001111336]	GCGCTGAAGCTGAGAAAACTAACTATATACAGTGAGAATTTTTAGAAATAACATATGTGG	15495	NM_001111336	hydroxy-delta-5-steroid dehydrogenase, 3 beta- and steroid delta-isomerase 4
A_52_P400999	16	-1.29025	-1.15362	-2.18038	-0.532759	-1.15453	-0.336798	-0.951321	-0.752231	0.336798	0.449867	0.672213	0.728756	0.983385	0.737679	0.909446	0.644748	Arhgap31	Mus musculus Rho GTPase activating protein 31 (Arhgap31), mRNA [NM_020260]	GCTCTTGGAATATGAAAAGACCTAACCAAGACCAAGACCTCGCTATGAAATACTAGCTTA	12549	NM_020260	Rho GTPase activating protein 31
A_55_P2053491	16	-0.073986	0.112199	-0.0144386	-0.0261049	-0.123582	-0.0361729	-0.125034	0.0144386	0.362305	-0.0773945	0.0308075	-0.0743456	0.354242	0.0916424	0.193159	0.419884	Pdia6	Mus musculus protein disulfide isomerase associated 6 (Pdia6), mRNA [NM_027959]	GAATGTTCCTGGAGGCTGTTTCTTATGTATAGGGTTTTTAAAATGTGATTCCTTTGTTTG	71853	NM_027959	protein disulfide isomerase associated 6
A_55_P1992045	16	0.610946	0.663144	0.55412	-0.0752106	-0.00296497	-0.0373316	0.512203	0.397398	-0.58027	-0.162605	0.115959	0.132426	-0.168227	-0.00924873	0.00296497	-0.51478	Msi2	Mus musculus musashi RNA-binding protein 2 (Msi2), transcript variant 1, mRNA [NM_054043]	TGTGAAAGGTTTCCATCCTCTACTGTGGTCCAGAAATCAATGTGTTTGTCTGACAAAAAA	76626	NM_054043	musashi RNA-binding protein 2
A_51_P309259	16	-0.246962	0.834354	-0.120173	0.00907898	-0.0151424	0.967051	0.15227	0.356775	-0.196618	4.92793	0.695684	-0.00907898	-0.392435	0.140665	-0.134093	-0.148403	Gm40999	Mus musculus adult male diencephalon cDNA, RIKEN full-length enriched library, clone:9330166A08 product:unclassifiable, full insert sequence. [AK034233]	GTTCTTCCTTTATTGGGATAATTTTTGGAGAACTTTTCTGATTCAAGGTACACGGTTCAT	105245555	AK034233	predicted gene, 40999
A_51_P402144	16	-0.620972	0.460361	0.340374	1.25882	2.20484	0.0167484	-0.221476	-0.0167489	0.747936	1.5444	-0.0694256	1.54108	-0.766973	-0.23351	-0.508723	-0.480789	2300002M23Rik	Mus musculus RIKEN cDNA 2300002M23 gene (2300002M23Rik), mRNA [NM_175148]	GGTCCTTACCCAGTAAGAATCTGGGGGAGAAATGGTTGGTACCCATTAAGGATCTTGGGG	69542	NM_175148	RIKEN cDNA 2300002M23 gene
A_55_P2895776	16	-0.322241	1.17761	-0.19612	-0.0654135	-0.0915699	0.315343	0.0776329	5.15643	-0.272627	0.379963	0.229062	4.36555	-0.468632	0.0654139	-0.209999	-0.22321	Nsg2	neuron specific gene family member 2 [Source:MGI Symbol;Acc:MGI:1202070] [ENSMUST00000093219]	TTGCCATTGGGCAGTTAACTTCTCATTGTTCCCGGTGATTTGTTGGCAGGTTCATTCTCT	18197	XM_006514581	neuron specific gene family member 2
A_52_P81725	16	-0.66995	4.0636	1.33788	-0.413252	3.40828	-0.0320644	0.0755119	3.92708	1.03753	0.032064	-0.118983	1.8184	-0.81683	-0.282574	-0.557869	-0.229328	Gm6815	Mus musculus predicted gene 6815 (Gm6815), non-coding RNA [NR_102685]	GCTTGAACATCTGATTGAGCAGAAGAGGGCAGTTAATGAGGTATCCATTGAGTGTAACTT	627962	NR_102685	zinc finger, BED domain containing 4 pseudogene
A_52_P123794	16	-0.829033	1.8919	0.351215	0.421903	1.40515	2.14882	-0.428274	-0.222745	0.68518	4.65424	0.222745	-0.589567	-0.976217	-0.441593	-0.716933	-0.729632	Mtap7d3	Mus musculus MAP7 domain containing 3 (Mtap7d3), mRNA [NM_177293]	TAGACAAAAGAAACATAAACCTTACCACCAAGAAACAACCGCTGTGCCACATACCATGTT	320923	NM_177293	MAP7 domain containing 3
A_55_P2139886	16	-0.0687063	0.110461	0.0260184	0.0589073	-1.10359	0.70381	-0.0260184	0.266744	-0.659988	0.987165	-0.577111	-0.996663	0.114361	-0.157069	0.22888	-0.031379	Sft2d1	Mus musculus SFT2 domain containing 1 (Sft2d1), mRNA [NM_134114]	TTAAAAATGTGAAACTTTATATACTTCAAGCTTAAAATTACTTATTAAGTGTAATAAAAA	106489	NM_134114	SFT2 domain containing 1
A_55_P2729553	16	-2.47629	-1.20779	-1.62463	-0.40968	0.0435271	0.0264387	-1.42843	-1.99773	0.929102	0.476702	0.0877457	-0.0264387	0.321951	0.664183	-0.274028	0.849121	Masp1	Mus musculus 12 days embryo male wolffian duct includes surrounding region cDNA, RIKEN full-length enriched library, clone:6720477L23 product:mannan-binding lectin serine protease 1, full insert sequence. [AK032944]	GAGTAGAGGAAACCACGGGCCTCAGCTATACATCTGACAGGATTGATGTCTAAAATATTC	17174	AK032944	mannan-binding lectin serine peptidase 1
A_51_P461031	16	0.00583363	-0.143188	-0.0927925	-0.411195	0.13709	-0.123016	0.290578	0.408889	-0.440666	-0.0242243	0.127007	-0.00583363	0.440938	0.529578	0.560225	-0.0614195	Ostm1	Mus musculus osteopetrosis associated transmembrane protein 1 (Ostm1), mRNA [NM_172416]	CCAGCCATCTCTGTTCCTGATCAGGGTCTGGCTCTCTAGAGGTTGCATTAGAAATATATT	14628	NM_172416	osteopetrosis associated transmembrane protein 1
A_66_P122877	16	0.140821	0.0614362	0.0662236	-0.152998	-0.259858	-0.366221	-0.267862	-0.191267	0.319181	0.146842	0.221178	0.348299	-0.159146	-0.371945	0.0260959	-0.0260959		predicted gene 8526 [Source:MGI Symbol;Acc:MGI:3645225] [ENSMUST00000079153]	CTTTGTGAGGACTAATGGAAAAGAGCTGTTGGGGCCCATTCCATACCAATTCATGGCCTA
A_66_P124472	16	-0.0806212	-0.390562	-0.486807	-0.186773	0.219244	0.126993	0.141048	0.317923	-0.441536	0.0376363	0.100435	0.0772901	-0.0376363	-0.366436	0.186676	-0.072185	Cyb5d2	Mus musculus cytochrome b5 domain containing 2 (Cyb5d2), mRNA [NM_001024926]	TCCTTCTGAGGTAGCATCTCCAATCAAAAAGCTTGATAATAAAGATGTCTGTGAGTTCTG	192986	NM_001024926	cytochrome b5 domain containing 2
A_66_P131343	16	-1.41005	-0.109973	1.12706	-1.30267	-0.429292	0.686642	0.844715	-0.219937	-1.2924	2.55756	2.06887	0.754428	-1.10234	0.0308681	-0.0308676	0.531779			CGAAGGATGCACTCCTTCCCATGCTCGGCTTTGCTGTCCTGTTTTGGCAATACCAGGGAA
A_30_P01033003	16	-0.161464	0.254446	0.0319378	-0.158851	-0.0772593	-0.0319378	0.424515	-0.275895	0.0738113	0.973364	0.0513289	-0.110287	-0.0933459	0.134294	-0.323399	0.301382		lincRNA:chr6:142915873-142938323 forward strand	GCTGCAGTGTTGTTCCACATCTCTCCTAGTTTCTTTGCAACATCACCAATGGATAAGTCA
A_51_P415126	16	-0.789534	-0.288147	0.359435	-0.328899	1.69861	-0.00898695	-0.00720263	-0.757439	1.17296	-0.259257	0.00720215	0.264301	-0.686883	0.282938	0.439506	0.37814	Tgfa	Mus musculus transforming growth factor alpha (Tgfa), mRNA [NM_031199]	TGGACATACACAGAACCAAACCATGAGTTAGTTTGTCATGTGCCCCAGAAAAAGGTGGGA	21802	NM_031199	transforming growth factor alpha
A_55_P2715156	16	0.402866	1.08469	1.22076	-0.10989	0.204931	-0.618321	0.122395	-0.110507	0.229867	0.152574	-0.207171	0.10989	-1.20824	-1.10092	-1.00415	-0.904656	Tcaf1	TRPM8 channel-associated factor 1 [Source:MGI Symbol;Acc:MGI:1914665] [ENSMUST00000141794]	GCTGACATAAAGCTGGTTAGCACACATGTACATGCACTGCACGTAAAATAAATAAATATT	77574		TRPM8 channel-associated factor 1
A_51_P151516	16	2.20552	2.48801	1.96745	1.91644	1.09294	1.61409	0.468626	1.71049	-1.14156	-1.201	-1.14409	-0.468626	-0.614259	-1.7808	-1.55218	-0.70179	B230208H11Rik	Mus musculus RIKEN cDNA B230208H11 gene (B230208H11Rik), transcript variant 1, long non-coding RNA [NR_038027]	CCTAGTTTTCCAGTGGCAGCACCTTCAAAGGCAGAATTGTGGGTAATTCCTTAAATAATG	320273	NR_038027	RIKEN cDNA B230208H11 gene
A_55_P2556339	16	-0.333133	1.32674	-0.198431	-0.0627179	3.47278	0.315249	0.0840626	0.291383	-0.274737	0.375453	0.225917	-0.0732431	-0.479314	0.0627179	-0.213079	-0.223146	Gm33041	PREDICTED: Mus musculus predicted gene, 33041 (Gm33041), transcript variant X1, ncRNA [XR_382370]	AGACTGTACAGGAGGACCAGGAGAATTACTGTCTGTTTGATGTCTAAGATCTGTGCTTTC	102635793	XR_382370	predicted gene, 33041
A_52_P456134	16	2.82869	3.34116	3.3215	1.8816	1.8374	1.21225	2.37381	2.99603	-1.50722	-1.33103	-1.21225	-1.41571	-1.58048	-1.52527	-1.27269	-1.98804	Dgat1	Mus musculus diacylglycerol O-acyltransferase 1 (Dgat1), mRNA [NM_010046]	ATCCCCGTGCACAAGTGGTGCATCAGACACTTCTACAAGCCTATGCTCAGACATGGCAGC	13350	NM_010046	diacylglycerol O-acyltransferase 1
A_51_P329949	16	1.30182	1.78544	1.60087	1.13441	1.03261	0.862202	1.33358	1.49565	-1.83868	-0.862202	-1.15058	-0.905221	-2.37375	-2.73756	-2.21973	-3.83851	Fam13a	Mus musculus family with sequence similarity 13, member A (Fam13a), mRNA [NM_153574]	GTGGGTGGAGGATTCCTTCAGTTTTGCTTTTACAAACAATCCCCTAGAAGCATGAGCTAT	58909	NM_153574	family with sequence similarity 13, member A
A_52_P517140	16	0.486774	0.0125675	-0.095211	-0.336093	1.03626	0.321247	1.09083	1.09154	-0.839935	-0.359505	-0.148393	-0.0125675	0.13467	-0.0189896	0.135296	-0.59885	Wdtc1	Mus musculus WD and tetratricopeptide repeats 1 (Wdtc1), mRNA [NM_199306]	CCACCCTCTCTCCTAGCTTGGTAATGAAGTGTATTTATTGGTGAAGGAAACAGCTGCTCT	230796	NM_199306	WD and tetratricopeptide repeats 1
A_55_P2355676	15	-0.341183	5.99296	-0.19782	-0.0616317	-0.112818	0.314791	0.0868669	0.294002	-0.289689	0.373488	3.51394	3.53013	-0.484177	0.0616317	-0.214376	-0.224411	4933431I19Rik	Mus musculus adult male testis cDNA, RIKEN full-length enriched library, clone:4933431I19 product:weakly similar to OLFACTORY RECEPTOR MOR184-6, full insert sequence. [AK017005]	GTCTTCCCAGGAATGTATCTGAGGGAATCTCTATAGATGCTTCTATTTTTAAGAAGTATA	71217	AK017005	RIKEN cDNA 4933431I19 gene
A_66_P138459	16	0.0424151	0.547678	0.312323	-0.0567441	-0.0620675	0.0919108	0.173356	0.125238	-0.0283551	-0.151821	0.358675	-0.337053	-0.534765	-0.533194	0.0283551	-0.128463	Gm11738	Mus musculus 0 day neonate thymus cDNA, RIKEN full-length enriched library, clone:A430017M22 product:unclassifiable, full insert sequence. [AK039839]	AGATCAAATCTATGAAAATAAAGACTGTCTTAAAGCCCGTCCCCCTGGTCGGGATCATGG	100503797	AK039839	predicted gene 11738
A_66_P129010	16	0.41029	0.500748	-0.452305	-0.316038	0.827649	0.0594177	-0.166544	0.0402784	0.0290055	0.117409	-0.0290051	0.235781	-0.74201	-0.193972	-0.470168	-0.480242	5430416N02Rik	Mus musculus 12 days embryo embryonic body between diaphragm region and neck cDNA, RIKEN full-length enriched library, clone:9430037I02 product:RIKEN cDNA 5430416N02 gene, full insert sequence. [AK034784]	TTTGTGGGCATTGGCTTCTCTTCATGAGCAGGATTGACTATCAGGAAGTCAGAATGCTGA	100503199	AK034784	RIKEN cDNA 5430416N02 gene
A_55_P2730406	16	-0.506688	0.597509	0.205078	-0.218439	2.05235	0.16241	-0.068388	2.28274	-0.452958	0.214057	0.0683885	2.66087	-0.646219	-0.0970459	-0.373297	-0.383413	Mypn	Mus musculus myopalladin (Mypn), mRNA [NM_182992]	TGCATTATCCTACCTGTGGAGTCACGTAATAAGAAGCCAAAATGTGCCTGAGATTTAAAG	68802	NM_182992	myopalladin
A_55_P2101580	16	0.0396788	0.0488489	0.188864	0.176414	0.0393159	-0.189127	-0.0393159	0.44917	-0.239618	-0.0396454	0.105496	0.282648	-0.212445	-0.424423	-0.294846	-0.18389	Zhx3	Mus musculus zinc fingers and homeoboxes 3 (Zhx3), mRNA [NM_177263]	GGGTGTTTTTAAAGTTCCACATTTATATTCCCAACCTGAGAAACAAGTACTCTATCTACT	320799	NM_177263	zinc fingers and homeoboxes 3
A_55_P2067952	16	0.0369215	-0.0690136	-0.252532	-0.528391	0.28595	0.0164766	0.16428	0.169864	-0.45983	-0.45253	-0.296977	-0.508527	0.00371265	0.058588	0.322381	-0.00371265		predicted gene 5097 [Source:MGI Symbol;Acc:MGI:3647308] [ENSMUST00000148137]	TGATTATAAAGATGTGTGTGTGTGTGTCTGTGCATGTGCACATGTGCACATGTATGTTAA		XM_285300
A_55_P1986461	16	-0.360574	0.751564	-0.197738	-0.0615954	0.597086	0.311583	0.0903173	0.295987	-0.303741	0.367919	0.224856	-0.0577068	-0.495261	0.0577068	-0.218718	-0.229109	Pde4d	Mus musculus 10 days neonate cerebellum cDNA, RIKEN full-length enriched library, clone:6530402G16 product:Phosphodiesterase 4D, full insert sequence. [AK032648]	CACGGCAGCCATTTACCTTAACTGACAAAAGCTTTTTCTTTGACTTCTCTTTATAGAAAA	238871	AK032648	phosphodiesterase 4D, cAMP specific
A_55_P2113399	16	-0.36449	0.749913	-0.197984	-0.0621762	1.88328	0.310259	0.0903125	2.80924	-0.306914	0.366127	1.86359	-0.0563283	-0.498025	0.0563283	-0.220179	-0.230705	Foxp2	Mus musculus 12 days embryo spinal ganglion cDNA, RIKEN full-length enriched library, clone:D130043H15 product:forkhead box P2, full insert sequence. [AK164319]	GGAGACTGTATTCATAGTAAATTGAGCATGTTGTTTTAAGCTAACAGATGCTGAGAGTTT	114142	AK164319	forkhead box P2
A_66_P130788	16	1.15483	1.79385	1.88337	0.974965	-0.155509	0.153311	1.48956	1.14057	-0.175669	-0.436698	-0.321038	-0.816071	-0.467789	-0.36274	0.0108867	-0.0108867		Mouse lactate dehydrogenase A-4 pseudogene mRNA, 3' end. [M17518]	TGTCGTGCACACCCTCACCAAACATCCTAGGCCGATGAGTTCCTAGTTAAATCATTATCT		M17518
A_55_P2866984	16	-0.447075	0.674432	-0.270865	-0.135365	1.12666	0.235714	0.0185323	0.222819	-0.38674	3.25251	1.62313	2.60019	-0.575885	-0.0185318	-0.295289	-0.306094	Dpf1	PREDICTED: Mus musculus D4, zinc and double PHD fingers family 1 (Dpf1), transcript variant X6, mRNA [XM_006540038]	TGTTGCTATTGTAATCTTCAGTCCGTTGAGACAGGCCCAGAACGCTTAGCTTAAGTCATG	29861	XM_006540038	D4, zinc and double PHD fingers family 1
A_55_P2042577	16	-0.503704	0.621357	0.0722384	-0.187174	0.0325179	0.183167	-0.0325179	0.171216	-0.441364	1.0557	1.79881	3.55626	-0.630176	-0.0712991	-0.348029	-0.359098	Wfdc8	Mus musculus WAP four-disulfide core domain 8 (Wfdc8), transcript variant 3, mRNA [NM_001276431]	AGTTTGAGCTCCTGCAAAACGGACTTCAACTGTAAGGCGCATTTCAAGTGCTGCCAATTT	277343	NM_001276431	WAP four-disulfide core domain 8
A_55_P2131844	16	-0.386416	0.742361	-0.19979	0.374599	-0.149694	0.304704	0.0906787	2.5515	-0.322434	0.358541	0.221447	-0.0500608	-0.510454	0.0500612	-0.226707	-0.238042		predicted gene 14839 [Source:MGI Symbol;Acc:MGI:3801784] [ENSMUST00000117983]	TATGTTCTATTACAGATCAGCACCTGTATCCTCTTGACCAGCCTGAAGTCCTGCTTCACA
A_51_P464408	16	-0.335587	0.797147	-0.143252	-0.00858641	-0.0975661	0.360041	0.147734	4.43827	-0.269846	0.412735	0.278027	0.00858641	-0.457022	0.105256	-0.171578	-0.183671	5330439B14Rik	Mus musculus RIKEN cDNA 5330439B14 gene (5330439B14Rik), long non-coding RNA [NR_037679]	TTGCTTTACGATGATCAAATATGGGTATTTTCCCATCTGTGTTTTCAAACATTCCTTTCG	321015	NR_037679	RIKEN cDNA 5330439B14 gene
A_65_P09765	16	-1.7919	-1.17236	-1.46781	-1.74099	2.18001	1.70569	2.42751	2.46947	-2.44621	-1.25242	-2.10452	-1.89984	1.84738	1.37538	1.88212	1.17236	Stat1	Mus musculus adult male spinal cord cDNA, RIKEN full-length enriched library, clone:A330045H06 product:signal transducer and activator of transcription 1, full insert sequence. [AK039458]	GGAAAGTTTGTAACTAGTCCTGGTGTCAATGCTTACTGGCATTTTATTGCCATGAGATAA	20846	AK039458	signal transducer and activator of transcription 1
A_55_P2120025	16	-0.594896	0.546337	0.561007	-0.256532	2.88747	0.110534	-0.098608	0.102329	0.0986085	0.162548	1.3984	-0.233933	-0.697431	-0.144708	-0.42169	-0.433984	Gm7596	MONTH14_06_N10.x1 FH MONTH14 Mus musculus cDNA clone MONTH14_06_N10, mRNA sequence [DV058394]	CAATGGCTCCCATGAATGCCCTAAAACTTGGGAGAATAAAAACAACAACAACAACAAAAA	665350	DV058394	predicted gene 7596
A_66_P132359	16	-0.485662	0.664497	-0.267439	-0.134712	3.00689	0.23039	0.0251327	3.42263	-0.41171	0.281294	0.15224	2.44147	-0.595021	-0.0251331	-0.302189	-0.315253		Mus musculus 0 day neonate lung cDNA, RIKEN full-length enriched library, clone:E030012M20 product:unclassifiable, full insert sequence. [AK086931]	GTGACCATAATGATTGTGGAAAGATTGGTGGAGATGAAGTTGTATGTTCTAACGTCCTGT		AK086931
A_51_P426246	16	-0.490364	-0.509818	-0.583375	0.0782037	-0.124609	-0.016911	-0.157257	-0.176224	0.365667	0.244987	0.578058	0.358799	0.016911	0.304979	0.411747	-0.291007	Anks3	Mus musculus ankyrin repeat and sterile alpha motif domain containing 3 (Anks3), mRNA [NM_028301]	ATGGCGGGAACCGTAGCCAGGAGGGACGATTCTGACGTTGGGTGATAAATCCACCCTGAA	72615	NM_028301	ankyrin repeat and sterile alpha motif domain containing 3
A_55_P2182736	16	0.137355	0.0786524	0.276997	-0.359941	0.0451508	-0.429906	0.0584497	0.46441	0.00433636	-0.147206	-0.00433636	0.211609	-0.495008	-0.543781	-0.320214	-0.391064	Limd2	Mus musculus LIM domain containing 2 (Limd2), mRNA [NM_172397]	TTTAAGAGTAAAGGCAACTACGATGAAGGGTTTGGTCGTAAACAGCACAAGGAGCTCTGG	67803	NM_172397	LIM domain containing 2
A_55_P2740675	16	-1.09394	0.0529246	-0.849823	0.187803	0.844545	1.27187	-0.591186	3.70559	-0.979343	0.595391	-0.421806	-0.721019	-1.19161	0.14613	0.30966	-0.0529246	Gga3	Mus musculus golgi associated, gamma adaptin ear containing, ARF binding protein 3 (Gga3), transcript variant 2, mRNA [NM_001252067]	TTTTGATGATGAGGAGAAATCCAAGCTTTTAGCCAGGCTGCTGAAGAGCAAGAACCCAGA	260302	NM_001252067	golgi associated, gamma adaptin ear containing, ARF binding protein 3
A_55_P2339760	16	-0.890791	-0.589728	0.0716901	0.427128	0.528589	0.255174	-1.23647	-0.373858	0.600492	1.59937	1.18791	0.0204716	-0.807387	-0.0282741	-0.582822	-0.0204716	C230006B20	Mus musculus 0 day neonate cerebellum cDNA, RIKEN full-length enriched library, clone:C230006B20 product:unclassifiable, full insert sequence. [AK082093]	GAGTTCTGCCTCAACTTCCCTGAATGAACCTGTAATTAGAAATAAATCCTTACCTTCCCC	403344	AK082093	uncharacterized LOC403344
A_55_P2139665	16	0.101694	-0.0676661	-0.0613298	-0.143847	-0.298414	-0.0815659	-0.448528	-0.351287	0.440556	-0.0311375	0.12072	0.409039	0.250532	0.0311375	0.239117	0.419129		predicted gene 10420 [Source:MGI Symbol;Acc:MGI:3704275] [ENSMUST00000121713]	TCCAAGACTTACAGCTACCTGACCCCCAACCTCTGGAAAGAGACTGTCTTCACCAAGACT
A_55_P2187053	16	-0.0427709	0.0273299	-0.062489	0.331394	-0.322104	0.253104	-0.153853	-0.0273299	0.116285	0.156965	0.335011	0.0527301	-0.309762	-0.0665555	0.0829587	-0.249192	Tpm1	Mus musculus tropomyosin 1, alpha (Tpm1), transcript variant Tpm1.10, mRNA [NM_001164255]	GAGGGCTGCCTGCCTGGCCCGTGTTTCCCTTTGTATAGCTTCATTAAATCCTCAATAACC	22003	NM_001164255	tropomyosin 1, alpha
A_52_P337948	16	-0.443255	4.44085	-0.219883	0.781293	1.04664	5.22212	0.0361962	0.630316	-0.338545	1.78281	1.3222	-0.101635	-0.547661	-0.0361962	-0.267537	-0.320933	Tnik	Mus musculus TRAF2 and NCK interacting kinase (Tnik), transcript variant 4, mRNA [NM_001163009]	TGATTCTGGAAACTCCTACGATATCTATATACCATCCCATATTCAGGGCAATATCACTCC	665113	NM_001163009	TRAF2 and NCK interacting kinase
A_66_P116640	16	0.135583	1.20683	0.490231	2.16117	0.133478	2.44894	-0.386333	-0.177056	-0.751474	4.27422	3.13038	-1.19344	-1.55562	-0.133478	-1.3566	-0.250773	Gria1	Mus musculus glur-1 mRNA for AMPA-selective glutamate receptor 1 short type, partial cds. [AB104707]	AAATCTAAAGGCAAATATGCCTACCTCCTGGAGTCCACCATGAATGAGTATATTGAGCAA	14799	AB104707	glutamate receptor, ionotropic, AMPA1 (alpha 1)
A_52_P392467	16	-0.751763	-0.0941911	0.423943	1.41745	-0.401917	-0.284298	-0.381534	-1.23807	0.501997	2.62378	0.660178	0.0941911	-0.560215	0.156637	-1.58936	0.447812	Bzw2	Mus musculus basic leucine zipper and W2 domains 2, mRNA (cDNA clone IMAGE:6486091), complete cds. [BC058796]	TTGAGTAAGAGTTGAAAAGATACTTGTATAGCATAAAACCTATGAGAGATTCATGAGTCA	66912	BC058796	basic leucine zipper and W2 domains 2
A_52_P345566	16	-0.829149	0.0844519	-0.0437219	-0.53486	0.557776	0.0437219	0.10562	-0.328756	-0.325888	0.162336	-0.572706	1.14447	0.114419	-0.425398	0.0457795	-1.06316	Tmbim4	Mus musculus transmembrane BAX inhibitor motif containing 4, mRNA (cDNA clone MGC:41260 IMAGE:1346012), complete cds. [BC027637]	CCTGGGCTTCTAAAATGCTATTGTGTGTGTGTATTGGTAACAATGGGAGAATAAAACTGA	68212	BC027637	transmembrane BAX inhibitor motif containing 4
A_51_P206835	16	-0.409838	-0.717012	-0.77705	-0.132708	-0.668227	-0.10764	-0.633038	-0.743296	0.10764	0.459088	0.697844	0.584653	0.399811	0.517505	0.716171	0.353789	Large	Mus musculus like-glycosyltransferase (Large), mRNA [NM_010687]	TCCAAGTGTTGGCACGAACCTCTTCATTGTGCATATGGAAGACACTGGACCCATTTTCTT	16795	NM_010687	like-glycosyltransferase
A_51_P242205	16	-0.0732791	-0.178656	0.298383	0.570738	0.0174797	0.229557	0.32132	1.27135	0.834897	1.91978	-0.0174797	-0.400354	-0.639349	-0.529525	-0.162591	-0.0957396	Cel	Mus musculus carboxyl ester lipase (Cel), mRNA [NM_009885]	TGACCCACCTTCAGACGACTCCCAGGTTGTTCCTGTCCCACCTACAGATGACTCTGTGGA	12613	NM_009885	carboxyl ester lipase
A_51_P236829	16	0.0307117	0.309165	0.169254	-0.0874171	-0.0727	0.0867753	0.0739837	0.218769	-0.214677	-0.0798316	-0.243701	0.160706	-0.0307117	-0.306511	0.158491	-0.0605893	Zswim7	Mus musculus zinc finger SWIM-type containing 7 (Zswim7), mRNA [NM_027198]	TGAGCCCTGCAGGTAGAAATGTCCCTTGGGAGAATTAAGTATTGTTGACTCAAATAAAGC	69747	NM_027198	zinc finger SWIM-type containing 7
A_55_P2237618	16	-0.422932	5.61964	-0.226489	0.361715	1.44441	0.246457	0.0255942	0.249382	-0.331543	0.338668	0.200046	-0.113945	-0.535495	-0.0255942	-0.263666	-0.316094	4930419G24Rik	Mus musculus adult male spinal cord cDNA, RIKEN full-length enriched library, clone:A330041C21 product:unclassifiable, full insert sequence. [AK039415]	GATCAGTCCCCTTCAAATTATCCTTGTGTTATGACATGAGTGTGTATGTATATATGGTAT	73874	AK039415	RIKEN cDNA 4930419G24 gene
A_52_P194763	16	1.21576	1.21703	1.5195	0.255786	0.678987	0.0572624	1.03406	0.98723	-0.457075	-0.396159	-0.549561	-0.295275	-0.0572624	-0.172094	-0.162142	-0.206564	Osbpl9	Mus musculus oxysterol binding protein-like 9 (Osbpl9), transcript variant b, mRNA [NM_173350]	CCGCCCATTTCAGCCTTTTATGCTGAGTGTTTTAACAAGAAGATACAATTCAATGCTCAT	100273	NM_173350	oxysterol binding protein-like 9
A_51_P226269	16	1.87763	1.98388	2.20879	1.20279	1.55357	1.08303	1.80936	2.06561	-1.08303	-1.84774	-2.27584	-1.74816	-2.18103	-3.26602	-3.31895	-2.69023	Rgcc	Mus musculus regulator of cell cycle (Rgcc), mRNA [NM_025427]	GGCAGTTCGGAGAGTGAAGCTCACTTTGTTTACCTACCTGCAGCATATTCAACAGAGAAT	66214	NM_025427	regulator of cell cycle
A_52_P339054	16	0.525502	0.271763	0.378853	0.120431	0.0180197	-0.175763	0.0429792	0.193781	-0.352298	0.0496864	-0.0180197	-0.399796	-0.171681	-0.179886	-0.0801201	-0.257003	Nap1l4	Mus musculus nucleosome assembly protein 1-like 4 (Nap1l4), transcript variant 2, mRNA [NM_008672]	TGCCTGAAGATCACTTGGGGTGGACCGAGGTTGTGCCTGGGATTGACAGAGCCTGTGATT	17955	NM_008672	nucleosome assembly protein 1-like 4
A_52_P50150	16	-0.279231	0.829742	-0.0933137	-0.0167747	-0.0708795	0.382683	0.156815	0.382693	-0.19317	1.52993	5.28952	0.0167747	-0.394351	0.115342	-0.126154	-0.178055	Ptprn2	Mus musculus protein tyrosine phosphatase, receptor type, N polypeptide 2 (Ptprn2), mRNA [NM_011215]	TACCATGTCTACGAGGTCAATCTAGTCTCTGAGCACATATGGTGCCAGGATTTCCTGGTG	19276	NM_011215	protein tyrosine phosphatase, receptor type, N polypeptide 2
A_55_P2025911	16	-0.780602	-0.91473	-0.706152	-0.198865	-0.976786	-0.448867	-0.455376	-0.118189	0.736626	1.37868	1.20646	1.59168	0.261031	0.125497	0.774989	0.118189	Sms	Mus musculus spermine synthase (Sms), mRNA [NM_009214]	TATGACGAACAGCTGGGGTGTCTGTATTGTCTTGTGGAATTCTCAAAAGAGATTGTCTGT	20603	NM_009214	spermine synthase
A_55_P2167339	16	-0.349559	-0.635406	-0.774644	-0.26106	0.273043	-0.819093	-0.765008	1.50618	0.182832	-0.310455	1.82571	0.813304	-0.0519683	0.110461	0.0519683	0.232687	Cnot3	Mus musculus CCR4-NOT transcription complex, subunit 3 (Cnot3), mRNA [NM_146176]	GAAGCAGTACTGGCGATTCCACACCAAGTATATGATGTGGTTCCAGAGGCACGAGGAGCC	232791	NM_146176	CCR4-NOT transcription complex, subunit 3
A_66_P122173	16	-0.0317583	-0.182212	-0.416211	-0.179334	-0.40891	-0.422491	-0.166231	-0.0567265	0.128399	0.376884	0.543346	0.497416	0.0861053	0.16292	0.311837	0.0317583	Mkl2	Mus musculus MKL/myocardin-like 2 (Mkl2), transcript variant 1, mRNA [NM_153588]	TAGTGGCAGTATTGTAGCTGATCGGGAAATGTTTGATATCTCAGCAATTTTGCATTTTTG	239719	NM_153588	MKL/myocardin-like 2
A_51_P300709	16	0.341948	0.0544405	0.00248528	-0.187613	-0.0271025	0.577112	-0.115221	-0.113978	-0.411956	-0.125233	-0.00248528	-0.701714	0.912982	0.904029	1.0521	1.47729	Srm	Mus musculus spermidine synthase (Srm), mRNA [NM_009272]	GACACCACCCGAGACCTCAATCGGATTGGACCAAGGATCTTCCAAGTTGTCTGGGGACCA	20810	NM_009272	spermidine synthase
A_55_P2019615	16	0.775409	0.598041	0.650237	0.0331912	0.148211	-0.0331912	0.122283	0.341331	-0.594909	-0.0605025	-0.325721	0.171031	-0.469408	-1.02127	-0.431304	-1.29096	Neil1	PREDICTED: Mus musculus nei endonuclease VIII-like 1 (E. coli) (Neil1), transcript variant X1, mRNA [XM_011242818]	CTCCCAAAGTGTTGGAAATGTAAGCCATCTTCAACATTTTTTAAATCCAAAGTGAAAACC	72774	XM_011242818	nei endonuclease VIII-like 1 (E. coli)
A_55_P1963105	16	0.0438375	-0.178796	-0.071661	-0.355898	-0.175092	-0.27975	-0.375796	-0.336019	0.066308	0.183025	0.155653	0.482141	0.229597	-0.0438375	0.328101	0.0445433	Gm6109	PREDICTED: Mus musculus predicted gene 6109 (Gm6109), mRNA [XM_006543103]	CATTACTACCGTGGCAATAATATTGAACTGGGCACAGCGTGTGGAAAATACTACAGAGTG	619883	XM_006543103	predicted gene 6109
A_55_P2150145	16	-0.323211	4.59171	-0.149251	-0.0701389	-0.114637	0.330387	0.0979052	0.325321	-0.243776	0.417436	5.84698	5.37885	-0.440253	0.0701385	-0.176927	-0.227934	5730522E02Rik	Mus musculus RIKEN cDNA 5730522E02 gene (5730522E02Rik), long non-coding RNA [NR_027973]	CCGACTCTCCAAATACTGAGATTAAAGGTGTGTGGTTCCACATCTGGCCTCAAAGTGTTA	70626	NR_027973	RIKEN cDNA 5730522E02 gene
A_52_P384203	16	-0.695971	3.07718	0.351623	0.163243	0.277452	2.72121	-0.163243	-1.17693	0.531629	-0.493441	2.71928	1.66254	-0.902397	-0.329277	-1.75955	-0.626833	Yme1l1	YME1-like 1 (S. cerevisiae) [Source:MGI Symbol;Acc:MGI:1351651] [ENSMUST00000125004]	GGAGTTGTTTGCAGAGTAGAGAGTGTCGACAAAGATTATAACTACATTAATCCTACGTTT	27377	AK032273	YME1-like 1 (S. cerevisiae)
A_55_P2003793	16	0.281497	0.0721378	-0.0279541	0.0279541	-0.181147	-0.124883	-0.130365	0.0721102	-0.117019	0.370211	0.455588	0.408181	-0.0409307	-0.0818405	0.346592	-0.403803	Tspan3	Mus musculus tetraspanin 3 (Tspan3), mRNA [NM_019793]	GTTAGAGATAATGTACCCATGGAGACTAGCAAAATAGTATGTAGATGTGATCTCAATTGT	56434	NM_019793	tetraspanin 3
A_52_P153939	16	0.599198	0.674408	0.328835	-0.034658	-0.0293193	-0.153287	0.344682	1.05069	-0.162866	-0.158313	-0.143136	0.168775	-0.20693	0.0131164	-0.0131164	0.124366		Mus musculus adult male thymus cDNA, RIKEN full-length enriched library, clone:5830431N23 product:unclassifiable, full insert sequence. [AK077774]	GTACTGATATGTAGAGGTCTGTTATACTAATTAGAGGTCTGTTATACTAATGTTATTTAT		AK077774
A_55_P1992234	16	0.135592	0.518046	0.439446	0.186765	-0.123079	0.0038352	-0.0038352	0.614181	-0.217058	-0.0428414	0.0345883	0.29216	-0.157574	-0.294696	-0.120694	-0.693531	Slx	Mus musculus Sycp3 like X-linked (Slx), mRNA [NM_001136476]	TTCGAATGTAGTCAGAGTCAGACCCTGGAAGCAATTGAAGACATGCATGAGAAGTCCATG	664829	NM_001136476	Sycp3 like X-linked
A_51_P463789	16	-0.404719	6.49159	-0.235222	-0.154684	3.48319	3.9631	0.0102534	2.36767	0.892488	3.58426	0.189426	-0.129748	-0.521745	-0.0102534	-0.101985	-0.311005	Srrm3	Mus musculus serine/arginine repetitive matrix 3 (Srrm3), mRNA [NM_021403]	TGTGAAGAAACACCGTCGAGATCGGTCTGATTCTGGGTCCCGGAGGAAGAGACGATACAG	58212	NM_021403	serine/arginine repetitive matrix 3
A_55_P2716177	16	0.483124	0.323548	-0.561111	0.846099	-1.55427	3.05224	-1.09426	-1.1248	0.337128	2.32044	0.41394	-0.323548	-0.514956	0.366194	-1.60925	-1.67158	Tmx4	thioredoxin-related transmembrane protein 4 [Source:MGI Symbol;Acc:MGI:106558] [ENSMUST00000137377]	CAAAACTTTGTACTCCATTCCCATCTGCCTTATCATACACTCAGTGGTGCTCTTATAGGG	52837	AK053897	thioredoxin-related transmembrane protein 4
A_55_P2860418	16	-0.0363441	-0.937117	-0.400253	-1.31151	0.118823	0.735023	-0.147141	-0.0191216	-0.399516	0.585802	-0.224295	0.226855	0.295689	0.0191216	0.406829	0.462224	Brox	Mus musculus BRO1 domain and CAAX motif containing (Brox), mRNA [NM_027861]	AAAGTACCTTCACTTGAAGATGTGCTTCTACACAGCGTATGCGTATTGCTACCATGGCCA	71678	NM_027861	BRO1 domain and CAAX motif containing
A_55_P2757886	16	-0.162175	0.215482	0.14399	0.0975714	-0.220597	-0.158652	-0.0299988	-0.601321	0.231346	0.0335102	0.156222	0.0299988	-0.23255	0.170715	-1.49339	-0.170356	Braf	Mus musculus Braf transforming gene (Braf), mRNA [NM_139294]	CTGCTCAGGTCCCTTCATTTGTACTTTGGAGTTTTTCTCATGTAAATTTGTATAATGGAA	109880	NM_139294	Braf transforming gene
A_55_P2180477	16	0.0639887	0.0281677	0.12326	-0.348517	-0.0895872	-0.258146	-0.120598	-0.0589066	0.0148153	0.0539675	0.179458	0.232484	-0.0148153	-0.153216	0.249114	-0.0425015		ribosomal protein L31, pseudogene 16 [Source:MGI Symbol;Acc:MGI:3648831] [ENSMUST00000181130]	AACGTTCCATATTGCATCCGAGTACGCTTGCAGAAAACGTAATGAGGATGAGAATTCCCC		CB587910
A_30_P01018277	16	-0.34168	0.754887	-0.17414	1.76004	-0.128109	2.72641	0.069984	0.295159	-0.26697	4.78348	2.81509	-0.069984	-0.457745	0.135736	-0.198562	-0.247711		lincRNA:chr7:140011140-140018815 reverse strand	TATTGGTGGAATTCTTATCTGGCATGTTGAAGTTCCTTCCTACCTATGGATCTCAGATTC
A_55_P2003603	16	-0.436128	0.660235	0.0249448	-0.186593	3.08132	3.77729	-0.0249448	0.200189	2.09873	5.78227	0.155338	-0.164891	-0.55195	-0.0385795	-0.293118	-0.34197	Slc2a7	Mus musculus solute carrier family 2 (facilitated glucose transporter), member 7 (Slc2a7), mRNA [NM_001085529]	AACTGTGCTTTTGCCAAGAGAAATGGAGTGGAGTTTCCAGAAGAGAAAGAAGTAGCCACG	435818	NM_001085529	solute carrier family 2 (facilitated glucose transporter), member 7
A_66_P120263	16	-0.404474	4.66115	-0.237238	-0.154747	1.84623	0.268919	0.00638819	0.230957	1.60264	0.327412	0.186754	-0.133294	-0.519885	-0.00638819	-0.2615	-0.310169		BX522906 Soares_NMGBC_B-cell Mus musculus cDNA clone IMAGp998B087736 ; IMAGE:3166759, mRNA sequence [BX522906]	AAGAAGGTCAACACTCCAAGCTTCACTGGTGTTTACAACCTTGAGACTGTAGGAAAAGAG		BX522906
A_30_P01032513	16	-1.30051	3.83964	-0.122174	0.227671	3.32722	0.411299	-0.962164	-0.737983	2.67613	2.11211	0.385527	0.122174	-1.48795	-0.830538	-1.22965	-1.27823		lincRNA:chr1:139806645-139809498 forward strand	GACGGGGTATCACACAGGCTCCTAGAACAAATAAATATAACTGCTTTAAAAATAAACTGT
A_30_P01029551	16	-1.29064	-0.155264	-0.531605	0.0888221	-0.891868	2.41056	-0.394815	-0.987819	0.737258	0.422075	0.336692	-0.0888221	0.217488	0.84895	-0.630545	1.00674		lincRNA:chr15:61984389-62102500 forward strand	CGATCGATAATCTTGGTGCTACTTTTATGGATGCTCTCTAGCATAGAAGGCACAGGCAAT
A_55_P2915623	16	-0.502853	0.593345	0.345079	-0.0881443	2.92331	3.08028	-0.0924282	5.31753	0.775157	0.228513	0.0881443	-0.232176	-0.617398	-0.102837	-0.359632	-0.407701	Vmn1r218	Mus musculus vomeronasal 1 receptor 218 (Vmn1r218), mRNA [NM_134222]	ATATTGGCTGTAAAATGATGGTTTATCTGGCAAGGATGGCACGGGGTCTTTCCATCTGCA	171256	NM_134222	vomeronasal 1 receptor 218
A_52_P517508	16	-0.517924	4.01273	-0.350508	-0.266887	-0.299768	1.41557	-0.107551	3.53711	0.826355	0.213209	0.794508	-0.149025	0.0135255	-0.1173	-0.013525	0.761674	Klhl23	Mus musculus kelch-like 23 (Klhl23), mRNA [NM_177784]	CTCTGAGTACATCTGCTTCTTCATCCATGTACACCGGAGACATGGATTTTTCTGTATCCA	277396	NM_177784	kelch-like 23
A_66_P131727	16	-0.261057	4.66425	-0.0934949	-0.00956535	-0.0421238	0.389293	0.149317	3.52412	-0.187516	0.470164	0.330086	0.00956535	-0.375041	0.140405	-0.117592	-0.165147	Gm41764	PREDICTED: Mus musculus uncharacterized LOC105246479 (LOC105246479), ncRNA [XR_877512]	AAATGTCCTCTCTTGGAAATTTCTGCTTTCTGAGACATAATTAAAACTGGCCTTAACATG	105246479	XR_877512	predicted gene, 41764
A_55_P2928458	16	-0.295142	1.05746	0.109419	0.746074	2.58368	4.37241	-0.0342584	-0.407881	1.07302	0.0342579	0.0904651	-0.128122	-0.305112	-1.25189	-0.137398	-0.331236	Kifc2	Mus musculus kinesin family member C2 (Kifc2), mRNA [NM_010630]	AACCTAGGGGTCGTCGCCGTCCGGATCAATTCACATCAGAACTGTGGTCCGAGCTGAACA	16581	NM_010630	kinesin family member C2
A_55_P2845109	16	0.373483	-0.317343	-0.018065	0.630103	1.1677	1.53807	-0.305266	-0.387312	0.310995	0.018065	0.559264	-0.23809	-0.397155	-0.267613	0.0265212	-0.650452	Gm35973	PREDICTED: Mus musculus predicted gene, 35973 (Gm35973), ncRNA [XR_389517]	ATACATTTAAAGCCAACTGAATGGGAAAAGGTCTGAGAAATACAGGGTGGGAGGGATTGA	102639730	XR_389517	predicted gene, 35973
A_55_P2744166	16	-0.664572	0.43216	0.033339	1.10948	2.52829	3.83392	-0.253879	-0.0333385	0.905747	0.0664911	4.57095	-0.393395	-0.777619	-0.261106	-0.520471	-0.567427	Ctnnd2	Mus musculus catenin (cadherin associated protein), delta 2 (Ctnnd2), mRNA [NM_008729]	ATAGCATTTTGAAAGTGCTTTATAGTCCGGTGAGGCTGAAGGTAGGAGAGAGGAGACAGT	18163	NM_008729	catenin (cadherin associated protein), delta 2
A_55_P1952838	16	-0.33779	2.29607	-0.169239	-0.0841818	0.300256	5.18846	0.0731664	0.293073	-0.264343	5.61934	5.59864	-0.066402	-0.450496	0.066402	-0.193437	-0.240174		T cell receptor beta, variable 21 [Source:MGI Symbol;Acc:MGI:98593] [ENSMUST00000103278]	TAGAGATCCAGTCCAGCAAGCTAACAGATTCAGCTGTGTACTTCTGTGCTAGCAGTCAAT
A_55_P2549139	16	0.281642	1.96799	0.300967	0.00736546	-0.0937054	0.544677	-0.112784	0.504814	0.185192	-0.00736546	0.0265806	-0.0678127	-0.712244	-1.01988	-0.283461	-0.490976			CCTTCCCTTCCCATTCCATCTGGGATGGATTTGTTCTTAAAGATTTTCATATTAGTAAAA
A_51_P267441	16	-0.408505	5.50126	-0.239366	-0.153665	2.56526	0.2437	0.00292826	0.939737	0.225123	0.322723	0.183837	-0.136631	-0.520505	-0.00292826	-0.263796	-0.30977	Them5	Mus musculus thioesterase superfamily member 5 (Them5), mRNA [NM_025416]	TCTGGCTGGAGAAGGACTATTCACACTAAGTCTAAACATCAAGTTCAAAAACTTGATCCC	66198	NM_025416	thioesterase superfamily member 5
A_55_P2049262	16	-2.42715	-1.96486	-2.11819	-0.308966	-1.60608	-0.129606	-1.31752	-2.00423	1.86375	1.413	1.21106	1.3478	1.14421	1.26109	0.129606	1.63374	Gm3373	PREDICTED: Mus musculus predicted gene 3373 (Gm3373), transcript variant X11, misc_RNA [XR_874105]	TCTATATTCTGGTCATAAGGGTATGTGCTAGGACCTGAGGAATTGCCTGCCTTACACTCT	100036568	XR_874105	predicted gene 3373
A_55_P2155776	16	-1.23323	3.59988	0.949759	1.021	2.11357	-0.580236	-0.790572	1.68874	0.512704	0.114739	-0.114739	-0.805028	-1.34458	-0.826235	-0.13078	0.269635	Aknad1	Mus musculus AKNA domain containing 1 (Aknad1), mRNA [NM_177859]	CTCCCATGGAAAACAGATGTGCCAGAAACTGAAAGAACAGACTGACCAACTGAAGAATAA	329738	NM_177859	AKNA domain containing 1
A_52_P384134	16	0.596747	4.93688	-0.282173	-0.195442	-0.225889	0.201012	0.348817	3.4784	-0.313169	0.279253	4.7306	-0.179489	0.0447388	-0.0447388	-0.306846	-0.352189	Anapc7	Mus musculus adult male hippocampus cDNA, RIKEN full-length enriched library, clone:C630034H22 product:anaphase-promoting complex subunit 7, full insert sequence. [AK049968]	GTGAAGTTAGAATCTTTAATTGCCATTTTTTAAATGAATTGTTTATTAAAATACATTTTA	56317	AK049968	anaphase promoting complex subunit 7
A_55_P1953093	16	0.34549	-0.127995	0.0134735	-0.558044	-0.740958	-0.7551	-0.614316	-0.524538	0.370812	0.00221252	-0.0512781	0.187026	0.0105696	-0.00221252	0.0699339	0.693228	Pabpc4	Mus musculus poly(A) binding protein, cytoplasmic 4 (Pabpc4), transcript variant 2, mRNA [NM_148917]	CACCATGCCAAGAAAGAAGCTGCCCAGAAGGTGGGCACTGTTGCTGCTGCTACCTCTTAG	230721	NM_148917	poly(A) binding protein, cytoplasmic 4
A_55_P2739733	16	0.220082	-0.165219	0.165219	0.166678	-0.282329	3.39215	-1.23893	-0.458306	0.722215	2.40501	0.66053	0.372176	-0.651768	-1.08201	-0.168202	-0.695291	Ccdc97	coiled-coil domain containing 97 [Source:MGI Symbol;Acc:MGI:1196455] [ENSMUST00000125699]	TTTCCTGGCCAAGCCTGCTACCCTGCAGTTTAAAAACGGCGTGGAGCCCACAGTTGTGCA	52132	XM_011250626	coiled-coil domain containing 97
A_55_P2155226	16	-0.341805	0.756998	-0.170349	-0.0827274	3.20533	3.95075	0.0718293	4.79013	-0.267936	4.64061	0.252513	-0.0677934	-0.451926	0.0677934	-0.1954	-0.240193	Ksr2	kinase suppressor of ras 2 [Source:MGI Symbol;Acc:MGI:3610315] [ENSMUST00000073347]	AGACAGAGGTCAAAGTTACCACGTGTTAGCCTTGAAGTGTCTGGTAGGCATAGTAAAATG	333050	AK137433	kinase suppressor of ras 2
A_55_P2144666	16	0.234216	-0.319786	-0.433507	-0.0788689	0.176393	-0.0808058	0.031745	0.134697	-0.181786	-0.0266743	9.44138e-05	0.0163765	-9.44138e-05	-0.158003	0.183541	0.0115671	Prpsap1	Mus musculus phosphoribosyl pyrophosphate synthetase-associated protein 1 (Prpsap1), mRNA [NM_026364]	TAGCACCCTGTCCCTCAGAACCGTGTCACTCGGAAGCTGCAAATAAAAGTTCCTTGTCTC	67763	NM_026364	phosphoribosyl pyrophosphate synthetase-associated protein 1
A_52_P614754	16	-0.411606	0.632158	0.0562692	-0.206687	-0.236285	0.341118	3.30907	2.57035	0.124577	0.265322	0.574145	-0.19255	-0.576761	-0.0562692	-0.320308	-0.364373		Mus musculus 13 days embryo male testis cDNA, RIKEN full-length enriched library, clone:6030441E05 product:baculoviral IAP repeat-containing 1c, pseudogene 2, full insert sequence. [AK031496]	ACTTATTTTTGGTAGTTTTTTCTGCAGTTATAAACACCTAGCTACTTTAGAGATGGGGAG		AK031496
A_52_P326713	16	-0.0698719	-0.0240769	0.404646	-0.177124	0.926884	0.0728445	0.189717	1.81227	-0.561661	1.99395	-0.531038	2.25529	0.0240769	-0.22853	-0.0539331	-0.37446	Ccl25	Mus musculus chemokine (C-C motif) ligand 25 (Ccl25), transcript variant 1, mRNA [NM_009138]	AGACTCTCAGACTGAAAGGAAGAAGTCAAACCATATGAAGTCCAAGGTGGAGAACCCCAA	20300	NM_009138	chemokine (C-C motif) ligand 25
A_51_P147802	16	-0.50569	0.594348	-0.332477	4.61351	1.90667	0.15088	-0.0901313	2.77192	-0.431676	0.227275	0.0901313	4.61698	-0.614701	-0.0932412	-0.358335	-0.401528	Olfr784	Mus musculus olfactory receptor 784 (Olfr784), mRNA [NM_146729]	ACAATGCGTGTGCAGCTCAATTATTCTTCTTTTTTCTCTCACTAATCACAGAGTTCTACC	258724	NM_146729	olfactory receptor 784
A_55_P2738017	16	-0.0877728	-0.475643	-0.666311	0.341713	-0.310991	-0.57193	-0.913753	-0.948538	1.15475	0.363007	0.920528	0.252916	-0.33868	0.0877733	0.157235	0.186831	Dpagt1	Mus musculus 12 days embryo spinal cord cDNA, RIKEN full-length enriched library, clone:C530043K03 product:dolichyl-phosphate (UDP-N-acetylglucosamine) acetylglucosaminephosphotransferase 1 (GlcNAc-1-P transferase), full insert sequence. [AK164129]	TGTAACCCTGGCTAGCCTCAAACTTATGATCATCCTATCTGTCTCCTAAGGGCTGGAATT	13478	AK164129	dolichyl-phosphate (UDP-N-acetylglucosamine) acetylglucosaminephosphotransferase 1 (GlcNAc-1-P transferase)
A_52_P52849	16	0.538492	0.488663	1.31869	-0.347878	4.67015	0.0455241	-0.195384	0.0153437	2.53076	4.72696	-0.0153437	-0.335675	-0.720478	-0.198223	-0.464025	-0.506517	Cpxm2	Mus musculus carboxypeptidase X 2 (M14 family) (Cpxm2), mRNA [NM_018867]	AATCAGGAGGGGAGTAATGATGAACATACAGACGGCCACATCTTGCCAATCAAGCATCAT	55987	NM_018867	carboxypeptidase X 2 (M14 family)
A_52_P56488	16	0.384016	0.128217	0.950481	-0.707894	0.907488	0.358067	-0.477402	-0.128216	0.347129	3.05447	0.957387	-0.372392	-0.318954	-0.558433	-0.579657	-0.451034	Zfp558	Mus musculus zinc finger protein 558 (Zfp558), mRNA [NM_028935]	AAGCTTTTAATAATCTCTCAGCTGTGAAAAAGCACTTAATGACTCATACTGGACAAAAGC	72230	NM_028935	zinc finger protein 558
A_30_P01032721	16	-3.2229	-2.12206	-3.04872	-2.95773	0.793137	0.769013	1.04924	0.959682	-3.14866	-2.48941	-2.62598	2.02296	1.04717	0.664348	-0.204356	0.204356		lincRNA:chr1:175654606-175672031 forward strand	TCTGTTACTTTCAGCACCATCACTTGTTTGGGACCTTGATGGTGACCTTCTTCCCTAGAA
A_30_P01020933	16	-0.34026	0.760679	-0.165928	-0.0746021	-0.103374	3.54743	0.0771685	5.95505	-0.266097	0.39334	0.256822	3.7216	-0.448619	0.0746021	-0.192238	-0.233725		lincRNA:chr17:84044664-84072489 forward strand	TAATGTTTTTTGAGATATGGTCTTTAGCCCAGGATGGCTTTACTATGAAGCTATGGGTGA
A_51_P243667	16	-0.340751	0.760411	-0.166206	-0.0744262	-0.103122	4.96212	0.0769863	4.81612	-0.266522	0.392905	0.256471	2.19247	-0.449074	0.0744266	-0.192591	-0.233705	Aox4	Mus musculus aldehyde oxidase 4 (Aox4), mRNA [NM_023631]	TAGTTTTCATTGTCCTGAAAGTATGCATCATGGTGAGTTTTTAAACCTAGCTAACTAACC	71872	NM_023631	aldehyde oxidase 4
A_55_P2106335	16	0.0223522	0.62132	-0.0223522	-0.213078	1.04174	4.27591	-0.0618782	3.30926	-0.405656	1.82227	5.50737	-0.202717	-0.588221	1.7212	-0.331817	-0.372601	Sstr3	Mus musculus somatostatin receptor 3 (Sstr3), mRNA [NM_009218]	AGTTGAGAAATTCTTCGCTGCTTCTGACCTGAGCGCCTATCAATAAAGACAGTGACTAAG	20607	NM_009218	somatostatin receptor 3
A_55_P2022158	16	-0.272262	0.829169	-0.0975456	-0.00485659	-0.0333424	0.386728	0.14619	0.514838	-0.198042	0.461533	3.80278	0.00485706	-0.380527	0.143514	-0.124075	-0.16447	Gc	Mus musculus group specific component (Gc), mRNA [NM_008096]	GCCTTCCAAGAAGATCACCAAGATAATTCCATTTTTCTTAGCTACAATGTTTTTGGAGAA	14473	NM_008096	group specific component
A_66_P114445	16	-0.346617	0.754923	-0.171757	-0.0787024	1.22317	0.312589	0.0720787	0.278846	-0.272443	2.49562	2.40372	-0.0694199	-0.454906	0.0694199	-0.198437	-0.238505		predicted gene 11701 [Source:MGI Symbol;Acc:MGI:3650074] [ENSMUST00000121277]	CTAAAGGAGATATCACGTGAGATATACCCTCACTGAAAAGTTCATCCCTCGACCCAAGGA
A_55_P2585802	16	-0.842661	-0.113125	-0.221949	0.0737181	0.0713329	-0.233935	-1.31712	-1.08651	0.264914	0.740406	-0.0209184	0.835297	0.4892	0.0209179	-1.60411	0.0213289	Chm	Mus musculus choroidermia (RAB escort protein 1) (Chm), mRNA [NM_018818]	CAGTACTGTAGATGGTCTCAAAGCTACTAAAAAGTTTCTTCAGTGTCTTGGGCGGTATGG	12662	NM_018818	choroidermia (RAB escort protein 1)
A_55_P2808199	16	-0.346838	0.754862	-0.171954	-0.0779648	0.621571	1.83188	0.0723152	2.15167	-0.272761	0.387013	0.250745	-0.0695982	-0.455228	0.0695977	-0.198763	-0.238059	Gm36908	PREDICTED: Mus musculus predicted gene, 36908 (Gm36908), transcript variant X2, ncRNA [XR_380222]	TTGGATGTAATCACTTGCCCAAAGCAGCCACATTGTTGGATTAAAATTCCTCTATACAAC	102640972	XR_380222	predicted gene, 36908
A_52_P625808	16	-1.06612	-0.026437	-0.205694	-0.0810759	-1.69482	0.59305	-0.983548	0.692836	0.026437	0.516163	0.4516	0.194942	0.112097	0.199551	-1.35491	-0.154083	Sf3b1	Mus musculus splicing factor 3b, subunit 1 (Sf3b1), mRNA [NM_031179]	ACACTTCTCAACTAAGACCTTTTCTTTAGCACTTTGATGTTTCTTAAGGTGAAACTTAGG	81898	NM_031179	splicing factor 3b, subunit 1
A_51_P145948	16	-0.273412	0.828367	-0.0986495	-0.00369644	-0.0316343	3.2958	1.50163	5.03294	-0.199454	0.46038	2.53565	0.00369644	-0.382025	0.143281	-0.125543	-0.164074	Neto1	Mus musculus neuropilin (NRP) and tolloid (TLL)-like 1 (Neto1), mRNA [NM_144946]	TCATTCCACTGCCTTTATCCAAACTTAAGAGTTGCAGACATGTGTTATTCCTTCGGCAAG	246317	NM_144946	neuropilin (NRP) and tolloid (TLL)-like 1
ERCC-00097_63	16	-0.381954	0.770918	-0.17288	-0.0567994	1.35725	0.391192	0.0309496	0.248648	-0.159909	0.374238	0.210527	-0.0309496	-0.495659	0.042778	-0.195106	-0.289468		Unknown
A_55_P2719224	15	-0.418313	0.68344	-0.243861	-0.147975	1.43785	6.18921	0.00145149	3.30399	-0.344553	0.315279	5.71483	3.67298	-0.527272	-0.00145102	-0.270784	-0.308437	Slco1b2	solute carrier organic anion transporter family, member 1b2 [Source:MGI Symbol;Acc:MGI:1351899] [ENSMUST00000162675]	TCACTTAAAATTTAAAAAGAAAGCACAGGTAAGTGAGTGCTATGGCATCCCAGGAAAAAA	28253	AK144557	solute carrier organic anion transporter family, member 1b2
A_55_P2128283	16	-0.758857	-0.960828	-1.27614	-0.163554	-0.910516	0.199942	-0.757472	-0.232242	-0.0835609	0.232594	0.491657	0.0835609	0.781637	0.838233	0.672981	0.631462	Nr2f2	Mus musculus nuclear receptor subfamily 2, group F, member 2 (Nr2f2), transcript variant 1, mRNA [NM_009697]	GGCCCTTTTCCTTGTTTGCTTTGTGTTAGCTTATTGTAAACAGCCATTTGTTGTAAATTA	11819	NM_009697	nuclear receptor subfamily 2, group F, member 2
A_52_P541175	16	0.360346	0.306082	0.103632	-0.0268922	-0.350248	-0.357857	-0.289175	0.26481	-0.532494	0.314071	0.290572	0.0268922	-0.0782037	-0.265717	0.24428	-0.305403	Marveld1	Mus musculus MARVEL (membrane-associating) domain containing 1 (Marveld1), mRNA [NM_183195]	CGGTCCCTCCGTTTGCCACTCGTGAGAAGCACAGATAAGATTATTATAATACCCACCTTT	277010	NM_183195	MARVEL (membrane-associating) domain containing 1
A_55_P2098408	16	-0.418338	1.75606	-0.244602	-0.147178	3.08053	4.72744	0.0015831	3.54714	1.08973	0.314796	0.17813	-0.142188	-0.528045	-0.0015831	-0.271542	-0.308072	Olfr630	Mus musculus olfactory receptor 630 (Olfr630), mRNA [NM_147098]	GATGTCAACAAAAGCAGTAACAAGTCAACAAACATCACAGGAAGTTTCTGAAGGAACATG	259102	NM_147098	olfactory receptor 630
A_55_P2735166	16	-0.449526	-0.0239646	0.221792	0.44398	0.28273	3.16586	-0.274015	-0.157277	0.482241	0.89903	-0.413752	0.428644	0.0234702	-0.0234702	-1.10995	-0.811967		TNF receptor-associated factor 5 [Source:MGI Symbol;Acc:MGI:107548] [ENSMUST00000193355]	CCAAATAGAAGCAAAATATCTATACAAAGAATCAACAAAAACAGGAGCTGGCTCTTTGAG		AK141097
A_30_P01028752	16	-0.463556	0.637774	-0.290535	-0.192058	2.75195	0.196324	-0.0436959	0.158142	1.39221	2.81297	0.132277	-0.188148	0.0436964	-0.0470843	-0.138688	-0.353066		lincRNA:chr14:26973425-26986650 reverse strand	AATTTGGGGTTATTAGATAGGGAAACCGAAGTGTGCTCTTTGGGACGTTTCCTGGCCAAT
A_51_P186161	16	0.395255	0.320421	0.357934	-0.176854	-0.0942202	-0.181939	0.124026	0.220875	-0.339731	-0.160629	-0.170835	-0.0726872	-0.00584888	0.00584888	0.16246	0.261932	Rnf149	Mus musculus ring finger protein 149 (Rnf149), mRNA [NM_001033135]	ACATACTTTGAAGAGCAAGGAGTCCATTGTTGTTGATTCTAAACTTGTGTTGTATGTCTA	67702	NM_001033135	ring finger protein 149
A_55_P2744950	16	-0.128014	1.95542	-0.52361	-0.192531	-0.151469	0.163694	-0.282012	-0.0923622	0.313762	0.758435	0.21519	-0.0559537	0.0934069	0.0559537	0.102405	-0.372902	Gm21992	Mus musculus predicted gene 21992 (Gm21992), transcript variant 1, mRNA [NM_001290127]	AGTTATGGGGATTCATTGTATTACAACAACACGTACGGAGCGCTCGATGCCTACTACAAG	102902673	NM_001290127	predicted gene 21992
A_51_P112465	16	-0.272873	5.5896	-0.101249	-0.00114536	-0.0274582	0.386541	0.146628	0.347492	-0.200569	3.09434	0.321634	0.00114536	-0.384431	0.142995	-0.127915	-0.162296	Piezo2	Mus musculus adult male liver tumor cDNA, RIKEN full-length enriched library, clone:C730029D16 product:hypothetical protein, full insert sequence. [AK050232]	TGCTAATGATTGTAGAAAAACATGGATCTTATACTCCAGTCTCACCTTTCATCAGTAAAG	667742	AK050232	piezo-type mechanosensitive ion channel component 2
A_55_P2101585	16	0.00671649	0.421748	0.173215	0.0299227	-1.1842	-1.21737	-0.881027	-1.42872	-0.00671649	0.897166	0.237597	1.06572	0.026212	-0.692628	-0.689537	-1.74013	Cd55	Mus musculus CD55 antigen (Cd55), mRNA [NM_010016]	CTACATATGAACAGGTTTTGTACTTCAGACATGACATGTTCATAGCCAAACTGTAAATCA	13136	NM_010016	CD55 antigen
A_55_P2739796	16	-0.249286	3.50743	-0.173752	-0.0719223	0.464248	4.48613	0.0752687	0.275271	-0.272125	0.387078	4.15289	-0.0712929	-0.45656	0.0712929	-0.200114	-0.23322	4930402H24Rik	Mus musculus cDNA, clone:Y0G0138P16, strand:minus, reference:ENSEMBL:Mouse-Transcript-ENST:ENSMUST00000044766, based on BLAT search. [AK186845]	AAACTTCCTGAGCTGGACCGTTGTCTCTGTTTTTCTAGGTTTCTCCAGCATTTTGCCATC	228602	AK186845	RIKEN cDNA 4930402H24 gene
A_51_P446570	16	-0.343055	2.93117	-0.173894	-0.0714693	2.12888	2.1811	0.075532	0.275322	-0.271902	1.68905	5.01681	-0.0714302	-0.456541	0.0714297	-0.20012	-0.232775	Bbox1	Mus musculus butyrobetaine (gamma), 2-oxoglutarate dioxygenase 1 (gamma-butyrobetaine hydroxylase) (Bbox1), mRNA [NM_130452]	CTTCGTATTCTGAGACAGAGAGTCACGAATGGGAACTGAATCTCCTGGCCTTAGACTTTA	170442	NM_130452	butyrobetaine (gamma), 2-oxoglutarate dioxygenase 1 (gamma-butyrobetaine hydroxylase)
A_55_P2744873	16	-0.504924	2.52318	0.626564	-0.23343	3.57372	3.31572	-0.0866322	4.92403	1.05989	0.224877	0.0866322	-0.233992	-0.589853	-0.0908694	-0.362536	-0.394726	Skint4	Mus musculus selection and upkeep of intraepithelial T cells 4 (Skint4), mRNA [NM_178786]	CTGTGAAGGAGAAGAATTGTAGCAGCTAGAAGAGTTGAAGACATCAGGAAAACATGCCAC	320640	NM_178786	selection and upkeep of intraepithelial T cells 4
A_51_P386132	16	-0.4158	2.24342	-0.248106	-0.144471	0.478424	2.91779	0.00216913	4.40045	0.303451	0.313553	2.06765	-0.145593	-0.530393	-0.00216913	-0.274019	-0.30573	Zfp946	Mus musculus adult male liver cDNA, RIKEN full-length enriched library, clone:1300003B13 product:similar to MSZF13 (FRAGMENT) [Mus musculus], full insert sequence. [AK004870]	AATCTTTTACCAAGATGGACCATCTGAGAACTTAGTAGAGAAGTCATATGGTAGAGAGAC	74149	AK004870	zinc finger protein 946
A_52_P237102	16	-0.425214	-0.967264	-1.13309	-0.352689	-0.5615	-0.713523	-1.25224	1.15486	0.092957	0.356482	0.931833	0.389861	0.26457	0.396697	0.228637	-0.092957	Dpy19l3	Mus musculus dpy-19-like 3 (C. elegans) (Dpy19l3), mRNA [NM_178704]	TGCTTTACAAGGTGGGTTGCTCATCAAAATTGCTTTTAAATTTAACTTGATCATGTCTGC	233115	NM_178704	dpy-19-like 3 (C. elegans)
A_52_P485218	16	-1.02798	1.96218	-0.0940866	0.985771	1.42791	0.903412	-0.376684	1.26346	-0.958244	-0.299714	4.73336	-0.759379	-1.14382	-0.0458059	0.71565	0.0458059	Wdr27	Mus musculus WD repeat domain 27 (Wdr27), mRNA [NM_175173]	AGATGCTTTTCCCAAGCCAGTAACATCTGCACAGTTCTACTACATGGACACCTTCATACT	71682	NM_175173	WD repeat domain 27
A_51_P131840	16	-0.516161	0.581634	-0.351042	-0.245576	1.76773	5.80743	-0.099462	0.099462	1.04092	0.211504	2.77568	3.59823	-0.632683	-0.104181	-0.376391	-0.406791	Cst12	Mus musculus cystatin 12 (Cst12), mRNA [NM_027054]	GCACTTACATTGTGGAGACTGAAGCATGGGTTACTAAGTTCACCATCTTGAACAGCACCT	69362	NM_027054	cystatin 12
A_55_P2719474	16	0.107324	-0.107324	0.898709	0.197285	3.76976	3.83801	-0.788443	-0.589638	0.851661	-0.477614	1.46924	3.95559	-1.3219	-0.793304	-1.06563	-1.09556	Pdlim4	PDZ and LIM domain 4 [Source:MGI Symbol;Acc:MGI:1353470] [ENSMUST00000151948]	ATGCATTAGAAATGTGGGGGTGCAGGTAATAGGCGCACAAGGAGTTACTCTCAGAGTAAT	30794		PDZ and LIM domain 4
A_30_P01020489	16	-0.340413	0.756538	-0.177104	-0.0703893	-0.0943456	0.315143	0.0753818	0.274086	-0.271928	5.58064	0.246246	2.89575	-0.458309	0.0703893	-0.202046	-0.231524		lincRNA:chr3:52206874-52207385 forward strand	CCTAAAATGTATTTTAAAAAACAAGTCCCCACAGTTTTCCTTGGCACTGGTCCTCTGTGG
A_55_P2073010	16	0.0637975	0.00979185	-0.056252	-0.356725	-0.0587869	-0.184848	0.0148911	-0.294814	-0.00979185	0.181575	0.0554318	0.31488	-0.0647159	-0.258576	0.321527	0.015264	Gm4832	Mus musculus predicted gene 4832 (Gm4832), mRNA [NM_001190356]	CTTTAGATTATGCTAAGAAGAATGAGCCTAAACACGGACTCGCAAGACATGGCTTTTATG	225058	NM_001190356	predicted gene 4832
A_65_P12860	16	-0.222376	0.39845	0.316465	0.0150652	-0.513914	-0.133864	-0.221458	-0.598004	0.454214	0.463803	0.252426	0.152448	-0.075531	-0.0204239	-0.0150652	0.305447	Snrnp48	Mus musculus activated spleen cDNA, RIKEN full-length enriched library, clone:F830048N08 product:hypothetical protein, full insert sequence. [AK172155]	CAACATGAGCATTCCTGTAATAGTGGTGCTCTCAGTTCTCACCGGGAAGACTTGTTCTAA	67797	AK172155	small nuclear ribonucleoprotein 48 (U11/U12)
A_66_P117204	16	-0.0550618	3.6039	0.0550613	-1.02303	1.33535	2.71755	0.529832	1.6905	0.444942	-0.56767	0.219532	-0.255895	-0.99681	-0.556123	-1.15627	-1.18383	A630012P03Rik	Mus musculus RIKEN cDNA A630012P03 gene (A630012P03Rik), long non-coding RNA [NR_045367]	AGGGCTAACCTCACTTCAGACTTGAGACTATGCTCTGCCCTCACTAAATCCACAAAGTTT	100504594	NR_045367	RIKEN cDNA A630012P03 gene
A_52_P175821	16	-0.687101	1.66019	0.360302	-0.485559	2.64799	2.64524	-0.528983	3.30791	0.631814	1.34937	-0.360302	1.86438	-1.06374	-0.534563	-0.807576	-0.834684	Chd7	Mus musculus chromodomain helicase DNA binding protein 7 (Chd7), mRNA [NM_001277149]	TTAAGGATTATAGGTTTTGAGGACAAGCACCCCAGAAAAGTGAAGCACAGACAAGCTCCC	320790	NM_001277149	chromodomain helicase DNA binding protein 7
A_55_P2076278	16	0.403934	0.432801	0.463771	-0.0402594	0.188972	-0.0324593	0.289833	0.3227	-0.113071	-0.0942287	-0.0350914	0.0771198	-0.114483	-0.355362	0.0324593	-0.153197		predicted pseudogene 5239 [Source:MGI Symbol;Acc:MGI:3648788] [ENSMUST00000081864]	TGCTGCAAGAAGAAGTGCGGCCATACCAACAACCTGCGCCCCAAGAAGAAGGTCAAATAA
A_51_P493285	16	0.446387	0.155862	0.331073	-0.0274198	0.514688	-0.319088	0.451684	0.337083	-0.14258	-0.478284	-0.0753806	-0.157206	0.0274198	-0.147906	0.121502	-0.428333	Dapk3	Mus musculus death-associated protein kinase 3 (Dapk3), transcript variant 2, mRNA [NM_007828]	CTGCGCGAGATCCGCCACCCCAACATCATAACACTGCATGACGTGTTCGAGAACAAGACA	13144	NM_007828	death-associated protein kinase 3
ERCC-00028_121	16	-0.43497	0.611136	0.0645132	-0.196227	2.52674	0.167152	-0.111679	0.339332	0.617184	0.25935	0.0758734	-0.194394	-0.601132	-0.0645127	-0.357138	-0.408154		Unknown
A_66_P109080	16	-0.18525	1.22995	-0.624455	-0.791838	0.185251	1.38487	-0.647389	-0.448754	2.04468	2.71348	1.44315	1.78484	0.311619	-0.653482	-0.492646	-0.952082	Lrguk	Mus musculus adult male corpora quadrigemina cDNA, RIKEN full-length enriched library, clone:B230320P20 product:hypothetical L domain-like structure containing protein, full insert sequence. [AK045903]	GTACTTACATGTTTGTGTGACTTGAAACATTTTGATCTCAGGGCCGAAGAGCTGGCACAG	74354	AK045903	leucine-rich repeats and guanylate kinase domain containing
A_66_P112378	16	-0.334438	0.757163	-0.182303	-0.0690546	1.95588	4.84219	0.0753126	2.39049	-0.271058	4.49159	0.241568	-0.0789099	-0.460506	0.0690551	-0.204444	-0.229145	Tas2r134	Mus musculus taste receptor, type 2, member 134 (Tas2r134), mRNA [NM_199158]	GAAGTGGTAACCTACATGGGCATCTCACTGCATTCCACCATTCTGATACTAAGCAACACC	387511	NM_199158	taste receptor, type 2, member 134
A_51_P110471	16	0.282563	0.374846	0.364013	0.0611191	-0.369033	0.324074	-0.0611191	0.267379	-0.188026	0.144967	-0.784821	-1.45773	-0.542257	-0.329021	-0.320056	1.06029	Ddah1	Mus musculus dimethylarginine dimethylaminohydrolase 1 (Ddah1), mRNA [NM_026993]	ATTCTTTGCATTTAAAGAGTTTCTGCAGCATGGCCGGACCCAACCTGATTGCAATAGGGT	69219	NM_026993	dimethylarginine dimethylaminohydrolase 1
A_30_P01024819	16	-1.70651	0.708148	-0.940805	-1.55385	1.08624	0.230124	0.751791	0.974403	-1.7561	-1.9562	1.77986	-3.00466	0.0583143	-0.0583143	0.0903893	-0.211956		lincRNA:chr7:77481448-77495548 reverse strand	CGGGTGCTGTGAAAGACACAGTGTCTGGGCCTGCTGGAGCCAGCCAGTTCAGGTCTTTTG
A_55_P2064841	16	-0.10627	0.274827	0.268847	0.123369	-0.638697	-0.0785737	-0.266401	-0.0389409	0.267292	0.0389409	0.0633616	-0.240267	-0.443158	-0.308756	0.140758	0.0702548	Prss53	Mus musculus protease, serine 53 (Prss53), mRNA [NM_001081268]	TTAGAAAATAAGTTACAAACTATAGTAAAAGGCTCCCCTGTCACAGGCAGCTTTCGCACC	330657	NM_001081268	protease, serine 53
ERCC-00112_152	16	-0.316616	0.767826	-0.169879	-0.08393	1.08562	0.333912	0.0555625	0.296905	-0.256008	0.404218	0.243317	-0.055562	-0.465315	0.0945635	-0.206387	-0.264943			AATACACCTCTGCTTAACGGTCTTAATAATTGACGCGCTTGGACGTAGTACTCTGCAGTG
A_30_P01032837	16	-0.574733	0.446059	1.42947	-0.380128	3.42122	2.92002	-0.236293	4.7484	1.17773	0.0725002	-0.0725002	3.13904	-0.773066	-0.243258	-0.517175	-0.539461		lincRNA:chr17:9898206-9919226 reverse strand	AGCAGCAGGGTTCATAAAAACCAGAGCCAATGTGAGTCTGCCAGCTTGGGGCTCGGGATC
A_66_P135647	16	-0.330309	0.757871	-0.185522	-0.0682921	-0.0890393	4.13885	0.0754867	0.275006	-0.270317	0.384206	0.23859	2.01977	-0.461678	0.0682921	-0.205625	-0.227536	4930513D17Rik	Mus musculus 10 days neonate cerebellum cDNA, RIKEN full-length enriched library, clone:B930045E16 product:unclassifiable, full insert sequence. [AK047282]	TTGCCTCTTGTATTTCCTCAGAGACCTCACTTCTTTACTTGTGCTTCGGAAGAGAGCCAA	75095	AK047282	RIKEN cDNA 4930513D17 gene
A_52_P157450	16	0.923292	1.53124	0.991538	0.85733	0.588794	1.45075	1.09846	1.15922	-1.11533	-2.02148	-1.60835	-1.7074	-1.29302	-1.6683	-1.52814	-0.588794	Abhd1	Mus musculus abhydrolase domain containing 1 (Abhd1), mRNA [NM_021304]	AGCCAATTGAAAAGGTGTTGGATGTAGACTTTGCGATAAAGGCCCGCACGATCCGCCAGC	57742	NM_021304	abhydrolase domain containing 1
A_55_P1988313	16	-0.328885	0.758162	-0.186586	-0.0680351	-0.0886035	0.31557	0.0755463	0.275553	-0.270058	1.18701	0.237606	2.05181	-0.462057	0.0680351	-0.205962	-0.226998			ATCATGGTTTGCACACGTGGCTAATCTTGTGTGTACCCATGCCTTTACCTACATCAGGAT
A_66_P117623	16	-0.484568	0.601819	-0.343461	-0.224246	2.69924	0.489227	-0.0807552	0.119439	0.767167	4.18197	0.0807557	4.45904	-0.618655	-0.0884485	-0.362501	-0.383053		Mus musculus adult male urinary bladder cDNA, RIKEN full-length enriched library, clone:9530034N13 product:unclassifiable, full insert sequence. [AK035412]	AAAAAACCAGTTTGTGAGGAGAGATCCCATTTGTCAGGGAAAACAGAGATCGCAGGTAGC		AK035412
A_30_P01018086	16	-0.06023	0.464698	0.240419	0.0408857	-0.49619	0.318485	-0.0991771	-0.147389	0.0465362	0.0613754	0.185984	0.656721	-0.661413	-0.398161	-0.0408857	-0.283483		lincRNA:chr2:181663381-181664097 forward strand	CTTCTTTCTCTCTTGCCCTCTTGGGCGCTTCTCTTTCCCATTTCCTTCCTCTGCTCTCCA
A_52_P526537	16	0.430644	0.0951683	0.78459	-0.191636	0.504553	0.772395	0.133966	-0.0951683	0.387879	-0.583116	-0.236911	1.96428	-0.685195	-0.969253	-1.11853	-0.249621	Atrnl1	Mus musculus attractin like 1 (Atrnl1), mRNA [NM_181415]	TGAGCAGTGTAAGAATCTCACCACTGGGCGACAGTGTCAGGAATGCATGCCAGGGTACTA	226255	NM_181415	attractin like 1
(+)E1A_r60_3	16	-0.412376	0.698065	-0.0737639	-0.171097	2.23088	0.205986	0.0240655	0.247429	0.000432968	0.269811	0.154013	-0.0636015	-0.491514	-0.000432968	-0.333807	-0.28981		Unknown
A_55_P2002768	16	-0.32589	0.758847	-0.189258	-0.06741	0.868323	0.315772	0.40225	0.277002	-0.269747	0.383343	4.05078	-0.083396	-0.463266	0.0674095	-0.206851	-0.225657	Tmem74b	Mus musculus transmembrane protein 74B (Tmem74b), mRNA [NM_001160363]	AGACCTTTGTCCCCGGCAGGGGATCCAGAAAGACCTATGGCTCCATCAACCTGCGTATGA	108832	NM_001160363	transmembrane protein 74B
A_55_P2109678	16	-0.256098	0.529359	0.408757	-0.29688	2.08849	3.99731	-0.153612	2.46559	1.22252	0.153612	5.69727	-0.313209	-0.69314	-0.162286	-0.436639	-0.36025	LOC102639950	PREDICTED: Mus musculus uncharacterized LOC102639950 (LOC102639950), transcript variant X2, ncRNA [XR_382821]	AAAGAGAGGTGTCCCTTGCAGTTTTGAATCCCTTCTCTTCCTCAAATCAGTGTCAGGAGT	102639950	XR_382821	uncharacterized LOC102639950
A_52_P859153	16	-1.17792	0.668574	0.715713	0.30901	-0.625412	0.237159	0.00466895	0.601687	1.10191	0.228425	-1.41293	-0.00466895	-0.340395	-0.221054	-2.59172	-0.320434	Tcf12	transcription factor 12 [Source:MGI Symbol;Acc:MGI:101877] [ENSMUST00000184196]	ATTTTTGCTAATGGTCATCTTTTTCACTGTTTTCTCATGGAATTCTGAATTTAGCCCCGC	21406	AK169800	transcription factor 12
A_66_P135173	16	-1.54837	-1.64981	-2.22607	0.195004	0.033504	0.856222	-1.17752	-0.59096	0.374763	-0.440186	0.733112	-0.033504	1.15851	0.626522	-0.491737	1.12793	9630013A20Rik	Mus musculus RIKEN cDNA 9630013A20 gene (9630013A20Rik), long non-coding RNA [NR_015539]	ATGATTTTGCTAGATTTAACTGGGGAGCAATCACTAACAGAATTCCGTGTCACTCTGAAT	319903	NR_015539	RIKEN cDNA 9630013A20 gene
A_55_P2048705	16	-0.323571	0.75926	-0.191282	-0.0669146	2.53743	4.97633	0.0763421	0.310665	-0.269886	0.382857	0.969933	-0.0840955	-0.464451	0.066915	-0.207619	-0.224674	Fgf2	Mus musculus clone d846 fibroblast growth factor 2 (Fgf2) mRNA, complete cds, alternatively spliced. [AY027558]	AGCTTGGCTAGTGGCTTATAATGAAAGGCTTTCATGTTGGTGACCACAAGCTGAATGCCA	14173	AY027558	fibroblast growth factor 2
A_52_P236963	16	0.532496	1.16372	0.92868	-0.251543	0.215392	-0.231157	0.395576	0.968853	-0.260105	0.00348377	-0.00348377	0.217512	-0.327219	-0.665108	-0.266789	-0.563708	Slc38a9	Mus musculus solute carrier family 38, member 9 (Slc38a9), mRNA [NM_178746]	GCTCAGTTTTTCATGTGAAAACTCTCTTCTCAAGATTTCTCGTGGTATTCTGAACCTTGG	268706	NM_178746	solute carrier family 38, member 9
A_66_P112195	16	-0.24723	3.88512	-0.116807	0.00881195	-0.012743	0.391472	0.152077	5.00605	-0.194583	0.457973	4.62479	-0.00881195	-0.389694	0.142124	-0.132492	-0.148845		BB267587 RIKEN full-length enriched, 10 days neonate cortex Mus musculus cDNA clone A830030O13 3'. [BB267587]	ATGACTAGTCTAAGTTTCTCCTAAAATATTAACTCTCTATTAGTAAATAATAATTAATTT		BB267587
A_55_P2101413	16	-0.393971	0.687905	-0.264505	-0.138198	2.72544	2.04785	0.00515079	0.793397	0.227414	0.310669	3.86449	-0.155975	-0.537144	-0.00515079	-0.279752	-0.295748		T cell receptor alpha variable 9D-1 [Source:MGI Symbol;Acc:MGI:3650631] [ENSMUST00000178426]	TCGGGAAACCCAGTGGTTCAAGGAGTGAACGGCTTCAAGGCTGAGTTCAGCAAGAGCGAC		M16678
A_55_P2912540	16	0.726989	0.66211	0.449392	0.0245237	0.359192	-0.03619	0.323309	0.547767	-0.396547	-0.188744	-0.0245237	-0.154857	-0.0732689	-0.197408	0.202227	-0.428061	Ano10	Mus musculus anoctamin 10 (Ano10), transcript variant 1, mRNA [NM_133979]	TTCTGTATGGTGTTATGTTGACACTTTGCAACTGAGCTATTAAAGGCAGCCCTTGGCTCC	102566	NM_133979	anoctamin 10
A_66_P100435	16	-0.310602	0.97157	0.0347469	0.0242674	0.132019	-0.615712	-0.315842	0.211447	0.037184	0.0373704	-0.0536664	2.35187	-0.724369	-0.339668	-0.111414	-0.0242674	Gm33602	Mus musculus adult male cecum cDNA, RIKEN full-length enriched library, clone:9130219M01 product:unclassifiable, full insert sequence. [AK078946]	GACTTGCCAGAGTCTGTCCCTCCTGGAGTTGGCCCACCTGAATTCTTCTGTTCTCCATAA	102636575	AK078946	predicted gene, 33602
A_52_P309494	16	0.179619	-0.179619	0.184023	-0.958433	0.738081	0.7612	0.198598	1.41642	-0.479656	-0.624637	0.650757	0.596463	-0.661757	-0.846584	-0.441448	-1.12316	Ttc23	Mus musculus tetratricopeptide repeat domain 23 (Ttc23), transcript variant 1, mRNA [NM_025905]	GATGCTGCAATGTGGGAACATTGTAAAGGAAGAGTGGATAGAAATCCAGTCTCGAATCAA	67009	NM_025905	tetratricopeptide repeat domain 23
A_55_P2387404	16	-0.246477	0.834834	-0.119432	0.00905418	-0.0145555	4.85793	0.152525	3.81799	-0.196053	3.96455	3.34389	-0.00905371	-0.392144	0.140986	-0.13384	-0.148364	1700041M19Rik	Mus musculus RIKEN cDNA 1700041M19 gene (1700041M19Rik), long non-coding RNA [NR_040573]	TCCTAATTGTTGGCACTATCTTTCCCAAGTACCTAATTAAATATGGTTTTCCTCTTGTCG	76601	NR_040573	RIKEN cDNA 1700041M19 gene
A_66_P104444	16	-0.279815	0.764964	0.394866	0.78096	-0.206913	0.409926	-0.0966797	0.112202	0.523389	1.30394	0.0501323	-0.0501323	-0.864197	-0.508043	-0.779285	-0.269007	Gm35147	PREDICTED: Mus musculus predicted gene, 35147 (Gm35147), transcript variant X5, ncRNA [XR_862981]	CACACTTGTGGACACACACACAGAGACACACACACACAAATAAGGACACTTGTTCACATA	102638626	XR_862981	predicted gene, 35147
A_66_P110881	16	-0.853062	3.75454	0.116369	0.200613	1.93413	-0.215422	-0.453557	3.21155	-0.776125	1.26482	-0.302313	3.20214	-0.747667	-0.465935	-0.116369	0.268042	Prr16	Mus musculus 7 days neonate cerebellum cDNA, RIKEN full-length enriched library, clone:A730014O07 product:MESENCHYMAL STEM CELL PROTEIN DSC54 homolog [Homo sapiens], full insert sequence. [AK042678]	CCAAACTGTACAAAGAAAACATCATGGTGGTCAAAAGAATGCAAATGATATCAAAGGGGT	71373	AK042678	proline rich 16
A_66_P112047	16	-2.23508	3.53221	-0.76952	0.293437	0.0121925	0.1209	-1.83541	3.56675	0.00131249	-0.00131249	0.269663	1.77607	-0.119126	-0.0521948	-0.425378	-0.581415	Gm9831	Mus musculus adult male testis cDNA, RIKEN full-length enriched library, clone:4930504G24 product:hypothetical protein, full insert sequence. [AK029719]	TCTGGTCCACATGCAATAAAAATGTCATCGTCACCAAAAAAGTCCTGAAGGCACATCACC	791319	AK029719	predicted gene 9831
A_66_P117605	16	-0.0753274	-0.0776639	-0.0688825	-0.0851493	-0.588328	-0.163645	-0.467269	-0.32401	0.397102	0.0688825	0.0886197	0.28456	0.192146	0.153702	0.32474	0.432457	Ybx1	Mouse Y-box binding protein 1/DNA binding protein B mRNA, complete cds. [M60419]	CCGCTGACCAGATAACATTAGAACTATCTGCATTATCTATGCAGAATGGGGTTTTTATTA	22608	M60419	Y box protein 1
A_52_P305748	16	0.2192	-0.176456	0.0346952	-0.0781245	-0.00653219	-0.198279	-0.196609	-0.131498	0.140346	0.296462	0.256305	0.170741	0.00653219	-0.181947	0.128774	-0.412869	Tmem9	Mus musculus transmembrane protein 9 (Tmem9), transcript variant 2, mRNA [NM_025439]	GACGGTCTTCGACCGACACAAGATGCTCAGTTAGATGGTTGCCATGATTGCATCAGAGAC	66241	NM_025439	transmembrane protein 9
A_55_P1998545	16	0.361407	-0.489179	-0.628703	-0.132401	-0.0982308	-0.159399	-0.321578	-0.236416	0.190231	0.135626	0.336121	0.0121999	-0.0121999	0.0979533	0.368648	0.243346	Ncdn	Mus musculus neurochondrin (Ncdn), mRNA [NM_011986]	CAAGTTCAAAGCTGTGCACATGTGGACACTCAATAAATGTTTATTGGTGATGAGAAGCCT	26562	NM_011986	neurochondrin
A_65_P14021	16	0.205177	-0.0288148	-0.023294	-0.387628	0.314034	-0.211617	0.206789	0.295812	-0.372561	-0.310557	-0.238684	0.023294	0.0611124	-0.23508	0.268537	0.0900559	Cr1l	Mus musculus 10 day old male pancreas cDNA, RIKEN full-length enriched library, clone:1810009N12 product:complement receptor related protein, full insert sequence. [AK160440]	CATTTGGATGATTCTGAAGTATAAAAAACGACCAAGATTTTAAACTCTCATCTCCTCCTC	12946	AK160440	complement component (3b/4b) receptor 1-like
A_52_P257300	16	-1.62312	-0.539349	-1.4963	-1.36357	-0.0895519	0.82122	-1.21875	2.25976	-0.570077	0.0895515	0.0999298	-0.759328	0.352575	0.809286	0.590872	0.508772	Col28a1	Mus musculus collagen, type XXVIII, alpha 1 (Col28a1), mRNA [NM_001037865]	CTCATTGCTACTGATGCAGAACATGTGTATCAGTTTGACGACTTCTTTACCCTGCAAGAT	213945	NM_001037865	collagen, type XXVIII, alpha 1
A_51_P170737	16	-1.14792	-0.364204	0.564008	-0.0393853	2.07647	1.11343	-0.743605	1.02249	0.879664	-0.13689	1.86401	0.890396	-1.0674	-0.448104	-0.469398	0.0393853	Cspg5	Mus musculus chondroitin sulfate proteoglycan 5 (Cspg5), transcript variant 1, mRNA [NM_013884]	TAAGGATACAGTAGGAGGTGGAGACCTGGAAGATGAAAACGACCTTCTCCTGCCCTCTCA	29873	NM_013884	chondroitin sulfate proteoglycan 5
A_52_P480939	16	-0.102556	-0.042284	-0.14289	-0.480867	-0.00903034	0.0957108	0.00836849	-0.0946054	-0.066371	0.173345	-0.00836849	0.200776	0.561566	0.399538	0.721066	0.520841	Tnpo1	Mus musculus transportin 1 (Tnpo1), transcript variant 1, mRNA [NM_178716]	CCTCCCCTAGTAGAAGCAGGTTCTTGGAAGTTACAATTTAAGGTACCCCCAAAAAGTTGG	238799	NM_178716	transportin 1
ETG09_35454	16	-0.226781	0.849431	-0.0991492	-0.0157685	-0.0273881	0.400987	0.198619	0.396502	-0.172586	0.485106	0.330054	0.0157685	-0.369432	0.169111	-0.120377	-0.172391		Unknown
A_55_P2917114	16	-0.0109234	-0.166076	-0.407817	-0.258317	-0.0269413	-0.170736	0.070816	0.255956	0.0109234	0.0113602	0.24094	-0.218914	0.0491028	0.129402	0.5429	-0.0960302	Ccnd2	Mus musculus cyclin D2 (Ccnd2), mRNA [NM_009829]	AGGCGTGTTCGTCATTTGCTAGCCCCTTCTTTCTCTAGTTATGTCTTGTTCTTTGTGTTT	12444	NM_009829	cyclin D2
A_55_P2146577	16	-1.09136	-0.00321817	0.145668	1.38169	1.08722	-0.113966	0.673937	-0.472377	1.7645	0.472832	-0.378242	0.00321817	-0.0160961	0.210557	-0.974144	-0.811408	Gm13570	PREDICTED: Mus musculus predicted gene 13570 (Gm13570), mRNA [XM_006543655]	TTGCCTGCAAGTTTTGATTTCTTAAGAGTCTCAAGTGGCCGCATTCCTTGCTCAACTGGT	667103	XM_006543655	predicted gene 13570
A_55_P2045642	16	-1.313	1.36522	-0.540147	-0.38106	0.568294	0.32089	-0.697874	-0.454765	0.34533	0.0992267	-0.423869	-0.751076	0.349057	-0.0992267	0.712457	0.39064	Stmn4	Mus musculus stathmin-like 4 (Stmn4), mRNA [NM_019675]	GAGACCTGCCCTGCAGCGGGTGGGATAAGGTCTGTGTGCGTCTGTTCATTGTCATCTTTT	56471	NM_019675	stathmin-like 4
A_52_P463962	16	-0.519517	3.13203	0.483602	-0.250392	2.09165	1.93026	-0.103559	0.103559	0.203767	0.188959	4.06187	-0.26148	-0.666297	-0.124515	-0.4001	-0.410714	Krtap16-3	Mus musculus keratin associated protein 16-3 (Krtap16-3), mRNA [NM_183296]	GTGGCTCTGGAAGCTATGGATATGGCTCTGGCTTCGGAGGCTTTGGATATGGCTCTGGCT	71369	NM_183296	keratin associated protein 16-3
A_66_P136787	16	-1.70061	-1.35961	-2.16789	-0.706405	-1.31026	-0.297179	-2.06622	-2.05229	0.511715	0.297179	0.304284	0.632001	0.905303	0.74404	1.00478	1.44834	Fez1	Mus musculus fasciculation and elongation protein zeta 1 (zygin I) (Fez1), mRNA [NM_183171]	AGAAGGTGCCTACTTTGCTAACGGACTACATTTTAAAAGTGCTTTGTCCAACCTAACCTC	235180	NM_183171	fasciculation and elongation protein zeta 1 (zygin I)
A_55_P2133165	16	-1.13518	-2.0605	-1.04374	-0.738149	-0.391293	-0.695978	-1.2264	-0.712856	1.10479	0.763535	0.888852	0.391293	1.07885	1.24389	1.07768	1.64384	Wwc1	Mus musculus WW, C2 and coiled-coil domain containing 1 (Wwc1), mRNA [NM_170779]	ATGGCATTTTTCACCCGGCCTCGGATGAACATCCCAGCTCTCTCTGCAGATGACGTCTAA	211652	NM_170779	WW, C2 and coiled-coil domain containing 1
A_52_P115845	16	0.328535	0.365201	0.263582	-0.141152	0.424578	-0.260869	0.377277	-0.0183043	-0.337321	-0.196241	0.194618	-0.248144	-0.211831	0.0528827	0.0183043	-0.442592	Ralgapb	Mus musculus Ral GTPase activating protein, beta subunit (non-catalytic) (Ralgapb), transcript variant 1, mRNA [NM_001291137]	ACAGACAGTGATGAGGTTTCCAGGGTGTTTATTCCTATTAAAAAGTGGAACTTCCCTCAC	228850	NM_001291137	Ral GTPase activating protein, beta subunit (non-catalytic)
A_66_P120014	16	-0.413932	0.770519	-0.271743	-0.136101	1.56188	0.240909	0.0123382	0.219333	-0.362818	1.24368	4.58186	3.75071	-0.557889	-0.0123382	-0.288235	-0.298452		predicted gene, 21060 [Source:MGI Symbol;Acc:MGI:5434415] [ENSMUST00000179346]	AAAGACTTTGGAAGACACAGTCGTCTTAAAATGCATAAAATAGTACATACTGGAGAGAAA		XM_006534635
A_52_P492882	16	-0.45736	0.641938	0.0276265	-0.176528	1.52729	0.199983	-0.0276265	2.15663	-0.405256	0.258739	3.98385	0.603441	-0.599969	-0.0533862	-0.32934	-0.339462	Zdhhc6	Mus musculus 12 days embryo embryonic body between diaphragm region and neck cDNA, RIKEN full-length enriched library, clone:9430096D20 product:TRANSMEMBRANE PROTEIN H4 homolog [Homo sapiens], full insert sequence. [AK035172]	CTATCAAAGAATAGGAAAGAATCCCTATGCCTATATTGTGACTTAGGCAAGCCTATTGCG	66980	AK035172	zinc finger, DHHC domain containing 6
A_66_P106281	16	-0.0540051	0.0632319	0.0348535	-0.131752	-0.118378	0.0780215	0.119033	0.204725	-0.0348535	-0.135159	0.229287	-0.218524	-0.14384	-0.249579	0.247914	0.0489888	Pik3r4	phosphatidylinositol 3 kinase, regulatory subunit, polypeptide 4, p150 [Source:MGI Symbol;Acc:MGI:1922919] [ENSMUST00000187573]	ACATTATGCAAAGTATTTTGAACATACACACACCTCCCTTCTCCCTGTCCACTCCCAACA	75669	AK054559	phosphatidylinositol 3 kinase, regulatory subunit, polypeptide 4, p150
A_66_P108811	16	-0.565192	0.538049	-0.295162	0.295856	2.59566	0.0967245	-0.128922	1.93273	-0.00793886	0.155034	0.00793838	2.93449	-0.705702	-0.156889	-0.433012	-0.443213	Gm28516	PREDICTED: Mus musculus uncharacterized LOC105243253 (LOC105243253), ncRNA [XR_863521]	AGCAAAGCTGTGACCATGGTAGCCAGGCAGCGCCACCAAAATTGCTAGAGTAATATAAAT	105243253	XR_863521	predicted gene 28516
A_55_P2081378	16	0.00387287	0.0743093	0.0255852	-0.285405	-0.186155	-0.180478	-0.243305	-0.162541	0.167737	-0.0337648	0.120715	0.259887	-0.00387287	-0.161689	0.118587	0.22604			GGATGTCTCTCACAAACTGGTCTTCTAAATTGTTAACCTAATTAAACAGCTTCGTATGTT
[truncated: 55,649 more rows]
