# Supplementary material for: Influenza infection rewires energy metabolism and induces browning features in adipose cells and tissues
Source: Commun Biol. 2020 May 14;3:237. doi: 10.1038/s42003-020-0965-6 (PMC7224208; doi:10.1038/s42003-020-0965-6)
Supplement: Supplementary file 4 — Supplementary Data 3 [file 42003_2020_965_MOESM4_ESM.xlsx]

## Sheet: 8
	Label	Taille des adipocytes (ÂµmÂ²)
1	0	0
12	8aCellule10	301
429	8aCellule427	303
636	8bCellule159	305
720	8bCellule243	305
678	8bCellule201	306
730	8bCellule253	306
1064	8bCellule587	306
377	8aCellule375	308
900	8bCellule423	308
1349	8bCellule872	308
690	8bCellule213	310
722	8bCellule245	310
1052	8bCellule575	310
256	8aCellule254	311
476	8aCellule474	311
686	8bCellule209	311
978	8bCellule501	311
418	8aCellule416	313
920	8bCellule443	313
1104	8bCellule627	315
561	8bCellule84	318
603	8bCellule126	318
814	8bCellule337	318
842	8bCellule365	318
1353	8bCellule876	320
501	8bCellule24	321
438	8aCellule436	323
552	8bCellule75	323
1098	8bCellule621	323
333	8aCellule331	324
893	8bCellule416	324
1291	8bCellule814	324
1367	8bCellule890	326
579	8bCellule102	328
840	8bCellule363	328
1074	8bCellule597	328
625	8bCellule148	329
945	8bCellule468	329
1012	8bCellule535	329
1220	8bCellule743	329
44	8aCellule42	331
234	8aCellule232	331
413	8aCellule411	331
493	8bCellule16	333
560	8bCellule83	333
654	8bCellule177	333
1249	8bCellule772	333
1386	8bCellule909	333
1115	8bCellule638	334
36	8aCellule34	338
521	8bCellule44	338
665	8bCellule188	338
765	8bCellule288	338
972	8bCellule495	338
1013	8bCellule536	338
24	8aCellule22	339
706	8bCellule229	339
984	8bCellule507	339
465	8aCellule463	341
512	8bCellule35	341
1027	8bCellule550	341
401	8aCellule399	343
455	8aCellule453	344
624	8bCellule147	344
866	8bCellule389	344
781	8bCellule304	346
1363	8bCellule886	346
1350	8bCellule873	351
708	8bCellule231	354
758	8bCellule281	358
889	8bCellule412	358
222	8aCellule220	359
1131	8bCellule654	359
1141	8bCellule664	359
1182	8bCellule705	359
1039	8bCellule562	361
952	8bCellule475	363
161	8aCellule159	364
506	8bCellule29	364
1146	8bCellule669	364
14	8aCellule12	366
38	8aCellule36	366
111	8aCellule109	366
573	8bCellule96	366
1044	8bCellule567	366
1389	8bCellule912	366
209	8aCellule207	369
1410	8bCellule933	369
340	8aCellule338	371
615	8bCellule138	371
715	8bCellule238	371
1005	8bCellule528	371
102	8aCellule100	373
976	8bCellule499	373
300	8aCellule298	386
851	8bCellule374	388
1026	8bCellule549	388
1054	8bCellule577	389
1194	8bCellule717	389
1058	8bCellule581	391
9	8aCellule7	393
566	8bCellule89	393
1038	8bCellule561	393
101	8aCellule99	394
216	8aCellule214	394
93	8aCellule91	396
432	8aCellule430	396
572	8bCellule95	396
806	8bCellule329	396
857	8bCellule380	396
252	8aCellule250	398
571	8bCellule94	398
8	8aCellule6	401
490	8bCellule13	401
508	8bCellule31	401
1136	8bCellule659	404
791	8bCellule314	406
975	8bCellule498	406
583	8bCellule106	408
1045	8bCellule568	408
450	8aCellule448	409
1243	8bCellule766	409
112	8aCellule110	411
682	8bCellule205	411
675	8bCellule198	413
749	8bCellule272	413
502	8bCellule25	414
672	8bCellule195	414
1329	8bCellule852	414
1110	8bCellule633	416
1152	8bCellule675	416
1165	8bCellule688	418
921	8bCellule444	419
1119	8bCellule642	419
474	8aCellule472	421
899	8bCellule422	421
973	8bCellule496	421
1411	8bCellule934	421
569	8bCellule92	423
834	8bCellule357	423
1170	8bCellule693	423
468	8aCellule466	424
621	8bCellule144	426
58	8aCellule56	428
1032	8bCellule555	428
1078	8bCellule601	428
556	8bCellule79	429
589	8bCellule112	429
1002	8bCellule525	429
1346	8bCellule869	429
430	8aCellule428	431
695	8bCellule218	431
767	8bCellule290	431
679	8bCellule202	433
943	8bCellule466	433
997	8bCellule520	433
495	8bCellule18	434
702	8bCellule225	434
747	8bCellule270	434
925	8bCellule448	434
596	8bCellule119	436
613	8bCellule136	436
160	8aCellule158	438
692	8bCellule215	438
993	8bCellule516	438
499	8bCellule22	439
283	8aCellule281	441
576	8bCellule99	441
885	8bCellule408	441
1111	8bCellule634	441
1377	8bCellule900	441
890	8bCellule413	443
735	8bCellule258	444
1014	8bCellule537	444
343	8aCellule341	446
456	8aCellule454	446
1029	8bCellule552	448
1138	8bCellule661	448
827	8bCellule350	449
592	8bCellule115	451
1238	8bCellule761	451
1256	8bCellule779	451
201	8aCellule199	453
399	8aCellule397	453
605	8bCellule128	454
802	8bCellule325	454
1219	8bCellule742	454
82	8aCellule80	456
1100	8bCellule623	458
992	8bCellule515	461
1135	8bCellule658	461
1180	8bCellule703	463
1077	8bCellule600	466
1251	8bCellule774	466
514	8bCellule37	468
534	8bCellule57	468
548	8bCellule71	468
811	8bCellule334	468
1076	8bCellule599	469
1073	8bCellule596	471
186	8aCellule184	474
1325	8bCellule848	474
130	8aCellule128	476
437	8aCellule435	476
376	8aCellule374	478
484	8bCellule7	478
663	8bCellule186	478
713	8bCellule236	478
846	8bCellule369	478
1066	8bCellule589	479
20	8aCellule18	484
119	8aCellule117	484
1176	8bCellule699	486
1127	8bCellule650	489
537	8bCellule60	494
666	8bCellule189	494
555	8bCellule78	496
969	8bCellule492	496
503	8bCellule26	498
507	8bCellule30	498
267	8aCellule265	499
886	8bCellule409	499
531	8bCellule54	501
169	8aCellule167	503
902	8bCellule425	503
1241	8bCellule764	503
1286	8bCellule809	503
858	8bCellule381	504
1093	8bCellule616	504
1116	8bCellule639	506
105	8aCellule103	508
1004	8bCellule527	508
1354	8bCellule877	508
1065	8bCellule588	509
1121	8bCellule644	509
1020	8bCellule543	511
212	8aCellule210	513
395	8aCellule393	513
327	8aCellule325	514
732	8bCellule255	514
1007	8bCellule530	514
1231	8bCellule754	514
208	8aCellule206	518
134	8aCellule132	519
949	8bCellule472	519
541	8bCellule64	521
880	8bCellule403	523
442	8aCellule440	524
524	8bCellule47	524
853	8bCellule376	524
931	8bCellule454	524
1409	8bCellule932	524
406	8aCellule404	528
319	8aCellule317	529
379	8aCellule377	529
670	8bCellule193	529
1042	8bCellule565	529
1206	8bCellule729	529
1267	8bCellule790	529
165	8aCellule163	531
703	8bCellule226	531
40	8aCellule38	533
554	8bCellule77	534
1021	8bCellule544	536
92	8aCellule90	538
1204	8bCellule727	538
1221	8bCellule744	538
1232	8bCellule755	539
1324	8bCellule847	539
1160	8bCellule683	541
1320	8bCellule843	541
99	8aCellule97	542
878	8bCellule401	542
611	8bCellule134	544
787	8bCellule310	544
953	8bCellule476	544
759	8bCellule282	546
873	8bCellule396	546
1242	8bCellule765	546
1281	8bCellule804	546
11	8aCellule9	547
328	8aCellule326	547
705	8bCellule228	547
1191	8bCellule714	547
1092	8bCellule615	549
1106	8bCellule629	551
1308	8bCellule831	551
1189	8bCellule712	552
224	8aCellule222	554
844	8bCellule367	556
564	8bCellule87	559
1199	8bCellule722	559
100	8aCellule98	561
676	8bCellule199	561
1124	8bCellule647	561
1223	8bCellule746	562
906	8bCellule429	567
1043	8bCellule566	567
529	8bCellule52	569
452	8aCellule450	571
751	8bCellule274	574
1404	8bCellule927	574
694	8bCellule217	576
1188	8bCellule711	576
486	8bCellule9	577
1269	8bCellule792	577
360	8aCellule358	579
869	8bCellule392	579
777	8bCellule300	582
881	8bCellule404	584
698	8bCellule221	586
639	8bCellule162	587
1261	8bCellule784	587
1311	8bCellule834	587
766	8bCellule289	591
850	8bCellule373	591
929	8bCellule452	591
121	8aCellule119	592
146	8aCellule144	592
763	8bCellule286	592
891	8bCellule414	592
120	8aCellule118	594
1401	8bCellule924	594
289	8aCellule287	596
1031	8bCellule554	596
1289	8bCellule812	596
1296	8bCellule819	596
480	8bCellule3	597
15	8aCellule13	599
18	8aCellule16	599
43	8aCellule41	599
461	8aCellule459	599
671	8bCellule194	601
980	8bCellule503	601
835	8bCellule358	602
1067	8bCellule590	602
309	8aCellule307	604
650	8bCellule173	604
904	8bCellule427	604
526	8bCellule49	606
543	8bCellule66	606
479	8bCellule2	607
638	8bCellule161	607
1108	8bCellule631	612
774	8bCellule297	614
988	8bCellule511	614
1068	8bCellule591	614
25	8aCellule23	616
822	8bCellule345	617
539	8bCellule62	619
568	8bCellule91	621
687	8bCellule210	622
1070	8bCellule593	627
246	8aCellule244	629
241	8aCellule239	631
547	8bCellule70	631
1283	8bCellule806	631
380	8aCellule378	632
632	8bCellule155	636
1081	8bCellule604	636
389	8aCellule387	639
612	8bCellule135	641
394	8aCellule392	642
553	8bCellule76	642
618	8bCellule141	642
709	8bCellule232	642
1008	8bCellule531	642
809	8bCellule332	644
961	8bCellule484	644
1215	8bCellule738	644
528	8bCellule51	646
1161	8bCellule684	646
805	8bCellule328	652
1033	8bCellule556	656
296	8aCellule294	657
1112	8bCellule635	657
21	8aCellule19	659
207	8aCellule205	661
582	8bCellule105	661
1162	8bCellule685	661
1130	8bCellule653	662
69	8aCellule67	664
1114	8bCellule637	664
1175	8bCellule698	664
361	8aCellule359	666
500	8bCellule23	667
577	8bCellule100	667
1408	8bCellule931	667
42	8aCellule40	669
316	8aCellule314	671
789	8bCellule312	676
1015	8bCellule538	676
1181	8bCellule704	676
1254	8bCellule777	676
646	8bCellule169	677
279	8aCellule277	682
587	8bCellule110	682
823	8bCellule346	682
780	8bCellule303	684
1198	8bCellule721	684
3	8aCellule1	686
633	8bCellule156	686
995	8bCellule518	687
1244	8bCellule767	687
1145	8bCellule668	689
745	8bCellule268	691
784	8bCellule307	691
1062	8bCellule585	691
1107	8bCellule630	694
363	8aCellule361	696
1024	8bCellule547	696
1272	8bCellule795	696
535	8bCellule58	697
635	8bCellule158	697
640	8bCellule163	697
736	8bCellule259	697
883	8bCellule406	699
250	8aCellule248	701
400	8aCellule398	701
815	8bCellule338	701
887	8bCellule410	702
270	8aCellule268	704
867	8bCellule390	704
743	8bCellule266	706
126	8aCellule124	707
917	8bCellule440	707
1125	8bCellule648	707
73	8aCellule71	709
1293	8bCellule816	709
641	8bCellule164	711
324	8aCellule322	714
744	8bCellule267	714
237	8aCellule235	716
563	8bCellule86	717
699	8bCellule222	717
942	8bCellule465	717
628	8bCellule151	719
1301	8bCellule824	719
567	8bCellule90	721
518	8bCellule41	722
987	8bCellule510	722
549	8bCellule72	724
562	8bCellule85	724
504	8bCellule27	726
719	8bCellule242	726
933	8bCellule456	726
1154	8bCellule677	726
2	8aCellule0	727
496	8bCellule19	727
946	8bCellule469	727
231	8aCellule229	729
366	8aCellule364	729
498	8bCellule21	729
1406	8bCellule929	731
826	8bCellule349	734
1001	8bCellule524	734
1017	8bCellule540	734
487	8bCellule10	736
963	8bCellule486	736
1120	8bCellule643	736
166	8aCellule164	739
1273	8bCellule796	739
677	8bCellule200	741
1159	8bCellule682	746
828	8bCellule351	747
108	8aCellule106	754
778	8bCellule301	754
836	8bCellule359	756
999	8bCellule522	756
228	8aCellule226	757
1144	8bCellule667	759
570	8bCellule93	765
1156	8bCellule679	765
162	8aCellule160	767
602	8bCellule125	769
74	8aCellule72	770
652	8bCellule175	770
1051	8bCellule574	772
1088	8bCellule611	772
855	8bCellule378	774
894	8bCellule417	774
1302	8bCellule825	775
1305	8bCellule828	775
1405	8bCellule928	777
1158	8bCellule681	779
1167	8bCellule690	779
1278	8bCellule801	779
874	8bCellule397	785
1383	8bCellule906	787
833	8bCellule356	789
876	8bCellule399	789
137	8aCellule135	792
515	8bCellule38	792
717	8bCellule240	792
645	8bCellule168	795
341	8aCellule339	797
478	8bCellule1	797
617	8bCellule140	797
1368	8bCellule891	797
941	8bCellule464	799
1396	8bCellule919	800
61	8aCellule59	802
282	8aCellule280	802
658	8bCellule181	802
178	8aCellule176	804
642	8bCellule165	805
426	8aCellule424	807
837	8bCellule360	807
1316	8bCellule839	809
798	8bCellule321	810
551	8bCellule74	812
829	8bCellule352	812
915	8bCellule438	812
1192	8bCellule715	812
816	8bCellule339	814
192	8aCellule190	815
707	8bCellule230	819
982	8bCellule505	819
1050	8bCellule573	820
1246	8bCellule769	824
1213	8bCellule736	827
760	8bCellule283	829
1379	8bCellule902	830
1227	8bCellule750	834
1319	8bCellule842	835
1407	8bCellule930	835
163	8aCellule161	837
580	8bCellule103	837
862	8bCellule385	837
729	8bCellule252	839
1177	8bCellule700	839
310	8aCellule308	840
510	8bCellule33	842
661	8bCellule184	842
575	8bCellule98	847
460	8aCellule458	850
957	8bCellule480	850
365	8aCellule363	855
1250	8bCellule773	855
616	8bCellule139	857
1022	8bCellule545	857
711	8bCellule234	859
898	8bCellule421	859
91	8aCellule89	860
525	8bCellule48	860
39	8aCellule37	862
824	8bCellule347	864
1163	8bCellule686	865
196	8aCellule194	867
818	8bCellule341	867
66	8aCellule64	872
595	8bCellule118	872
606	8bCellule129	872
947	8bCellule470	874
1352	8bCellule875	874
965	8bCellule488	875
559	8bCellule82	877
785	8bCellule308	877
306	8aCellule304	879
691	8bCellule214	879
1083	8bCellule606	879
265	8aCellule263	884
1069	8bCellule592	884
1113	8bCellule636	884
200	8aCellule198	885
546	8bCellule69	885
726	8bCellule249	889
801	8bCellule324	889
118	8aCellule116	890
1047	8bCellule570	890
488	8bCellule11	892
1402	8bCellule925	892
473	8aCellule471	894
607	8bCellule130	894
631	8bCellule154	894
910	8bCellule433	894
1155	8bCellule678	894
1087	8bCellule610	902
1245	8bCellule768	902
225	8aCellule223	904
610	8bCellule133	904
1365	8bCellule888	905
574	8bCellule97	907
75	8aCellule73	912
594	8bCellule117	914
626	8bCellule149	915
1297	8bCellule820	915
755	8bCellule278	917
141	8aCellule139	920
1046	8bCellule569	922
808	8bCellule331	927
1330	8bCellule853	932
532	8bCellule55	934
599	8bCellule122	934
870	8bCellule393	935
52	8aCellule50	937
877	8bCellule400	937
888	8bCellule411	937
944	8bCellule467	939
1229	8bCellule752	939
378	8aCellule376	940
771	8bCellule294	942
996	8bCellule519	944
637	8bCellule160	945
1253	8bCellule776	947
813	8bCellule336	949
864	8bCellule387	957
56	8aCellule54	962
668	8bCellule191	962
1265	8bCellule788	964
133	8aCellule131	969
322	8aCellule320	969
586	8bCellule109	969
935	8bCellule458	969
522	8bCellule45	970
581	8bCellule104	970
1323	8bCellule846	970
17	8aCellule15	973
523	8bCellule46	973
693	8bCellule216	973
242	8aCellule240	975
485	8bCellule8	975
1132	8bCellule655	975
329	8aCellule327	977
1385	8bCellule908	977
13	8aCellule11	982
172	8aCellule170	982
1390	8bCellule913	982
740	8bCellule263	983
1134	8bCellule657	985
940	8bCellule463	988
962	8bCellule485	988
4	8aCellule2	992
180	8aCellule178	992
737	8bCellule260	993
1268	8bCellule791	993
94	8aCellule92	997
235	8aCellule233	998
683	8bCellule206	1000
934	8bCellule457	1002
909	8bCellule432	1003
783	8bCellule306	1005
217	8aCellule215	1007
471	8aCellule469	1007
1200	8bCellule723	1008
796	8bCellule319	1010
195	8aCellule193	1012
795	8bCellule318	1013
647	8bCellule170	1015
1387	8bCellule910	1015
954	8bCellule477	1017
122	8aCellule120	1018
688	8bCellule211	1018
1174	8bCellule697	1020
89	8aCellule87	1025
373	8aCellule371	1025
643	8bCellule166	1025
927	8bCellule450	1028
81	8aCellule79	1030
542	8bCellule65	1030
1309	8bCellule832	1032
752	8bCellule275	1033
1202	8bCellule725	1035
1344	8bCellule867	1035
803	8bCellule326	1038
674	8bCellule197	1042
768	8bCellule291	1045
54	8aCellule52	1047
491	8bCellule14	1047
1285	8bCellule808	1047
1394	8bCellule917	1047
419	8aCellule417	1048
1303	8bCellule826	1048
1225	8bCellule748	1050
87	8aCellule85	1052
115	8aCellule113	1053
1075	8bCellule598	1053
315	8aCellule313	1057
892	8bCellule415	1057
901	8bCellule424	1058
1317	8bCellule840	1060
820	8bCellule343	1062
1327	8bCellule850	1062
84	8aCellule82	1063
412	8aCellule410	1063
482	8bCellule5	1063
591	8bCellule114	1065
989	8bCellule512	1065
1172	8bCellule695	1068
1224	8bCellule747	1068
470	8aCellule468	1072
1035	8bCellule558	1072
1345	8bCellule868	1072
1034	8bCellule557	1073
210	8aCellule208	1075
1298	8bCellule821	1075
497	8bCellule20	1077
28	8aCellule26	1078
221	8aCellule219	1078
657	8bCellule180	1078
90	8aCellule88	1080
908	8bCellule431	1080
516	8bCellule39	1082
557	8bCellule80	1082
1228	8bCellule751	1082
1378	8bCellule901	1082
538	8bCellule61	1085
776	8bCellule299	1085
139	8aCellule137	1088
173	8aCellule171	1088
49	8aCellule47	1090
1340	8bCellule863	1090
505	8bCellule28	1092
519	8bCellule42	1093
1030	8bCellule553	1093
475	8aCellule473	1095
600	8bCellule123	1095
854	8bCellule377	1095
1226	8bCellule749	1095
336	8aCellule334	1097
794	8bCellule317	1097
198	8aCellule196	1100
41	8aCellule39	1102
352	8aCellule350	1102
772	8bCellule295	1102
255	8aCellule253	1108
1117	8bCellule640	1110
937	8bCellule460	1112
175	8aCellule173	1115
609	8bCellule132	1118
627	8bCellule150	1118
810	8bCellule333	1118
725	8bCellule248	1122
1140	8bCellule663	1122
1339	8bCellule862	1122
1347	8bCellule870	1122
27	8aCellule25	1123
517	8bCellule40	1128
619	8bCellule142	1128
140	8aCellule138	1130
342	8aCellule340	1133
445	8aCellule443	1133
1392	8bCellule915	1133
651	8bCellule174	1140
964	8bCellule487	1140
756	8bCellule279	1142
171	8aCellule169	1145
188	8aCellule186	1145
734	8bCellule257	1145
971	8bCellule494	1148
513	8bCellule36	1150
565	8bCellule88	1152
981	8bCellule504	1152
483	8bCellule6	1157
959	8bCellule482	1157
923	8bCellule446	1158
669	8bCellule192	1160
317	8aCellule315	1162
533	8bCellule56	1162
144	8aCellule142	1165
233	8aCellule231	1167
1091	8bCellule614	1170
443	8aCellule441	1172
673	8bCellule196	1175
1230	8bCellule753	1178
667	8bCellule190	1180
779	8bCellule302	1180
1095	8bCellule618	1180
287	8aCellule285	1185
23	8aCellule21	1187
1359	8bCellule882	1187
897	8bCellule420	1188
35	8aCellule33	1190
922	8bCellule445	1190
1003	8bCellule526	1190
1218	8bCellule741	1190
1049	8bCellule572	1193
1103	8bCellule626	1193
1337	8bCellule860	1193
540	8bCellule63	1196
704	8bCellule227	1196
585	8bCellule108	1198
629	8bCellule152	1198
659	8bCellule182	1198
1079	8bCellule602	1201
1147	8bCellule670	1201
68	8aCellule66	1205
1053	8bCellule576	1213
527	8bCellule50	1215
45	8aCellule43	1216
620	8bCellule143	1216
466	8aCellule464	1220
753	8bCellule276	1221
264	8aCellule262	1225
799	8bCellule322	1225
979	8bCellule502	1226
321	8aCellule319	1228
750	8bCellule273	1230
790	8bCellule313	1235
1028	8bCellule551	1235
79	8aCellule77	1236
590	8bCellule113	1236
601	8bCellule124	1240
807	8bCellule330	1240
1373	8bCellule896	1241
143	8aCellule141	1243
604	8bCellule127	1243
545	8bCellule68	1251
648	8bCellule171	1253
748	8bCellule271	1253
919	8bCellule442	1253
1186	8bCellule709	1253
98	8aCellule96	1255
634	8bCellule157	1255
825	8bCellule348	1255
1157	8bCellule680	1255
1169	8bCellule692	1255
114	8aCellule112	1256
511	8bCellule34	1256
951	8bCellule474	1258
1037	8bCellule560	1258
303	8aCellule301	1260
681	8bCellule204	1260
55	8aCellule53	1265
660	8bCellule183	1265
936	8bCellule459	1266
356	8aCellule354	1268
664	8bCellule187	1268
77	8aCellule75	1270
1096	8bCellule619	1270
1321	8bCellule844	1271
958	8bCellule481	1276
1187	8bCellule710	1276
116	8aCellule114	1280
597	8bCellule120	1281
1280	8bCellule803	1281
194	8aCellule192	1283
364	8aCellule362	1283
701	8bCellule224	1286
914	8bCellule437	1288
253	8aCellule251	1295
831	8bCellule354	1295
1362	8bCellule885	1300
278	8aCellule276	1303
797	8bCellule320	1305
1403	8bCellule926	1306
191	8aCellule189	1310
746	8bCellule269	1311
593	8bCellule116	1316
125	8aCellule123	1321
821	8bCellule344	1326
696	8bCellule219	1330
950	8bCellule473	1331
292	8aCellule290	1333
1295	8bCellule818	1333
1366	8bCellule889	1336
381	8aCellule379	1338
723	8bCellule246	1338
1057	8bCellule580	1341
307	8aCellule305	1343
509	8bCellule32	1343
97	8aCellule95	1345
912	8bCellule435	1345
60	8aCellule58	1351
974	8bCellule497	1353
1090	8bCellule613	1356
357	8aCellule355	1358
1332	8bCellule855	1360
109	8aCellule107	1363
786	8bCellule309	1366
614	8bCellule137	1368
1351	8bCellule874	1368
1139	8bCellule662	1373
1355	8bCellule878	1373
721	8bCellule244	1380
907	8bCellule430	1380
273	8aCellule271	1381
662	8bCellule185	1381
248	8aCellule246	1383
240	8aCellule238	1386
404	8aCellule402	1386
458	8aCellule456	1386
684	8bCellule207	1386
1240	8bCellule763	1395
1331	8bCellule854	1395
841	8bCellule364	1400
1105	8bCellule628	1401
1335	8bCellule858	1401
1264	8bCellule787	1403
95	8aCellule93	1406
10	8aCellule8	1408
1333	8bCellule856	1409
1011	8bCellule534	1413
1328	8bCellule851	1414
103	8aCellule101	1416
1179	8bCellule702	1416
1216	8bCellule739	1416
354	8aCellule352	1419
425	8aCellule423	1419
938	8bCellule461	1421
145	8aCellule143	1423
1082	8bCellule605	1423
347	8aCellule345	1424
372	8aCellule370	1426
608	8bCellule131	1434
367	8aCellule365	1436
64	8aCellule62	1438
983	8bCellule506	1438
1048	8bCellule571	1439
1173	8bCellule696	1441
472	8aCellule470	1443
536	8bCellule59	1443
804	8bCellule327	1443
156	8aCellule154	1448
714	8bCellule237	1451
218	8aCellule216	1454
269	8aCellule267	1456
1300	8bCellule823	1461
492	8bCellule15	1463
757	8bCellule280	1464
1166	8bCellule689	1464
770	8bCellule293	1466
1025	8bCellule548	1466
448	8aCellule446	1468
761	8bCellule284	1468
199	8aCellule197	1469
1084	8bCellule607	1473
1322	8bCellule845	1476
104	8aCellule102	1478
856	8bCellule379	1478
1094	8bCellule617	1479
588	8bCellule111	1484
859	8bCellule382	1484
865	8bCellule388	1484
1063	8bCellule586	1488
1150	8bCellule673	1494
428	8aCellule426	1496
37	8aCellule35	1499
845	8bCellule368	1504
375	8aCellule373	1508
494	8bCellule17	1513
712	8bCellule235	1513
1376	8bCellule899	1518
185	8aCellule183	1519
305	8aCellule303	1523
849	8bCellule372	1523
1203	8bCellule726	1523
275	8aCellule273	1524
286	8aCellule284	1529
812	8bCellule335	1531
135	8aCellule133	1533
409	8aCellule407	1534
266	8aCellule264	1538
489	8bCellule12	1538
1391	8bCellule914	1538
773	8bCellule296	1544
879	8bCellule402	1546
718	8bCellule241	1549
405	8aCellule403	1551
1270	8bCellule793	1551
155	8aCellule153	1563
733	8bCellule256	1568
1375	8bCellule898	1569
262	8aCellule260	1571
1239	8bCellule762	1571
1382	8bCellule905	1574
1102	8bCellule625	1578
47	8aCellule45	1586
281	8aCellule279	1596
986	8bCellule509	1596
1183	8bCellule706	1601
656	8bCellule179	1604
353	8aCellule351	1606
863	8bCellule386	1608
738	8bCellule261	1613
174	8aCellule172	1614
623	8bCellule146	1616
598	8bCellule121	1618
895	8bCellule418	1618
716	8bCellule239	1619
800	8bCellule323	1626
847	8bCellule370	1627
293	8aCellule291	1629
1036	8bCellule559	1629
578	8bCellule101	1634
1040	8bCellule563	1637
966	8bCellule489	1639
550	8bCellule73	1644
793	8bCellule316	1646
346	8aCellule344	1651
1143	8bCellule666	1651
1233	8bCellule756	1652
1201	8bCellule724	1656
168	8aCellule166	1657
247	8aCellule245	1657
685	8bCellule208	1664
50	8aCellule48	1667
1397	8bCellule920	1667
1128	8bCellule651	1672
955	8bCellule478	1674
148	8aCellule146	1682
1080	8bCellule603	1686
1277	8bCellule800	1687
368	8aCellule366	1689
402	8aCellule400	1691
1381	8bCellule904	1699
433	8aCellule431	1704
1126	8bCellule649	1704
1310	8bCellule833	1704
7	8aCellule5	1706
924	8bCellule447	1706
1276	8bCellule799	1711
387	8aCellule385	1716
1089	8bCellule612	1716
905	8bCellule428	1717
34	8aCellule32	1719
477	8bCellule0	1719
968	8bCellule491	1721
297	8aCellule295	1729
1072	8bCellule595	1736
649	8bCellule172	1741
731	8bCellule254	1741
5	8aCellule3	1746
956	8bCellule479	1749
1009	8bCellule532	1751
1395	8bCellule918	1754
1255	8bCellule778	1757
1019	8bCellule542	1761
410	8aCellule408	1764
1400	8bCellule923	1764
970	8bCellule493	1766
1185	8bCellule708	1772
392	8aCellule390	1777
884	8bCellule407	1779
182	8aCellule180	1787
330	8aCellule328	1787
1109	8bCellule632	1791
469	8aCellule467	1792
291	8aCellule289	1801
1137	8bCellule660	1804
1271	8bCellule794	1804
463	8aCellule461	1806
1260	8bCellule783	1806
435	8aCellule433	1812
131	8aCellule129	1819
530	8bCellule53	1819
205	8aCellule203	1826
1056	8bCellule579	1829
63	8aCellule61	1834
383	8aCellule381	1836
991	8bCellule514	1836
775	8bCellule298	1837
59	8aCellule57	1840
85	8aCellule83	1847
190	8aCellule188	1847
985	8bCellule508	1847
288	8aCellule286	1850
1361	8bCellule884	1850
110	8aCellule108	1854
689	8bCellule212	1854
1151	8bCellule674	1854
967	8bCellule490	1857
33	8aCellule31	1859
928	8bCellule451	1859
136	8aCellule134	1867
1211	8bCellule734	1869
53	8aCellule51	1874
151	8aCellule149	1874
630	8bCellule153	1875
1061	8bCellule584	1877
301	8aCellule299	1887
1142	8bCellule665	1892
916	8bCellule439	1895
302	8aCellule300	1897
860	8bCellule383	1899
1393	8bCellule916	1900
1236	8bCellule759	1902
304	8aCellule302	1904
1364	8bCellule887	1905
644	8bCellule167	1909
1210	8bCellule733	1912
261	8aCellule259	1914
236	8aCellule234	1917
226	8aCellule224	1927
939	8bCellule462	1930
724	8bCellule247	1934
1247	8bCellule770	1939
80	8aCellule78	1945
832	8bCellule355	1949
1399	8bCellule922	1952
280	8aCellule278	1959
331	8aCellule329	1959
1023	8bCellule546	1959
1398	8bCellule921	1959
481	8bCellule4	1967
1018	8bCellule541	1967
6	8aCellule4	1970
414	8aCellule412	1970
680	8bCellule203	1984
1284	8bCellule807	1984
176	8aCellule174	1985
1148	8bCellule671	1989
230	8aCellule228	1994
350	8aCellule348	2000
1060	8bCellule583	2002
284	8aCellule282	2009
332	8aCellule330	2010
179	8aCellule177	2027
391	8aCellule389	2030
1222	8bCellule745	2032
1306	8bCellule829	2039
345	8aCellule343	2055
1164	8bCellule687	2055
1326	8bCellule849	2062
193	8aCellule191	2065
1282	8bCellule805	2070
138	8aCellule136	2072
896	8bCellule419	2072
728	8bCellule251	2073
788	8bCellule311	2073
727	8bCellule250	2077
852	8bCellule375	2080
142	8aCellule140	2083
1190	8bCellule713	2088
1122	8bCellule645	2102
830	8bCellule353	2105
72	8aCellule70	2107
158	8aCellule156	2112
128	8aCellule126	2117
326	8aCellule324	2120
1299	8bCellule822	2125
1234	8bCellule757	2132
48	8aCellule46	2138
152	8aCellule150	2142
308	8aCellule306	2142
1086	8bCellule609	2142
998	8bCellule521	2147
1237	8bCellule760	2147
911	8bCellule434	2148
411	8aCellule409	2167
1360	8bCellule883	2167
423	8aCellule421	2187
71	8aCellule69	2188
113	8aCellule111	2190
453	8aCellule451	2200
65	8aCellule63	2210
424	8aCellule422	2220
930	8bCellule453	2242
1208	8bCellule731	2242
1318	8bCellule841	2245
183	8aCellule181	2252
274	8aCellule272	2257
294	8aCellule292	2258
129	8aCellule127	2262
202	8aCellule200	2262
416	8aCellule414	2267
258	8aCellule256	2270
1209	8bCellule732	2270
337	8aCellule335	2278
1129	8bCellule652	2285
1149	8bCellule672	2288
132	8aCellule130	2301
467	8aCellule465	2323
1279	8bCellule802	2325
219	8aCellule217	2330
323	8aCellule321	2330
117	8aCellule115	2338
78	8aCellule76	2341
622	8bCellule145	2345
51	8aCellule49	2348
150	8aCellule148	2350
232	8aCellule230	2353
70	8aCellule68	2363
184	8aCellule182	2366
388	8aCellule386	2366
913	8bCellule436	2380
1370	8bCellule893	2381
1118	8bCellule641	2388
1314	8bCellule837	2398
390	8aCellule388	2400
427	8aCellule425	2418
358	8aCellule356	2425
769	8bCellule292	2425
396	8aCellule394	2430
313	8aCellule311	2436
882	8bCellule405	2436
277	8aCellule275	2443
1217	8bCellule740	2453
926	8bCellule449	2458
449	8aCellule447	2468
249	8aCellule247	2475
239	8aCellule237	2504
154	8aCellule152	2519
127	8aCellule125	2546
386	8aCellule384	2549
918	8bCellule441	2549
223	8aCellule221	2559
244	8aCellule242	2579
57	8aCellule55	2581
441	8aCellule439	2588
1212	8bCellule735	2588
454	8aCellule452	2589
407	8aCellule405	2594
106	8aCellule104	2606
1055	8bCellule578	2606
697	8bCellule220	2623
107	8aCellule105	2631
189	8aCellule187	2639
213	8aCellule211	2641
447	8aCellule445	2653
271	8aCellule269	2656
1099	8bCellule622	2664
251	8aCellule249	2686
1258	8bCellule781	2714
903	8bCellule426	2717
1304	8bCellule827	2727
220	8aCellule218	2732
1294	8bCellule817	2746
994	8bCellule517	2771
1287	8bCellule810	2774
227	8aCellule225	2797
1195	8bCellule718	2801
187	8aCellule185	2802
314	8aCellule312	2807
1059	8bCellule582	2839
764	8bCellule287	2846
1263	8bCellule786	2851
932	8bCellule455	2852
1371	8bCellule894	2857
439	8aCellule437	2889
1071	8bCellule594	2891
948	8bCellule471	2897
1171	8bCellule694	2907
153	8aCellule151	2917
1342	8bCellule865	2944
990	8bCellule513	2960
838	8bCellule361	2970
149	8aCellule147	2974
817	8bCellule340	2982
1343	8bCellule866	2982
385	8aCellule383	2984
868	8bCellule391	2990
444	8aCellule442	2995
1275	8bCellule798	3004
299	8aCellule297	3027
434	8aCellule432	3035
1010	8bCellule533	3044
311	8aCellule309	3054
157	8aCellule155	3062
422	8aCellule420	3062
1288	8bCellule811	3062
16	8aCellule14	3072
1372	8bCellule895	3074
1252	8bCellule775	3077
1041	8bCellule564	3090
67	8aCellule65	3095
819	8bCellule342	3117
254	8aCellule252	3119
371	8aCellule369	3157
1348	8bCellule871	3162
1307	8bCellule830	3193
349	8aCellule347	3200
243	8aCellule241	3230
339	8aCellule337	3235
1085	8bCellule608	3235
259	8aCellule257	3243
1193	8bCellule716	3272
1153	8bCellule676	3282
1290	8bCellule813	3297
86	8aCellule84	3308
295	8aCellule293	3322
1197	8bCellule720	3327
1315	8bCellule838	3361
320	8aCellule318	3388
26	8aCellule24	3406
272	8aCellule270	3446
421	8aCellule419	3480
1016	8bCellule539	3515
843	8bCellule366	3518
1388	8bCellule911	3531
1214	8bCellule737	3543
875	8bCellule398	3560
1196	8bCellule719	3579
22	8aCellule20	3581
260	8aCellule258	3586
170	8aCellule168	3631
1235	8bCellule758	3639
462	8aCellule460	3696
312	8aCellule310	3704
229	8aCellule227	3718
46	8aCellule44	3787
1178	8bCellule701	3822
1248	8bCellule771	3824
147	8aCellule145	3837
420	8aCellule418	3844
1207	8bCellule730	3864
1123	8bCellule646	3934
742	8bCellule265	3964
123	8aCellule121	3977
344	8aCellule342	4000
700	8bCellule223	4019
1356	8bCellule879	4024
436	8aCellule434	4037
431	8aCellule429	4070
655	8bCellule178	4072
792	8bCellule315	4079
334	8aCellule332	4080
872	8bCellule395	4125
197	8aCellule195	4127
1262	8bCellule785	4149
382	8aCellule380	4174
335	8aCellule333	4250
1384	8bCellule907	4275
238	8aCellule236	4305
398	8aCellule396	4320
1334	8bCellule857	4327
245	8aCellule243	4348
257	8aCellule255	4498
164	8aCellule162	4511
177	8aCellule175	4516
204	8aCellule202	4536
1101	8bCellule624	4580
76	8aCellule74	4586
464	8aCellule462	4664
1358	8bCellule881	4688
124	8aCellule122	4771
181	8aCellule179	4829
30	8aCellule28	4859
440	8aCellule438	4914
318	8aCellule316	4934
374	8aCellule372	4942
96	8aCellule94	5047
214	8aCellule212	5095
215	8aCellule213	5274
362	8aCellule360	5295
325	8aCellule323	5308
83	8aCellule81	5325
393	8aCellule391	5402
290	8aCellule288	5598
167	8aCellule165	5600
1000	8bCellule523	5650
369	8aCellule367	5690
408	8aCellule406	5759
417	8aCellule415	5798
285	8aCellule283	5799
159	8aCellule157	5811
268	8aCellule266	5946
384	8aCellule382	5992
338	8aCellule336	7602

## Sheet: 9
	Label	Taille des adipocytes (ÂµmÂ²)
1	0	0
929	9bCellule268	301
724	9bCellule63	303
783	9bCellule122	303
1139	9bCellule478	303
1333	9bCellule672	303
264	9aCellule262	305
731	9bCellule70	305
926	9bCellule265	305
1190	9bCellule529	305
1281	9bCellule620	305
290	9aCellule288	306
812	9bCellule151	306
1062	9bCellule401	306
593	9aCellule591	310
477	9aCellule475	313
773	9bCellule112	313
270	9aCellule268	315
1381	9bCellule720	315
711	9bCellule50	316
847	9bCellule186	316
997	9bCellule336	316
1121	9bCellule460	316
1257	9bCellule596	316
231	9aCellule229	318
262	9aCellule260	318
495	9aCellule493	320
1280	9bCellule619	320
1354	9bCellule693	320
952	9bCellule291	321
787	9bCellule126	323
891	9bCellule230	323
1330	9bCellule669	323
675	9bCellule14	324
1438	9bCellule777	324
729	9bCellule68	326
886	9bCellule225	328
1152	9bCellule491	328
1265	9bCellule604	328
653	9aCellule651	329
1070	9bCellule409	329
567	9aCellule565	331
1308	9bCellule647	331
738	9bCellule77	333
401	9aCellule399	334
583	9aCellule581	334
582	9aCellule580	336
756	9bCellule95	336
860	9bCellule199	336
747	9bCellule86	338
719	9bCellule58	339
1229	9bCellule568	339
1238	9bCellule577	339
1323	9bCellule662	339
275	9aCellule273	341
692	9bCellule31	341
1213	9bCellule552	343
660	9aCellule658	344
748	9bCellule87	344
786	9bCellule125	344
503	9aCellule501	346
672	9bCellule11	346
740	9bCellule79	346
841	9bCellule180	346
839	9bCellule178	348
1166	9bCellule505	348
910	9bCellule249	349
948	9bCellule287	349
654	9aCellule652	351
723	9bCellule62	351
774	9bCellule113	354
916	9bCellule255	354
799	9bCellule138	356
602	9aCellule600	358
757	9bCellule96	358
901	9bCellule240	358
1342	9bCellule681	358
715	9bCellule54	359
1090	9bCellule429	359
771	9bCellule110	361
801	9bCellule140	361
813	9bCellule152	361
1157	9bCellule496	361
730	9bCellule69	363
1134	9bCellule473	363
1162	9bCellule501	363
642	9aCellule640	364
883	9bCellule222	364
921	9bCellule260	364
479	9aCellule477	366
973	9bCellule312	366
1363	9bCellule702	366
473	9aCellule471	368
700	9bCellule39	368
1383	9bCellule722	368
25	9aCellule23	369
704	9bCellule43	369
797	9bCellule136	371
1318	9bCellule657	371
483	9aCellule481	373
859	9bCellule198	373
907	9bCellule246	373
686	9bCellule25	374
1047	9bCellule386	374
814	9bCellule153	376
900	9bCellule239	376
1218	9bCellule557	376
484	9aCellule482	378
370	9aCellule368	379
983	9bCellule322	379
1445	9bCellule784	379
395	9aCellule393	381
792	9bCellule131	383
387	9aCellule385	384
37	9aCellule35	386
587	9aCellule585	386
781	9bCellule120	386
1176	9bCellule515	386
553	9aCellule551	388
666	9bCellule5	388
1270	9bCellule609	389
1205	9bCellule544	391
1246	9bCellule585	391
1151	9bCellule490	393
1211	9bCellule550	393
611	9aCellule609	394
356	9aCellule354	396
888	9bCellule227	396
1268	9bCellule607	396
1389	9bCellule728	396
1271	9bCellule610	399
1377	9bCellule716	399
319	9aCellule317	401
554	9aCellule552	401
903	9bCellule242	401
965	9bCellule304	401
1186	9bCellule525	401
671	9bCellule10	403
833	9bCellule172	403
1108	9bCellule447	403
1231	9bCellule570	403
1388	9bCellule727	403
344	9aCellule342	404
998	9bCellule337	404
1013	9bCellule352	404
1398	9bCellule737	404
868	9bCellule207	406
992	9bCellule331	406
1295	9bCellule634	408
1309	9bCellule648	409
1314	9bCellule653	409
735	9bCellule74	411
1197	9bCellule536	411
210	9aCellule208	413
524	9aCellule522	414
749	9bCellule88	414
257	9aCellule255	416
1098	9bCellule437	416
116	9aCellule114	419
1101	9bCellule440	419
398	9aCellule396	421
1099	9bCellule438	421
1209	9bCellule548	423
993	9bCellule332	424
1207	9bCellule546	424
1230	9bCellule569	424
1245	9bCellule584	424
1341	9bCellule680	424
89	9aCellule87	426
853	9bCellule192	426
966	9bCellule305	426
1009	9bCellule348	426
1191	9bCellule530	426
95	9aCellule93	428
598	9aCellule596	428
678	9bCellule17	428
1129	9bCellule468	429
843	9bCellule182	431
1303	9bCellule642	431
1379	9bCellule718	431
643	9aCellule641	434
945	9bCellule284	434
989	9bCellule328	434
1120	9bCellule459	434
1237	9bCellule576	434
467	9aCellule465	438
1001	9bCellule340	438
1260	9bCellule599	438
1429	9bCellule768	438
527	9aCellule525	439
941	9bCellule280	439
1336	9bCellule675	439
1174	9bCellule513	441
375	9aCellule373	443
620	9aCellule618	443
1011	9bCellule350	443
1019	9bCellule358	443
1332	9bCellule671	443
681	9bCellule20	444
1059	9bCellule398	444
930	9bCellule269	446
1018	9bCellule357	446
1044	9bCellule383	446
289	9aCellule287	448
639	9aCellule637	448
1031	9bCellule370	448
1165	9bCellule504	449
1228	9bCellule567	449
64	9aCellule62	453
667	9bCellule6	453
668	9bCellule7	453
991	9bCellule330	453
1037	9bCellule376	454
1155	9bCellule494	454
1368	9bCellule707	454
136	9aCellule134	456
241	9aCellule239	456
469	9aCellule467	456
904	9bCellule243	456
963	9bCellule302	456
1347	9bCellule686	456
1442	9bCellule781	456
717	9bCellule56	458
939	9bCellule278	458
1221	9bCellule560	458
585	9aCellule583	459
953	9bCellule292	459
1131	9bCellule470	459
612	9aCellule610	464
688	9bCellule27	464
935	9bCellule274	464
982	9bCellule321	464
573	9aCellule571	466
597	9aCellule595	466
1385	9bCellule724	466
1419	9bCellule758	466
1153	9bCellule492	468
1196	9bCellule535	468
662	9bCellule1	469
924	9bCellule263	469
1194	9bCellule533	469
1233	9bCellule572	469
497	9aCellule495	471
846	9bCellule185	471
1068	9bCellule407	471
1370	9bCellule709	471
1000	9bCellule339	473
1023	9bCellule362	473
1156	9bCellule495	473
661	9bCellule0	474
842	9bCellule181	474
892	9bCellule231	474
1022	9bCellule361	474
696	9bCellule35	476
1234	9bCellule573	476
1312	9bCellule651	476
967	9bCellule306	479
127	9aCellule125	481
345	9aCellule343	481
163	9aCellule161	483
658	9aCellule656	483
1032	9bCellule371	483
548	9aCellule546	486
707	9bCellule46	486
1161	9bCellule500	486
1227	9bCellule566	486
1443	9bCellule782	486
960	9bCellule299	489
81	9aCellule79	491
619	9aCellule617	491
173	9aCellule171	493
383	9aCellule381	493
581	9aCellule579	493
946	9bCellule285	493
976	9bCellule315	493
755	9bCellule94	494
29	9aCellule27	496
376	9aCellule374	496
674	9bCellule13	496
1397	9bCellule736	496
1110	9bCellule449	498
1302	9bCellule641	498
683	9bCellule22	499
710	9bCellule49	501
751	9bCellule90	501
1014	9bCellule353	501
1322	9bCellule661	501
1273	9bCellule612	503
1408	9bCellule747	503
108	9aCellule106	504
765	9bCellule104	504
354	9aCellule352	506
570	9aCellule568	506
766	9bCellule105	508
1296	9bCellule635	508
1418	9bCellule757	508
1143	9bCellule482	511
1212	9bCellule551	511
670	9bCellule9	513
785	9bCellule124	513
890	9bCellule229	513
1125	9bCellule464	513
1290	9bCellule629	513
571	9aCellule569	514
1083	9bCellule422	514
1102	9bCellule441	514
1216	9bCellule555	514
1446	9bCellule785	514
664	9bCellule3	518
1276	9bCellule615	518
1346	9bCellule685	518
682	9bCellule21	519
1319	9bCellule658	519
1355	9bCellule694	519
614	9aCellule612	521
1214	9bCellule553	521
809	9bCellule148	523
146	9aCellule144	524
636	9aCellule634	524
776	9bCellule115	524
1065	9bCellule404	524
17	9aCellule15	526
348	9aCellule346	526
1264	9bCellule603	526
932	9bCellule271	528
815	9bCellule154	529
1201	9bCellule540	529
1413	9bCellule752	529
663	9bCellule2	531
762	9bCellule101	533
1127	9bCellule466	536
1248	9bCellule587	538
1340	9bCellule679	539
234	9aCellule232	542
863	9bCellule202	542
1199	9bCellule538	544
1255	9bCellule594	544
1352	9bCellule691	544
893	9bCellule232	546
1365	9bCellule704	546
1048	9bCellule387	547
1080	9bCellule419	547
915	9bCellule254	549
1285	9bCellule624	549
1402	9bCellule741	549
80	9aCellule78	556
832	9bCellule171	556
547	9aCellule545	557
1020	9bCellule359	557
1357	9bCellule696	557
301	9aCellule299	559
796	9bCellule135	559
819	9bCellule158	561
555	9aCellule553	562
1444	9bCellule783	562
1298	9bCellule637	564
1305	9bCellule644	564
1084	9bCellule423	566
265	9aCellule263	569
950	9bCellule289	569
769	9bCellule108	571
1172	9bCellule511	571
1366	9bCellule705	571
872	9bCellule211	572
1057	9bCellule396	572
429	9aCellule427	574
968	9bCellule307	577
1052	9bCellule391	577
1407	9bCellule746	577
981	9bCellule320	579
987	9bCellule326	579
1146	9bCellule485	579
134	9aCellule132	581
377	9aCellule375	582
601	9aCellule599	582
213	9aCellule211	584
898	9bCellule237	584
386	9aCellule384	586
651	9aCellule649	586
615	9aCellule613	587
712	9bCellule51	587
911	9bCellule250	587
899	9bCellule238	589
954	9bCellule293	592
1074	9bCellule413	592
490	9aCellule488	594
1289	9bCellule628	594
63	9aCellule61	596
951	9bCellule290	596
164	9aCellule162	597
525	9aCellule523	597
1279	9bCellule618	597
400	9aCellule398	601
851	9bCellule190	601
768	9bCellule107	604
1192	9bCellule531	604
1316	9bCellule655	604
1380	9bCellule719	604
837	9bCellule176	606
1299	9bCellule638	606
1351	9bCellule690	606
355	9aCellule353	607
13	9aCellule11	609
379	9aCellule377	609
1178	9bCellule517	612
1396	9bCellule735	612
77	9aCellule75	614
793	9bCellule132	614
1359	9bCellule698	614
252	9aCellule250	617
794	9bCellule133	617
1250	9bCellule589	617
687	9bCellule26	619
15	9aCellule13	621
514	9aCellule512	621
434	9aCellule432	622
1361	9bCellule700	622
471	9aCellule469	624
1434	9bCellule773	624
451	9aCellule449	626
752	9bCellule91	626
1328	9bCellule667	627
629	9aCellule627	629
852	9bCellule191	629
940	9bCellule279	629
1056	9bCellule395	629
6	9aCellule4	631
1244	9bCellule583	631
574	9aCellule572	634
1310	9bCellule649	634
1304	9bCellule643	636
767	9bCellule106	637
516	9aCellule514	641
822	9bCellule161	641
934	9bCellule273	642
1086	9bCellule425	642
1394	9bCellule733	642
1117	9bCellule456	644
937	9bCellule276	647
1184	9bCellule523	647
1187	9bCellule526	647
1128	9bCellule467	649
1160	9bCellule499	649
1410	9bCellule749	649
753	9bCellule92	651
912	9bCellule251	654
1163	9bCellule502	656
226	9aCellule224	657
1293	9bCellule632	657
1132	9bCellule471	659
1126	9bCellule465	661
22	9aCellule20	664
144	9aCellule142	664
1145	9bCellule484	664
1441	9bCellule780	666
331	9aCellule329	667
405	9aCellule403	667
557	9aCellule555	667
810	9bCellule149	667
1028	9bCellule367	667
1085	9bCellule424	667
1236	9bCellule575	667
1258	9bCellule597	671
920	9bCellule259	672
532	9aCellule530	674
544	9aCellule542	674
1412	9bCellule751	674
57	9aCellule55	676
1073	9bCellule412	677
805	9bCellule144	679
487	9aCellule485	681
1263	9bCellule602	681
788	9bCellule127	682
1206	9bCellule545	684
518	9aCellule516	686
896	9bCellule235	686
918	9bCellule257	686
974	9bCellule313	686
630	9aCellule628	687
423	9aCellule421	689
1253	9bCellule592	689
867	9bCellule206	691
806	9bCellule145	692
105	9aCellule103	694
882	9bCellule221	694
1266	9bCellule605	694
435	9aCellule433	696
200	9aCellule198	697
1038	9bCellule377	701
42	9aCellule40	706
372	9aCellule370	706
862	9bCellule201	707
1063	9bCellule402	707
716	9bCellule55	709
1122	9bCellule461	711
722	9bCellule61	714
750	9bCellule89	717
1426	9bCellule765	719
2	9aCellule0	724
55	9aCellule53	724
247	9aCellule245	726
1326	9bCellule665	726
274	9aCellule272	727
676	9bCellule15	727
834	9bCellule173	727
818	9bCellule157	731
972	9bCellule311	731
659	9aCellule657	732
956	9bCellule295	732
33	9aCellule31	734
1082	9bCellule421	734
298	9aCellule296	736
475	9aCellule473	736
1439	9bCellule778	736
1071	9bCellule410	739
312	9aCellule310	741
1378	9bCellule717	741
537	9aCellule535	742
737	9bCellule76	742
763	9bCellule102	742
107	9aCellule105	744
713	9bCellule52	744
1039	9bCellule378	744
1175	9bCellule514	744
760	9bCellule99	746
1067	9bCellule406	747
535	9aCellule533	749
1040	9bCellule379	749
726	9bCellule65	751
807	9bCellule146	751
407	9aCellule405	752
942	9bCellule281	752
133	9aCellule131	754
778	9bCellule117	754
310	9aCellule308	756
413	9aCellule411	757
1118	9bCellule457	757
1182	9bCellule521	757
994	9bCellule333	759
73	9aCellule71	760
454	9aCellule452	760
1130	9bCellule469	760
685	9bCellule24	762
225	9aCellule223	765
1100	9bCellule439	765
906	9bCellule245	767
307	9aCellule305	770
1138	9bCellule477	770
359	9aCellule357	772
1294	9bCellule633	772
718	9bCellule57	777
20	9aCellule18	779
203	9aCellule201	779
1095	9bCellule434	779
917	9bCellule256	780
1215	9bCellule554	780
402	9aCellule400	784
496	9aCellule494	784
347	9aCellule345	785
913	9bCellule252	785
1033	9bCellule372	785
1141	9bCellule480	785
346	9aCellule344	787
864	9bCellule203	790
1064	9bCellule403	790
1142	9bCellule481	790
1217	9bCellule556	790
303	9aCellule301	792
835	9bCellule174	795
869	9bCellule208	795
628	9aCellule626	797
1148	9bCellule487	797
410	9aCellule408	799
764	9bCellule103	799
684	9bCellule23	800
702	9bCellule41	800
1078	9bCellule417	802
1150	9bCellule489	802
1415	9bCellule754	802
823	9bCellule162	804
47	9aCellule45	805
1348	9bCellule687	805
1414	9bCellule753	805
403	9aCellule401	807
902	9bCellule241	807
48	9aCellule46	809
294	9aCellule292	809
824	9bCellule163	809
541	9aCellule539	810
1079	9bCellule418	810
1283	9bCellule622	810
741	9bCellule80	817
1081	9bCellule420	817
1251	9bCellule590	817
1411	9bCellule750	817
706	9bCellule45	819
153	9aCellule151	820
980	9bCellule319	822
1284	9bCellule623	822
438	9aCellule436	827
595	9aCellule593	827
1167	9bCellule506	827
1416	9bCellule755	827
522	9aCellule520	829
780	9bCellule119	834
12	9aCellule10	835
1344	9bCellule683	835
40	9aCellule38	837
82	9aCellule80	839
849	9bCellule188	840
836	9bCellule175	842
318	9aCellule316	845
443	9aCellule441	849
1137	9bCellule476	849
1171	9bCellule510	849
1427	9bCellule766	849
263	9aCellule261	850
996	9bCellule335	850
1437	9bCellule776	850
202	9aCellule200	854
957	9bCellule296	855
1092	9bCellule431	855
19	9aCellule17	857
579	9aCellule577	857
694	9bCellule33	859
1168	9bCellule507	859
1034	9bCellule373	860
857	9bCellule196	862
784	9bCellule123	864
831	9bCellule170	864
1027	9bCellule366	864
1123	9bCellule462	864
157	9aCellule155	869
187	9aCellule185	869
339	9aCellule337	869
695	9bCellule34	869
745	9bCellule84	869
474	9aCellule472	870
1012	9bCellule351	872
1164	9bCellule503	874
196	9aCellule194	875
656	9aCellule654	875
324	9aCellule322	877
1395	9bCellule734	879
1115	9bCellule454	880
1287	9bCellule626	880
586	9aCellule584	882
1334	9bCellule673	882
75	9aCellule73	887
665	9bCellule4	887
1406	9bCellule745	887
452	9aCellule450	889
725	9bCellule64	889
961	9bCellule300	889
1006	9bCellule345	889
1050	9bCellule389	889
964	9bCellule303	890
1440	9bCellule779	892
148	9aCellule146	897
268	9aCellule266	897
876	9bCellule215	897
772	9bCellule111	899
995	9bCellule334	900
1307	9bCellule646	900
353	9aCellule351	905
1331	9bCellule670	905
184	9aCellule182	909
1159	9bCellule498	909
877	9bCellule216	912
245	9aCellule243	919
349	9aCellule347	919
390	9aCellule388	922
1183	9bCellule522	924
480	9aCellule478	925
1049	9bCellule388	925
371	9aCellule369	927
970	9bCellule309	932
362	9aCellule360	934
1036	9bCellule375	934
341	9aCellule339	935
1096	9bCellule435	935
1054	9bCellule393	937
1400	9bCellule739	937
638	9aCellule636	942
969	9bCellule308	944
990	9bCellule329	944
1158	9bCellule497	944
86	9aCellule84	947
1066	9bCellule405	949
102	9aCellule100	950
530	9aCellule528	954
1093	9bCellule432	954
648	9aCellule646	955
1041	9bCellule380	955
72	9aCellule70	959
1387	9bCellule726	960
380	9aCellule378	962
1431	9bCellule770	962
462	9aCellule460	964
739	9bCellule78	964
1154	9bCellule493	964
1225	9bCellule564	964
1202	9bCellule541	965
1026	9bCellule365	969
1320	9bCellule659	969
336	9aCellule334	975
884	9bCellule223	977
46	9aCellule44	978
650	9aCellule648	978
1016	9bCellule355	982
720	9bCellule59	983
488	9aCellule486	987
599	9aCellule597	988
292	9aCellule290	992
677	9bCellule16	995
551	9aCellule549	997
977	9bCellule316	997
1180	9bCellule519	997
933	9bCellule272	998
1432	9bCellule771	998
91	9aCellule89	1000
744	9bCellule83	1002
1024	9bCellule363	1003
679	9bCellule18	1005
71	9aCellule69	1007
708	9bCellule47	1007
1390	9bCellule729	1007
988	9bCellule327	1010
680	9bCellule19	1017
1007	9bCellule346	1017
185	9aCellule183	1020
1029	9bCellule368	1025
1291	9bCellule630	1025
1403	9bCellule742	1025
927	9bCellule266	1030
111	9aCellule109	1035
1239	9bCellule578	1038
122	9aCellule120	1040
734	9bCellule73	1040
31	9aCellule29	1042
1435	9bCellule774	1043
897	9bCellule236	1045
830	9bCellule169	1048
1338	9bCellule677	1055
721	9bCellule60	1058
1278	9bCellule617	1058
414	9aCellule412	1060
1088	9bCellule427	1060
1222	9bCellule561	1060
1025	9bCellule364	1062
243	9aCellule241	1065
489	9aCellule487	1065
1367	9bCellule706	1065
76	9aCellule74	1070
1200	9bCellule539	1070
461	9aCellule459	1072
78	9aCellule76	1073
1103	9bCellule442	1077
855	9bCellule194	1078
1208	9bCellule547	1078
655	9aCellule653	1080
1374	9bCellule713	1080
1349	9bCellule688	1083
701	9bCellule40	1085
733	9bCellule72	1085
1111	9bCellule450	1085
732	9bCellule71	1087
510	9aCellule508	1090
817	9bCellule156	1093
789	9bCellule128	1095
1076	9bCellule415	1098
404	9aCellule402	1100
1288	9bCellule627	1103
396	9aCellule394	1105
1373	9bCellule712	1112
1421	9bCellule760	1113
1425	9bCellule764	1115
603	9aCellule601	1117
1107	9bCellule446	1120
1391	9bCellule730	1120
931	9bCellule270	1122
1005	9bCellule344	1123
1113	9bCellule452	1128
1235	9bCellule574	1128
96	9aCellule94	1130
1384	9bCellule723	1130
865	9bCellule204	1132
1292	9bCellule631	1132
986	9bCellule325	1133
775	9bCellule114	1135
365	9aCellule363	1142
1436	9bCellule775	1142
697	9bCellule36	1143
1203	9bCellule542	1143
313	9aCellule311	1147
1269	9bCellule608	1147
657	9aCellule655	1150
1055	9bCellule394	1150
536	9aCellule534	1152
845	9bCellule184	1152
1004	9bCellule343	1153
66	9aCellule64	1157
9	9aCellule7	1160
101	9aCellule99	1160
1169	9bCellule508	1160
103	9aCellule101	1170
914	9bCellule253	1173
944	9bCellule283	1173
978	9bCellule317	1173
1144	9bCellule483	1173
1417	9bCellule756	1177
506	9aCellule504	1180
44	9aCellule42	1183
563	9aCellule561	1183
1106	9bCellule445	1183
512	9aCellule510	1188
828	9bCellule167	1188
922	9bCellule261	1188
943	9bCellule282	1195
800	9bCellule139	1196
538	9aCellule536	1200
1046	9bCellule385	1200
1051	9bCellule390	1201
820	9bCellule159	1203
124	9aCellule122	1205
714	9bCellule53	1206
1198	9bCellule537	1210
51	9aCellule49	1211
531	9aCellule529	1211
295	9aCellule293	1216
1356	9bCellule695	1216
874	9bCellule213	1218
1109	9bCellule448	1218
546	9aCellule544	1220
104	9aCellule102	1225
580	9aCellule578	1225
1133	9bCellule472	1226
1021	9bCellule360	1230
45	9aCellule43	1231
949	9bCellule288	1231
885	9bCellule224	1233
1311	9bCellule650	1235
703	9bCellule42	1238
465	9aCellule463	1246
360	9aCellule358	1251
646	9aCellule644	1253
1350	9bCellule689	1253
8	9aCellule6	1255
120	9aCellule118	1255
314	9aCellule312	1255
625	9aCellule623	1256
804	9bCellule143	1256
1035	9bCellule374	1258
1112	9bCellule451	1258
758	9bCellule97	1260
979	9bCellule318	1260
420	9aCellule418	1265
424	9aCellule422	1273
975	9bCellule314	1273
221	9aCellule219	1275
802	9bCellule141	1275
1327	9bCellule666	1275
273	9aCellule271	1276
460	9aCellule458	1276
440	9aCellule438	1283
746	9bCellule85	1283
1104	9bCellule443	1286
1240	9bCellule579	1286
59	9aCellule57	1290
436	9aCellule434	1290
644	9aCellule642	1290
728	9bCellule67	1291
317	9aCellule315	1295
608	9aCellule606	1296
176	9aCellule174	1298
1030	9bCellule369	1298
1140	9bCellule479	1301
795	9bCellule134	1313
1017	9bCellule356	1313
1301	9bCellule640	1313
421	9aCellule419	1318
1422	9bCellule761	1318
669	9bCellule8	1320
689	9bCellule28	1320
1173	9bCellule512	1320
4	9aCellule2	1321
190	9aCellule188	1325
194	9aCellule192	1328
14	9aCellule12	1330
1249	9bCellule588	1331
1252	9bCellule591	1331
894	9bCellule233	1333
449	9aCellule447	1340
126	9aCellule124	1341
617	9aCellule615	1345
1243	9bCellule582	1346
575	9aCellule573	1358
821	9bCellule160	1361
369	9aCellule367	1363
613	9aCellule611	1366
1382	9bCellule721	1366
607	9aCellule605	1370
509	9aCellule507	1371
143	9aCellule141	1373
844	9bCellule183	1375
193	9aCellule191	1378
637	9aCellule635	1378
770	9bCellule109	1378
1317	9bCellule656	1381
1185	9bCellule524	1391
447	9aCellule445	1393
1210	9bCellule549	1396
610	9aCellule608	1398
782	9bCellule121	1401
909	9bCellule248	1408
1147	9bCellule486	1408
1353	9bCellule692	1408
955	9bCellule294	1411
1329	9bCellule668	1411
50	9aCellule48	1413
426	9aCellule424	1421
1195	9bCellule534	1424
492	9aCellule490	1426
300	9aCellule298	1429
389	9aCellule387	1429
589	9aCellule587	1429
1219	9bCellule558	1429
52	9aCellule50	1434
811	9bCellule150	1439
1267	9bCellule606	1441
117	9aCellule115	1444
568	9aCellule566	1453
209	9aCellule207	1456
271	9aCellule269	1458
641	9aCellule639	1463
936	9bCellule275	1468
84	9aCellule82	1471
866	9bCellule205	1474
999	9bCellule338	1479
382	9aCellule380	1483
1135	9bCellule474	1483
1345	9bCellule684	1483
1364	9bCellule703	1483
381	9aCellule379	1484
690	9bCellule29	1488
1433	9bCellule772	1489
1376	9bCellule715	1493
11	9aCellule9	1498
417	9aCellule415	1498
334	9aCellule332	1499
850	9bCellule189	1499
366	9aCellule364	1506
204	9aCellule202	1514
1010	9bCellule349	1519
23	9aCellule21	1521
1321	9bCellule660	1524
224	9aCellule222	1531
60	9aCellule58	1533
829	9bCellule168	1536
53	9aCellule51	1538
856	9bCellule195	1538
1405	9bCellule744	1543
1072	9bCellule411	1554
422	9aCellule420	1556
67	9aCellule65	1559
246	9aCellule244	1561
297	9aCellule295	1561
1306	9bCellule645	1564
114	9aCellule112	1568
85	9aCellule83	1569
493	9aCellule491	1571
41	9aCellule39	1574
709	9bCellule48	1576
984	9bCellule323	1579
1223	9bCellule562	1584
777	9bCellule116	1591
673	9bCellule12	1594
928	9bCellule267	1598
1069	9bCellule408	1598
374	9aCellule372	1599
584	9aCellule582	1599
119	9aCellule117	1603
623	9aCellule621	1604
649	9aCellule647	1609
351	9aCellule349	1613
453	9aCellule451	1614
373	9aCellule371	1618
838	9bCellule177	1619
870	9bCellule209	1621
699	9bCellule38	1622
251	9aCellule249	1624
1097	9bCellule436	1627
1188	9bCellule527	1627
1424	9bCellule763	1637
790	9bCellule129	1641
415	9aCellule413	1642
499	9aCellule497	1644
1399	9bCellule738	1644
177	9aCellule175	1652
18	9aCellule16	1656
478	9aCellule476	1664
39	9aCellule37	1667
908	9bCellule247	1679
1372	9bCellule711	1686
736	9bCellule75	1687
321	9aCellule319	1689
171	9aCellule169	1691
139	9aCellule137	1692
1428	9bCellule767	1696
578	9aCellule576	1699
825	9bCellule164	1699
513	9aCellule511	1702
743	9bCellule82	1707
1075	9bCellule414	1707
1277	9bCellule616	1717
457	9aCellule455	1726
1136	9bCellule475	1726
556	9aCellule554	1727
147	9aCellule145	1731
627	9aCellule625	1731
1242	9bCellule581	1732
428	9aCellule426	1734
594	9aCellule592	1734
803	9bCellule142	1737
1077	9bCellule416	1737
123	9aCellule121	1739
938	9bCellule277	1739
881	9bCellule220	1741
141	9aCellule139	1742
242	9aCellule240	1742
406	9aCellule404	1742
254	9aCellule252	1744
208	9aCellule206	1747
779	9bCellule118	1761
1375	9bCellule714	1764
228	9aCellule226	1772
175	9aCellule173	1779
1045	9bCellule384	1782
791	9bCellule130	1784
280	9aCellule278	1791
1362	9bCellule701	1794
79	9aCellule77	1799
947	9bCellule286	1802
854	9bCellule193	1806
315	9aCellule313	1807
848	9bCellule187	1809
212	9aCellule210	1812
1053	9bCellule392	1814
552	9aCellule550	1819
90	9aCellule88	1821
534	9aCellule532	1821
1042	9bCellule381	1821
640	9aCellule638	1822
1297	9bCellule636	1822
1089	9bCellule428	1824
269	9aCellule267	1829
1091	9bCellule430	1834
282	9aCellule280	1840
1116	9bCellule455	1840
35	9aCellule33	1845
1060	9bCellule399	1847
156	9aCellule154	1854
220	9aCellule218	1857
1003	9bCellule342	1857
34	9aCellule32	1860
604	9aCellule602	1864
652	9aCellule650	1869
446	9aCellule444	1874
693	9bCellule32	1874
1043	9bCellule382	1875
1313	9bCellule652	1877
1119	9bCellule458	1882
397	9aCellule395	1889
130	9aCellule128	1899
576	9aCellule574	1899
36	9aCellule34	1902
188	9aCellule186	1904
412	9aCellule410	1912
511	9aCellule509	1912
618	9aCellule616	1914
121	9aCellule119	1915
455	9aCellule453	1930
1232	9bCellule571	1932
279	9aCellule277	1934
162	9aCellule160	1937
542	9aCellule540	1942
1259	9bCellule598	1949
74	9aCellule72	1950
87	9aCellule85	1955
250	9aCellule248	1964
543	9aCellule541	1977
364	9aCellule362	1982
10	9aCellule8	1995
125	9aCellule123	1995
1261	9bCellule600	1997
470	9aCellule468	1999
325	9aCellule323	2000
761	9bCellule100	2000
198	9aCellule196	2005
308	9aCellule306	2005
58	9aCellule56	2015
481	9aCellule479	2027
591	9aCellule589	2039
727	9bCellule66	2042
600	9aCellule598	2047
441	9aCellule439	2050
895	9bCellule234	2052
430	9aCellule428	2057
150	9aCellule148	2058
632	9aCellule630	2058
206	9aCellule204	2060
1325	9bCellule664	2063
192	9aCellule190	2072
962	9bCellule301	2072
158	9aCellule156	2073
840	9bCellule179	2080
258	9aCellule256	2097
361	9aCellule359	2103
635	9aCellule633	2110
539	9aCellule537	2112
1189	9bCellule528	2115
7	9aCellule5	2123
180	9aCellule178	2123
521	9aCellule519	2125
444	9aCellule442	2128
808	9bCellule147	2133
286	9aCellule284	2137
138	9aCellule136	2157
1002	9bCellule341	2158
485	9aCellule483	2163
565	9aCellule563	2172
550	9aCellule548	2175
199	9aCellule197	2187
529	9aCellule527	2187
1337	9bCellule676	2190
229	9aCellule227	2192
391	9aCellule389	2192
304	9aCellule302	2193
329	9aCellule327	2202
88	9aCellule86	2207
62	9aCellule60	2217
596	9aCellule594	2217
1300	9bCellule639	2217
508	9aCellule506	2218
30	9aCellule28	2220
647	9aCellule645	2220
26	9aCellule24	2225
223	9aCellule221	2230
878	9bCellule217	2243
1220	9bCellule559	2247
1401	9bCellule740	2247
283	9aCellule281	2248
333	9aCellule331	2250
458	9aCellule456	2250
533	9aCellule531	2250
168	9aCellule166	2253
299	9aCellule297	2253
211	9aCellule209	2260
871	9bCellule210	2260
1423	9bCellule762	2260
445	9aCellule443	2275
1149	9bCellule488	2303
235	9aCellule233	2306
238	9aCellule236	2313
219	9aCellule217	2321
337	9aCellule335	2325
261	9aCellule259	2330
338	9aCellule336	2333
498	9aCellule496	2335
260	9aCellule258	2345
1177	9bCellule516	2346
129	9aCellule127	2350
432	9aCellule430	2350
320	9aCellule318	2375
384	9aCellule382	2376
958	9bCellule297	2376
131	9aCellule129	2385
887	9bCellule226	2390
562	9aCellule560	2393
1224	9bCellule563	2395
1360	9bCellule699	2398
905	9bCellule244	2400
1241	9bCellule580	2408
100	9aCellule98	2415
588	9aCellule586	2425
590	9aCellule588	2436
140	9aCellule138	2441
327	9aCellule325	2441
21	9aCellule19	2446
115	9aCellule113	2448
408	9aCellule406	2448
634	9aCellule632	2448
302	9aCellule300	2450
378	9aCellule376	2450
971	9bCellule310	2468
99	9aCellule97	2476
83	9aCellule81	2478
409	9aCellule407	2478
1087	9bCellule426	2478
517	9aCellule515	2489
65	9aCellule63	2491
515	9aCellule513	2491
363	9aCellule361	2498
1358	9bCellule697	2501
207	9aCellule205	2506
691	9bCellule30	2509
476	9aCellule474	2523
284	9aCellule282	2533
419	9aCellule417	2533
1339	9bCellule678	2539
330	9aCellule328	2554
502	9aCellule500	2559
43	9aCellule41	2573
1386	9bCellule725	2573
189	9aCellule187	2581
433	9aCellule431	2589
110	9aCellule108	2604
609	9aCellule607	2606
293	9aCellule291	2618
197	9aCellule195	2619
97	9aCellule95	2629
523	9aCellule521	2634
486	9aCellule484	2639
137	9aCellule135	2646
1247	9bCellule586	2656
1282	9bCellule621	2656
154	9aCellule152	2681
167	9aCellule165	2684
1315	9bCellule654	2688
215	9aCellule213	2694
622	9aCellule620	2699
367	9aCellule365	2712
1124	9bCellule463	2712
466	9aCellule464	2719
624	9aCellule622	2719
816	9bCellule155	2727
61	9aCellule59	2734
456	9aCellule454	2734
230	9aCellule228	2736
798	9bCellule137	2742
558	9aCellule556	2746
450	9aCellule448	2761
1392	9bCellule731	2761
759	9bCellule98	2764
1343	9bCellule682	2769
287	9aCellule285	2791
959	9bCellule298	2791
28	9aCellule26	2792
214	9aCellule212	2809
32	9aCellule30	2821
218	9aCellule216	2822
113	9aCellule111	2824
442	9aCellule440	2826
172	9aCellule170	2836
201	9aCellule199	2836
24	9aCellule22	2841
399	9aCellule397	2899
70	9aCellule68	2901
16	9aCellule14	2906
472	9aCellule470	2907
393	9aCellule391	2911
605	9aCellule603	2911
425	9aCellule423	2914
191	9aCellule189	2939
239	9aCellule237	2945
545	9aCellule543	2947
561	9aCellule559	2960
416	9aCellule414	2970
98	9aCellule96	2975
633	9aCellule631	2975
93	9aCellule91	2980
233	9aCellule231	2982
227	9aCellule225	2997
418	9aCellule416	2999
244	9aCellule242	3002
385	9aCellule383	3012
826	9bCellule165	3012
437	9aCellule435	3022
754	9bCellule93	3032
827	9bCellule166	3034
94	9aCellule92	3045
118	9aCellule116	3049
27	9aCellule25	3055
54	9aCellule52	3057
159	9aCellule157	3059
606	9aCellule604	3062
616	9aCellule614	3064
38	9aCellule36	3087
277	9aCellule275	3087
3	9aCellule1	3094
128	9aCellule126	3100
1226	9bCellule565	3110
540	9aCellule538	3112
526	9aCellule524	3114
142	9aCellule140	3117
183	9aCellule181	3122
1204	9bCellule543	3124
149	9aCellule147	3129
216	9aCellule214	3155
463	9aCellule461	3157
217	9aCellule215	3178
1061	9bCellule400	3205
166	9aCellule164	3208
135	9aCellule133	3217
439	9aCellule437	3218
248	9aCellule246	3248
504	9aCellule502	3290
112	9aCellule110	3295
240	9aCellule238	3307
256	9aCellule254	3310
491	9aCellule489	3312
566	9aCellule564	3320
170	9aCellule168	3358
1275	9bCellule614	3361
368	9aCellule366	3365
520	9aCellule518	3366
145	9aCellule143	3398
985	9bCellule324	3400
151	9aCellule149	3401
645	9aCellule643	3401
875	9bCellule214	3415
340	9aCellule338	3425
181	9aCellule179	3438
388	9aCellule386	3455
288	9aCellule286	3471
342	9aCellule340	3476
431	9aCellule429	3476
592	9aCellule590	3486
155	9aCellule153	3518
464	9aCellule462	3528
631	9aCellule629	3541
276	9aCellule274	3560
352	9aCellule350	3566
528	9aCellule526	3596
1324	9bCellule663	3611
306	9aCellule304	3624
160	9aCellule158	3643
427	9aCellule425	3671
281	9aCellule279	3681
880	9bCellule219	3709
205	9aCellule203	3714
311	9aCellule309	3726
195	9aCellule193	3731
169	9aCellule167	3773
232	9aCellule230	3781
1008	9bCellule347	3796
507	9aCellule505	3801
1404	9bCellule743	3862
56	9aCellule54	3864
468	9aCellule466	3879
253	9aCellule251	3902
326	9aCellule324	3912
309	9aCellule307	3982
626	9aCellule624	4007
49	9aCellule47	4010
69	9aCellule67	4050
285	9aCellule283	4070
178	9aCellule176	4117
357	9aCellule355	4147
328	9aCellule326	4152
272	9aCellule270	4165
237	9aCellule235	4170
165	9aCellule163	4185
161	9aCellule159	4230
742	9bCellule81	4260
343	9aCellule341	4285
335	9aCellule333	4295
332	9aCellule330	4297
560	9aCellule558	4307
5	9aCellule3	4313
186	9aCellule184	4350
358	9aCellule356	4353
1114	9bCellule453	4372
505	9aCellule503	4465
179	9aCellule177	4476
249	9aCellule247	4506
267	9aCellule265	4518
109	9aCellule107	4621
182	9aCellule180	4653
174	9aCellule172	4684
316	9aCellule314	4701
305	9aCellule303	4716
92	9aCellule90	4897
501	9aCellule499	4904
411	9aCellule409	4944
259	9aCellule257	4977
323	9aCellule321	5037
1286	9bCellule625	5071
500	9aCellule498	5169
106	9aCellule104	5332
549	9aCellule547	5410
394	9aCellule392	6077
132	9aCellule130	6079
482	9aCellule480	6169
152	9aCellule150	7084
255	9aCellule253	8733

## Sheet: 10
	Label	Taille des adipocytes (ÂµmÂ²)
1	0	0
286	10aCellule284	301
1044	10aCellule1042	301
1074	10aCellule1072	301
1184	10bCellule109	301
1673	10bCellule598	301
358	10aCellule356	303
409	10aCellule407	303
506	10aCellule504	303
595	10aCellule593	303
647	10aCellule645	303
973	10aCellule971	303
974	10aCellule972	303
1095	10bCellule20	303
1323	10bCellule248	303
1813	10bCellule738	303
258	10aCellule256	305
944	10aCellule942	305
1088	10bCellule13	305
1201	10bCellule126	305
1297	10bCellule222	305
1475	10bCellule400	305
869	10aCellule867	306
931	10aCellule929	306
1746	10bCellule671	306
34	10aCellule32	308
281	10aCellule279	308
377	10aCellule375	308
398	10aCellule396	308
540	10aCellule538	308
740	10aCellule738	308
755	10aCellule753	308
1253	10bCellule178	308
446	10aCellule444	310
1216	10bCellule141	310
1342	10bCellule267	310
410	10aCellule408	311
954	10aCellule952	311
1013	10aCellule1011	311
1341	10bCellule266	311
21	10aCellule19	313
221	10aCellule219	313
246	10aCellule244	313
636	10aCellule634	313
791	10aCellule789	313
1168	10bCellule93	313
1353	10bCellule278	313
1807	10bCellule732	313
312	10aCellule310	315
550	10aCellule548	315
780	10aCellule778	315
1054	10aCellule1052	315
1396	10bCellule321	315
1794	10bCellule719	315
125	10aCellule123	316
224	10aCellule222	316
404	10aCellule402	316
1085	10bCellule10	316
671	10aCellule669	318
822	10aCellule820	318
833	10aCellule831	318
958	10aCellule956	318
1187	10bCellule112	318
1751	10bCellule676	318
46	10aCellule44	320
247	10aCellule245	320
332	10aCellule330	320
333	10aCellule331	320
713	10aCellule711	320
1249	10bCellule174	320
1482	10bCellule407	320
1526	10bCellule451	320
1680	10bCellule605	320
64	10aCellule62	321
461	10aCellule459	321
710	10aCellule708	321
880	10aCellule878	321
895	10aCellule893	321
1285	10bCellule210	321
1755	10bCellule680	321
454	10aCellule452	323
960	10aCellule958	323
1064	10aCellule1062	323
1257	10bCellule182	323
1485	10bCellule410	323
858	10aCellule856	324
1261	10bCellule186	324
1313	10bCellule238	324
210	10aCellule208	326
337	10aCellule335	326
1159	10bCellule84	326
1364	10bCellule289	326
1471	10bCellule396	326
209	10aCellule207	328
910	10aCellule908	328
1145	10bCellule70	328
1413	10bCellule338	328
1830	10bCellule755	328
709	10aCellule707	329
1021	10aCellule1019	329
1310	10bCellule235	329
1331	10bCellule256	329
1427	10bCellule352	329
949	10aCellule947	331
1183	10bCellule108	331
1256	10bCellule181	331
1306	10bCellule231	331
1549	10bCellule474	331
1701	10bCellule626	331
1057	10aCellule1055	333
1239	10bCellule164	333
225	10aCellule223	334
294	10aCellule292	334
519	10aCellule517	334
867	10aCellule865	334
1069	10aCellule1067	334
1136	10bCellule61	334
1197	10bCellule122	334
1212	10bCellule137	334
1336	10bCellule261	334
1625	10bCellule550	334
660	10aCellule658	336
661	10aCellule659	336
759	10aCellule757	336
259	10aCellule257	338
361	10aCellule359	338
790	10aCellule788	338
977	10aCellule975	338
1004	10aCellule1002	338
1282	10bCellule207	338
41	10aCellule39	339
63	10aCellule61	339
207	10aCellule205	339
499	10aCellule497	339
754	10aCellule752	339
968	10aCellule966	339
1355	10bCellule280	339
1377	10bCellule302	339
1386	10bCellule311	339
1518	10bCellule443	339
1581	10bCellule506	339
95	10aCellule93	341
262	10aCellule260	341
649	10aCellule647	341
1017	10aCellule1015	341
1763	10bCellule688	341
135	10aCellule133	343
280	10aCellule278	343
315	10aCellule313	343
743	10aCellule741	343
750	10aCellule748	343
907	10aCellule905	343
1121	10bCellule46	343
1160	10bCellule85	343
1345	10bCellule270	343
1665	10bCellule590	343
350	10aCellule348	344
416	10aCellule414	344
976	10aCellule974	344
1273	10bCellule198	344
1821	10bCellule746	344
1831	10bCellule756	344
52	10aCellule50	346
220	10aCellule218	346
288	10aCellule286	346
326	10aCellule324	346
385	10aCellule383	346
1116	10bCellule41	346
1503	10bCellule428	346
1584	10bCellule509	346
103	10aCellule101	348
132	10aCellule130	348
148	10aCellule146	348
184	10aCellule182	348
1114	10bCellule39	348
1499	10bCellule424	348
140	10aCellule138	349
576	10aCellule574	349
989	10aCellule987	349
1070	10aCellule1068	349
1126	10bCellule51	349
1150	10bCellule75	349
1242	10bCellule167	349
81	10aCellule79	351
733	10aCellule731	351
1506	10bCellule431	351
831	10aCellule829	353
852	10aCellule850	353
1409	10bCellule334	353
1412	10bCellule337	353
1463	10bCellule388	353
1491	10bCellule416	353
1612	10bCellule537	353
1702	10bCellule627	353
106	10aCellule104	354
176	10aCellule174	354
234	10aCellule232	354
560	10aCellule558	354
1096	10bCellule21	354
1410	10bCellule335	354
1779	10bCellule704	354
306	10aCellule304	356
58	10aCellule56	358
379	10aCellule377	358
573	10aCellule571	358
1206	10bCellule131	358
1416	10bCellule341	358
1442	10bCellule367	358
269	10aCellule267	359
584	10aCellule582	359
698	10aCellule696	359
1162	10bCellule87	359
1429	10bCellule354	359
72	10aCellule70	361
318	10aCellule316	361
424	10aCellule422	361
1177	10bCellule102	361
1532	10bCellule457	361
1748	10bCellule673	361
244	10aCellule242	363
417	10aCellule415	363
468	10aCellule466	363
1119	10bCellule44	363
1218	10bCellule143	363
1330	10bCellule255	363
420	10aCellule418	364
765	10aCellule763	364
1151	10bCellule76	364
1280	10bCellule205	364
1495	10bCellule420	364
1514	10bCellule439	364
411	10aCellule409	366
824	10aCellule822	366
1208	10bCellule133	366
79	10aCellule77	368
237	10aCellule235	368
371	10aCellule369	368
594	10aCellule592	368
617	10aCellule615	368
1274	10bCellule199	368
1277	10bCellule202	368
1688	10bCellule613	368
481	10aCellule479	369
496	10aCellule494	369
625	10aCellule623	369
845	10aCellule843	369
1056	10aCellule1054	369
1094	10bCellule19	369
1333	10bCellule258	369
1335	10bCellule260	369
166	10aCellule164	371
1351	10bCellule276	371
1111	10bCellule36	373
1122	10bCellule47	373
1211	10bCellule136	373
1232	10bCellule157	373
1493	10bCellule418	373
223	10aCellule221	374
644	10aCellule642	374
903	10aCellule901	374
1186	10bCellule111	374
1189	10bCellule114	374
1286	10bCellule211	374
1392	10bCellule317	374
476	10aCellule474	376
967	10aCellule965	376
1473	10bCellule398	376
157	10aCellule155	378
230	10aCellule228	378
1607	10bCellule532	378
1833	10bCellule758	378
366	10aCellule364	379
693	10aCellule691	379
789	10aCellule787	379
1147	10bCellule72	379
1775	10bCellule700	379
189	10aCellule187	381
352	10aCellule350	381
556	10aCellule554	381
683	10aCellule681	381
813	10aCellule811	381
1192	10bCellule117	381
1431	10bCellule356	381
1820	10bCellule745	381
151	10aCellule149	383
627	10aCellule625	383
715	10aCellule713	383
491	10aCellule489	384
585	10aCellule583	384
764	10aCellule762	384
1015	10aCellule1013	384
1103	10bCellule28	384
1646	10bCellule571	384
53	10aCellule51	386
102	10aCellule100	386
295	10aCellule293	386
321	10aCellule319	386
427	10aCellule425	386
546	10aCellule544	386
653	10aCellule651	386
737	10aCellule735	386
1018	10aCellule1016	386
55	10aCellule53	388
502	10aCellule500	388
514	10aCellule512	388
566	10aCellule564	388
1348	10bCellule273	388
43	10aCellule41	389
215	10aCellule213	389
381	10aCellule379	389
890	10aCellule888	389
991	10aCellule989	389
1072	10aCellule1070	389
1247	10bCellule172	389
39	10aCellule37	391
320	10aCellule318	391
665	10aCellule663	391
1091	10bCellule16	391
1170	10bCellule95	391
1349	10bCellule274	391
185	10aCellule183	393
455	10aCellule453	393
492	10aCellule490	393
1436	10bCellule361	393
1438	10bCellule363	393
1449	10bCellule374	393
1517	10bCellule442	393
130	10aCellule128	394
921	10aCellule919	394
1354	10bCellule279	394
1536	10bCellule461	394
1583	10bCellule508	394
1606	10bCellule531	394
474	10aCellule472	396
1100	10bCellule25	396
1264	10bCellule189	396
412	10aCellule410	398
440	10aCellule438	398
1002	10aCellule1000	398
370	10aCellule368	399
618	10aCellule616	399
696	10aCellule694	399
912	10aCellule910	399
1404	10bCellule329	399
725	10aCellule723	401
998	10aCellule996	401
1373	10bCellule298	401
1698	10bCellule623	401
596	10aCellule594	403
909	10aCellule907	403
1276	10bCellule201	403
1357	10bCellule282	403
1477	10bCellule402	403
1762	10bCellule687	403
59	10aCellule57	404
369	10aCellule367	404
444	10aCellule442	404
539	10aCellule537	404
1524	10bCellule449	404
36	10aCellule34	406
47	10aCellule45	406
145	10aCellule143	406
191	10aCellule189	406
559	10aCellule557	406
705	10aCellule703	406
1284	10bCellule209	406
300	10aCellule298	408
819	10aCellule817	408
168	10aCellule166	409
429	10aCellule427	409
459	10aCellule457	409
517	10aCellule515	409
788	10aCellule786	409
1382	10bCellule307	409
1229	10bCellule154	411
1238	10bCellule163	411
1317	10bCellule242	411
1384	10bCellule309	411
1507	10bCellule432	411
119	10aCellule117	413
1210	10bCellule135	413
1564	10bCellule489	413
574	10aCellule572	414
1041	10aCellule1039	414
1109	10bCellule34	414
1376	10bCellule301	414
44	10aCellule42	416
477	10aCellule475	416
883	10aCellule881	416
1153	10bCellule78	416
1368	10bCellule293	416
1720	10bCellule645	416
323	10aCellule321	418
881	10aCellule879	418
1617	10bCellule542	418
1669	10bCellule594	418
170	10aCellule168	419
426	10aCellule424	419
434	10aCellule432	419
669	10aCellule667	419
670	10aCellule668	419
1374	10bCellule299	419
1419	10bCellule344	419
1469	10bCellule394	419
1729	10bCellule654	419
196	10aCellule194	421
1322	10bCellule247	421
1558	10bCellule483	421
99	10aCellule97	423
214	10aCellule212	423
509	10aCellule507	423
525	10aCellule523	423
1164	10bCellule89	423
1389	10bCellule314	423
1546	10bCellule471	424
1629	10bCellule554	424
12	10aCellule10	426
375	10aCellule373	426
428	10aCellule426	426
900	10aCellule898	426
7	10aCellule5	428
453	10aCellule451	428
561	10aCellule559	428
844	10aCellule842	428
893	10aCellule891	428
1324	10bCellule249	428
1571	10bCellule496	428
1627	10bCellule552	428
14	10aCellule12	429
238	10aCellule236	429
255	10aCellule253	429
925	10aCellule923	429
929	10aCellule927	429
1697	10bCellule622	429
1704	10bCellule629	429
40	10aCellule38	431
382	10aCellule380	431
882	10aCellule880	431
916	10aCellule914	431
1169	10bCellule94	431
1712	10bCellule637	431
275	10aCellule273	433
952	10aCellule950	433
983	10aCellule981	433
1130	10bCellule55	433
1199	10bCellule124	433
1388	10bCellule313	433
1628	10bCellule553	433
1643	10bCellule568	433
1703	10bCellule628	433
10	10aCellule8	434
334	10aCellule332	434
3	10aCellule1	436
45	10aCellule43	436
299	10aCellule297	436
714	10aCellule712	436
956	10aCellule954	436
1020	10aCellule1018	436
1799	10bCellule724	436
208	10aCellule206	438
906	10aCellule904	438
1205	10bCellule130	438
1652	10bCellule577	438
913	10aCellule911	439
1081	10bCellule6	439
1359	10bCellule284	439
1395	10bCellule320	439
11	10aCellule9	441
92	10aCellule90	441
123	10aCellule121	441
142	10aCellule140	441
1298	10bCellule223	441
1829	10bCellule754	441
231	10aCellule229	443
523	10aCellule521	443
1220	10bCellule145	443
1403	10bCellule328	443
1203	10bCellule128	444
1472	10bCellule397	444
1539	10bCellule464	444
48	10aCellule46	446
930	10aCellule928	446
1777	10bCellule702	446
202	10aCellule200	448
388	10aCellule386	448
414	10aCellule412	448
1613	10bCellule538	448
57	10aCellule55	449
313	10aCellule311	449
1452	10bCellule377	449
1535	10bCellule460	451
922	10aCellule920	453
979	10aCellule977	453
26	10aCellule24	454
289	10aCellule287	454
351	10aCellule349	454
1106	10bCellule31	454
1670	10bCellule595	454
83	10aCellule81	456
136	10aCellule134	456
160	10aCellule158	456
1593	10bCellule518	456
347	10aCellule345	458
672	10aCellule670	458
1288	10bCellule213	458
448	10aCellule446	459
527	10aCellule525	459
1028	10aCellule1026	459
1048	10aCellule1046	459
1073	10aCellule1071	459
1365	10bCellule290	459
1553	10bCellule478	459
1785	10bCellule710	459
553	10aCellule551	461
679	10aCellule677	461
758	10aCellule756	461
1254	10bCellule179	461
1303	10bCellule228	461
1435	10bCellule360	461
407	10aCellule405	463
579	10aCellule577	463
1510	10bCellule435	463
450	10aCellule448	464
812	10aCellule810	464
1361	10bCellule286	464
70	10aCellule68	466
78	10aCellule76	466
541	10aCellule539	466
580	10aCellule578	466
1407	10bCellule332	466
1666	10bCellule591	466
1752	10bCellule677	466
192	10aCellule190	469
554	10aCellule552	469
565	10aCellule563	469
690	10aCellule688	469
1383	10bCellule308	469
1458	10bCellule383	469
1487	10bCellule412	469
1758	10bCellule683	469
5	10aCellule3	471
129	10aCellule127	471
301	10aCellule299	471
172	10aCellule170	473
387	10aCellule385	474
396	10aCellule394	474
633	10aCellule631	474
659	10aCellule657	474
873	10aCellule871	474
1295	10bCellule220	474
141	10aCellule139	476
284	10aCellule282	476
1511	10bCellule436	478
101	10aCellule99	479
122	10aCellule120	479
268	10aCellule266	479
643	10aCellule641	479
1328	10bCellule253	479
1217	10bCellule142	481
1768	10bCellule693	481
1796	10bCellule721	481
1824	10bCellule749	481
110	10aCellule108	483
586	10aCellule584	483
732	10aCellule730	483
1007	10aCellule1005	483
1125	10bCellule50	483
1529	10bCellule454	483
228	10aCellule226	484
408	10aCellule406	484
1279	10bCellule204	484
1321	10bCellule246	484
475	10aCellule473	486
624	10aCellule622	486
838	10aCellule836	486
962	10aCellule960	486
1250	10bCellule175	486
353	10aCellule351	488
390	10aCellule388	488
1488	10bCellule413	488
331	10aCellule329	489
859	10aCellule857	489
961	10aCellule959	489
1207	10bCellule132	489
1521	10bCellule446	489
194	10aCellule192	491
305	10aCellule303	491
460	10aCellule458	491
1182	10bCellule107	491
1259	10bCellule184	491
114	10aCellule112	493
1509	10bCellule434	493
1554	10bCellule479	493
1576	10bCellule501	493
1693	10bCellule618	493
109	10aCellule107	494
363	10aCellule361	494
1474	10bCellule399	494
179	10aCellule177	496
217	10aCellule215	496
339	10aCellule337	496
467	10aCellule465	496
701	10aCellule699	496
1068	10aCellule1066	496
128	10aCellule126	498
235	10aCellule233	498
861	10aCellule859	498
1296	10bCellule221	498
1360	10bCellule285	498
1446	10bCellule371	498
1456	10bCellule381	498
100	10aCellule98	499
1826	10bCellule751	499
276	10aCellule274	501
524	10aCellule522	501
1049	10aCellule1047	501
1671	10bCellule596	501
1832	10bCellule757	501
818	10aCellule816	503
1267	10bCellule192	503
1658	10bCellule583	503
266	10aCellule264	504
1001	10aCellule999	504
1545	10bCellule470	504
61	10aCellule59	506
67	10aCellule65	506
1161	10bCellule86	506
1577	10bCellule502	506
1588	10bCellule513	506
1654	10bCellule579	506
49	10aCellule47	508
464	10aCellule462	508
951	10aCellule949	508
1059	10aCellule1057	508
1723	10bCellule648	508
674	10aCellule672	509
422	10aCellule420	511
800	10aCellule798	511
1305	10bCellule230	511
302	10aCellule300	513
452	10aCellule450	513
809	10aCellule807	513
1624	10bCellule549	513
19	10aCellule17	514
87	10aCellule85	514
187	10aCellule185	514
229	10aCellule227	514
1112	10bCellule37	514
1398	10bCellule323	514
1609	10bCellule534	516
981	10aCellule979	518
1009	10aCellule1007	518
137	10aCellule135	519
638	10aCellule636	519
850	10aCellule848	519
1440	10bCellule365	519
437	10aCellule435	521
544	10aCellule542	521
745	10aCellule743	521
355	10aCellule353	523
988	10aCellule986	523
1426	10bCellule351	523
1464	10bCellule389	523
1347	10bCellule272	524
1498	10bCellule423	524
344	10aCellule342	526
1124	10bCellule49	526
1204	10bCellule129	526
116	10aCellule114	528
348	10aCellule346	528
456	10aCellule454	528
590	10aCellule588	528
920	10aCellule918	528
1750	10bCellule675	528
421	10aCellule419	529
1696	10bCellule621	529
50	10aCellule48	531
1213	10bCellule138	531
1307	10bCellule232	531
25	10aCellule23	533
169	10aCellule167	533
1533	10bCellule458	533
232	10aCellule230	534
253	10aCellule251	534
406	10aCellule404	534
533	10aCellule531	534
699	10aCellule697	534
970	10aCellule968	534
1045	10aCellule1043	534
1433	10bCellule358	534
340	10aCellule338	536
663	10aCellule661	536
746	10aCellule744	536
1129	10bCellule54	536
1294	10bCellule219	536
1570	10bCellule495	536
1727	10bCellule652	536
56	10aCellule54	538
328	10aCellule326	538
1142	10bCellule67	538
1275	10bCellule200	538
1694	10bCellule619	538
1753	10bCellule678	538
1825	10bCellule750	538
27	10aCellule25	539
483	10aCellule481	539
928	10aCellule926	539
1231	10bCellule156	539
761	10aCellule759	541
1224	10bCellule149	541
1391	10bCellule316	541
204	10aCellule202	542
463	10aCellule461	542
471	10aCellule469	542
692	10aCellule690	542
1194	10bCellule119	542
117	10aCellule115	544
631	10aCellule629	544
1309	10bCellule234	544
153	10aCellule151	546
283	10aCellule281	546
423	10aCellule421	546
551	10aCellule549	546
1314	10bCellule239	546
264	10aCellule262	547
515	10aCellule513	547
739	10aCellule737	547
1099	10bCellule24	547
1233	10bCellule158	547
1311	10bCellule236	547
1340	10bCellule265	547
31	10aCellule29	549
66	10aCellule64	549
149	10aCellule147	549
493	10aCellule491	549
1104	10bCellule29	549
1127	10bCellule52	549
1352	10bCellule277	549
552	10aCellule550	551
726	10aCellule724	551
1098	10bCellule23	551
69	10aCellule67	552
372	10aCellule370	554
697	10aCellule695	554
811	10aCellule809	554
37	10aCellule35	556
534	10aCellule532	556
1089	10bCellule14	556
112	10aCellule110	557
1710	10bCellule635	557
183	10aCellule181	559
1538	10bCellule463	559
155	10aCellule153	561
487	10aCellule485	561
1105	10bCellule30	561
1397	10bCellule322	561
35	10aCellule33	562
85	10aCellule83	562
384	10aCellule382	562
248	10aCellule246	564
1432	10bCellule357	564
1519	10bCellule444	564
1749	10bCellule674	564
250	10aCellule248	566
278	10aCellule276	566
748	10aCellule746	566
1143	10bCellule68	566
1616	10bCellule541	566
1717	10bCellule642	566
138	10aCellule136	567
575	10aCellule573	567
1372	10bCellule297	567
1134	10bCellule59	569
1515	10bCellule440	569
1575	10bCellule500	569
219	10aCellule217	571
480	10aCellule478	571
1291	10bCellule216	571
1370	10bCellule295	571
1489	10bCellule414	571
257	10aCellule255	572
273	10aCellule271	572
1027	10aCellule1025	574
1176	10bCellule101	574
1202	10bCellule127	574
511	10aCellule509	576
1434	10bCellule359	576
1814	10bCellule739	576
1390	10bCellule315	577
23	10aCellule21	579
152	10aCellule150	579
188	10aCellule186	579
570	10aCellule568	579
757	10aCellule755	579
1268	10bCellule193	579
1731	10bCellule656	579
795	10aCellule793	581
1411	10bCellule336	581
1530	10bCellule455	581
601	10aCellule599	582
782	10aCellule780	582
1149	10bCellule74	582
1293	10bCellule218	582
303	10aCellule301	584
1077	10bCellule2	584
1327	10bCellule252	584
1381	10bCellule306	586
1586	10bCellule511	586
15	10aCellule13	587
1387	10bCellule312	587
291	10aCellule289	589
345	10aCellule343	589
1312	10bCellule237	589
1623	10bCellule548	589
164	10aCellule162	591
513	10aCellule511	591
1784	10bCellule709	591
113	10aCellule111	592
249	10aCellule247	592
857	10aCellule855	592
1193	10bCellule118	594
817	10aCellule815	596
1362	10bCellule287	596
1408	10bCellule333	596
9	10aCellule7	597
254	10aCellule252	599
642	10aCellule640	599
767	10aCellule765	599
1318	10bCellule243	599
378	10aCellule376	601
433	10aCellule431	601
441	10aCellule439	601
619	10aCellule617	601
1047	10aCellule1045	601
1140	10bCellule65	601
1598	10bCellule523	601
195	10aCellule193	602
1113	10bCellule38	602
1185	10bCellule110	602
1740	10bCellule665	602
105	10aCellule103	604
311	10aCellule309	604
984	10aCellule982	604
1679	10bCellule604	604
134	10aCellule132	606
274	10aCellule272	606
1246	10bCellule171	606
1605	10bCellule530	606
84	10aCellule82	607
380	10aCellule378	607
1078	10bCellule3	609
1557	10bCellule482	609
1587	10bCellule512	609
766	10aCellule764	611
1141	10bCellule66	611
1180	10bCellule105	611
42	10aCellule40	612
261	10aCellule259	612
529	10aCellule527	612
1165	10bCellule90	612
1566	10bCellule491	612
1798	10bCellule723	612
947	10aCellule945	614
1542	10bCellule467	614
1735	10bCellule660	614
197	10aCellule195	617
1441	10bCellule366	617
1614	10bCellule539	617
563	10aCellule561	619
629	10aCellule627	619
911	10aCellule909	619
1071	10aCellule1069	619
1082	10bCellule7	619
1240	10bCellule165	619
96	10aCellule94	621
1562	10bCellule487	621
346	10aCellule344	622
1828	10bCellule753	622
1235	10bCellule160	624
115	10aCellule113	626
131	10aCellule129	627
267	10aCellule265	627
848	10aCellule846	627
1251	10bCellule176	627
1379	10bCellule304	627
28	10aCellule26	629
186	10aCellule184	629
484	10aCellule482	629
682	10aCellule680	629
1226	10bCellule151	629
1334	10bCellule259	629
159	10aCellule157	632
1450	10bCellule375	632
314	10aCellule312	634
917	10aCellule915	634
959	10aCellule957	634
950	10aCellule948	636
1541	10bCellule466	636
884	10aCellule882	637
1337	10bCellule262	637
13	10aCellule11	639
489	10aCellule487	639
505	10aCellule503	639
6	10aCellule4	641
227	10aCellule225	641
292	10aCellule290	641
729	10aCellule727	641
1343	10bCellule268	641
80	10aCellule78	642
405	10aCellule403	642
1460	10bCellule385	642
1421	10bCellule346	644
1467	10bCellule392	644
18	10aCellule16	646
1523	10bCellule448	646
1152	10bCellule77	647
1615	10bCellule540	647
1661	10bCellule586	647
853	10aCellule851	649
1195	10bCellule120	649
144	10aCellule142	651
182	10aCellule180	651
503	10aCellule501	651
738	10aCellule736	651
990	10aCellule988	651
1350	10bCellule275	651
1375	10bCellule300	651
1626	10bCellule551	651
1672	10bCellule597	651
1439	10bCellule364	652
271	10aCellule269	654
470	10aCellule468	654
500	10aCellule498	654
507	10aCellule505	654
1728	10bCellule653	654
486	10aCellule484	656
578	10aCellule576	656
613	10aCellule611	656
1023	10aCellule1021	656
555	10aCellule553	657
181	10aCellule179	659
98	10aCellule96	661
290	10aCellule288	661
702	10aCellule700	661
957	10aCellule955	661
1146	10bCellule71	661
1789	10bCellule714	661
776	10aCellule774	662
1709	10bCellule634	662
73	10aCellule71	666
449	10aCellule447	666
508	10aCellule506	666
516	10aCellule514	666
707	10aCellule705	667
479	10aCellule477	669
1158	10bCellule83	669
1401	10bCellule326	669
391	10aCellule389	671
846	10aCellule844	671
876	10aCellule874	671
1572	10bCellule497	671
1660	10bCellule585	671
640	10aCellule638	672
308	10aCellule306	674
1061	10aCellule1059	674
1632	10bCellule557	674
1743	10bCellule668	674
146	10aCellule144	676
173	10aCellule171	676
1468	10bCellule393	676
373	10aCellule371	677
564	10aCellule562	677
621	10aCellule619	677
723	10aCellule721	677
841	10aCellule839	677
927	10aCellule925	677
1030	10aCellule1028	677
240	10aCellule238	679
287	10aCellule285	679
336	10aCellule334	679
542	10aCellule540	679
1816	10bCellule741	679
589	10aCellule587	681
626	10aCellule624	681
874	10aCellule872	681
1437	10bCellule362	681
1664	10bCellule589	681
469	10aCellule467	682
342	10aCellule340	684
730	10aCellule728	684
792	10aCellule790	684
1090	10bCellule15	684
1198	10bCellule123	684
104	10aCellule102	686
1423	10bCellule348	686
335	10aCellule333	687
721	10aCellule719	687
741	10aCellule739	687
1128	10bCellule53	687
1663	10bCellule588	689
190	10aCellule188	691
242	10aCellule240	691
270	10aCellule268	692
641	10aCellule639	692
694	10aCellule692	692
827	10aCellule825	692
139	10aCellule137	694
955	10aCellule953	694
163	10aCellule161	696
309	10aCellule307	696
1346	10bCellule271	696
1596	10bCellule521	696
319	10aCellule317	699
606	10aCellule604	699
840	10aCellule838	699
1459	10bCellule384	699
1304	10bCellule229	701
1769	10bCellule694	701
1248	10bCellule173	702
1480	10bCellule405	702
1667	10bCellule592	702
120	10aCellule118	704
439	10aCellule437	704
731	10aCellule729	704
1301	10bCellule226	704
1481	10bCellule406	704
121	10aCellule119	706
241	10aCellule239	706
646	10aCellule644	706
971	10aCellule969	706
568	10aCellule566	707
1200	10bCellule125	707
263	10aCellule261	709
354	10aCellule352	709
1597	10bCellule522	709
29	10aCellule27	711
82	10aCellule80	711
485	10aCellule483	711
645	10aCellule643	711
1414	10bCellule339	711
162	10aCellule160	712
569	10aCellule567	712
744	10aCellule742	712
948	10aCellule946	712
520	10aCellule518	714
1494	10bCellule419	714
86	10aCellule84	716
272	10aCellule270	716
357	10aCellule355	716
530	10aCellule528	717
604	10aCellule602	717
1079	10bCellule4	717
1137	10bCellule62	717
1683	10bCellule608	717
607	10aCellule605	719
999	10aCellule997	719
1055	10aCellule1053	719
1639	10bCellule564	719
107	10aCellule105	721
1133	10bCellule58	721
1138	10bCellule63	721
1823	10bCellule748	721
30	10aCellule28	722
577	10aCellule575	722
1003	10aCellule1001	722
432	10aCellule430	724
1447	10bCellule372	724
1797	10bCellule722	724
395	10aCellule393	726
310	10aCellule308	727
364	10aCellule362	727
668	10aCellule666	727
763	10aCellule761	727
797	10aCellule795	727
966	10aCellule964	727
327	10aCellule325	729
592	10aCellule590	731
986	10aCellule984	731
1444	10bCellule369	731
1505	10bCellule430	731
1809	10bCellule734	734
413	10aCellule411	736
165	10aCellule163	737
368	10aCellule366	737
1682	10bCellule607	737
156	10aCellule154	739
1827	10bCellule752	739
634	10aCellule632	741
177	10aCellule175	742
802	10aCellule800	742
1163	10bCellule88	742
1690	10bCellule615	742
97	10aCellule95	744
401	10aCellule399	744
716	10aCellule714	744
518	10aCellule516	746
1642	10bCellule567	746
251	10aCellule249	749
338	10aCellule336	749
548	10aCellule546	749
1430	10bCellule355	749
1700	10bCellule625	749
1744	10bCellule669	749
279	10aCellule277	751
1405	10bCellule330	751
285	10aCellule283	752
307	10aCellule305	752
512	10aCellule510	752
528	10aCellule526	752
1117	10bCellule42	752
1366	10bCellule291	752
430	10aCellule428	754
1196	10bCellule121	754
1394	10bCellule319	754
374	10aCellule372	756
1448	10bCellule373	756
1525	10bCellule450	757
1563	10bCellule488	757
521	10aCellule519	759
1308	10bCellule233	759
1178	10bCellule103	760
4	10aCellule2	762
77	10aCellule75	762
1052	10aCellule1050	762
1316	10bCellule241	762
1325	10bCellule250	762
438	10aCellule436	764
1118	10bCellule43	764
1188	10bCellule113	764
175	10aCellule173	765
341	10aCellule339	765
888	10aCellule886	765
1011	10aCellule1009	765
147	10aCellule145	769
419	10aCellule417	769
536	10aCellule534	769
1287	10bCellule212	769
751	10aCellule749	770
753	10aCellule751	770
1502	10bCellule427	770
343	10aCellule341	772
443	10aCellule441	772
936	10aCellule934	772
538	10aCellule536	774
878	10aCellule876	774
1568	10bCellule493	774
282	10aCellule280	775
442	10aCellule440	775
1371	10bCellule296	775
171	10aCellule169	777
252	10aCellule250	777
360	10aCellule358	777
612	10aCellule610	777
901	10aCellule899	777
1692	10bCellule617	777
498	10aCellule496	779
1000	10aCellule998	779
1425	10bCellule350	779
431	10aCellule429	780
526	10aCellule524	780
212	10aCellule210	784
582	10aCellule580	784
1115	10bCellule40	784
1552	10bCellule477	784
1610	10bCellule535	784
233	10aCellule231	785
886	10aCellule884	785
1595	10bCellule520	785
296	10aCellule294	787
1214	10bCellule139	787
501	10aCellule499	789
1726	10bCellule651	789
90	10aCellule88	792
532	10aCellule530	792
935	10aCellule933	792
1278	10bCellule203	792
1618	10bCellule543	792
205	10aCellule203	794
558	10aCellule556	794
571	10aCellule569	794
1822	10bCellule747	794
1283	10bCellule208	795
108	10aCellule106	797
1454	10bCellule379	797
1578	10bCellule503	797
939	10aCellule937	800
535	10aCellule533	802
1771	10bCellule696	802
256	10aCellule254	804
615	10aCellule613	804
630	10aCellule628	804
1290	10bCellule215	804
1339	10bCellule264	804
1344	10bCellule269	804
1120	10bCellule45	807
1263	10bCellule188	807
1385	10bCellule310	809
199	10aCellule197	810
473	10aCellule471	812
673	10aCellule671	812
877	10aCellule875	812
946	10aCellule944	812
510	10aCellule508	814
943	10aCellule941	814
1522	10bCellule447	814
1754	10bCellule679	814
632	10aCellule630	817
996	10aCellule994	817
1123	10bCellule48	817
297	10aCellule295	819
298	10aCellule296	819
329	10aCellule327	819
265	10aCellule263	820
611	10aCellule609	820
1157	10bCellule82	820
821	10aCellule819	822
158	10aCellule156	824
785	10aCellule783	824
1358	10bCellule283	824
1428	10bCellule353	824
436	10aCellule434	825
688	10aCellule686	825
756	10aCellule754	827
1418	10bCellule343	827
1647	10bCellule572	827
1237	10bCellule162	829
1718	10bCellule643	829
894	10aCellule892	830
1063	10aCellule1061	830
1461	10bCellule386	830
985	10aCellule983	832
1260	10bCellule185	832
1281	10bCellule206	834
1299	10bCellule224	835
445	10aCellule443	837
1262	10bCellule187	837
829	10aCellule827	839
843	10aCellule841	839
1270	10bCellule195	839
1594	10bCellule519	839
799	10aCellule797	842
1780	10bCellule705	842
324	10aCellule322	844
1741	10bCellule666	845
1228	10bCellule153	847
1393	10bCellule318	849
178	10aCellule176	850
488	10aCellule486	850
1058	10aCellule1056	850
1476	10bCellule401	850
76	10aCellule74	852
394	10aCellule392	852
689	10aCellule687	852
1102	10bCellule27	852
1555	10bCellule480	852
587	10aCellule585	854
727	10aCellule725	854
1131	10bCellule56	854
820	10aCellule818	855
762	10aCellule760	857
1148	10bCellule73	859
1677	10bCellule602	859
161	10aCellule159	860
126	10aCellule124	862
749	10aCellule747	862
1062	10aCellule1060	862
1179	10bCellule104	862
1171	10bCellule96	864
277	10aCellule275	865
457	10aCellule455	865
593	10aCellule591	865
825	10aCellule823	869
1222	10bCellule147	869
1258	10bCellule183	869
68	10aCellule66	870
1300	10bCellule225	870
1470	10bCellule395	870
1039	10aCellule1037	872
622	10aCellule620	875
1255	10bCellule180	877
111	10aCellule109	879
365	10aCellule363	879
392	10aCellule390	879
1367	10bCellule292	879
1271	10bCellule196	880
75	10aCellule73	884
614	10aCellule612	884
213	10aCellule211	889
418	10aCellule416	889
1272	10bCellule197	889
1042	10aCellule1040	890
654	10aCellule652	892
684	10aCellule682	892
810	10aCellule808	892
1024	10aCellule1022	892
245	10aCellule243	894
1574	10bCellule499	895
466	10aCellule464	897
1465	10bCellule390	897
1621	10bCellule546	899
1708	10bCellule633	899
581	10aCellule579	900
1445	10bCellule370	900
1241	10bCellule166	902
236	10aCellule234	904
1490	10bCellule415	905
1520	10bCellule445	907
1565	10bCellule490	907
415	10aCellule413	909
1050	10aCellule1048	909
1086	10bCellule11	909
752	10aCellule750	910
201	10aCellule199	912
1363	10bCellule288	912
1067	10aCellule1065	914
1221	10bCellule146	914
356	10aCellule354	915
557	10aCellule555	915
706	10aCellule704	915
794	10aCellule792	915
325	10aCellule323	917
1540	10bCellule465	917
1738	10bCellule663	917
1066	10aCellule1064	919
1107	10bCellule32	920
1724	10bCellule649	920
836	10aCellule834	924
216	10aCellule214	925
1479	10bCellule404	925
349	10aCellule347	927
1788	10bCellule713	927
545	10aCellule543	929
687	10aCellule685	929
1035	10aCellule1033	930
1338	10bCellule263	930
1544	10bCellule469	930
94	10aCellule92	934
322	10aCellule320	935
1501	10bCellule426	935
16	10aCellule14	937
22	10aCellule20	937
623	10aCellule621	937
1156	10bCellule81	937
65	10aCellule63	939
863	10aCellule861	939
1556	10bCellule481	939
54	10aCellule52	940
124	10aCellule122	940
211	10aCellule209	940
807	10aCellule805	940
600	10aCellule598	942
905	10aCellule903	944
1292	10bCellule217	945
915	10aCellule913	949
1601	10bCellule526	949
1759	10bCellule684	949
316	10aCellule314	952
1484	10bCellule409	952
1110	10bCellule35	955
605	10aCellule603	957
1516	10bCellule441	957
1637	10bCellule562	957
796	10aCellule794	959
803	10aCellule801	959
1561	10bCellule486	959
376	10aCellule374	960
1223	10bCellule148	960
1415	10bCellule340	960
1656	10bCellule581	960
1466	10bCellule391	962
965	10aCellule963	964
1537	10bCellule462	964
1650	10bCellule575	964
567	10aCellule565	965
658	10aCellule656	965
826	10aCellule824	965
239	10aCellule237	967
60	10aCellule58	969
667	10aCellule665	969
1060	10aCellule1058	970
635	10aCellule633	972
222	10aCellule220	973
648	10aCellule646	973
1424	10bCellule349	973
1736	10bCellule661	973
1234	10bCellule159	975
91	10aCellule89	977
386	10aCellule384	977
497	10aCellule495	977
1329	10bCellule254	978
1399	10bCellule324	978
1483	10bCellule408	978
458	10aCellule456	982
1815	10bCellule740	982
774	10aCellule772	987
805	10aCellule803	987
17	10aCellule15	988
317	10aCellule315	988
941	10aCellule939	988
400	10aCellule398	990
599	10aCellule597	990
1492	10bCellule417	992
1512	10bCellule437	993
1733	10bCellule658	993
1792	10bCellule717	993
399	10aCellule397	995
832	10aCellule830	995
1269	10bCellule194	995
772	10aCellule770	997
1244	10bCellule169	997
494	10aCellule492	998
154	10aCellule152	1000
1569	10bCellule494	1002
51	10aCellule49	1003
1038	10aCellule1036	1003
33	10aCellule31	1005
1420	10bCellule345	1005
1604	10bCellule529	1005
1817	10bCellule742	1008
677	10aCellule675	1010
1496	10bCellule421	1010
866	10aCellule864	1012
1010	10aCellule1008	1012
1602	10bCellule527	1012
1097	10bCellule22	1013
678	10aCellule676	1015
1225	10bCellule150	1017
402	10aCellule400	1018
849	10aCellule847	1018
1591	10bCellule516	1020
700	10aCellule698	1022
1005	10aCellule1003	1022
1320	10bCellule245	1022
1719	10bCellule644	1022
851	10aCellule849	1023
860	10aCellule858	1023
616	10aCellule614	1025
1175	10bCellule100	1025
1776	10bCellule701	1025
1065	10aCellule1063	1027
1167	10bCellule92	1028
531	10aCellule529	1030
656	10aCellule654	1032
1101	10bCellule26	1032
620	10aCellule618	1035
657	10aCellule655	1037
769	10aCellule767	1037
598	10aCellule596	1038
711	10aCellule709	1040
969	10aCellule967	1040
1227	10bCellule152	1042
1528	10bCellule453	1042
666	10aCellule664	1043
1040	10aCellule1038	1043
1402	10bCellule327	1043
1500	10bCellule425	1043
801	10aCellule799	1048
260	10aCellule258	1050
1620	10bCellule545	1050
1083	10bCellule8	1057
1378	10bCellule303	1057
1417	10bCellule342	1057
1215	10bCellule140	1058
1486	10bCellule411	1060
1635	10bCellule560	1060
1032	10aCellule1030	1063
686	10aCellule684	1065
330	10aCellule328	1068
664	10aCellule662	1072
1462	10bCellule387	1072
919	10aCellule917	1073
397	10aCellule395	1075
1380	10bCellule305	1075
1513	10bCellule438	1078
1764	10bCellule689	1083
1819	10bCellule744	1085
870	10aCellule868	1087
628	10aCellule626	1088
980	10aCellule978	1088
736	10aCellule734	1095
133	10aCellule131	1097
704	10aCellule702	1097
1547	10bCellule472	1097
1737	10bCellule662	1098
651	10aCellule649	1100
1559	10bCellule484	1102
362	10aCellule360	1108
206	10aCellule204	1112
1319	10bCellule244	1113
760	10aCellule758	1125
1173	10bCellule98	1125
1655	10bCellule580	1128
719	10aCellule717	1130
20	10aCellule18	1132
62	10aCellule60	1132
435	10aCellule433	1133
495	10aCellule493	1133
1818	10bCellule743	1133
994	10aCellule992	1135
118	10aCellule116	1137
462	10aCellule460	1137
522	10aCellule520	1137
1675	10bCellule600	1137
691	10aCellule689	1138
770	10aCellule768	1138
712	10aCellule710	1140
815	10aCellule813	1147
610	10aCellule608	1148
1406	10bCellule331	1148
842	10aCellule840	1150
1139	10bCellule64	1150
1245	10bCellule170	1150
639	10aCellule637	1152
1356	10bCellule281	1157
425	10aCellule423	1158
899	10aCellule897	1160
304	10aCellule302	1162
1025	10aCellule1023	1163
127	10aCellule125	1167
1265	10bCellule190	1167
609	10aCellule607	1168
1190	10bCellule115	1168
1641	10bCellule566	1170
828	10aCellule826	1172
1455	10bCellule380	1172
1289	10bCellule214	1173
293	10aCellule291	1177
1739	10bCellule664	1177
583	10aCellule581	1178
963	10aCellule961	1185
1527	10bCellule452	1185
808	10aCellule806	1187
1600	10bCellule525	1187
1543	10bCellule468	1188
862	10aCellule860	1190
1534	10bCellule459	1190
1033	10aCellule1031	1191
768	10aCellule766	1195
1721	10bCellule646	1195
1582	10bCellule507	1196
1806	10bCellule731	1196
1332	10bCellule257	1203
1695	10bCellule620	1203
1243	10bCellule168	1208
1422	10bCellule347	1211
1550	10bCellule475	1213
537	10aCellule535	1215
932	10aCellule930	1215
1804	10bCellule729	1215
1631	10bCellule556	1225
504	10aCellule502	1226
793	10aCellule791	1226
1633	10bCellule558	1226
1006	10aCellule1004	1230
964	10aCellule962	1233
1580	10bCellule505	1236
997	10aCellule995	1238
1765	10bCellule690	1240
855	10aCellule853	1243
1645	10bCellule570	1243
1681	10bCellule606	1245
695	10aCellule693	1250
1014	10aCellule1012	1250
478	10aCellule476	1253
1644	10bCellule569	1253
543	10aCellule541	1255
1772	10bCellule697	1255
1108	10bCellule33	1258
1508	10bCellule433	1258
798	10aCellule796	1260
1585	10bCellule510	1260
742	10aCellule740	1266
786	10aCellule784	1271
1252	10bCellule177	1273
1619	10bCellule544	1273
198	10aCellule196	1275
1008	10aCellule1006	1275
923	10aCellule921	1276
1579	10bCellule504	1276
588	10aCellule586	1280
1135	10bCellule60	1280
1589	10bCellule514	1300
728	10aCellule726	1306
1767	10bCellule692	1306
602	10aCellule600	1310
1053	10aCellule1051	1313
720	10aCellule718	1315
1034	10aCellule1032	1315
1573	10bCellule498	1325
885	10aCellule883	1326
1302	10bCellule227	1326
1172	10bCellule97	1330
1132	10bCellule57	1336
1686	10bCellule611	1336
547	10aCellule545	1338
1504	10bCellule429	1340
771	10aCellule769	1341
1651	10bCellule576	1343
926	10aCellule924	1346
1155	10bCellule80	1348
1812	10bCellule737	1348
1369	10bCellule294	1350
814	10aCellule812	1351
904	10aCellule902	1351
637	10aCellule635	1353
779	10aCellule777	1353
847	10aCellule845	1355
389	10aCellule387	1358
1453	10bCellule378	1360
1551	10bCellule476	1365
1662	10bCellule587	1366
482	10aCellule480	1370
918	10aCellule916	1370
1400	10bCellule325	1376
1191	10bCellule116	1378
1592	10bCellule517	1380
1611	10bCellule536	1386
1075	10bCellule0	1388
226	10aCellule224	1390
839	10aCellule837	1390
1634	10bCellule559	1390
938	10aCellule936	1391
1144	10bCellule69	1398
816	10aCellule814	1400
1478	10bCellule403	1403
1715	10bCellule640	1403
1590	10bCellule515	1409
93	10aCellule91	1414
834	10aCellule832	1421
775	10aCellule773	1423
823	10aCellule821	1426
784	10aCellule782	1441
1756	10bCellule681	1446
1801	10bCellule726	1446
1531	10bCellule456	1468
1031	10aCellule1029	1469
1154	10bCellule79	1469
243	10aCellule241	1473
747	10aCellule745	1479
1087	10bCellule12	1479
1326	10bCellule251	1479
1051	10aCellule1049	1488
393	10aCellule391	1489
1691	10bCellule616	1493
1457	10bCellule382	1494
934	10aCellule932	1501
562	10aCellule560	1509
875	10aCellule873	1511
1722	10bCellule647	1511
892	10aCellule890	1513
549	10aCellule547	1518
896	10aCellule894	1521
608	10aCellule606	1533
871	10aCellule869	1534
1043	10aCellule1041	1536
718	10aCellule716	1543
1638	10bCellule563	1544
1636	10bCellule561	1549
150	10aCellule148	1553
1230	10bCellule155	1563
603	10aCellule601	1569
1783	10bCellule708	1576
1093	10bCellule18	1579
982	10aCellule980	1581
662	10aCellule660	1583
717	10aCellule715	1583
1174	10bCellule99	1583
655	10aCellule653	1588
1668	10bCellule593	1589
908	10aCellule906	1594
1181	10bCellule106	1598
465	10aCellule463	1599
972	10aCellule970	1601
1778	10bCellule703	1601
1092	10bCellule17	1608
203	10aCellule201	1611
1548	10bCellule473	1616
1630	10bCellule555	1619
1810	10bCellule735	1629
1443	10bCellule368	1632
451	10aCellule449	1637
872	10aCellule870	1639
1811	10bCellule736	1647
898	10aCellule896	1651
403	10aCellule401	1654
681	10aCellule679	1657
864	10aCellule862	1657
1745	10bCellule670	1659
1567	10bCellule492	1661
676	10aCellule674	1662
902	10aCellule900	1664
1012	10aCellule1010	1667
1711	10bCellule636	1667
591	10aCellule589	1672
675	10aCellule673	1674
1659	10bCellule584	1674
995	10aCellule993	1682
722	10aCellule720	1684
1046	10aCellule1044	1687
1608	10bCellule533	1689
71	10aCellule69	1692
167	10aCellule165	1692
1757	10bCellule682	1696
1766	10bCellule691	1697
1622	10bCellule547	1707
1793	10bCellule718	1711
1560	10bCellule485	1722
1790	10bCellule715	1722
1685	10bCellule610	1726
933	10aCellule931	1727
940	10aCellule938	1729
868	10aCellule866	1739
724	10aCellule722	1744
1782	10bCellule707	1749
1451	10bCellule376	1756
1684	10bCellule609	1777
937	10aCellule935	1779
1803	10bCellule728	1779
1706	10bCellule631	1781
1705	10bCellule630	1797
1770	10bCellule695	1806
953	10aCellule951	1819
1687	10bCellule612	1819
773	10aCellule771	1821
865	10aCellule863	1821
1678	10bCellule603	1831
1026	10aCellule1024	1837
1640	10bCellule565	1840
942	10aCellule940	1872
703	10aCellule701	1887
993	10aCellule991	1890
734	10aCellule732	1907
1648	10bCellule573	1909
1774	10bCellule699	1914
1713	10bCellule638	1922
1802	10bCellule727	1927
1730	10bCellule655	1934
787	10aCellule785	1937
1800	10bCellule725	1939
472	10aCellule470	1940
830	10aCellule828	1940
837	10aCellule835	1940
914	10aCellule912	1942
1029	10aCellule1027	1962
1791	10bCellule716	1969
572	10aCellule570	1980
1805	10bCellule730	1987
1649	10bCellule574	2000
447	10aCellule445	2004
879	10aCellule877	2004
889	10aCellule887	2024
1674	10bCellule599	2030
1734	10bCellule659	2052
783	10aCellule781	2092
1219	10bCellule144	2092
1266	10bCellule191	2102
383	10aCellule381	2112
32	10aCellule30	2120
804	10aCellule802	2203
367	10aCellule365	2208
1747	10bCellule672	2230
777	10aCellule775	2306
708	10aCellule706	2338
945	10aCellule943	2353
854	10aCellule852	2421
1699	10bCellule624	2436
806	10aCellule804	2466
200	10aCellule198	2509
1760	10bCellule685	2533
1653	10bCellule578	2551
1786	10bCellule711	2568
975	10aCellule973	2599
781	10aCellule779	2649
778	10aCellule776	2696
1742	10bCellule667	2696
652	10aCellule650	2714
1781	10bCellule706	2736
597	10aCellule595	2965
987	10aCellule985	3080
1603	10bCellule528	3405
1657	10bCellule582	3493
924	10aCellule922	3538
887	10aCellule885	3773
735	10aCellule733	4491

## Sheet: 11
	Label	Taille des adipocytes (ÂµmÂ²)
1	0	0
385	11aCellule383	301
522	11aCellule520	301
528	11aCellule526	301
1108	11bCellule427	301
1231	11bCellule550	301
1393	11bCellule712	301
172	11aCellule170	303
755	11bCellule74	303
1094	11bCellule413	303
1200	11bCellule519	303
566	11aCellule564	305
591	11aCellule589	305
984	11bCellule303	305
1272	11bCellule591	305
1372	11bCellule691	305
1494	11bCellule813	305
347	11aCellule345	306
905	11bCellule224	306
1332	11bCellule651	306
1347	11bCellule666	306
438	11aCellule436	308
1008	11bCellule327	308
1274	11bCellule593	308
15	11aCellule13	310
378	11aCellule376	310
575	11aCellule573	310
666	11aCellule664	310
691	11bCellule10	310
873	11bCellule192	310
944	11bCellule263	310
96	11aCellule94	311
670	11aCellule668	311
1205	11bCellule524	311
1465	11bCellule784	311
60	11aCellule58	313
410	11aCellule408	313
995	11bCellule314	313
1095	11bCellule414	313
1110	11bCellule429	313
1250	11bCellule569	313
148	11aCellule146	315
160	11aCellule158	315
612	11aCellule610	315
1039	11bCellule358	315
1307	11bCellule626	315
100	11aCellule98	316
242	11aCellule240	316
389	11aCellule387	316
1109	11bCellule428	316
1257	11bCellule576	316
83	11aCellule81	318
1157	11bCellule476	318
1168	11bCellule487	318
73	11aCellule71	320
278	11aCellule276	320
413	11aCellule411	320
429	11aCellule427	320
715	11bCellule34	320
1027	11bCellule346	320
1368	11bCellule687	320
62	11aCellule60	321
74	11aCellule72	321
581	11aCellule579	321
686	11bCellule5	321
810	11bCellule129	321
926	11bCellule245	321
1201	11bCellule520	321
744	11bCellule63	323
656	11aCellule654	324
1470	11bCellule789	324
982	11bCellule301	326
196	11aCellule194	328
468	11aCellule466	328
833	11bCellule152	328
1128	11bCellule447	328
1235	11bCellule554	329
1340	11bCellule659	329
3	11aCellule1	331
70	11aCellule68	331
268	11aCellule266	331
535	11aCellule533	331
778	11bCellule97	331
871	11bCellule190	331
1101	11bCellule420	331
1322	11bCellule641	331
1513	11bCellule832	331
372	11aCellule370	333
491	11aCellule489	333
660	11aCellule658	333
759	11bCellule78	333
809	11bCellule128	333
1471	11bCellule790	333
143	11aCellule141	334
305	11aCellule303	334
645	11aCellule643	334
697	11bCellule16	334
942	11bCellule261	334
1507	11bCellule826	334
99	11aCellule97	336
520	11aCellule518	336
1025	11bCellule344	336
1253	11bCellule572	336
1122	11bCellule441	338
208	11aCellule206	339
701	11bCellule20	339
1050	11bCellule369	339
1326	11bCellule645	339
508	11aCellule506	341
1194	11bCellule513	341
322	11aCellule320	343
841	11bCellule160	343
1468	11bCellule787	343
54	11aCellule52	344
76	11aCellule74	344
133	11aCellule131	344
971	11bCellule290	344
1116	11bCellule435	344
1499	11bCellule818	344
811	11bCellule130	346
1287	11bCellule606	346
1478	11bCellule797	346
335	11aCellule333	348
773	11bCellule92	348
323	11aCellule321	349
604	11aCellule602	349
914	11bCellule233	349
1343	11bCellule662	349
648	11aCellule646	351
1082	11bCellule401	351
198	11aCellule196	353
368	11aCellule366	353
706	11bCellule25	353
1415	11bCellule734	353
188	11aCellule186	354
517	11aCellule515	354
1416	11bCellule735	354
1443	11bCellule762	354
1472	11bCellule791	354
1485	11bCellule804	354
162	11aCellule160	356
263	11aCellule261	356
473	11aCellule471	356
763	11bCellule82	356
1046	11bCellule365	356
1211	11bCellule530	356
1357	11bCellule676	356
48	11aCellule46	358
574	11aCellule572	358
59	11aCellule57	359
109	11aCellule107	359
217	11aCellule215	359
492	11aCellule490	359
600	11aCellule598	359
1145	11bCellule464	359
625	11aCellule623	361
643	11aCellule641	361
659	11aCellule657	361
308	11aCellule306	363
576	11aCellule574	363
206	11aCellule204	364
949	11bCellule268	364
1106	11bCellule425	364
507	11aCellule505	366
988	11bCellule307	366
1186	11bCellule505	366
1220	11bCellule539	366
173	11aCellule171	368
404	11aCellule402	368
435	11aCellule433	368
1480	11bCellule799	368
5	11aCellule3	369
1000	11bCellule319	369
1033	11bCellule352	369
1333	11bCellule652	369
1086	11bCellule405	371
1183	11bCellule502	371
597	11aCellule595	373
951	11bCellule270	373
981	11bCellule300	373
1029	11bCellule348	373
1144	11bCellule463	373
1284	11bCellule603	373
113	11aCellule111	374
553	11aCellule551	374
1264	11bCellule583	374
1373	11bCellule692	374
66	11aCellule64	376
463	11aCellule461	376
1440	11bCellule759	376
271	11aCellule269	378
349	11aCellule347	378
469	11aCellule467	378
589	11aCellule587	378
644	11aCellule642	378
859	11bCellule178	378
115	11aCellule113	379
337	11aCellule335	379
630	11aCellule628	379
1059	11bCellule378	379
1341	11bCellule660	379
1419	11bCellule738	379
1445	11bCellule764	379
84	11aCellule82	381
330	11aCellule328	381
1295	11bCellule614	381
1486	11bCellule805	381
131	11aCellule129	383
718	11bCellule37	383
264	11aCellule262	384
534	11aCellule532	386
751	11bCellule70	386
1403	11bCellule722	386
2	11aCellule0	388
295	11aCellule293	388
449	11aCellule447	388
900	11bCellule219	388
989	11bCellule308	388
1005	11bCellule324	388
319	11aCellule317	389
1127	11bCellule446	389
1159	11bCellule478	389
1174	11bCellule493	389
178	11aCellule176	391
466	11aCellule464	391
931	11bCellule250	391
1161	11bCellule480	391
922	11bCellule241	393
954	11bCellule273	393
1012	11bCellule331	393
1120	11bCellule439	393
1281	11bCellule600	393
86	11aCellule84	394
221	11aCellule219	394
273	11aCellule271	394
407	11aCellule405	394
454	11aCellule452	394
633	11aCellule631	394
1003	11bCellule322	394
1134	11bCellule453	394
276	11aCellule274	396
314	11aCellule312	396
425	11aCellule423	396
1098	11bCellule417	396
302	11aCellule300	398
329	11aCellule327	398
355	11aCellule353	398
672	11aCellule670	398
1247	11bCellule566	398
1517	11bCellule836	398
907	11bCellule226	399
1221	11bCellule540	399
1505	11bCellule824	399
344	11aCellule342	401
696	11bCellule15	401
979	11bCellule298	401
1034	11bCellule353	401
1418	11bCellule737	401
1495	11bCellule814	403
46	11aCellule44	404
214	11aCellule212	404
306	11aCellule304	404
641	11aCellule639	404
807	11bCellule126	404
950	11bCellule269	404
1234	11bCellule553	404
170	11aCellule168	406
282	11aCellule280	406
635	11aCellule633	406
933	11bCellule252	406
1024	11bCellule343	406
1504	11bCellule823	406
474	11aCellule472	408
677	11aCellule675	408
1062	11bCellule381	408
1074	11bCellule393	408
138	11aCellule136	409
824	11bCellule143	409
1432	11bCellule751	409
623	11aCellule621	411
723	11bCellule42	411
394	11aCellule392	413
472	11aCellule470	413
876	11bCellule195	413
1130	11bCellule449	413
1268	11bCellule587	413
417	11aCellule415	414
932	11bCellule251	414
1139	11bCellule458	414
462	11aCellule460	416
823	11bCellule142	416
1175	11bCellule494	416
1410	11bCellule729	416
1503	11bCellule822	416
204	11aCellule202	418
791	11bCellule110	418
1345	11bCellule664	418
662	11aCellule660	419
936	11bCellule255	419
938	11bCellule257	421
1136	11bCellule455	421
506	11aCellule504	423
826	11bCellule145	423
1182	11bCellule501	423
1430	11bCellule749	423
1516	11bCellule835	423
153	11aCellule151	424
618	11aCellule616	424
1001	11bCellule320	424
1077	11bCellule396	424
307	11aCellule305	426
898	11bCellule217	426
57	11aCellule55	428
98	11aCellule96	428
245	11aCellule243	428
567	11aCellule565	428
779	11bCellule98	428
1312	11bCellule631	428
272	11aCellule270	429
356	11aCellule354	429
419	11aCellule417	429
505	11aCellule503	429
970	11bCellule289	429
1007	11bCellule326	429
103	11aCellule101	433
396	11aCellule394	433
516	11aCellule514	433
382	11aCellule380	434
749	11bCellule68	434
578	11aCellule576	436
702	11bCellule21	436
704	11bCellule23	436
1151	11bCellule470	436
754	11bCellule73	438
799	11bCellule118	438
1367	11bCellule686	438
225	11aCellule223	439
374	11aCellule372	439
1078	11bCellule397	439
1311	11bCellule630	439
1487	11bCellule806	439
31	11aCellule29	441
174	11aCellule172	441
1508	11bCellule827	441
1515	11bCellule834	441
403	11aCellule401	443
1479	11bCellule798	443
158	11aCellule156	444
212	11aCellule210	444
458	11aCellule456	444
1207	11bCellule526	444
1216	11bCellule535	444
324	11aCellule322	448
524	11aCellule522	448
835	11bCellule154	448
1190	11bCellule509	448
94	11aCellule92	449
1411	11bCellule730	449
8	11aCellule6	451
144	11aCellule142	451
346	11aCellule344	451
400	11aCellule398	451
433	11aCellule431	451
573	11aCellule571	451
476	11aCellule474	453
848	11bCellule167	453
805	11bCellule124	454
1119	11bCellule438	454
1482	11bCellule801	454
899	11bCellule218	458
1446	11bCellule765	458
401	11aCellule399	459
1126	11bCellule445	459
181	11aCellule179	461
369	11aCellule367	461
615	11aCellule613	461
743	11bCellule62	461
858	11bCellule177	461
1028	11bCellule347	461
149	11aCellule147	463
1342	11bCellule661	464
129	11aCellule127	466
244	11aCellule242	466
1061	11bCellule380	466
1338	11bCellule657	466
717	11bCellule36	469
955	11bCellule274	469
987	11bCellule306	469
587	11aCellule585	473
767	11bCellule86	473
1511	11bCellule830	473
80	11aCellule78	474
104	11aCellule102	474
240	11aCellule238	474
511	11aCellule509	474
652	11aCellule650	474
708	11bCellule27	474
183	11aCellule181	476
1305	11bCellule624	476
30	11aCellule28	478
651	11aCellule649	478
719	11bCellule38	478
1300	11bCellule619	478
1449	11bCellule768	478
345	11aCellule343	479
714	11bCellule33	481
796	11bCellule115	481
1173	11bCellule492	481
1434	11bCellule753	481
274	11aCellule272	483
452	11aCellule450	483
916	11bCellule235	483
1293	11bCellule612	483
393	11aCellule391	484
448	11aCellule446	484
1360	11bCellule679	484
1476	11bCellule795	484
957	11bCellule276	486
1018	11bCellule337	486
1163	11bCellule482	486
424	11aCellule422	488
728	11bCellule47	488
20	11aCellule18	489
91	11aCellule89	489
377	11aCellule375	489
562	11aCellule560	489
1055	11bCellule374	489
10	11aCellule8	491
63	11aCellule61	491
252	11aCellule250	493
426	11aCellule424	493
1040	11bCellule359	493
1500	11bCellule819	493
108	11aCellule106	494
253	11aCellule251	494
313	11aCellule311	494
1509	11bCellule828	494
564	11aCellule562	498
1285	11bCellule604	498
875	11bCellule194	499
1063	11bCellule382	499
1209	11bCellule528	499
409	11aCellule407	501
461	11aCellule459	501
622	11aCellule620	501
1123	11bCellule442	501
1395	11bCellule714	501
189	11aCellule187	503
192	11aCellule190	503
515	11aCellule513	503
861	11bCellule180	503
1355	11bCellule674	503
593	11aCellule591	504
772	11bCellule91	504
1296	11bCellule615	504
200	11aCellule198	506
228	11aCellule226	508
777	11bCellule96	508
850	11bCellule169	508
941	11bCellule260	508
1437	11bCellule756	508
596	11aCellule594	509
816	11bCellule135	509
1473	11bCellule792	509
441	11aCellule439	511
945	11bCellule264	511
477	11aCellule475	513
487	11aCellule485	513
1400	11bCellule719	513
621	11aCellule619	514
649	11aCellule647	514
890	11bCellule209	514
1187	11bCellule506	514
267	11aCellule265	516
453	11aCellule451	516
1451	11bCellule770	516
107	11aCellule105	518
1321	11bCellule640	518
12	11aCellule10	519
130	11aCellule128	519
235	11aCellule233	519
239	11aCellule237	519
512	11aCellule510	519
598	11aCellule596	519
750	11bCellule69	519
985	11bCellule304	519
1370	11bCellule689	519
1514	11bCellule833	519
93	11aCellule91	521
1457	11bCellule776	521
27	11aCellule25	523
742	11bCellule61	523
1291	11bCellule610	523
1206	11bCellule525	524
481	11aCellule479	526
752	11bCellule71	526
1459	11bCellule778	526
877	11bCellule196	528
490	11aCellule488	529
780	11bCellule99	531
381	11aCellule379	533
1004	11bCellule323	533
1026	11bCellule345	533
1155	11bCellule474	533
1488	11bCellule807	533
246	11aCellule244	534
510	11aCellule508	534
732	11bCellule51	534
821	11bCellule140	534
465	11aCellule463	536
530	11aCellule528	536
167	11aCellule165	538
415	11aCellule413	538
1421	11bCellule740	538
105	11aCellule103	539
479	11aCellule477	539
585	11aCellule583	539
812	11bCellule131	539
237	11aCellule235	541
106	11aCellule104	542
287	11aCellule285	542
303	11aCellule301	542
687	11bCellule6	542
288	11aCellule286	544
1417	11bCellule736	544
118	11aCellule116	546
925	11bCellule244	546
1397	11bCellule716	546
126	11aCellule124	547
363	11aCellule361	547
592	11aCellule590	547
312	11aCellule310	549
1237	11bCellule556	549
775	11bCellule94	551
1382	11bCellule701	551
132	11aCellule130	552
261	11aCellule259	552
785	11bCellule104	552
867	11bCellule186	552
1222	11bCellule541	552
233	11aCellule231	554
519	11aCellule517	554
695	11bCellule14	554
802	11bCellule121	554
865	11bCellule184	554
1260	11bCellule579	554
1324	11bCellule643	554
478	11aCellule476	556
493	11aCellule491	556
499	11aCellule497	556
698	11bCellule17	556
1441	11bCellule760	556
23	11aCellule21	557
842	11bCellule161	557
1181	11bCellule500	557
962	11bCellule281	559
502	11aCellule500	561
888	11bCellule207	561
1254	11bCellule573	561
376	11aCellule374	562
560	11aCellule558	562
721	11bCellule40	562
725	11bCellule44	562
197	11aCellule195	564
1510	11bCellule829	564
1114	11bCellule433	566
1490	11bCellule809	566
831	11bCellule150	567
917	11bCellule236	567
669	11aCellule667	569
1489	11bCellule808	569
348	11aCellule346	571
844	11bCellule163	571
1038	11bCellule357	571
1049	11bCellule368	571
175	11aCellule173	572
177	11aCellule175	572
921	11bCellule240	572
277	11aCellule275	574
321	11aCellule319	574
682	11bCellule1	574
159	11aCellule157	576
611	11aCellule609	576
819	11bCellule138	576
964	11bCellule283	576
1022	11bCellule341	576
1407	11bCellule726	576
421	11aCellule419	577
180	11aCellule178	579
614	11aCellule612	579
896	11bCellule215	579
1188	11bCellule507	579
1475	11bCellule794	579
195	11aCellule193	581
646	11aCellule644	581
959	11bCellule278	581
1171	11bCellule490	581
1436	11bCellule755	581
977	11bCellule296	582
1138	11bCellule457	582
1244	11bCellule563	582
782	11bCellule101	584
1266	11bCellule585	584
1350	11bCellule669	584
1450	11bCellule769	584
352	11aCellule350	586
485	11aCellule483	586
1017	11bCellule336	586
72	11aCellule70	587
280	11aCellule278	587
373	11aCellule371	587
384	11aCellule382	587
428	11aCellule426	587
966	11bCellule285	587
1379	11bCellule698	587
92	11aCellule90	589
351	11aCellule349	589
605	11aCellule603	589
761	11bCellule80	589
870	11bCellule189	589
1140	11bCellule459	589
1178	11bCellule497	589
1453	11bCellule772	591
223	11aCellule221	592
734	11bCellule53	592
82	11aCellule80	594
1316	11bCellule635	594
911	11bCellule230	596
1337	11bCellule656	596
1356	11bCellule675	596
1481	11bCellule800	596
634	11aCellule632	597
958	11bCellule277	597
968	11bCellule287	597
1016	11bCellule335	597
1067	11bCellule386	597
1071	11bCellule390	597
1219	11bCellule538	597
375	11aCellule373	599
391	11aCellule389	599
1037	11bCellule356	599
1165	11bCellule484	599
1279	11bCellule598	599
1298	11bCellule617	599
87	11aCellule85	601
405	11aCellule403	601
817	11bCellule136	601
901	11bCellule220	602
1167	11bCellule486	602
980	11bCellule299	604
1019	11bCellule338	604
523	11aCellule521	606
679	11aCellule677	607
488	11aCellule486	609
856	11bCellule175	609
1387	11bCellule706	609
1223	11bCellule542	611
90	11aCellule88	612
371	11aCellule369	612
542	11aCellule540	612
884	11bCellule203	612
1239	11bCellule558	612
595	11aCellule593	614
726	11bCellule45	614
49	11aCellule47	616
51	11aCellule49	617
250	11aCellule248	617
803	11bCellule122	617
1076	11bCellule395	617
1177	11bCellule496	617
120	11aCellule118	624
362	11aCellule360	624
227	11aCellule225	626
455	11aCellule453	626
1282	11bCellule601	626
88	11aCellule86	627
275	11aCellule273	629
540	11aCellule538	629
892	11bCellule211	629
997	11bCellule316	629
342	11aCellule340	631
446	11aCellule444	631
891	11bCellule210	631
1227	11bCellule546	631
39	11aCellule37	634
1319	11bCellule638	634
1423	11bCellule742	634
1506	11bCellule825	634
839	11bCellule158	636
79	11aCellule77	637
616	11aCellule614	637
1271	11bCellule590	637
1390	11bCellule709	637
1431	11bCellule750	637
709	11bCellule28	639
436	11aCellule434	641
806	11bCellule125	641
1413	11bCellule732	641
1512	11bCellule831	641
792	11bCellule111	642
868	11bCellule187	642
1330	11bCellule649	642
301	11aCellule299	644
894	11bCellule213	644
1275	11bCellule594	644
366	11aCellule364	646
1402	11bCellule721	646
317	11aCellule315	649
1267	11bCellule586	649
202	11aCellule200	651
518	11aCellule516	652
878	11bCellule197	652
1079	11bCellule398	652
1394	11bCellule713	652
210	11aCellule208	654
953	11bCellule272	654
1224	11bCellule543	654
387	11aCellule385	656
402	11aCellule400	656
642	11aCellule640	656
882	11bCellule201	656
219	11aCellule217	657
584	11aCellule582	657
722	11bCellule41	657
1364	11bCellule683	657
58	11aCellule56	659
193	11aCellule191	659
336	11aCellule334	659
28	11aCellule26	662
370	11aCellule368	662
545	11aCellule543	662
746	11bCellule65	662
269	11aCellule267	664
332	11aCellule330	664
680	11aCellule678	664
1448	11bCellule767	666
678	11aCellule676	667
753	11bCellule72	667
1273	11bCellule592	667
142	11aCellule140	669
808	11bCellule127	669
904	11bCellule223	671
475	11aCellule473	672
513	11aCellule511	672
609	11aCellule607	672
956	11bCellule275	672
1014	11bCellule333	672
1146	11bCellule465	672
606	11aCellule604	674
1313	11bCellule632	676
626	11aCellule624	681
1185	11bCellule504	681
1427	11bCellule746	681
1502	11bCellule821	681
325	11aCellule323	682
397	11aCellule395	682
794	11bCellule113	682
852	11bCellule171	682
1011	11bCellule330	682
1051	11bCellule370	682
1195	11bCellule514	682
1401	11bCellule720	682
283	11aCellule281	684
357	11aCellule355	684
594	11aCellule592	684
1454	11bCellule773	686
1388	11bCellule707	687
289	11aCellule287	689
924	11bCellule243	689
503	11aCellule501	691
536	11aCellule534	691
550	11aCellule548	691
563	11aCellule561	691
862	11bCellule181	691
1142	11bCellule461	691
552	11aCellule550	694
218	11aCellule216	696
427	11aCellule425	697
893	11bCellule212	697
1385	11bCellule704	697
207	11aCellule205	699
588	11aCellule586	701
629	11aCellule627	701
849	11bCellule168	701
1442	11bCellule761	701
1518	11bCellule837	702
300	11aCellule298	706
828	11bCellule147	706
1023	11bCellule342	706
1428	11bCellule747	706
22	11aCellule20	707
918	11bCellule237	707
939	11bCellule258	707
1349	11bCellule668	707
164	11aCellule162	709
353	11aCellule351	709
1256	11bCellule575	709
262	11aCellule260	711
1088	11bCellule407	711
1132	11bCellule451	711
631	11aCellule629	712
903	11bCellule222	712
993	11bCellule312	712
1398	11bCellule717	712
21	11aCellule19	714
220	11aCellule218	714
788	11bCellule107	714
1380	11bCellule699	714
551	11aCellule549	716
299	11aCellule297	717
590	11aCellule588	717
992	11bCellule311	717
365	11aCellule363	719
838	11bCellule157	719
388	11aCellule386	721
986	11bCellule305	721
406	11aCellule404	722
1409	11bCellule728	722
1456	11bCellule775	724
1191	11bCellule510	726
800	11bCellule119	727
974	11bCellule293	727
297	11aCellule295	729
549	11aCellule547	729
1070	11bCellule389	729
846	11bCellule165	731
863	11bCellule182	731
1090	11bCellule409	731
249	11aCellule247	732
693	11bCellule12	732
1107	11bCellule426	734
1152	11bCellule471	734
1433	11bCellule752	734
411	11aCellule409	736
541	11aCellule539	736
547	11aCellule545	736
26	11aCellule24	737
135	11aCellule133	737
829	11bCellule148	737
655	11aCellule653	739
16	11aCellule14	741
650	11aCellule648	741
789	11bCellule108	741
190	11aCellule188	744
1084	11bCellule403	744
56	11aCellule54	746
168	11aCellule166	747
1068	11bCellule387	747
1093	11bCellule412	747
1112	11bCellule431	747
6	11aCellule4	749
254	11aCellule252	749
315	11aCellule313	751
361	11aCellule359	751
813	11bCellule132	751
1381	11bCellule700	751
583	11aCellule581	752
757	11bCellule76	752
919	11bCellule238	752
157	11aCellule155	754
257	11aCellule255	754
316	11aCellule314	754
525	11aCellule523	754
17	11aCellule15	756
71	11aCellule69	756
1020	11bCellule339	756
1363	11bCellule682	756
443	11aCellule441	757
1097	11bCellule416	757
1391	11bCellule710	759
1477	11bCellule796	759
712	11bCellule31	760
781	11bCellule100	760
996	11bCellule315	760
1096	11bCellule415	762
1228	11bCellule547	762
1438	11bCellule757	762
432	11aCellule430	764
136	11aCellule134	765
260	11aCellule258	765
1041	11bCellule360	765
1309	11bCellule628	765
1180	11bCellule499	767
61	11aCellule59	769
291	11aCellule289	769
1336	11bCellule655	769
554	11aCellule552	770
603	11aCellule601	770
231	11aCellule229	772
1304	11bCellule623	772
1447	11bCellule766	772
296	11aCellule294	774
601	11aCellule599	774
667	11aCellule665	774
1058	11bCellule377	774
457	11aCellule455	775
484	11aCellule482	775
577	11aCellule575	775
770	11bCellule89	775
994	11bCellule313	775
146	11aCellule144	777
238	11aCellule236	779
501	11aCellule499	780
546	11aCellule544	780
689	11bCellule8	780
1166	11bCellule485	782
1230	11bCellule549	782
654	11aCellule652	784
1315	11bCellule634	784
1213	11bCellule532	785
4	11aCellule2	789
140	11aCellule138	789
739	11bCellule58	789
1420	11bCellule739	789
1325	11bCellule644	790
1118	11bCellule437	792
44	11aCellule42	794
97	11aCellule95	795
150	11aCellule148	795
617	11aCellule615	795
627	11aCellule625	795
24	11aCellule22	797
764	11bCellule83	797
853	11bCellule172	797
497	11aCellule495	799
186	11aCellule184	800
571	11aCellule569	800
538	11aCellule536	802
414	11aCellule412	804
1057	11bCellule376	804
1289	11bCellule608	804
1496	11bCellule815	804
7	11aCellule5	805
55	11aCellule53	807
619	11aCellule617	807
880	11bCellule199	807
1013	11bCellule332	807
1429	11bCellule748	807
156	11aCellule154	809
548	11aCellule546	809
768	11bCellule87	809
860	11bCellule179	809
1172	11bCellule491	809
358	11aCellule356	810
526	11aCellule524	810
1497	11bCellule816	812
42	11aCellule40	815
338	11aCellule336	815
1270	11bCellule589	815
883	11bCellule202	817
960	11bCellule279	817
854	11bCellule173	819
730	11bCellule49	820
1404	11bCellule723	820
222	11aCellule220	822
248	11aCellule246	822
1073	11bCellule392	822
203	11aCellule201	827
1484	11bCellule803	827
1422	11bCellule741	829
1137	11bCellule456	830
1290	11bCellule609	832
45	11aCellule43	834
163	11aCellule161	834
531	11aCellule529	834
102	11aCellule100	835
285	11aCellule283	835
460	11aCellule458	835
40	11aCellule38	837
89	11aCellule87	840
906	11bCellule225	840
1053	11bCellule372	840
1317	11bCellule636	840
1328	11bCellule647	840
123	11aCellule121	842
1006	11bCellule325	842
663	11aCellule661	844
509	11aCellule507	845
822	11bCellule141	849
199	11aCellule197	850
915	11bCellule234	850
265	11aCellule263	852
705	11bCellule24	855
328	11aCellule326	857
716	11bCellule35	857
665	11aCellule663	860
857	11bCellule176	860
937	11bCellule256	860
1238	11bCellule557	862
556	11aCellule554	864
927	11bCellule246	864
255	11aCellule253	867
1241	11bCellule560	867
359	11aCellule357	869
408	11aCellule406	869
420	11aCellule418	869
741	11bCellule60	870
1384	11bCellule703	870
671	11aCellule669	872
766	11bCellule85	872
795	11bCellule114	874
801	11bCellule120	874
211	11aCellule209	875
1236	11bCellule555	875
1491	11bCellule810	877
1303	11bCellule622	879
489	11aCellule487	882
947	11bCellule266	882
78	11aCellule76	884
176	11aCellule174	884
194	11aCellule192	884
364	11aCellule362	884
496	11aCellule494	884
774	11bCellule93	884
1396	11bCellule715	884
155	11aCellule153	885
1203	11bCellule522	885
230	11aCellule228	887
688	11bCellule7	887
1135	11bCellule454	887
1149	11bCellule468	887
1302	11bCellule621	889
256	11aCellule254	890
657	11aCellule655	890
37	11aCellule35	892
29	11aCellule27	894
532	11aCellule530	895
1036	11bCellule355	895
430	11aCellule428	897
843	11bCellule162	897
1226	11bCellule545	897
1249	11bCellule568	899
1030	11bCellule349	900
251	11aCellule249	902
422	11aCellule420	902
1299	11bCellule618	902
1378	11bCellule697	902
290	11aCellule288	904
1301	11bCellule620	904
101	11aCellule99	905
866	11bCellule185	905
872	11bCellule191	905
292	11aCellule290	907
500	11aCellule498	907
586	11aCellule584	909
934	11bCellule253	909
494	11aCellule492	910
1141	11bCellule460	912
68	11aCellule66	914
286	11aCellule284	914
558	11aCellule556	914
333	11aCellule331	915
804	11bCellule123	915
1377	11bCellule696	915
610	11aCellule608	917
847	11bCellule166	917
983	11bCellule302	917
1075	11bCellule394	920
69	11aCellule67	922
637	11aCellule635	922
122	11aCellule120	924
258	11aCellule256	924
341	11aCellule339	925
1056	11bCellule375	927
1189	11bCellule508	927
504	11aCellule502	929
887	11bCellule206	930
537	11aCellule535	932
544	11aCellule542	932
608	11aCellule606	932
797	11bCellule116	932
1405	11bCellule724	934
1147	11bCellule466	935
1371	11bCellule690	935
127	11aCellule125	937
294	11aCellule292	937
470	11aCellule468	937
236	11aCellule234	939
380	11aCellule378	939
599	11aCellule597	939
1283	11bCellule602	939
447	11aCellule445	940
999	11bCellule318	945
1054	11bCellule373	945
266	11aCellule264	947
456	11aCellule454	949
379	11aCellule377	950
1265	11bCellule584	950
1452	11bCellule771	950
1240	11bCellule559	952
327	11aCellule325	954
281	11aCellule279	955
390	11aCellule388	957
1435	11bCellule754	957
681	11bCellule0	960
1218	11bCellule537	960
191	11aCellule189	962
676	11aCellule674	962
36	11aCellule34	965
639	11aCellule637	967
1204	11bCellule523	967
1352	11bCellule671	967
973	11bCellule292	969
533	11aCellule531	970
661	11aCellule659	970
111	11aCellule109	972
495	11aCellule493	972
748	11bCellule67	975
1202	11bCellule521	975
683	11bCellule2	977
1113	11bCellule432	977
34	11aCellule32	978
1276	11bCellule595	978
467	11aCellule465	980
729	11bCellule48	983
1065	11bCellule384	985
1092	11bCellule411	987
1308	11bCellule627	987
1426	11bCellule745	987
787	11bCellule106	988
674	11aCellule672	990
464	11aCellule462	993
232	11aCellule230	995
990	11bCellule309	995
1091	11bCellule410	997
350	11aCellule348	1000
886	11bCellule205	1000
279	11aCellule277	1002
832	11bCellule151	1002
747	11bCellule66	1005
32	11aCellule30	1008
367	11aCellule365	1008
50	11aCellule48	1010
77	11aCellule75	1010
733	11bCellule52	1010
33	11aCellule31	1013
234	11aCellule232	1013
1444	11bCellule763	1013
1164	11bCellule483	1015
1358	11bCellule677	1015
569	11aCellule567	1017
834	11bCellule153	1017
814	11bCellule133	1018
1406	11bCellule725	1018
270	11aCellule268	1022
1192	11bCellule511	1022
1248	11bCellule567	1022
1498	11bCellule817	1022
963	11bCellule282	1023
909	11bCellule228	1027
1085	11bCellule404	1033
11	11aCellule9	1043
1493	11bCellule812	1043
124	11aCellule122	1045
561	11aCellule559	1047
1455	11bCellule774	1047
81	11aCellule79	1048
147	11aCellule145	1048
851	11bCellule170	1048
1225	11bCellule544	1048
154	11aCellule152	1050
1002	11bCellule321	1050
1375	11bCellule694	1050
1460	11bCellule779	1050
151	11aCellule149	1052
879	11bCellule198	1052
1158	11bCellule477	1057
1463	11bCellule782	1057
1464	11bCellule783	1058
1501	11bCellule820	1060
889	11bCellule208	1062
1125	11bCellule444	1063
568	11aCellule566	1065
756	11bCellule75	1065
1009	11bCellule328	1065
152	11aCellule150	1067
182	11aCellule180	1067
1042	11bCellule361	1067
1469	11bCellule788	1067
1115	11bCellule434	1068
134	11aCellule132	1070
166	11aCellule164	1072
902	11bCellule221	1075
1102	11bCellule421	1078
1121	11bCellule440	1080
1087	11bCellule406	1082
1160	11bCellule479	1082
383	11aCellule381	1085
331	11aCellule329	1087
1083	11bCellule402	1087
1154	11bCellule473	1090
543	11aCellule541	1092
52	11aCellule50	1093
711	11bCellule30	1093
855	11bCellule174	1095
784	11bCellule103	1097
1081	11bCellule400	1097
440	11aCellule438	1102
1262	11bCellule581	1102
1365	11bCellule684	1102
602	11aCellule600	1105
1214	11bCellule533	1108
1032	11bCellule351	1110
928	11bCellule247	1112
498	11aCellule496	1113
760	11bCellule79	1115
559	11aCellule557	1117
418	11aCellule416	1118
226	11aCellule224	1120
284	11aCellule282	1120
703	11bCellule22	1123
311	11aCellule309	1125
1169	11bCellule488	1125
187	11aCellule185	1127
439	11aCellule437	1127
1072	11bCellule391	1128
776	11bCellule95	1132
1288	11bCellule607	1132
1399	11bCellule718	1132
169	11aCellule167	1133
783	11bCellule102	1133
1439	11bCellule758	1133
874	11bCellule193	1140
1080	11bCellule399	1140
309	11aCellule307	1142
640	11aCellule638	1142
786	11bCellule105	1142
128	11aCellule126	1153
685	11bCellule4	1153
450	11aCellule448	1155
668	11aCellule666	1157
38	11aCellule36	1158
1210	11bCellule529	1158
293	11aCellule291	1160
991	11bCellule310	1162
1314	11bCellule633	1162
137	11aCellule135	1165
565	11aCellule563	1167
1048	11bCellule367	1167
1280	11bCellule599	1172
1392	11bCellule711	1173
13	11aCellule11	1175
392	11aCellule390	1177
1369	11bCellule688	1177
445	11aCellule443	1178
1323	11bCellule642	1188
354	11aCellule352	1190
570	11aCellule568	1190
969	11bCellule288	1190
1150	11bCellule469	1190
864	11bCellule183	1200
1133	11bCellule452	1200
1339	11bCellule658	1200
624	11aCellule622	1205
1424	11bCellule743	1210
224	11aCellule222	1211
386	11aCellule384	1211
471	11aCellule469	1211
1354	11bCellule673	1211
913	11bCellule232	1213
1103	11bCellule422	1213
1310	11bCellule629	1215
310	11aCellule308	1216
620	11aCellule618	1216
1179	11bCellule498	1223
1198	11bCellule517	1223
1327	11bCellule646	1223
1176	11bCellule495	1226
65	11aCellule63	1228
830	11bCellule149	1230
165	11aCellule163	1231
216	11aCellule214	1231
638	11aCellule636	1231
1329	11bCellule648	1233
690	11bCellule9	1240
724	11bCellule43	1240
1252	11bCellule571	1240
798	11bCellule117	1243
1286	11bCellule605	1243
1148	11bCellule467	1245
43	11aCellule41	1246
1212	11bCellule531	1246
1353	11bCellule672	1248
579	11aCellule577	1251
700	11bCellule19	1253
920	11bCellule239	1255
241	11aCellule239	1258
1044	11bCellule363	1260
1170	11bCellule489	1260
41	11aCellule39	1263
431	11aCellule429	1263
1466	11bCellule785	1268
978	11bCellule297	1271
1474	11bCellule793	1273
1104	11bCellule423	1280
758	11bCellule77	1281
869	11bCellule188	1283
1335	11bCellule654	1285
117	11aCellule115	1290
1269	11bCellule588	1293
1196	11bCellule515	1295
1143	11bCellule462	1296
1492	11bCellule811	1296
318	11aCellule316	1298
1386	11bCellule705	1298
412	11aCellule410	1300
1043	11bCellule362	1300
881	11bCellule200	1301
946	11bCellule265	1303
1362	11bCellule681	1308
213	11aCellule211	1310
1124	11bCellule443	1313
67	11aCellule65	1316
731	11bCellule50	1316
837	11bCellule156	1316
897	11bCellule216	1318
437	11aCellule435	1321
416	11aCellule414	1325
818	11bCellule137	1326
1278	11bCellule597	1328
18	11aCellule16	1331
769	11bCellule88	1341
713	11bCellule32	1348
827	11bCellule146	1351
171	11aCellule169	1365
972	11bCellule291	1365
1045	11bCellule364	1370
961	11bCellule280	1375
444	11aCellule442	1381
998	11bCellule317	1390
632	11aCellule630	1391
1277	11bCellule596	1400
582	11aCellule580	1401
1425	11bCellule744	1408
673	11aCellule671	1411
1069	11bCellule388	1411
145	11aCellule143	1414
1255	11bCellule574	1418
459	11aCellule457	1421
940	11bCellule259	1424
19	11aCellule17	1434
935	11bCellule254	1434
326	11aCellule324	1438
647	11aCellule645	1438
1153	11bCellule472	1441
514	11aCellule512	1443
1233	11bCellule552	1444
1458	11bCellule777	1444
1060	11bCellule379	1446
975	11bCellule294	1449
1245	11bCellule564	1449
1064	11bCellule383	1453
1184	11bCellule503	1456
64	11aCellule62	1463
1193	11bCellule512	1463
1117	11bCellule436	1471
943	11bCellule262	1476
628	11aCellule626	1478
209	11aCellule207	1481
735	11bCellule54	1483
694	11bCellule13	1484
229	11aCellule227	1489
1383	11bCellule702	1489
699	11bCellule18	1493
1412	11bCellule731	1494
340	11aCellule338	1498
47	11aCellule45	1499
141	11aCellule139	1509
692	11bCellule11	1514
765	11bCellule84	1514
948	11bCellule267	1514
395	11aCellule393	1518
399	11aCellule397	1526
912	11bCellule231	1526
1374	11bCellule693	1531
1105	11bCellule424	1536
607	11aCellule605	1539
125	11aCellule123	1548
201	11aCellule199	1549
320	11aCellule318	1549
184	11aCellule182	1558
736	11bCellule55	1558
1414	11bCellule733	1558
121	11aCellule119	1563
215	11aCellule213	1568
247	11aCellule245	1586
908	11bCellule227	1594
1297	11bCellule616	1606
557	11aCellule555	1613
1483	11bCellule802	1613
398	11aCellule396	1616
259	11aCellule257	1636
451	11aCellule449	1641
707	11bCellule26	1641
1351	11bCellule670	1647
9	11aCellule7	1651
527	11aCellule525	1652
613	11aCellule611	1667
1010	11bCellule329	1671
1111	11bCellule430	1671
1359	11bCellule678	1676
976	11bCellule295	1677
572	11aCellule570	1681
1229	11bCellule548	1682
771	11bCellule90	1687
1217	11bCellule536	1687
1100	11bCellule419	1694
1129	11bCellule448	1706
483	11aCellule481	1709
664	11aCellule662	1712
1047	11bCellule366	1724
423	11aCellule421	1737
836	11bCellule155	1742
1197	11bCellule516	1742
25	11aCellule23	1746
815	11bCellule134	1746
116	11aCellule114	1747
845	11bCellule164	1747
343	11aCellule341	1751
1258	11bCellule577	1754
1259	11bCellule578	1794
243	11aCellule241	1796
1162	11bCellule481	1799
1408	11bCellule727	1804
480	11aCellule478	1809
895	11bCellule214	1809
35	11aCellule33	1811
1021	11bCellule340	1814
580	11aCellule578	1819
737	11bCellule56	1819
1099	11bCellule418	1831
298	11aCellule296	1836
825	11bCellule144	1849
952	11bCellule271	1849
720	11bCellule39	1855
1232	11bCellule551	1855
442	11aCellule440	1860
1346	11bCellule665	1922
840	11bCellule159	1935
675	11aCellule673	1942
529	11aCellule527	1954
1318	11bCellule637	1955
738	11bCellule57	1960
1467	11bCellule786	1967
205	11aCellule203	1984
1334	11bCellule653	1989
790	11bCellule109	1999
923	11bCellule242	2010
185	11aCellule183	2017
710	11bCellule29	2017
334	11aCellule332	2024
930	11bCellule249	2025
434	11aCellule432	2037
1461	11bCellule780	2037
1015	11bCellule334	2039
793	11bCellule112	2060
967	11bCellule286	2063
885	11bCellule204	2090
1344	11bCellule663	2127
539	11aCellule537	2157
1131	11bCellule450	2162
1294	11bCellule613	2175
53	11aCellule51	2187
1243	11bCellule562	2187
1035	11bCellule354	2238
1215	11bCellule534	2278
339	11aCellule337	2335
820	11bCellule139	2343
75	11aCellule73	2345
1251	11bCellule570	2431
1156	11bCellule475	2436
1331	11bCellule650	2465
1306	11bCellule625	2466
740	11bCellule59	2491
1292	11bCellule611	2508
929	11bCellule248	2609
1263	11bCellule582	2611
965	11bCellule284	2626
727	11bCellule46	2641
1261	11bCellule580	2706
1242	11bCellule561	2739
1199	11bCellule518	2761
1462	11bCellule781	2794
1208	11bCellule527	3040
1052	11bCellule371	3150
1320	11bCellule639	3385
360	11aCellule358	4004

## Sheet: 12
	Label	Taille des adipocytes (ÂµmÂ²)
1	0	0
94	12aCellule92	301
999	12bCellule258	301
877	12bCellule136	303
932	12bCellule191	303
1036	12bCellule295	303
1129	12bCellule388	303
245	12aCellule243	305
1248	12bCellule507	305
922	12bCellule181	306
1311	12bCellule570	306
1330	12bCellule589	306
792	12bCellule51	308
1205	12bCellule464	308
517	12aCellule515	310
599	12aCellule597	310
901	12bCellule160	310
936	12bCellule195	310
1405	12bCellule664	310
1422	12bCellule681	310
1060	12bCellule319	311
1451	12bCellule710	313
656	12aCellule654	316
1111	12bCellule370	316
1122	12bCellule381	316
1223	12bCellule482	316
1259	12bCellule518	316
558	12aCellule556	318
610	12aCellule608	318
645	12aCellule643	318
1079	12bCellule338	318
801	12bCellule60	320
869	12bCellule128	320
888	12bCellule147	320
754	12bCellule13	321
863	12bCellule122	321
1014	12bCellule273	323
1076	12bCellule335	323
422	12aCellule420	324
735	12aCellule733	324
1239	12bCellule498	324
256	12aCellule254	326
323	12aCellule321	326
432	12aCellule430	326
486	12aCellule484	326
506	12aCellule504	326
524	12aCellule522	326
548	12aCellule546	326
933	12bCellule192	326
1432	12bCellule691	326
9	12aCellule7	328
1067	12bCellule326	328
1283	12bCellule542	328
1323	12bCellule582	328
1376	12bCellule635	328
326	12aCellule324	329
500	12aCellule498	329
136	12aCellule134	331
426	12aCellule424	331
779	12bCellule38	331
903	12bCellule162	331
926	12bCellule185	331
1440	12bCellule699	331
629	12aCellule627	333
953	12bCellule212	333
1002	12bCellule261	333
1268	12bCellule527	333
1341	12bCellule600	333
287	12aCellule285	334
293	12aCellule291	334
1113	12bCellule372	334
1115	12bCellule374	334
141	12aCellule139	336
275	12aCellule273	336
490	12aCellule488	336
773	12bCellule32	336
1004	12bCellule263	336
1363	12bCellule622	336
352	12aCellule350	338
1083	12bCellule342	338
1206	12bCellule465	338
1235	12bCellule494	338
81	12aCellule79	339
430	12aCellule428	339
741	12bCellule0	339
763	12bCellule22	339
1119	12bCellule378	339
1288	12bCellule547	339
1357	12bCellule616	339
677	12aCellule675	341
866	12bCellule125	341
1124	12bCellule383	341
1217	12bCellule476	341
1233	12bCellule492	341
1257	12bCellule516	341
1260	12bCellule519	341
166	12aCellule164	343
805	12bCellule64	343
998	12bCellule257	343
1188	12bCellule447	343
1274	12bCellule533	343
223	12aCellule221	344
945	12bCellule204	344
1173	12bCellule432	344
188	12aCellule186	346
397	12aCellule395	346
601	12aCellule599	346
1091	12bCellule350	346
1291	12bCellule550	346
1326	12bCellule585	346
129	12aCellule127	349
525	12aCellule523	349
778	12bCellule37	349
115	12aCellule113	351
565	12aCellule563	351
614	12aCellule612	351
739	12aCellule737	351
740	12aCellule738	351
873	12bCellule132	351
1110	12bCellule369	351
1303	12bCellule562	351
1452	12bCellule711	351
60	12aCellule58	353
751	12bCellule10	354
756	12bCellule15	354
1106	12bCellule365	354
826	12bCellule85	356
1186	12bCellule445	356
916	12bCellule175	358
1211	12bCellule470	358
1416	12bCellule675	358
523	12aCellule521	359
1153	12bCellule412	359
1164	12bCellule423	359
1319	12bCellule578	361
828	12bCellule87	363
181	12aCellule179	364
586	12aCellule584	364
707	12aCellule705	364
908	12bCellule167	364
1151	12bCellule410	364
1215	12bCellule474	364
180	12aCellule178	366
212	12aCellule210	366
140	12aCellule138	368
912	12bCellule171	368
1040	12bCellule299	368
584	12aCellule582	369
963	12bCellule222	369
1150	12bCellule409	369
1347	12bCellule606	369
1391	12bCellule650	369
815	12bCellule74	371
1039	12bCellule298	371
28	12aCellule26	373
113	12aCellule111	373
164	12aCellule162	373
516	12aCellule514	373
819	12bCellule78	373
1161	12bCellule420	373
12	12aCellule10	374
112	12aCellule110	374
284	12aCellule282	374
761	12bCellule20	374
1252	12bCellule511	374
158	12aCellule156	376
716	12aCellule714	376
1212	12bCellule471	376
20	12aCellule18	378
185	12aCellule183	378
1097	12bCellule356	378
220	12aCellule218	379
567	12aCellule565	379
449	12aCellule447	381
890	12bCellule149	381
767	12bCellule26	383
794	12bCellule53	383
1243	12bCellule502	383
127	12aCellule125	384
502	12aCellule500	384
1020	12bCellule279	384
1132	12bCellule391	384
1184	12bCellule443	384
1191	12bCellule450	384
1221	12bCellule480	384
1174	12bCellule433	386
1012	12bCellule271	388
147	12aCellule145	389
871	12bCellule130	389
918	12bCellule177	389
1317	12bCellule576	389
48	12aCellule46	391
595	12aCellule593	391
1078	12bCellule337	391
1074	12bCellule333	393
1137	12bCellule396	393
1224	12bCellule483	393
1051	12bCellule310	394
1081	12bCellule340	394
33	12aCellule31	396
1066	12bCellule325	396
970	12bCellule229	398
1396	12bCellule655	398
316	12aCellule314	399
1093	12bCellule352	399
1427	12bCellule686	403
32	12aCellule30	404
254	12aCellule252	404
321	12aCellule319	404
682	12aCellule680	404
1125	12bCellule384	404
1192	12bCellule451	404
1356	12bCellule615	404
271	12aCellule269	406
294	12aCellule292	406
653	12aCellule651	406
661	12aCellule659	406
71	12aCellule69	408
178	12aCellule176	408
1441	12bCellule700	408
367	12aCellule365	409
24	12aCellule22	411
337	12aCellule335	411
512	12aCellule510	411
1346	12bCellule605	411
157	12aCellule155	413
1285	12bCellule544	413
1290	12bCellule549	413
76	12aCellule74	414
92	12aCellule90	414
683	12aCellule681	414
738	12aCellule736	414
1112	12bCellule371	414
1242	12bCellule501	414
1400	12bCellule659	414
114	12aCellule112	416
791	12bCellule50	416
1063	12bCellule322	416
41	12aCellule39	418
233	12aCellule231	418
259	12aCellule257	418
921	12bCellule180	418
464	12aCellule462	421
927	12bCellule186	421
980	12bCellule239	421
1437	12bCellule696	424
1089	12bCellule348	428
1099	12bCellule358	428
1218	12bCellule477	428
353	12aCellule351	429
825	12bCellule84	429
18	12aCellule16	431
314	12aCellule312	431
569	12aCellule567	431
968	12bCellule227	431
328	12aCellule326	433
370	12aCellule368	433
749	12bCellule8	433
759	12bCellule18	433
824	12bCellule83	433
1145	12bCellule404	433
704	12aCellule702	434
897	12bCellule156	434
474	12aCellule472	436
529	12aCellule527	438
368	12aCellule366	439
566	12aCellule564	439
351	12aCellule349	441
881	12bCellule140	441
1181	12bCellule440	441
1240	12bCellule499	441
196	12aCellule194	443
576	12aCellule574	443
750	12bCellule9	443
790	12bCellule49	443
979	12bCellule238	443
991	12bCellule250	443
1058	12bCellule317	443
554	12aCellule552	444
63	12aCellule61	446
776	12bCellule35	446
452	12aCellule450	448
482	12aCellule480	448
837	12bCellule96	448
1136	12bCellule395	448
789	12bCellule48	449
298	12aCellule296	451
508	12aCellule506	451
1009	12bCellule268	451
242	12aCellule240	453
771	12bCellule30	453
997	12bCellule256	454
1029	12bCellule288	454
736	12aCellule734	456
799	12bCellule58	456
851	12bCellule110	456
1003	12bCellule262	456
1147	12bCellule406	456
448	12aCellule446	458
1403	12bCellule662	458
359	12aCellule357	459
404	12aCellule402	459
542	12aCellule540	459
207	12aCellule205	461
334	12aCellule332	461
714	12aCellule712	461
1070	12bCellule329	461
1085	12bCellule344	461
187	12aCellule185	463
283	12aCellule281	463
594	12aCellule592	463
667	12aCellule665	463
695	12aCellule693	463
1353	12bCellule612	463
891	12bCellule150	464
966	12bCellule225	464
477	12aCellule475	466
1005	12bCellule264	466
184	12aCellule182	468
1013	12bCellule272	468
235	12aCellule233	469
793	12bCellule52	469
1287	12bCellule546	469
1336	12bCellule595	469
956	12bCellule215	471
1043	12bCellule302	471
1352	12bCellule611	471
1375	12bCellule634	471
7	12aCellule5	473
109	12aCellule107	473
937	12bCellule196	473
1264	12bCellule523	474
593	12aCellule591	476
982	12bCellule241	476
1155	12bCellule414	476
1229	12bCellule488	476
400	12aCellule398	478
494	12aCellule492	478
762	12bCellule21	478
1398	12bCellule657	478
96	12aCellule94	479
560	12aCellule558	479
666	12aCellule664	479
827	12bCellule86	479
47	12aCellule45	481
777	12bCellule36	481
944	12bCellule203	481
1075	12bCellule334	481
1182	12bCellule441	481
1204	12bCellule463	481
1156	12bCellule415	483
700	12aCellule698	484
25	12aCellule23	486
734	12aCellule732	486
831	12bCellule90	486
1296	12bCellule555	486
101	12aCellule99	488
880	12bCellule139	488
40	12aCellule38	489
650	12aCellule648	489
1160	12bCellule419	489
1313	12bCellule572	489
536	12aCellule534	491
644	12aCellule642	491
947	12bCellule206	491
1057	12bCellule316	491
1234	12bCellule493	491
607	12aCellule605	493
200	12aCellule198	494
1175	12bCellule434	494
463	12aCellule461	496
928	12bCellule187	498
262	12aCellule260	499
396	12aCellule394	499
1077	12bCellule336	499
128	12aCellule126	501
696	12aCellule694	501
1433	12bCellule692	501
619	12aCellule617	506
1015	12bCellule274	506
21	12aCellule19	508
737	12aCellule735	508
810	12bCellule69	508
975	12bCellule234	508
639	12aCellule637	509
1048	12bCellule307	509
816	12bCellule75	511
1142	12bCellule401	511
1241	12bCellule500	511
532	12aCellule530	513
1377	12bCellule636	513
836	12bCellule95	514
22	12aCellule20	516
1266	12bCellule525	516
229	12aCellule227	518
387	12aCellule385	519
1387	12bCellule646	519
106	12aCellule104	521
620	12aCellule618	521
809	12bCellule68	521
1049	12bCellule308	521
1406	12bCellule665	521
467	12aCellule465	523
990	12bCellule249	523
1178	12bCellule437	523
1201	12bCellule460	523
846	12bCellule105	524
895	12bCellule154	524
940	12bCellule199	524
1414	12bCellule673	524
687	12aCellule685	526
930	12bCellule189	526
1388	12bCellule647	526
319	12aCellule317	528
1010	12bCellule269	528
1096	12bCellule355	528
402	12aCellule400	529
788	12bCellule47	529
807	12bCellule66	529
264	12aCellule262	531
447	12aCellule445	531
685	12aCellule683	531
311	12aCellule309	533
731	12aCellule729	533
808	12bCellule67	533
1134	12bCellule393	533
1168	12bCellule427	533
1348	12bCellule607	533
1423	12bCellule682	533
864	12bCellule123	534
867	12bCellule126	534
1238	12bCellule497	534
64	12aCellule62	536
332	12aCellule330	536
496	12aCellule494	536
708	12aCellule706	536
1281	12bCellule540	536
1372	12bCellule631	536
1118	12bCellule377	538
1255	12bCellule514	538
1428	12bCellule687	538
17	12aCellule15	539
103	12aCellule101	539
258	12aCellule256	539
592	12aCellule590	539
680	12aCellule678	539
1064	12bCellule323	539
1300	12bCellule559	539
1383	12bCellule642	539
1275	12bCellule534	541
308	12aCellule306	542
531	12aCellule529	542
909	12bCellule168	542
712	12aCellule710	544
883	12bCellule142	544
960	12bCellule219	546
957	12bCellule216	547
1104	12bCellule363	547
655	12aCellule653	549
829	12bCellule88	549
942	12bCellule201	549
1216	12bCellule475	549
1331	12bCellule590	549
465	12aCellule463	551
905	12bCellule164	551
225	12aCellule223	552
1065	12bCellule324	552
939	12bCellule198	554
1054	12bCellule313	554
1370	12bCellule629	554
622	12aCellule620	556
764	12bCellule23	556
797	12bCellule56	556
1289	12bCellule548	556
1325	12bCellule584	556
423	12aCellule421	557
813	12bCellule72	557
1166	12bCellule425	557
116	12aCellule114	559
219	12aCellule217	561
636	12aCellule634	561
886	12bCellule145	561
436	12aCellule434	562
845	12bCellule104	562
1052	12bCellule311	562
1410	12bCellule669	562
297	12aCellule295	566
357	12aCellule355	566
1018	12bCellule277	566
1430	12bCellule689	566
150	12aCellule148	569
597	12aCellule595	569
679	12aCellule677	571
1107	12bCellule366	571
42	12aCellule40	577
371	12aCellule369	577
462	12aCellule460	577
658	12aCellule656	577
1056	12bCellule315	579
1312	12bCellule571	579
1429	12bCellule688	579
783	12bCellule42	581
844	12bCellule103	581
965	12bCellule224	581
1158	12bCellule417	581
285	12aCellule283	582
238	12aCellule236	584
744	12bCellule3	584
668	12aCellule666	586
1276	12bCellule535	586
782	12bCellule41	587
1237	12bCellule496	587
539	12aCellule537	589
757	12bCellule16	589
972	12bCellule231	589
1450	12bCellule709	589
1359	12bCellule618	591
23	12aCellule21	594
1271	12bCellule530	594
526	12aCellule524	596
906	12bCellule165	596
1447	12bCellule706	596
419	12aCellule417	597
709	12aCellule707	597
1016	12bCellule275	597
295	12aCellule293	599
832	12bCellule91	599
1008	12bCellule267	599
534	12aCellule532	601
1202	12bCellule461	602
1436	12bCellule695	602
806	12bCellule65	606
401	12aCellule399	607
847	12bCellule106	607
1007	12bCellule266	607
278	12aCellule276	611
410	12aCellule408	611
838	12bCellule97	611
986	12bCellule245	611
1318	12bCellule577	611
1338	12bCellule597	611
929	12bCellule188	612
1262	12bCellule521	612
914	12bCellule173	616
1053	12bCellule312	616
1443	12bCellule702	616
5	12aCellule3	617
768	12bCellule27	617
858	12bCellule117	617
1034	12bCellule293	617
1059	12bCellule318	617
435	12aCellule433	619
1286	12bCellule545	619
53	12aCellule51	621
818	12bCellule77	622
872	12bCellule131	622
1037	12bCellule296	622
417	12aCellule415	624
910	12bCellule169	624
1358	12bCellule617	624
1087	12bCellule346	626
44	12aCellule42	627
578	12aCellule576	627
850	12bCellule109	627
379	12aCellule377	629
1121	12bCellule380	629
884	12bCellule143	631
1139	12bCellule398	631
1165	12bCellule424	631
1258	12bCellule517	631
753	12bCellule12	632
1117	12bCellule376	632
1197	12bCellule456	632
1269	12bCellule528	632
1282	12bCellule541	634
552	12aCellule550	636
1162	12bCellule421	636
1143	12bCellule402	641
1393	12bCellule652	641
1022	12bCellule281	642
159	12aCellule157	644
515	12aCellule513	644
1183	12bCellule442	644
1284	12bCellule543	644
934	12bCellule193	646
533	12aCellule531	647
1033	12bCellule292	647
1280	12bCellule539	647
210	12aCellule208	649
381	12aCellule379	649
992	12bCellule251	649
1068	12bCellule327	651
501	12aCellule499	652
575	12aCellule573	652
902	12bCellule161	654
978	12bCellule237	654
1092	12bCellule351	654
1316	12bCellule575	654
132	12aCellule130	656
672	12aCellule670	656
488	12aCellule486	657
804	12bCellule63	659
1382	12bCellule641	659
964	12bCellule223	661
1232	12bCellule491	661
752	12bCellule11	662
1297	12bCellule556	662
748	12bCellule7	664
1219	12bCellule478	664
646	12aCellule644	667
1307	12bCellule566	667
134	12aCellule132	671
154	12aCellule152	671
551	12aCellule549	672
1371	12bCellule630	672
961	12bCellule220	674
1251	12bCellule510	674
218	12aCellule216	676
405	12aCellule403	676
1000	12bCellule259	676
1025	12bCellule284	676
1390	12bCellule649	676
981	12bCellule240	679
780	12bCellule39	681
784	12bCellule43	681
1103	12bCellule362	681
26	12aCellule24	682
86	12aCellule84	682
301	12aCellule299	682
616	12aCellule614	682
713	12aCellule711	684
1254	12bCellule513	684
1272	12bCellule531	686
1386	12bCellule645	686
1019	12bCellule278	687
1131	12bCellule390	687
1342	12bCellule601	687
1431	12bCellule690	689
305	12aCellule303	691
266	12aCellule264	692
692	12aCellule690	692
669	12aCellule667	694
1032	12bCellule291	694
1203	12bCellule462	694
1324	12bCellule583	694
110	12aCellule108	696
437	12aCellule435	696
580	12aCellule578	696
279	12aCellule277	697
849	12bCellule108	697
907	12bCellule166	697
1209	12bCellule468	697
459	12aCellule457	699
952	12bCellule211	699
865	12bCellule124	701
399	12aCellule397	702
1152	12bCellule411	702
1157	12bCellule416	704
913	12bCellule172	706
234	12aCellule232	707
954	12bCellule213	709
1126	12bCellule385	709
38	12aCellule36	711
123	12aCellule121	711
1167	12bCellule426	711
303	12aCellule301	712
547	12aCellule545	712
729	12aCellule727	712
1047	12bCellule306	712
1149	12bCellule408	714
745	12bCellule4	716
1308	12bCellule567	716
1130	12bCellule389	717
553	12aCellule551	719
1196	12bCellule455	719
1373	12bCellule632	719
1302	12bCellule561	721
1169	12bCellule428	722
274	12aCellule272	724
1399	12bCellule658	724
304	12aCellule302	726
393	12aCellule391	726
693	12aCellule691	729
915	12bCellule174	729
811	12bCellule70	731
1412	12bCellule671	731
1228	12bCellule487	732
1154	12bCellule413	734
631	12aCellule629	736
1449	12bCellule708	736
73	12aCellule71	737
356	12aCellule354	737
520	12aCellule518	739
994	12bCellule253	739
612	12aCellule610	741
204	12aCellule202	742
875	12bCellule134	742
1244	12bCellule503	742
765	12bCellule24	744
1379	12bCellule638	746
1401	12bCellule660	746
628	12aCellule626	747
344	12aCellule342	749
690	12aCellule688	749
885	12bCellule144	749
1190	12bCellule449	749
82	12aCellule80	751
598	12aCellule596	751
800	12bCellule59	751
962	12bCellule221	751
62	12aCellule60	752
365	12aCellule363	752
842	12bCellule101	752
31	12aCellule29	754
383	12aCellule381	754
489	12aCellule487	754
887	12bCellule146	756
104	12aCellule102	757
493	12aCellule491	757
854	12bCellule113	757
1105	12bCellule364	757
878	12bCellule137	759
896	12bCellule155	760
1265	12bCellule524	760
348	12aCellule346	762
571	12aCellule569	762
706	12aCellule704	762
1231	12bCellule490	762
257	12aCellule255	764
874	12bCellule133	764
1086	12bCellule345	764
461	12aCellule459	765
955	12bCellule214	765
85	12aCellule83	767
1031	12bCellule290	767
1123	12bCellule382	769
938	12bCellule197	770
1080	12bCellule339	770
214	12aCellule212	772
1026	12bCellule285	772
725	12aCellule723	774
267	12aCellule265	775
1448	12bCellule707	777
302	12aCellule300	780
424	12aCellule422	780
621	12aCellule619	780
1189	12bCellule448	780
1292	12bCellule551	782
406	12aCellule404	784
1138	12bCellule397	784
341	12aCellule339	787
168	12aCellule166	789
335	12aCellule333	789
651	12aCellule649	789
919	12bCellule178	789
1108	12bCellule367	789
513	12aCellule511	790
485	12aCellule483	792
545	12aCellule543	792
479	12aCellule477	794
1159	12bCellule418	794
1222	12bCellule481	795
272	12aCellule270	797
446	12aCellule444	797
670	12aCellule668	797
985	12bCellule244	799
1267	12bCellule526	799
1314	12bCellule573	799
1421	12bCellule680	799
1141	12bCellule400	800
386	12aCellule384	802
882	12bCellule141	802
350	12aCellule348	804
1249	12bCellule508	804
1305	12bCellule564	804
951	12bCellule210	807
1277	12bCellule536	807
327	12aCellule325	809
879	12bCellule138	812
75	12aCellule73	814
99	12aCellule97	815
174	12aCellule172	817
458	12aCellule456	817
920	12bCellule179	817
550	12aCellule548	819
380	12aCellule378	820
79	12aCellule77	822
227	12aCellule225	827
702	12aCellule700	827
50	12aCellule48	829
1193	12bCellule452	829
1261	12bCellule520	829
69	12aCellule67	830
581	12aCellule579	830
747	12bCellule6	830
755	12bCellule14	832
989	12bCellule248	832
760	12bCellule19	834
1030	12bCellule289	834
205	12aCellule203	835
689	12aCellule687	835
231	12aCellule229	837
861	12bCellule120	839
1146	12bCellule405	839
1367	12bCellule626	839
91	12aCellule89	840
843	12bCellule102	840
1011	12bCellule270	840
577	12aCellule575	844
226	12aCellule224	847
1208	12bCellule467	847
194	12aCellule192	849
841	12bCellule100	849
898	12bCellule157	854
974	12bCellule233	854
1409	12bCellule668	855
573	12aCellule571	859
633	12aCellule631	862
1381	12bCellule640	862
870	12bCellule129	864
814	12bCellule73	867
143	12aCellule141	869
1001	12bCellule260	869
1426	12bCellule685	869
475	12aCellule473	870
817	12bCellule76	870
611	12aCellule609	872
1415	12bCellule674	872
361	12aCellule359	874
8	12aCellule6	875
840	12bCellule99	877
893	12bCellule152	879
568	12aCellule566	880
376	12aCellule374	884
473	12aCellule471	884
263	12aCellule261	885
946	12bCellule205	887
959	12bCellule218	887
1116	12bCellule375	887
1172	12bCellule431	887
635	12aCellule633	889
654	12aCellule652	889
1195	12bCellule454	890
163	12aCellule161	892
173	12aCellule171	892
241	12aCellule239	892
691	12aCellule689	894
941	12bCellule200	894
339	12aCellule337	897
935	12bCellule194	897
664	12aCellule662	899
758	12bCellule17	899
572	12aCellule570	900
1038	12bCellule297	904
1055	12bCellule314	905
1135	12bCellule394	909
648	12aCellule646	910
1256	12bCellule515	914
925	12bCellule184	917
1247	12bCellule506	919
495	12aCellule493	922
499	12aCellule497	922
949	12bCellule208	922
770	12bCellule29	929
362	12aCellule360	930
856	12bCellule115	930
51	12aCellule49	932
249	12aCellule247	932
1408	12bCellule667	932
65	12aCellule63	934
1041	12bCellule300	934
1194	12bCellule453	934
766	12bCellule25	935
1309	12bCellule568	937
252	12aCellule250	939
411	12aCellule409	940
1360	12bCellule619	940
221	12aCellule219	944
541	12aCellule539	944
973	12bCellule232	944
1236	12bCellule495	947
1380	12bCellule639	947
602	12aCellule600	949
855	12bCellule114	949
684	12aCellule682	950
1120	12bCellule379	952
1213	12bCellule472	955
260	12aCellule258	957
510	12aCellule508	957
1339	12bCellule598	957
732	12aCellule730	959
431	12aCellule429	960
787	12bCellule46	960
823	12bCellule82	960
1329	12bCellule588	960
57	12aCellule55	965
649	12aCellule647	967
924	12bCellule183	970
1071	12bCellule330	972
1340	12bCellule599	972
156	12aCellule154	973
931	12bCellule190	973
133	12aCellule131	975
528	12aCellule526	975
821	12bCellule80	975
1395	12bCellule654	975
839	12bCellule98	982
1263	12bCellule522	982
360	12aCellule358	985
812	12bCellule71	985
291	12aCellule289	987
1253	12bCellule512	988
591	12aCellule589	990
98	12aCellule96	992
632	12aCellule630	992
617	12aCellule615	993
834	12bCellule93	995
389	12aCellule387	997
703	12aCellule701	997
145	12aCellule143	998
876	12bCellule135	998
917	12bCellule176	998
638	12aCellule636	1000
774	12bCellule33	1000
848	12bCellule107	1002
198	12aCellule196	1003
35	12aCellule33	1005
605	12aCellule603	1005
277	12aCellule275	1007
169	12aCellule167	1012
1073	12bCellule332	1013
1245	12bCellule504	1015
324	12aCellule322	1017
340	12aCellule338	1018
544	12aCellule542	1020
662	12aCellule660	1020
904	12bCellule163	1020
1278	12bCellule537	1022
320	12aCellule318	1027
1368	12bCellule627	1028
443	12aCellule441	1030
11	12aCellule9	1035
556	12aCellule554	1035
665	12aCellule663	1035
582	12aCellule580	1040
995	12bCellule254	1040
1327	12bCellule586	1042
802	12bCellule61	1043
853	12bCellule112	1043
1176	12bCellule435	1045
1185	12bCellule444	1045
282	12aCellule280	1047
300	12aCellule298	1047
342	12aCellule340	1047
624	12aCellule622	1048
1207	12bCellule466	1050
1404	12bCellule663	1050
280	12aCellule278	1052
1445	12bCellule704	1053
61	12aCellule59	1055
126	12aCellule124	1058
190	12aCellule188	1058
958	12bCellule217	1058
623	12aCellule621	1060
724	12aCellule722	1060
600	12aCellule598	1063
19	12aCellule17	1068
1017	12bCellule276	1068
1306	12bCellule565	1070
292	12aCellule290	1072
312	12aCellule310	1072
785	12bCellule44	1072
1418	12bCellule677	1073
1304	12bCellule563	1077
1335	12bCellule594	1078
246	12aCellule244	1085
641	12aCellule639	1085
329	12aCellule327	1087
675	12aCellule673	1087
803	12bCellule62	1088
151	12aCellule149	1090
1021	12bCellule280	1092
83	12aCellule81	1093
579	12aCellule577	1093
120	12aCellule118	1097
660	12aCellule658	1097
58	12aCellule56	1100
247	12aCellule245	1103
993	12bCellule252	1103
1042	12bCellule301	1108
1424	12bCellule683	1108
374	12aCellule372	1115
775	12bCellule34	1115
195	12aCellule193	1118
743	12bCellule2	1118
746	12bCellule5	1120
415	12aCellule413	1122
1179	12bCellule438	1122
394	12aCellule392	1127
1163	12bCellule422	1128
325	12aCellule323	1130
1351	12bCellule610	1130
795	12bCellule54	1133
286	12aCellule284	1137
261	12aCellule259	1142
162	12aCellule160	1143
1114	12bCellule373	1143
1050	12bCellule309	1152
1061	12bCellule320	1155
987	12bCellule246	1157
538	12aCellule536	1162
1413	12bCellule672	1163
454	12aCellule452	1170
519	12aCellule517	1170
1350	12bCellule609	1170
27	12aCellule25	1172
1355	12bCellule614	1172
603	12aCellule601	1177
822	12bCellule81	1177
1133	12bCellule392	1177
175	12aCellule173	1182
1062	12bCellule321	1182
412	12aCellule410	1183
983	12bCellule242	1183
1094	12bCellule353	1183
697	12aCellule695	1187
1006	12bCellule265	1190
1392	12bCellule651	1190
80	12aCellule78	1196
1320	12bCellule579	1201
742	12bCellule1	1203
4	12aCellule2	1206
900	12bCellule159	1206
1171	12bCellule430	1206
1214	12bCellule473	1206
1365	12bCellule624	1206
996	12bCellule255	1210
391	12aCellule389	1213
511	12aCellule509	1215
1225	12bCellule484	1216
276	12aCellule274	1218
492	12aCellule490	1220
346	12aCellule344	1221
1072	12bCellule331	1221
1345	12bCellule604	1223
514	12aCellule512	1225
674	12aCellule672	1225
13	12aCellule11	1226
950	12bCellule209	1230
307	12aCellule305	1231
1298	12bCellule557	1231
1378	12bCellule637	1233
6	12aCellule4	1235
659	12aCellule657	1235
1250	12bCellule509	1235
1035	12bCellule294	1236
1230	12bCellule489	1238
647	12aCellule645	1240
456	12aCellule454	1245
530	12aCellule528	1245
1226	12bCellule485	1245
1364	12bCellule623	1248
613	12aCellule611	1255
306	12aCellule304	1256
596	12aCellule594	1256
237	12aCellule235	1260
733	12aCellule731	1260
248	12aCellule246	1266
820	12bCellule79	1278
1310	12bCellule569	1278
1354	12bCellule613	1278
833	12bCellule92	1288
244	12aCellule242	1291
390	12aCellule388	1291
450	12aCellule448	1296
923	12bCellule182	1296
2	12aCellule0	1298
377	12aCellule375	1301
971	12bCellule230	1316
1438	12bCellule697	1320
798	12bCellule57	1321
469	12aCellule467	1323
977	12bCellule236	1323
984	12bCellule243	1323
192	12aCellule190	1326
354	12aCellule352	1328
1180	12bCellule439	1328
943	12bCellule202	1331
67	12aCellule65	1341
537	12aCellule535	1341
859	12bCellule118	1341
333	12aCellule331	1346
1024	12bCellule283	1346
84	12aCellule82	1348
268	12aCellule266	1350
1088	12bCellule347	1353
45	12aCellule43	1360
243	12aCellule241	1361
727	12aCellule725	1363
852	12bCellule111	1366
95	12aCellule93	1368
1128	12bCellule387	1368
451	12aCellule449	1370
769	12bCellule28	1370
1273	12bCellule532	1371
1362	12bCellule621	1375
1293	12bCellule552	1376
131	12aCellule129	1380
363	12aCellule361	1381
609	12aCellule607	1381
336	12aCellule334	1385
155	12aCellule153	1386
215	12aCellule213	1388
1419	12bCellule678	1390
478	12aCellule476	1391
487	12aCellule485	1393
251	12aCellule249	1411
265	12aCellule263	1413
1200	12bCellule459	1418
211	12aCellule209	1423
1046	12bCellule305	1426
1442	12bCellule701	1433
160	12aCellule158	1434
421	12aCellule419	1434
1095	12bCellule354	1446
296	12aCellule294	1451
392	12aCellule390	1451
786	12bCellule45	1459
34	12aCellule32	1464
1328	12bCellule587	1466
1294	12bCellule553	1468
1334	12bCellule593	1471
640	12aCellule638	1473
49	12aCellule47	1476
1170	12bCellule429	1476
1299	12bCellule558	1481
313	12aCellule311	1483
497	12aCellule495	1483
588	12aCellule586	1494
1389	12bCellule648	1498
78	12aCellule76	1501
429	12aCellule427	1503
730	12aCellule728	1508
1374	12bCellule633	1509
471	12aCellule469	1513
574	12aCellule572	1513
453	12aCellule451	1516
1270	12bCellule529	1516
345	12aCellule343	1518
105	12aCellule103	1519
522	12aCellule520	1524
30	12aCellule28	1526
414	12aCellule412	1529
440	12aCellule438	1534
1148	12bCellule407	1539
209	12aCellule207	1541
10	12aCellule8	1546
948	12bCellule207	1549
1069	12bCellule328	1549
1301	12bCellule560	1553
438	12aCellule436	1571
398	12aCellule396	1576
976	12bCellule235	1576
216	12aCellule214	1578
1322	12bCellule581	1579
343	12aCellule341	1581
382	12aCellule380	1581
503	12aCellule501	1593
108	12aCellule106	1594
564	12aCellule562	1594
476	12aCellule474	1598
167	12aCellule165	1604
518	12aCellule516	1604
416	12aCellule414	1606
1446	12bCellule705	1606
608	12aCellule606	1611
686	12aCellule684	1611
671	12aCellule669	1622
366	12aCellule364	1624
498	12aCellule496	1632
193	12aCellule191	1639
90	12aCellule88	1641
507	12aCellule505	1641
1220	12bCellule479	1647
138	12aCellule136	1652
606	12aCellule604	1659
698	12aCellule696	1671
535	12aCellule533	1677
37	12aCellule35	1684
281	12aCellule279	1689
1321	12bCellule580	1694
1140	12bCellule399	1696
89	12aCellule87	1699
139	12aCellule137	1701
457	12aCellule455	1702
1090	12bCellule349	1706
455	12aCellule453	1709
1434	12bCellule693	1711
721	12aCellule719	1716
1315	12bCellule574	1721
1198	12bCellule457	1722
54	12aCellule52	1734
615	12aCellule613	1741
208	12aCellule206	1747
643	12aCellule641	1747
255	12aCellule253	1749
1337	12bCellule596	1766
899	12bCellule158	1772
355	12aCellule353	1774
892	12bCellule151	1777
557	12aCellule555	1779
425	12aCellule423	1784
472	12aCellule470	1791
1369	12bCellule628	1794
373	12aCellule371	1796
678	12aCellule676	1801
161	12aCellule159	1806
239	12aCellule237	1811
122	12aCellule120	1819
16	12aCellule14	1821
1295	12bCellule554	1831
289	12aCellule287	1832
710	12aCellule708	1834
1027	12bCellule286	1836
1102	12bCellule361	1837
480	12aCellule478	1839
331	12aCellule329	1860
587	12aCellule585	1885
967	12bCellule226	1900
413	12aCellule411	1902
70	12aCellule68	1905
726	12aCellule724	1907
102	12aCellule100	1909
224	12aCellule222	1925
969	12bCellule228	1932
130	12aCellule128	1934
176	12aCellule174	1954
1385	12bCellule644	1954
121	12aCellule119	1965
618	12aCellule616	1980
1127	12bCellule386	1982
484	12aCellule482	1989
100	12aCellule98	1990
857	12bCellule116	1990
375	12aCellule373	2004
652	12aCellule650	2009
74	12aCellule72	2032
589	12aCellule587	2032
1101	12bCellule360	2045
583	12aCellule581	2047
111	12aCellule109	2049
1210	12bCellule469	2049
299	12aCellule297	2058
330	12aCellule328	2078
1199	12bCellule458	2082
549	12aCellule547	2083
442	12aCellule440	2100
1333	12bCellule592	2102
179	12aCellule177	2103
146	12aCellule144	2128
206	12aCellule204	2133
505	12aCellule503	2147
347	12aCellule345	2155
563	12aCellule561	2155
1045	12bCellule304	2172
144	12aCellule142	2177
39	12aCellule37	2187
562	12aCellule560	2187
988	12bCellule247	2195
315	12aCellule313	2197
66	12aCellule64	2198
409	12aCellule407	2203
561	12aCellule559	2205
604	12aCellule602	2210
590	12aCellule588	2218
177	12aCellule175	2233
236	12aCellule234	2240
1435	12bCellule694	2247
403	12aCellule401	2257
911	12bCellule170	2265
149	12aCellule147	2281
504	12aCellule502	2281
889	12bCellule148	2283
408	12aCellule406	2293
46	12aCellule44	2298
491	12aCellule489	2298
142	12aCellule140	2310
663	12aCellule661	2316
322	12aCellule320	2321
1177	12bCellule436	2326
52	12aCellule50	2331
723	12aCellule721	2338
68	12aCellule66	2345
93	12aCellule91	2345
481	12aCellule479	2353
718	12aCellule716	2358
719	12aCellule717	2366
88	12aCellule86	2371
717	12aCellule715	2376
309	12aCellule307	2383
152	12aCellule150	2391
868	12bCellule127	2393
1044	12bCellule303	2458
310	12aCellule308	2466
372	12aCellule370	2473
56	12aCellule54	2480
543	12aCellule541	2488
240	12aCellule238	2491
559	12aCellule557	2494
468	12aCellule466	2514
55	12aCellule53	2529
830	12bCellule89	2548
1279	12bCellule538	2551
699	12aCellule697	2574
202	12aCellule200	2583
585	12aCellule583	2599
270	12aCellule268	2609
728	12aCellule726	2609
170	12aCellule168	2621
59	12aCellule57	2633
217	12aCellule215	2638
378	12aCellule376	2658
290	12aCellule288	2674
117	12aCellule115	2678
318	12aCellule316	2681
420	12aCellule418	2683
338	12aCellule336	2702
433	12aCellule431	2707
445	12aCellule443	2741
634	12aCellule632	2746
570	12aCellule568	2801
720	12aCellule718	2839
232	12aCellule230	2847
137	12aCellule135	2849
14	12aCellule12	2854
1417	12bCellule676	2887
182	12aCellule180	2896
186	12aCellule184	2940
427	12aCellule425	2955
407	12aCellule405	2957
124	12aCellule122	3017
197	12aCellule195	3035
349	12aCellule347	3100
642	12aCellule640	3109
441	12aCellule439	3110
1023	12bCellule282	3110
191	12aCellule189	3157
546	12aCellule544	3175
125	12aCellule123	3187
395	12aCellule393	3187
384	12aCellule382	3242
434	12aCellule432	3255
444	12aCellule442	3257
722	12aCellule720	3293
213	12aCellule211	3317
625	12aCellule623	3337
77	12aCellule75	3342
1349	12bCellule608	3365
135	12aCellule133	3371
171	12aCellule169	3415
673	12aCellule671	3415
540	12aCellule538	3470
527	12aCellule525	3481
87	12aCellule85	3516
705	12aCellule703	3521
97	12aCellule95	3538
317	12aCellule315	3555
637	12aCellule635	3568
388	12aCellule386	3603
364	12aCellule362	3611
203	12aCellule201	3643
107	12aCellule105	3651
460	12aCellule458	3683
630	12aCellule628	3744
676	12aCellule674	3812
509	12aCellule507	3921
36	12aCellule34	3974
701	12aCellule699	3992
172	12aCellule170	4034
269	12aCellule267	4050
483	12aCellule481	4110
230	12aCellule228	4338
657	12aCellule655	4362
470	12aCellule468	4368
627	12aCellule625	4458
711	12aCellule709	4606
681	12aCellule679	4981
43	12aCellule41	5034
199	12aCellule197	5164
428	12aCellule426	5385
288	12aCellule286	5543
358	12aCellule356	5648
148	12aCellule146	5974
1344	12bCellule603	7219

## Sheet: 13
	Label	Taille des adipocytes (ÂµmÂ²)
1	0	0
329	13aCellule327	301
1040	13bCellule515	301
1102	13bCellule577	301
390	13aCellule388	303
570	13bCellule45	303
607	13bCellule82	303
779	13bCellule254	303
855	13bCellule330	303
1150	13bCellule625	303
1215	13bCellule690	306
569	13bCellule44	308
517	13aCellule515	310
642	13bCellule117	310
816	13bCellule291	310
823	13bCellule298	315
846	13bCellule321	315
1228	13bCellule703	315
84	13aCellule82	316
244	13aCellule242	316
338	13aCellule336	316
782	13bCellule257	316
980	13bCellule455	318
1028	13bCellule503	318
464	13aCellule462	320
561	13bCellule36	320
894	13bCellule369	320
948	13bCellule423	320
1156	13bCellule631	320
345	13aCellule343	321
707	13bCellule182	321
182	13aCellule180	323
1207	13bCellule682	323
1229	13bCellule704	323
520	13aCellule518	324
1016	13bCellule491	324
652	13bCellule127	326
10	13aCellule8	328
428	13aCellule426	329
1180	13bCellule655	329
620	13bCellule95	333
685	13bCellule160	333
731	13bCellule206	333
1097	13bCellule572	333
421	13aCellule419	334
86	13aCellule84	336
763	13bCellule238	338
884	13bCellule359	338
20	13aCellule18	341
592	13bCellule67	343
661	13bCellule136	343
987	13bCellule462	344
46	13aCellule44	346
350	13aCellule348	346
874	13bCellule349	346
682	13bCellule157	348
696	13bCellule171	348
932	13bCellule407	348
716	13bCellule191	349
408	13aCellule406	351
995	13bCellule470	351
422	13aCellule420	353
439	13aCellule437	353
247	13aCellule245	354
1050	13bCellule525	354
780	13bCellule255	356
18	13aCellule16	358
293	13aCellule291	358
708	13bCellule183	358
913	13bCellule388	358
1029	13bCellule504	358
429	13aCellule427	359
573	13bCellule48	361
818	13bCellule293	361
489	13aCellule487	363
1010	13bCellule485	363
1107	13bCellule582	363
208	13aCellule206	364
1225	13bCellule700	364
690	13bCellule165	366
871	13bCellule346	366
285	13aCellule283	368
327	13aCellule325	368
725	13bCellule200	368
523	13aCellule521	369
1013	13bCellule488	369
1231	13bCellule706	369
1147	13bCellule622	371
1149	13bCellule624	371
1070	13bCellule545	373
410	13aCellule408	374
1220	13bCellule695	376
694	13bCellule169	378
1115	13bCellule590	378
100	13aCellule98	379
920	13bCellule395	381
168	13aCellule166	383
1046	13bCellule521	383
322	13aCellule320	384
699	13bCellule174	384
1198	13bCellule673	384
1202	13bCellule677	388
333	13aCellule331	391
859	13bCellule334	391
925	13bCellule400	391
30	13aCellule28	394
342	13aCellule340	394
1121	13bCellule596	394
588	13bCellule63	396
600	13bCellule75	398
651	13bCellule126	398
749	13bCellule224	398
22	13aCellule20	399
123	13aCellule121	404
294	13aCellule292	404
664	13bCellule139	404
158	13aCellule156	408
504	13aCellule502	409
583	13bCellule58	409
852	13bCellule327	409
580	13bCellule55	411
634	13bCellule109	411
1104	13bCellule579	411
381	13aCellule379	413
160	13aCellule158	414
545	13bCellule20	414
843	13bCellule318	414
444	13aCellule442	416
496	13aCellule494	416
1015	13bCellule490	416
758	13bCellule233	418
881	13bCellule356	418
568	13bCellule43	419
671	13bCellule146	419
542	13bCellule17	421
1058	13bCellule533	421
85	13aCellule83	423
191	13aCellule189	424
305	13aCellule303	424
364	13aCellule362	424
426	13aCellule424	426
775	13bCellule250	428
282	13aCellule280	433
392	13aCellule390	434
433	13aCellule431	434
469	13aCellule467	434
525	13bCellule0	434
641	13bCellule116	434
1019	13bCellule494	434
801	13bCellule276	436
347	13aCellule345	438
440	13aCellule438	438
748	13bCellule223	438
455	13aCellule453	439
614	13bCellule89	439
1189	13bCellule664	439
238	13aCellule236	441
261	13aCellule259	443
625	13bCellule100	443
854	13bCellule329	443
861	13bCellule336	444
1227	13bCellule702	446
11	13aCellule9	448
977	13bCellule452	448
522	13aCellule520	451
1103	13bCellule578	451
1170	13bCellule645	451
299	13aCellule297	453
306	13aCellule304	453
786	13bCellule261	453
853	13bCellule328	453
17	13aCellule15	454
401	13aCellule399	454
115	13aCellule113	456
973	13bCellule448	456
21	13aCellule19	458
343	13aCellule341	461
399	13aCellule397	463
480	13aCellule478	463
524	13aCellule522	463
5	13aCellule3	464
736	13bCellule211	466
867	13bCellule342	466
203	13aCellule201	469
265	13aCellule263	469
1230	13bCellule705	469
698	13bCellule173	471
36	13aCellule34	473
371	13aCellule369	474
760	13bCellule235	474
1188	13bCellule663	478
471	13aCellule469	481
78	13aCellule76	483
94	13aCellule92	484
166	13aCellule164	484
490	13aCellule488	484
126	13aCellule124	486
962	13bCellule437	486
1003	13bCellule478	486
876	13bCellule351	488
1135	13bCellule610	491
12	13aCellule10	493
108	13aCellule106	493
404	13aCellule402	493
456	13aCellule454	493
235	13aCellule233	499
612	13bCellule87	501
35	13aCellule33	503
619	13bCellule94	503
589	13bCellule64	504
314	13aCellule312	506
354	13aCellule352	508
1143	13bCellule618	511
494	13aCellule492	518
526	13bCellule1	518
594	13bCellule69	518
627	13bCellule102	518
751	13bCellule226	518
213	13aCellule211	523
724	13bCellule199	523
968	13bCellule443	523
1118	13bCellule593	526
15	13aCellule13	528
210	13aCellule208	533
9	13aCellule7	534
394	13aCellule392	534
590	13bCellule65	534
201	13aCellule199	536
670	13bCellule145	536
695	13bCellule170	536
212	13aCellule210	538
491	13aCellule489	538
713	13bCellule188	541
99	13aCellule97	542
353	13aCellule351	542
1084	13bCellule559	542
24	13aCellule22	546
151	13aCellule149	546
317	13aCellule315	546
451	13aCellule449	547
56	13aCellule54	551
462	13aCellule460	552
156	13aCellule154	554
370	13aCellule368	554
1096	13bCellule571	554
98	13aCellule96	557
270	13aCellule268	559
197	13aCellule195	561
298	13aCellule296	561
529	13bCellule4	561
709	13bCellule184	561
797	13bCellule272	561
834	13bCellule309	562
256	13aCellule254	564
1195	13bCellule670	564
550	13bCellule25	566
16	13aCellule14	569
467	13aCellule465	572
1165	13bCellule640	572
170	13aCellule168	574
841	13bCellule316	579
1168	13bCellule643	579
521	13aCellule519	581
176	13aCellule174	586
458	13aCellule456	586
623	13bCellule98	586
616	13bCellule91	587
473	13aCellule471	589
120	13aCellule118	592
1223	13bCellule698	592
377	13aCellule375	597
624	13bCellule99	597
726	13bCellule201	601
734	13bCellule209	604
658	13bCellule133	606
702	13bCellule177	606
665	13bCellule140	607
741	13bCellule216	607
42	13aCellule40	609
135	13aCellule133	609
1085	13bCellule560	609
657	13bCellule132	611
918	13bCellule393	611
1024	13bCellule499	612
1111	13bCellule586	612
945	13bCellule420	616
916	13bCellule391	617
344	13aCellule342	621
737	13bCellule212	622
19	13aCellule17	627
892	13bCellule367	627
799	13bCellule274	629
849	13bCellule324	629
83	13aCellule81	631
221	13aCellule219	631
389	13aCellule387	634
295	13aCellule293	636
1088	13bCellule563	636
549	13bCellule24	637
1155	13bCellule630	637
14	13aCellule12	639
756	13bCellule231	639
668	13bCellule143	641
163	13aCellule161	642
963	13bCellule438	642
621	13bCellule96	644
720	13bCellule195	646
1166	13bCellule641	646
167	13aCellule165	647
362	13aCellule360	647
535	13bCellule10	647
1122	13bCellule597	649
318	13aCellule316	651
492	13aCellule490	652
891	13bCellule366	652
768	13bCellule243	654
803	13bCellule278	654
420	13aCellule418	657
341	13aCellule339	659
225	13aCellule223	661
635	13bCellule110	666
628	13bCellule103	667
179	13aCellule177	669
761	13bCellule236	672
475	13aCellule473	676
897	13bCellule372	676
900	13bCellule375	677
175	13aCellule173	679
334	13aCellule332	679
1162	13bCellule637	679
930	13bCellule405	681
1069	13bCellule544	681
1185	13bCellule660	681
283	13aCellule281	682
1194	13bCellule669	682
367	13aCellule365	684
557	13bCellule32	684
231	13aCellule229	686
691	13bCellule166	686
105	13aCellule103	687
1154	13bCellule629	687
150	13aCellule148	691
794	13bCellule269	692
137	13aCellule135	696
146	13aCellule144	696
89	13aCellule87	699
1151	13bCellule626	699
267	13aCellule265	704
514	13aCellule512	704
579	13bCellule54	704
678	13bCellule153	704
346	13aCellule344	706
200	13aCellule198	707
337	13aCellule335	707
1145	13bCellule620	707
811	13bCellule286	711
1071	13bCellule546	711
28	13aCellule26	712
1055	13bCellule530	714
93	13aCellule91	717
39	13aCellule37	721
453	13aCellule451	721
1057	13bCellule532	721
993	13bCellule468	722
730	13bCellule205	724
949	13bCellule424	724
527	13bCellule2	726
705	13bCellule180	726
981	13bCellule456	726
1009	13bCellule484	726
875	13bCellule350	729
70	13aCellule68	732
266	13aCellule264	732
276	13aCellule274	732
1210	13bCellule685	732
791	13bCellule266	734
912	13bCellule387	737
1062	13bCellule537	739
1124	13bCellule599	739
414	13aCellule412	741
441	13aCellule439	741
219	13aCellule217	742
679	13bCellule154	747
379	13aCellule377	752
262	13aCellule260	756
445	13aCellule443	756
728	13bCellule203	756
796	13bCellule271	756
1206	13bCellule681	756
339	13aCellule337	757
804	13bCellule279	762
1201	13bCellule676	762
304	13aCellule302	764
675	13bCellule150	764
998	13bCellule473	765
1022	13bCellule497	767
434	13aCellule432	769
114	13aCellule112	770
466	13aCellule464	770
1094	13bCellule569	770
997	13bCellule472	772
324	13aCellule322	774
701	13bCellule176	775
484	13aCellule482	777
717	13bCellule192	777
63	13aCellule61	779
518	13aCellule516	779
1035	13bCellule510	779
956	13bCellule431	782
161	13aCellule159	784
617	13bCellule92	784
886	13bCellule361	784
173	13aCellule171	785
483	13aCellule481	785
740	13bCellule215	785
457	13aCellule455	787
555	13bCellule30	787
759	13bCellule234	789
674	13bCellule149	790
1092	13bCellule567	792
1130	13bCellule605	792
1209	13bCellule684	792
77	13aCellule75	795
1108	13bCellule583	797
1032	13bCellule507	804
1053	13bCellule528	807
96	13aCellule94	809
297	13aCellule295	814
1034	13bCellule509	815
287	13aCellule285	817
534	13bCellule9	817
66	13aCellule64	819
683	13bCellule158	819
781	13bCellule256	819
3	13aCellule1	820
603	13bCellule78	825
1079	13bCellule554	825
870	13bCellule345	827
112	13aCellule110	829
537	13bCellule12	829
766	13bCellule241	829
1144	13bCellule619	830
958	13bCellule433	832
330	13aCellule328	837
618	13bCellule93	839
790	13bCellule265	839
1033	13bCellule508	840
1126	13bCellule601	845
745	13bCellule220	850
1226	13bCellule701	852
752	13bCellule227	855
1157	13bCellule632	857
832	13bCellule307	859
340	13aCellule338	864
503	13aCellule501	864
393	13aCellule391	867
540	13bCellule15	867
611	13bCellule86	869
1127	13bCellule602	869
432	13aCellule430	870
941	13bCellule416	870
138	13aCellule136	872
971	13bCellule446	872
885	13bCellule360	874
644	13bCellule119	875
468	13aCellule466	877
572	13bCellule47	879
1021	13bCellule496	879
205	13aCellule203	880
1004	13bCellule479	882
687	13bCellule162	884
862	13bCellule337	885
169	13aCellule167	887
931	13bCellule406	889
349	13aCellule347	890
735	13bCellule210	890
939	13bCellule414	892
217	13aCellule215	899
416	13aCellule414	900
712	13bCellule187	900
738	13bCellule213	900
449	13aCellule447	904
559	13bCellule34	904
767	13bCellule242	904
1224	13bCellule699	904
591	13bCellule66	905
915	13bCellule390	907
648	13bCellule123	909
732	13bCellule207	909
363	13aCellule361	912
1052	13bCellule527	912
1131	13bCellule606	914
1217	13bCellule692	914
817	13bCellule292	915
905	13bCellule380	917
776	13bCellule251	919
865	13bCellule340	920
463	13aCellule461	934
323	13aCellule321	939
403	13aCellule401	939
798	13bCellule273	939
924	13bCellule399	939
595	13bCellule70	940
872	13bCellule347	940
959	13bCellule434	942
990	13bCellule465	942
498	13aCellule496	944
704	13bCellule179	945
777	13bCellule252	945
60	13aCellule58	949
660	13bCellule135	950
513	13aCellule511	954
1114	13bCellule589	954
541	13bCellule16	962
400	13aCellule398	965
372	13aCellule370	969
476	13aCellule474	969
384	13aCellule382	972
1173	13bCellule648	975
359	13aCellule357	977
199	13aCellule197	980
662	13bCellule137	980
772	13bCellule247	982
546	13bCellule21	985
243	13aCellule241	987
602	13bCellule77	988
519	13aCellule517	990
82	13aCellule80	992
711	13bCellule186	992
81	13aCellule79	995
427	13aCellule425	1000
139	13aCellule137	1002
721	13bCellule196	1002
90	13aCellule88	1003
1086	13bCellule561	1003
765	13bCellule240	1007
309	13aCellule307	1008
1205	13bCellule680	1012
171	13aCellule169	1013
577	13bCellule52	1015
762	13bCellule237	1018
246	13aCellule244	1020
425	13aCellule423	1022
1072	13bCellule547	1022
6	13aCellule4	1030
13	13aCellule11	1030
593	13bCellule68	1032
290	13aCellule288	1035
418	13aCellule416	1035
465	13aCellule463	1035
209	13aCellule207	1037
605	13bCellule80	1037
47	13aCellule45	1042
474	13aCellule472	1042
407	13aCellule405	1045
637	13bCellule112	1047
1060	13bCellule535	1048
747	13bCellule222	1050
533	13bCellule8	1052
204	13aCellule202	1053
242	13aCellule240	1055
368	13aCellule366	1055
415	13aCellule413	1055
575	13bCellule50	1060
130	13aCellule128	1062
815	13bCellule290	1062
999	13bCellule474	1062
319	13aCellule317	1063
994	13bCellule469	1063
1219	13bCellule694	1065
936	13bCellule411	1067
996	13bCellule471	1067
233	13aCellule231	1068
280	13aCellule278	1068
921	13bCellule396	1070
50	13aCellule48	1072
113	13aCellule111	1072
1093	13bCellule568	1072
26	13aCellule24	1075
830	13bCellule305	1075
1222	13bCellule697	1075
73	13aCellule71	1078
273	13aCellule271	1078
1067	13bCellule542	1078
556	13bCellule31	1080
186	13aCellule184	1083
202	13aCellule200	1083
373	13aCellule371	1083
198	13aCellule196	1087
831	13bCellule306	1087
877	13bCellule352	1087
680	13bCellule155	1088
632	13bCellule107	1090
360	13aCellule358	1093
1014	13bCellule489	1095
206	13aCellule204	1097
424	13aCellule422	1097
718	13bCellule193	1098
934	13bCellule409	1100
969	13bCellule444	1100
312	13aCellule310	1102
806	13bCellule281	1103
1023	13bCellule498	1103
159	13aCellule157	1108
500	13aCellule498	1108
253	13aCellule251	1110
1221	13bCellule696	1110
896	13bCellule371	1118
148	13aCellule146	1122
789	13bCellule264	1122
118	13aCellule116	1123
902	13bCellule377	1125
486	13aCellule484	1127
946	13bCellule421	1127
316	13aCellule314	1130
1049	13bCellule524	1130
33	13aCellule31	1132
58	13aCellule56	1133
127	13aCellule125	1133
689	13bCellule164	1133
793	13bCellule268	1133
903	13bCellule378	1133
223	13aCellule221	1137
536	13bCellule11	1137
606	13bCellule81	1137
1059	13bCellule534	1137
230	13aCellule228	1142
1197	13bCellule672	1142
512	13aCellule510	1145
1018	13bCellule493	1145
386	13aCellule384	1147
715	13bCellule190	1147
693	13bCellule168	1148
72	13aCellule70	1153
281	13aCellule279	1155
289	13aCellule287	1155
888	13bCellule363	1157
845	13bCellule320	1158
495	13aCellule493	1162
654	13bCellule129	1162
808	13bCellule283	1162
75	13aCellule73	1165
45	13aCellule43	1167
889	13bCellule364	1167
851	13bCellule326	1168
636	13bCellule111	1170
180	13aCellule178	1173
622	13bCellule97	1178
647	13bCellule122	1185
558	13bCellule33	1190
744	13bCellule219	1190
211	13aCellule209	1191
692	13bCellule167	1191
271	13aCellule269	1195
332	13aCellule330	1195
788	13bCellule263	1198
257	13aCellule255	1200
626	13bCellule101	1200
1081	13bCellule556	1200
140	13aCellule138	1201
97	13aCellule95	1205
944	13bCellule419	1213
827	13bCellule302	1215
802	13bCellule277	1218
352	13aCellule350	1221
733	13bCellule208	1226
485	13aCellule483	1228
929	13bCellule404	1230
8	13aCellule6	1236
649	13bCellule124	1243
908	13bCellule383	1245
655	13bCellule130	1246
79	13aCellule77	1250
771	13bCellule246	1250
64	13aCellule62	1251
511	13aCellule509	1251
646	13bCellule121	1258
964	13bCellule439	1260
91	13aCellule89	1261
778	13bCellule253	1261
111	13aCellule109	1263
214	13aCellule212	1263
274	13aCellule272	1263
1042	13bCellule517	1263
1142	13bCellule617	1263
1136	13bCellule611	1265
152	13aCellule150	1266
249	13aCellule247	1268
727	13bCellule202	1271
585	13bCellule60	1276
923	13bCellule398	1283
365	13aCellule363	1285
409	13aCellule407	1285
117	13aCellule115	1291
928	13bCellule403	1291
88	13aCellule86	1293
567	13bCellule42	1293
899	13bCellule374	1293
783	13bCellule258	1296
860	13bCellule335	1296
54	13aCellule52	1298
387	13aCellule385	1298
1063	13bCellule538	1300
966	13bCellule441	1301
1214	13bCellule689	1310
1008	13bCellule483	1311
506	13aCellule504	1313
1006	13bCellule481	1313
446	13aCellule444	1315
773	13bCellule248	1315
37	13aCellule35	1320
76	13aCellule74	1320
62	13aCellule60	1325
74	13aCellule72	1325
839	13bCellule314	1325
478	13aCellule476	1330
499	13aCellule497	1331
1090	13bCellule565	1331
216	13aCellule214	1335
1031	13bCellule506	1340
539	13bCellule14	1343
288	13aCellule286	1348
438	13aCellule436	1350
848	13bCellule323	1366
746	13bCellule221	1370
917	13bCellule392	1371
911	13bCellule386	1375
836	13bCellule311	1376
307	13aCellule305	1378
656	13bCellule131	1378
719	13bCellule194	1383
2	13aCellule0	1385
279	13aCellule277	1385
488	13aCellule486	1388
906	13bCellule381	1391
348	13aCellule346	1393
935	13bCellule410	1395
750	13bCellule225	1396
509	13aCellule507	1401
313	13aCellule311	1403
147	13aCellule145	1405
566	13bCellule41	1405
1017	13bCellule492	1413
25	13aCellule23	1416
391	13aCellule389	1416
710	13bCellule185	1418
898	13bCellule373	1418
437	13aCellule435	1421
1158	13bCellule633	1421
814	13bCellule289	1423
435	13aCellule433	1431
308	13aCellule306	1436
405	13aCellule403	1436
477	13aCellule475	1441
1073	13bCellule548	1441
1212	13bCellule687	1443
630	13bCellule105	1444
41	13aCellule39	1448
992	13bCellule467	1451
714	13bCellule189	1453
933	13bCellule408	1453
188	13aCellule186	1456
1181	13bCellule656	1458
1182	13bCellule657	1458
1175	13bCellule650	1461
515	13aCellule513	1463
397	13aCellule395	1466
1087	13bCellule562	1468
1026	13bCellule501	1473
375	13aCellule373	1474
868	13bCellule343	1478
355	13aCellule353	1479
947	13bCellule422	1481
162	13aCellule160	1489
335	13aCellule333	1491
396	13aCellule394	1491
263	13aCellule261	1493
192	13aCellule190	1498
543	13bCellule18	1498
1095	13bCellule570	1498
383	13aCellule381	1499
1113	13bCellule588	1499
501	13aCellule499	1503
1100	13bCellule575	1503
1000	13bCellule475	1504
1138	13bCellule613	1508
743	13bCellule218	1509
448	13aCellule446	1518
291	13aCellule289	1519
528	13bCellule3	1526
697	13bCellule172	1526
1146	13bCellule621	1531
1176	13bCellule651	1531
357	13aCellule355	1533
769	13bCellule244	1536
1141	13bCellule616	1538
812	13bCellule287	1541
331	13aCellule329	1543
157	13aCellule155	1548
248	13aCellule246	1549
1125	13bCellule600	1549
850	13bCellule325	1551
1119	13bCellule594	1553
554	13bCellule29	1563
516	13aCellule514	1564
676	13bCellule151	1564
224	13aCellule222	1566
402	13aCellule400	1568
119	13aCellule117	1569
826	13bCellule301	1571
68	13aCellule66	1573
645	13bCellule120	1576
587	13bCellule62	1578
926	13bCellule401	1583
967	13bCellule442	1589
937	13bCellule412	1593
638	13bCellule113	1596
960	13bCellule435	1598
951	13bCellule426	1599
840	13bCellule315	1601
1065	13bCellule540	1604
106	13aCellule104	1606
1068	13bCellule543	1606
44	13aCellule42	1609
321	13aCellule319	1609
358	13aCellule356	1609
508	13aCellule506	1613
132	13aCellule130	1616
1037	13bCellule512	1621
51	13aCellule49	1622
510	13aCellule508	1631
1030	13bCellule505	1631
857	13bCellule332	1634
563	13bCellule38	1639
856	13bCellule331	1647
419	13aCellule417	1651
672	13bCellule147	1651
571	13bCellule46	1656
608	13bCellule83	1657
207	13aCellule205	1666
493	13aCellule491	1667
800	13bCellule275	1667
940	13bCellule415	1667
272	13aCellule270	1671
825	13bCellule300	1672
755	13bCellule230	1674
165	13aCellule163	1681
228	13aCellule226	1681
431	13aCellule429	1681
303	13aCellule301	1682
57	13aCellule55	1686
1002	13bCellule477	1702
423	13aCellule421	1704
61	13aCellule59	1706
1216	13bCellule691	1712
1041	13bCellule516	1714
442	13aCellule440	1716
278	13aCellule276	1721
395	13aCellule393	1722
71	13aCellule69	1724
552	13bCellule27	1724
67	13aCellule65	1727
195	13aCellule193	1731
102	13aCellule100	1732
596	13bCellule71	1732
194	13aCellule192	1734
922	13bCellule397	1734
982	13bCellule457	1736
1109	13bCellule584	1741
470	13aCellule468	1746
227	13aCellule225	1747
531	13bCellule6	1751
548	13bCellule23	1752
895	13bCellule370	1764
979	13bCellule454	1764
1159	13bCellule634	1774
615	13bCellule90	1776
1036	13bCellule511	1776
220	13aCellule218	1806
742	13bCellule217	1806
560	13bCellule35	1816
957	13bCellule432	1819
481	13aCellule479	1822
128	13aCellule126	1826
382	13aCellule380	1827
116	13aCellule114	1832
770	13bCellule245	1832
643	13bCellule118	1839
1164	13bCellule639	1839
938	13bCellule413	1842
172	13aCellule170	1847
810	13bCellule285	1847
919	13bCellule394	1849
95	13aCellule93	1855
121	13aCellule119	1859
1076	13bCellule551	1867
609	13bCellule84	1869
1174	13bCellule649	1870
1064	13bCellule539	1875
753	13bCellule228	1884
965	13bCellule440	1884
80	13aCellule78	1887
251	13aCellule249	1890
1200	13bCellule675	1894
193	13aCellule191	1900
361	13aCellule359	1907
7	13aCellule5	1914
92	13aCellule90	1915
822	13bCellule297	1915
576	13bCellule51	1919
142	13aCellule140	1920
599	13bCellule74	1922
787	13bCellule262	1922
109	13aCellule107	1924
784	13bCellule259	1929
184	13aCellule182	1932
190	13aCellule188	1935
300	13aCellule298	1937
258	13aCellule256	1939
1140	13bCellule615	1944
565	13bCellule40	1952
688	13bCellule163	1954
1082	13bCellule557	1959
681	13bCellule156	1960
653	13bCellule128	1962
443	13aCellule441	1964
388	13aCellule386	1972
234	13aCellule232	1990
406	13aCellule404	1992
398	13aCellule396	1997
34	13aCellule32	2004
1199	13bCellule674	2019
69	13aCellule67	2022
597	13bCellule72	2022
978	13bCellule453	2030
174	13aCellule172	2044
136	13aCellule134	2047
820	13bCellule295	2055
189	13aCellule187	2062
149	13aCellule147	2063
1153	13bCellule628	2067
356	13aCellule354	2068
667	13bCellule142	2068
807	13bCellule282	2070
101	13aCellule99	2077
1203	13bCellule678	2078
677	13bCellule152	2085
883	13bCellule358	2085
255	13aCellule253	2093
1148	13bCellule623	2100
1011	13bCellule486	2110
1099	13bCellule574	2110
65	13aCellule63	2117
460	13aCellule458	2118
970	13bCellule445	2118
1218	13bCellule693	2118
459	13aCellule457	2130
553	13bCellule28	2135
821	13bCellule296	2148
1179	13bCellule654	2150
582	13bCellule57	2157
829	13bCellule304	2157
974	13bCellule449	2158
452	13aCellule450	2167
240	13aCellule238	2172
178	13aCellule176	2173
686	13bCellule161	2178
29	13aCellule27	2182
87	13aCellule85	2183
1056	13bCellule531	2183
858	13bCellule333	2188
301	13aCellule299	2190
4	13aCellule2	2192
564	13bCellule39	2193
1190	13bCellule665	2197
1112	13bCellule587	2200
103	13aCellule101	2227
144	13aCellule142	2233
562	13bCellule37	2238
250	13aCellule248	2240
890	13bCellule365	2247
1080	13bCellule555	2247
226	13aCellule224	2248
869	13bCellule344	2267
122	13aCellule120	2273
1048	13bCellule523	2273
809	13bCellule284	2275
989	13bCellule464	2278
1077	13bCellule552	2290
129	13aCellule127	2295
454	13aCellule452	2295
1177	13bCellule652	2296
1133	13bCellule608	2298
23	13aCellule21	2301
239	13aCellule237	2301
864	13bCellule339	2305
177	13aCellule175	2310
215	13aCellule213	2311
1186	13bCellule661	2313
125	13aCellule123	2321
487	13aCellule485	2330
315	13aCellule313	2340
833	13bCellule308	2353
153	13aCellule151	2358
351	13aCellule349	2365
847	13bCellule322	2396
259	13aCellule257	2401
613	13bCellule88	2408
723	13bCellule198	2410
729	13bCellule204	2416
901	13bCellule376	2418
124	13aCellule122	2420
1208	13bCellule683	2420
48	13aCellule46	2425
196	13aCellule194	2426
813	13bCellule288	2436
837	13bCellule312	2438
1128	13bCellule603	2445
154	13aCellule152	2450
1005	13bCellule480	2450
1101	13bCellule576	2461
1116	13bCellule591	2473
972	13bCellule447	2476
104	13aCellule102	2480
578	13bCellule53	2488
910	13bCellule385	2489
1001	13bCellule476	2494
1161	13bCellule636	2501
879	13bCellule354	2511
873	13bCellule348	2519
878	13bCellule353	2523
629	13bCellule104	2528
955	13bCellule430	2543
1091	13bCellule566	2558
268	13aCellule266	2566
260	13aCellule258	2581
927	13bCellule402	2588
326	13aCellule324	2621
275	13aCellule273	2626
1078	13bCellule553	2636
950	13bCellule425	2666
942	13bCellule417	2668
1192	13bCellule667	2686
376	13aCellule374	2688
530	13bCellule5	2694
292	13aCellule290	2709
893	13bCellule368	2716
269	13aCellule267	2722
1044	13bCellule519	2724
976	13bCellule451	2739
264	13aCellule262	2747
1045	13bCellule520	2752
986	13bCellule461	2757
241	13aCellule239	2771
887	13bCellule362	2779
684	13bCellule159	2781
639	13bCellule114	2797
336	13aCellule334	2804
1110	13bCellule585	2816
143	13aCellule141	2831
975	13bCellule450	2839
411	13aCellule409	2852
1184	13bCellule659	2857
1167	13bCellule642	2859
1213	13bCellule688	2864
1051	13bCellule526	2882
218	13aCellule216	2892
633	13bCellule108	2904
134	13aCellule132	2927
1191	13bCellule666	2942
131	13aCellule129	2950
842	13bCellule317	2952
328	13aCellule326	2954
447	13aCellule445	2955
828	13bCellule303	2964
412	13aCellule410	2965
472	13aCellule470	2972
838	13bCellule313	2972
991	13bCellule466	2987
497	13aCellule495	3014
774	13bCellule249	3017
1105	13bCellule580	3029
805	13bCellule280	3037
953	13bCellule428	3050
1054	13bCellule529	3057
378	13aCellule376	3062
229	13aCellule227	3064
914	13bCellule389	3064
59	13aCellule57	3095
1123	13bCellule598	3127
141	13aCellule139	3142
374	13aCellule372	3142
505	13aCellule503	3145
703	13bCellule178	3167
666	13bCellule141	3173
507	13aCellule505	3187
107	13aCellule105	3195
277	13aCellule275	3203
1178	13bCellule653	3208
1187	13bCellule662	3215
31	13aCellule29	3218
1129	13bCellule604	3232
366	13aCellule364	3233
310	13aCellule308	3245
1020	13bCellule495	3245
1038	13bCellule513	3253
835	13bCellule310	3292
1106	13bCellule581	3292
52	13aCellule50	3307
164	13aCellule162	3323
764	13bCellule239	3325
145	13aCellule143	3361
1117	13bCellule592	3386
413	13aCellule411	3396
586	13bCellule61	3478
880	13bCellule355	3480
584	13bCellule59	3491
538	13bCellule13	3521
110	13aCellule108	3531
369	13aCellule367	3535
1039	13bCellule514	3543
1061	13bCellule536	3555
909	13bCellule384	3560
943	13bCellule418	3574
325	13aCellule323	3578
252	13aCellule250	3593
1171	13bCellule646	3629
254	13aCellule252	3636
133	13aCellule131	3688
952	13bCellule427	3688
819	13bCellule294	3739
1139	13bCellule614	3759
739	13bCellule214	3797
482	13aCellule480	3806
631	13bCellule106	3847
700	13bCellule175	3866
183	13aCellule181	3904
1120	13bCellule595	3912
1137	13bCellule612	3937
53	13aCellule51	3986
185	13aCellule183	3987
757	13bCellule232	4015
187	13aCellule185	4084
38	13aCellule36	4149
49	13aCellule47	4215
311	13aCellule309	4237
610	13bCellule85	4242
502	13aCellule500	4295
1134	13bCellule609	4297
792	13bCellule267	4377
302	13aCellule300	4388
1083	13bCellule558	4400
1012	13bCellule487	4443
1169	13bCellule644	4538
866	13bCellule341	4586
954	13bCellule429	4615
1066	13bCellule541	4626
1196	13bCellule671	4638
479	13aCellule477	4646
1074	13bCellule549	4748
1160	13bCellule635	4796
988	13bCellule463	4887
237	13aCellule235	4911
286	13aCellule284	4951
417	13aCellule415	4977
1152	13bCellule627	5071
574	13bCellule49	5265
961	13bCellule436	5272
380	13aCellule378	5535
385	13aCellule383	5776
904	13bCellule379	6773
296	13aCellule294	6991

## Sheet: 14
	Label	Taille des adipocytes (ÂµmÂ²)
1	0	0
113	14aCellule111	301
368	14aCellule366	301
607	14aCellule605	301
1151	14bCellule161	301
217	14aCellule215	303
315	14aCellule313	303
1457	14bCellule467	303
1869	14bCellule879	303
574	14aCellule572	305
922	14aCellule920	305
1452	14bCellule462	305
1503	14bCellule513	305
1891	14bCellule901	305
648	14aCellule646	306
1884	14bCellule894	306
183	14aCellule181	308
512	14aCellule510	308
751	14aCellule749	308
1610	14bCellule620	308
1627	14bCellule637	308
1958	14bCellule968	308
1275	14bCellule285	310
1711	14bCellule721	310
1745	14bCellule755	310
539	14aCellule537	311
1556	14bCellule566	311
1995	14bCellule1005	311
66	14aCellule64	313
194	14aCellule192	313
412	14aCellule410	313
963	14aCellule961	313
1066	14bCellule76	313
1330	14bCellule340	313
1372	14bCellule382	313
1996	14bCellule1006	313
197	14aCellule195	315
511	14aCellule509	315
803	14aCellule801	315
927	14aCellule925	315
1431	14bCellule441	315
14	14aCellule12	316
93	14aCellule91	316
524	14aCellule522	316
1188	14bCellule198	316
1425	14bCellule435	316
1673	14bCellule683	316
452	14aCellule450	318
1976	14bCellule986	318
181	14aCellule179	320
339	14aCellule337	320
499	14aCellule497	320
759	14aCellule757	320
1094	14bCellule104	320
1343	14bCellule353	320
1348	14bCellule358	320
1607	14bCellule617	320
46	14aCellule44	321
268	14aCellule266	321
354	14aCellule352	321
733	14aCellule731	321
734	14aCellule732	321
768	14aCellule766	321
188	14aCellule186	323
345	14aCellule343	323
381	14aCellule379	323
439	14aCellule437	323
505	14aCellule503	323
717	14aCellule715	323
1586	14bCellule596	323
216	14aCellule214	324
616	14aCellule614	324
673	14aCellule671	324
1144	14bCellule154	324
1624	14bCellule634	324
2037	14bCellule1047	324
758	14aCellule756	326
1321	14bCellule331	326
1606	14bCellule616	326
237	14aCellule235	328
492	14aCellule490	328
708	14aCellule706	328
830	14aCellule828	328
858	14aCellule856	328
1510	14bCellule520	328
1771	14bCellule781	328
1934	14bCellule944	328
676	14aCellule674	329
1850	14bCellule860	329
1920	14bCellule930	329
447	14aCellule445	331
483	14aCellule481	331
510	14aCellule508	331
693	14aCellule691	331
1044	14bCellule54	331
1316	14bCellule326	331
1572	14bCellule582	331
1864	14bCellule874	331
732	14aCellule730	333
2049	14bCellule1059	333
55	14aCellule53	334
303	14aCellule301	334
340	14aCellule338	334
722	14aCellule720	334
1351	14bCellule361	334
28	14aCellule26	336
133	14aCellule131	336
250	14aCellule248	336
485	14aCellule483	336
1255	14bCellule265	336
1345	14bCellule355	336
1428	14bCellule438	336
2025	14bCellule1035	336
668	14aCellule666	338
1171	14bCellule181	338
1261	14bCellule271	338
1671	14bCellule681	338
1812	14bCellule822	338
528	14aCellule526	339
711	14aCellule709	339
1798	14bCellule808	339
37	14aCellule35	341
1306	14bCellule316	341
1560	14bCellule570	341
1970	14bCellule980	341
1973	14bCellule983	341
394	14aCellule392	343
914	14aCellule912	343
974	14aCellule972	343
449	14aCellule447	344
1279	14bCellule289	344
426	14aCellule424	346
885	14aCellule883	346
1810	14bCellule820	346
309	14aCellule307	348
716	14aCellule714	348
776	14aCellule774	348
1781	14bCellule791	348
1965	14bCellule975	348
9	14aCellule7	349
184	14aCellule182	349
400	14aCellule398	349
877	14aCellule875	349
1741	14bCellule751	349
748	14aCellule746	351
1053	14bCellule63	351
1485	14bCellule495	351
1592	14bCellule602	351
1634	14bCellule644	351
1692	14bCellule702	351
370	14aCellule368	353
912	14aCellule910	353
1438	14bCellule448	353
157	14aCellule155	354
162	14aCellule160	354
1621	14bCellule631	354
1758	14bCellule768	354
151	14aCellule149	356
203	14aCellule201	356
1016	14bCellule26	356
32	14aCellule30	358
978	14aCellule976	358
1014	14bCellule24	358
1659	14bCellule669	358
61	14aCellule59	359
108	14aCellule106	359
242	14aCellule240	359
715	14aCellule713	359
718	14aCellule716	359
902	14aCellule900	359
964	14aCellule962	359
1058	14bCellule68	359
1647	14bCellule657	359
1769	14bCellule779	359
427	14aCellule425	361
1221	14bCellule231	361
1719	14bCellule729	361
1806	14bCellule816	361
2050	14bCellule1060	361
651	14aCellule649	363
660	14aCellule658	363
797	14aCellule795	363
1243	14bCellule253	363
1827	14bCellule837	363
1906	14bCellule916	363
1955	14bCellule965	363
105	14aCellule103	364
652	14aCellule650	364
1283	14bCellule293	364
1402	14bCellule412	364
49	14aCellule47	366
236	14aCellule234	366
379	14aCellule377	366
601	14aCellule599	366
1340	14bCellule350	366
1579	14bCellule589	366
1856	14bCellule866	366
38	14aCellule36	368
765	14aCellule763	368
878	14aCellule876	368
1433	14bCellule443	368
1459	14bCellule469	368
100	14aCellule98	369
702	14aCellule700	369
798	14aCellule796	369
1003	14bCellule13	369
1534	14bCellule544	369
1147	14bCellule157	371
1158	14bCellule168	371
21	14aCellule19	373
86	14aCellule84	373
251	14aCellule249	373
257	14aCellule255	373
637	14aCellule635	373
1277	14bCellule287	373
1446	14bCellule456	373
1672	14bCellule682	373
1929	14bCellule939	373
1992	14bCellule1002	373
2048	14bCellule1058	373
224	14aCellule222	374
547	14aCellule545	374
785	14aCellule783	374
1184	14bCellule194	374
1352	14bCellule362	374
1540	14bCellule550	374
1851	14bCellule861	374
561	14aCellule559	376
926	14aCellule924	376
2035	14bCellule1045	376
431	14aCellule429	378
796	14aCellule794	378
989	14aCellule987	378
1507	14bCellule517	378
1518	14bCellule528	378
141	14aCellule139	379
1971	14bCellule981	379
2001	14bCellule1011	379
276	14aCellule274	381
301	14aCellule299	381
333	14aCellule331	381
658	14aCellule656	381
876	14aCellule874	381
117	14aCellule115	383
1379	14bCellule389	383
1791	14bCellule801	383
22	14aCellule20	384
653	14aCellule651	384
1116	14bCellule126	384
1688	14bCellule698	384
1757	14bCellule767	384
153	14aCellule151	386
514	14aCellule512	386
802	14aCellule800	386
1366	14bCellule376	386
1511	14bCellule521	386
1625	14bCellule635	386
421	14aCellule419	388
762	14aCellule760	388
808	14aCellule806	388
1341	14bCellule351	388
1739	14bCellule749	388
213	14aCellule211	389
507	14aCellule505	389
1479	14bCellule489	389
1581	14bCellule591	389
1615	14bCellule625	389
1847	14bCellule857	389
594	14aCellule592	391
595	14aCellule593	391
779	14aCellule777	391
1382	14bCellule392	391
1704	14bCellule714	391
1949	14bCellule959	391
248	14aCellule246	393
1902	14bCellule912	393
620	14aCellule618	394
1743	14bCellule753	394
1794	14bCellule804	394
43	14aCellule41	396
719	14aCellule717	396
1465	14bCellule475	396
126	14aCellule124	398
252	14aCellule250	398
580	14aCellule578	398
728	14aCellule726	398
1380	14bCellule390	398
1442	14bCellule452	398
1636	14bCellule646	398
45	14aCellule43	399
171	14aCellule169	399
389	14aCellule387	399
602	14aCellule600	399
731	14aCellule729	399
940	14aCellule938	399
1984	14bCellule994	399
2042	14bCellule1052	399
435	14aCellule433	401
901	14aCellule899	401
1047	14bCellule57	401
1814	14bCellule824	401
1481	14bCellule491	403
1998	14bCellule1008	403
285	14aCellule283	404
543	14aCellule541	404
579	14aCellule577	404
1127	14bCellule137	404
1406	14bCellule416	404
1591	14bCellule601	404
137	14aCellule135	406
192	14aCellule190	406
210	14aCellule208	406
682	14aCellule680	406
828	14aCellule826	406
769	14aCellule767	408
1120	14bCellule130	408
1969	14bCellule979	408
169	14aCellule167	409
749	14aCellule747	409
1007	14bCellule17	409
1302	14bCellule312	409
478	14aCellule476	411
655	14aCellule653	411
986	14aCellule984	411
1608	14bCellule618	411
1742	14bCellule752	411
1895	14bCellule905	411
1950	14bCellule960	411
111	14aCellule109	413
1176	14bCellule186	413
1407	14bCellule417	413
1533	14bCellule543	413
53	14aCellule51	414
1355	14bCellule365	414
1622	14bCellule632	414
1940	14bCellule950	414
130	14aCellule128	416
756	14aCellule754	416
1050	14bCellule60	416
1593	14bCellule603	416
1747	14bCellule757	416
1823	14bCellule833	416
17	14aCellule15	418
540	14aCellule538	418
1107	14bCellule117	418
1780	14bCellule790	418
1801	14bCellule811	418
2028	14bCellule1038	418
824	14aCellule822	419
1207	14bCellule217	419
1582	14bCellule592	419
1718	14bCellule728	419
255	14aCellule253	421
367	14aCellule365	421
437	14aCellule435	421
1022	14bCellule32	421
1331	14bCellule341	421
1752	14bCellule762	421
114	14aCellule112	423
211	14aCellule209	423
679	14aCellule677	423
1561	14bCellule571	423
1642	14bCellule652	423
1848	14bCellule858	423
67	14aCellule65	424
611	14aCellule609	424
997	14bCellule7	424
1396	14bCellule406	424
1694	14bCellule704	424
442	14aCellule440	426
1078	14bCellule88	426
1284	14bCellule294	426
1359	14bCellule369	426
1536	14bCellule546	426
1753	14bCellule763	426
1978	14bCellule988	426
127	14aCellule125	428
911	14aCellule909	428
1133	14bCellule143	428
1691	14bCellule701	428
347	14aCellule345	429
566	14aCellule564	429
1092	14bCellule102	429
1567	14bCellule577	429
1578	14bCellule588	429
1656	14bCellule666	429
1915	14bCellule925	429
262	14aCellule260	431
519	14aCellule517	431
935	14aCellule933	431
944	14aCellule942	431
1062	14bCellule72	431
1619	14bCellule629	431
1952	14bCellule962	431
408	14aCellule406	433
413	14aCellule411	433
433	14aCellule431	433
466	14aCellule464	433
1295	14bCellule305	433
1320	14bCellule330	433
1549	14bCellule559	433
467	14aCellule465	434
969	14aCellule967	434
1873	14bCellule883	434
633	14aCellule631	436
1238	14bCellule248	436
2014	14bCellule1024	436
1297	14bCellule307	438
1991	14bCellule1001	438
155	14aCellule153	439
461	14aCellule459	439
678	14aCellule676	439
838	14aCellule836	439
1410	14bCellule420	439
1546	14bCellule556	439
1679	14bCellule689	439
1730	14bCellule740	439
448	14aCellule446	441
975	14aCellule973	441
1040	14bCellule50	441
1072	14bCellule82	441
1488	14bCellule498	441
535	14aCellule533	443
645	14aCellule643	443
812	14aCellule810	443
961	14aCellule959	443
1333	14bCellule343	443
1350	14bCellule360	443
1417	14bCellule427	443
1595	14bCellule605	443
1648	14bCellule658	443
2033	14bCellule1043	443
603	14aCellule601	444
804	14aCellule802	446
1130	14bCellule140	446
1665	14bCellule675	446
1554	14bCellule564	448
1822	14bCellule832	448
2044	14bCellule1054	448
2046	14bCellule1056	448
1259	14bCellule269	449
795	14aCellule793	451
1215	14bCellule225	451
1777	14bCellule787	451
201	14aCellule199	453
584	14aCellule582	453
843	14aCellule841	453
967	14aCellule965	453
1137	14bCellule147	453
1601	14bCellule611	453
564	14aCellule562	454
1228	14bCellule238	454
1296	14bCellule306	454
1893	14bCellule903	454
406	14aCellule404	456
531	14aCellule529	456
1381	14bCellule391	456
391	14aCellule389	458
610	14aCellule608	459
1803	14bCellule813	459
350	14aCellule348	461
968	14aCellule966	461
1019	14bCellule29	461
1245	14bCellule255	461
1385	14bCellule395	461
1825	14bCellule835	461
180	14aCellule178	463
737	14aCellule735	464
1155	14bCellule165	464
1802	14bCellule812	464
474	14aCellule472	466
981	14aCellule979	466
1197	14bCellule207	466
15	14aCellule13	468
179	14aCellule177	468
819	14aCellule817	468
1209	14bCellule219	468
1434	14bCellule444	468
1466	14bCellule476	468
342	14aCellule340	469
558	14aCellule556	469
634	14aCellule632	469
891	14aCellule889	469
1125	14bCellule135	469
1244	14bCellule254	469
1588	14bCellule598	469
1698	14bCellule708	469
245	14aCellule243	471
495	14aCellule493	471
739	14aCellule737	471
764	14aCellule762	471
1501	14bCellule511	471
366	14aCellule364	473
1336	14bCellule346	473
1364	14bCellule374	473
1477	14bCellule487	473
1808	14bCellule818	473
2015	14bCellule1025	473
75	14aCellule73	474
508	14aCellule506	474
1551	14bCellule561	474
1799	14bCellule809	474
278	14aCellule276	476
862	14aCellule860	476
1497	14bCellule507	476
1563	14bCellule573	476
1699	14bCellule709	476
1789	14bCellule799	476
418	14aCellule416	478
542	14aCellule540	478
626	14aCellule624	478
1037	14bCellule47	478
1038	14bCellule48	478
385	14aCellule383	479
550	14aCellule548	479
677	14aCellule675	479
1651	14bCellule661	481
165	14aCellule163	483
267	14aCellule265	483
269	14aCellule267	483
1422	14bCellule432	483
300	14aCellule298	484
890	14aCellule888	484
1081	14bCellule91	484
1240	14bCellule250	484
1367	14bCellule377	484
1455	14bCellule465	484
1783	14bCellule793	486
325	14aCellule323	488
1516	14bCellule526	488
1990	14bCellule1000	488
2006	14bCellule1016	488
227	14aCellule225	489
1309	14bCellule319	489
336	14aCellule334	491
552	14aCellule550	491
597	14aCellule595	491
1241	14bCellule251	491
208	14aCellule206	493
631	14aCellule629	493
991	14bCellule1	493
995	14bCellule5	493
1399	14bCellule409	493
1374	14bCellule384	494
1754	14bCellule764	494
68	14aCellule66	498
730	14aCellule728	498
1117	14bCellule127	498
1213	14bCellule223	498
1792	14bCellule802	498
1839	14bCellule849	498
42	14aCellule40	499
116	14aCellule114	499
1009	14bCellule19	499
1074	14bCellule84	499
1318	14bCellule328	499
1356	14bCellule366	499
1426	14bCellule436	499
943	14aCellule941	501
1113	14bCellule123	501
1675	14bCellule685	501
1708	14bCellule718	501
1458	14bCellule468	503
1941	14bCellule951	503
12	14aCellule10	504
789	14aCellule787	504
1084	14bCellule94	504
270	14aCellule268	506
2040	14bCellule1050	506
190	14aCellule188	508
244	14aCellule242	508
377	14aCellule375	508
849	14aCellule847	508
689	14aCellule687	509
805	14aCellule803	509
998	14bCellule8	509
1229	14bCellule239	509
1577	14bCellule587	509
58	14aCellule56	511
1807	14bCellule817	511
337	14aCellule335	513
349	14aCellule347	513
675	14aCellule673	513
928	14aCellule926	513
1142	14bCellule152	513
1293	14bCellule303	513
232	14aCellule230	514
684	14aCellule682	514
1487	14bCellule497	514
2021	14bCellule1031	514
2045	14bCellule1055	514
1109	14bCellule119	516
1532	14bCellule542	516
1590	14bCellule600	516
1629	14bCellule639	516
1766	14bCellule776	516
2	14aCellule0	518
786	14aCellule784	518
1247	14bCellule257	518
1292	14bCellule302	518
1910	14bCellule920	518
1932	14bCellule942	518
1287	14bCellule297	519
1315	14bCellule325	519
563	14aCellule561	521
1517	14bCellule527	521
1476	14bCellule486	523
598	14aCellule596	524
1150	14bCellule160	524
1256	14bCellule266	524
1418	14bCellule428	524
1849	14bCellule859	524
2029	14bCellule1039	524
259	14aCellule257	526
324	14aCellule322	526
371	14aCellule369	526
1051	14bCellule61	526
1529	14bCellule539	526
1765	14bCellule775	526
1866	14bCellule876	526
312	14aCellule310	528
1186	14bCellule196	528
1609	14bCellule619	528
145	14aCellule143	529
160	14aCellule158	529
980	14aCellule978	529
1266	14bCellule276	529
1566	14bCellule576	529
488	14aCellule486	531
1986	14bCellule996	531
1248	14bCellule258	533
52	14aCellule50	534
778	14aCellule776	534
1089	14bCellule99	534
1943	14bCellule953	534
917	14aCellule915	536
938	14aCellule936	536
953	14aCellule951	538
392	14aCellule390	539
680	14aCellule678	539
263	14aCellule261	541
1132	14bCellule142	541
1616	14bCellule626	541
1828	14bCellule838	541
629	14aCellule627	542
1093	14bCellule103	542
1327	14bCellule337	542
1733	14bCellule743	542
335	14aCellule333	544
344	14aCellule342	544
468	14aCellule466	544
1775	14bCellule785	544
294	14aCellule292	546
469	14aCellule467	546
707	14aCellule705	546
1972	14bCellule982	546
1495	14bCellule505	547
604	14aCellule602	549
1441	14bCellule451	549
319	14aCellule317	551
908	14aCellule906	551
1393	14bCellule403	551
1653	14bCellule663	551
1885	14bCellule895	551
191	14aCellule189	552
640	14aCellule638	552
654	14aCellule652	552
1384	14bCellule394	552
1573	14bCellule583	552
1876	14bCellule886	552
1900	14bCellule910	554
74	14aCellule72	556
501	14aCellule499	556
854	14aCellule852	556
918	14aCellule916	556
956	14aCellule954	556
983	14aCellule981	556
202	14aCellule200	559
532	14aCellule530	559
1224	14bCellule234	559
1526	14bCellule536	559
1543	14bCellule553	559
1611	14bCellule621	559
19	14aCellule17	561
410	14aCellule408	561
490	14aCellule488	561
747	14aCellule745	561
1101	14bCellule111	561
1824	14bCellule834	561
486	14aCellule484	562
1220	14bCellule230	562
310	14aCellule308	564
871	14aCellule869	564
1882	14bCellule892	564
163	14aCellule161	566
1265	14bCellule275	566
1281	14bCellule291	566
1289	14bCellule299	566
1887	14bCellule897	566
666	14aCellule664	567
700	14aCellule698	567
752	14aCellule750	567
867	14aCellule865	567
1020	14bCellule30	567
1172	14bCellule182	567
1612	14bCellule622	567
2009	14bCellule1019	567
220	14aCellule218	569
646	14aCellule644	569
837	14aCellule835	569
44	14aCellule42	571
705	14aCellule703	571
1862	14bCellule872	571
2047	14bCellule1057	571
123	14aCellule121	572
401	14aCellule399	572
593	14aCellule591	572
840	14aCellule838	572
1492	14bCellule502	572
1831	14bCellule841	572
1859	14bCellule869	572
1863	14bCellule873	572
173	14aCellule171	574
632	14aCellule630	574
720	14aCellule718	574
994	14bCellule4	574
1025	14bCellule35	574
1620	14bCellule630	574
1720	14bCellule730	574
1782	14bCellule792	574
265	14aCellule263	576
402	14aCellule400	576
434	14aCellule432	576
2007	14bCellule1017	576
4	14aCellule2	577
308	14aCellule306	577
1785	14bCellule795	577
835	14aCellule833	579
919	14aCellule917	579
988	14aCellule986	579
1660	14bCellule670	579
353	14aCellule351	581
460	14aCellule458	581
1156	14bCellule166	581
1338	14bCellule348	581
1032	14bCellule42	582
1448	14bCellule458	582
463	14aCellule461	584
422	14aCellule420	586
494	14aCellule492	586
820	14aCellule818	586
863	14aCellule861	586
865	14aCellule863	586
568	14aCellule566	587
773	14aCellule771	587
1131	14bCellule141	587
1300	14bCellule310	587
1349	14bCellule359	587
1454	14bCellule464	587
444	14aCellule442	591
529	14aCellule527	591
665	14aCellule663	591
1121	14bCellule131	591
1626	14bCellule636	591
1646	14bCellule656	591
1938	14bCellule948	591
359	14aCellule357	592
888	14aCellule886	592
1196	14bCellule206	592
1790	14bCellule800	592
1844	14bCellule854	592
870	14aCellule868	594
1242	14bCellule252	594
874	14aCellule872	596
1182	14bCellule192	596
1251	14bCellule261	596
1983	14bCellule993	596
156	14aCellule154	597
683	14aCellule681	597
872	14aCellule870	597
1161	14bCellule171	599
1103	14bCellule113	601
2036	14bCellule1046	601
1638	14bCellule648	602
144	14aCellule142	604
657	14aCellule655	604
1010	14bCellule20	604
1722	14bCellule732	604
1890	14bCellule900	606
2019	14bCellule1029	606
129	14aCellule127	607
794	14aCellule792	607
1114	14bCellule124	607
1568	14bCellule578	607
1674	14bCellule684	607
94	14aCellule92	609
304	14aCellule302	609
712	14aCellule710	609
741	14aCellule739	609
1233	14bCellule243	609
1880	14bCellule890	609
1960	14bCellule970	609
688	14aCellule686	611
697	14aCellule695	611
1450	14bCellule460	612
1509	14bCellule519	612
1583	14bCellule593	612
13	14aCellule11	614
375	14aCellule373	614
384	14aCellule382	614
575	14aCellule573	614
358	14aCellule356	616
790	14aCellule788	616
380	14aCellule378	617
755	14aCellule753	617
947	14aCellule945	617
1437	14bCellule447	617
1539	14bCellule549	617
1544	14bCellule554	617
57	14aCellule55	621
567	14aCellule565	621
788	14aCellule786	621
1322	14bCellule332	621
1505	14bCellule515	621
1520	14bCellule530	621
1756	14bCellule766	621
1897	14bCellule907	621
146	14aCellule144	622
644	14aCellule642	622
1879	14bCellule889	622
274	14aCellule272	624
1875	14bCellule885	624
99	14aCellule97	626
147	14aCellule145	626
454	14aCellule452	626
671	14aCellule669	626
1091	14bCellule101	626
1405	14bCellule415	626
1521	14bCellule531	626
1945	14bCellule955	626
110	14aCellule108	627
445	14aCellule443	627
470	14aCellule468	627
1216	14bCellule226	627
1440	14bCellule450	627
1655	14bCellule665	629
586	14aCellule584	631
807	14aCellule805	631
1800	14bCellule810	631
138	14aCellule136	632
403	14aCellule401	632
79	14aCellule77	634
249	14aCellule247	634
1082	14bCellule92	634
1377	14bCellule387	634
740	14aCellule738	637
1580	14bCellule590	637
2016	14bCellule1026	637
282	14aCellule280	639
987	14aCellule985	641
1415	14bCellule425	641
1962	14bCellule972	641
636	14aCellule634	642
825	14aCellule823	642
913	14aCellule911	642
1118	14bCellule128	642
1208	14bCellule218	642
1937	14bCellule947	642
710	14aCellule708	644
1713	14bCellule723	644
420	14aCellule418	646
207	14aCellule205	647
209	14aCellule207	647
635	14aCellule633	647
415	14aCellule413	649
1264	14bCellule274	649
1530	14bCellule540	649
1584	14bCellule594	649
1696	14bCellule706	649
643	14aCellule641	651
685	14aCellule683	651
770	14aCellule768	651
1098	14bCellule108	651
241	14aCellule239	656
1525	14bCellule535	656
1643	14bCellule653	656
266	14aCellule264	657
1968	14bCellule978	657
1386	14bCellule396	659
1715	14bCellule725	661
1947	14bCellule957	661
822	14aCellule820	662
1917	14bCellule927	662
10	14aCellule8	664
103	14aCellule101	664
164	14aCellule162	664
182	14aCellule180	664
1006	14bCellule16	664
1744	14bCellule754	667
1764	14bCellule774	667
1376	14bCellule386	669
1473	14bCellule483	669
36	14aCellule34	671
826	14aCellule824	671
696	14aCellule694	672
1553	14bCellule563	676
1933	14bCellule943	676
313	14aCellule311	677
896	14aCellule894	677
1288	14bCellule298	677
534	14aCellule532	679
553	14aCellule551	679
1436	14bCellule446	679
1506	14bCellule516	679
1531	14bCellule541	679
168	14aCellule166	681
929	14aCellule927	681
1149	14bCellule159	681
1272	14bCellule282	681
1276	14bCellule286	681
1122	14bCellule132	682
1164	14bCellule174	682
921	14aCellule919	684
1126	14bCellule136	684
1189	14bCellule199	684
1502	14bCellule512	684
1916	14bCellule926	684
1964	14bCellule974	684
880	14aCellule878	686
916	14aCellule914	686
1028	14bCellule38	686
1749	14bCellule759	686
1788	14bCellule798	686
1888	14bCellule898	686
231	14aCellule229	687
305	14aCellule303	687
1086	14bCellule96	687
2022	14bCellule1032	687
1918	14bCellule928	689
1232	14bCellule242	691
1793	14bCellule803	691
1809	14bCellule819	691
1870	14bCellule880	691
1989	14bCellule999	692
900	14aCellule898	694
372	14aCellule370	696
977	14aCellule975	696
1482	14bCellule492	696
1494	14bCellule504	697
1951	14bCellule961	697
1187	14bCellule197	699
484	14aCellule482	701
18	14aCellule16	702
904	14aCellule902	704
1613	14bCellule623	704
1805	14bCellule815	704
2003	14bCellule1013	704
1717	14bCellule727	706
538	14aCellule536	707
783	14aCellule781	707
1070	14bCellule80	707
1830	14bCellule840	707
2039	14bCellule1049	707
945	14aCellule943	711
50	14aCellule48	714
459	14aCellule457	714
167	14aCellule165	716
193	14aCellule191	716
382	14aCellule380	716
530	14aCellule528	716
686	14aCellule684	716
1115	14bCellule125	716
152	14aCellule150	717
1804	14bCellule814	717
1843	14bCellule853	717
2010	14bCellule1020	717
972	14aCellule970	719
1731	14bCellule741	719
1522	14bCellule532	721
1948	14bCellule958	721
736	14aCellule734	722
261	14aCellule259	724
277	14aCellule275	724
1403	14bCellule413	724
1926	14bCellule936	724
556	14aCellule554	726
615	14aCellule613	726
856	14aCellule854	726
1515	14bCellule525	726
1714	14bCellule724	726
115	14aCellule113	727
1252	14bCellule262	727
1687	14bCellule697	727
572	14aCellule570	729
1326	14bCellule336	729
617	14aCellule615	731
690	14aCellule688	731
1201	14bCellule211	731
1840	14bCellule850	731
1726	14bCellule736	732
1738	14bCellule748	732
1921	14bCellule931	732
2031	14bCellule1041	732
1160	14bCellule170	734
1700	14bCellule710	734
1767	14bCellule777	734
286	14aCellule284	736
332	14aCellule330	736
1026	14bCellule36	736
1206	14bCellule216	736
1210	14bCellule220	736
1286	14bCellule296	737
24	14aCellule22	739
198	14aCellule196	739
450	14aCellule448	739
910	14aCellule908	739
1358	14bCellule368	739
1779	14bCellule789	739
60	14aCellule58	741
1776	14bCellule786	741
2041	14bCellule1051	741
936	14aCellule934	742
1420	14bCellule430	742
1734	14bCellule744	742
1080	14bCellule90	744
1854	14bCellule864	746
290	14aCellule288	747
398	14aCellule396	747
1193	14bCellule203	747
1363	14bCellule373	747
1585	14bCellule595	747
1816	14bCellule826	747
306	14aCellule304	749
1390	14bCellule400	749
1821	14bCellule831	749
1871	14bCellule881	749
515	14aCellule513	751
1404	14bCellule414	751
1832	14bCellule842	752
1883	14bCellule893	752
405	14aCellule403	754
440	14aCellule438	754
1398	14bCellule408	754
1499	14bCellule509	754
1594	14bCellule604	754
1939	14bCellule949	754
281	14aCellule279	756
374	14aCellule372	757
506	14aCellule504	757
923	14aCellule921	757
1490	14bCellule500	759
1878	14bCellule888	759
590	14aCellule588	760
39	14aCellule37	762
1661	14bCellule671	762
1017	14bCellule27	764
298	14aCellule296	765
1000	14bCellule10	765
187	14aCellule185	769
1705	14bCellule715	770
662	14aCellule660	772
1304	14bCellule314	772
1470	14bCellule480	772
31	14aCellule29	774
800	14aCellule798	774
864	14aCellule862	774
503	14aCellule501	775
618	14aCellule616	775
2020	14bCellule1030	775
83	14aCellule81	777
376	14aCellule374	777
497	14aCellule495	777
815	14aCellule813	777
2043	14bCellule1053	777
92	14aCellule90	779
423	14aCellule421	779
544	14aCellule542	779
1174	14bCellule184	779
1678	14bCellule688	779
624	14aCellule622	780
1397	14bCellule407	780
1570	14bCellule580	780
1690	14bCellule700	780
905	14aCellule903	782
1449	14bCellule459	782
1957	14bCellule967	782
292	14aCellule290	784
1048	14bCellule58	784
1129	14bCellule139	784
327	14aCellule325	785
897	14aCellule895	785
1388	14bCellule398	785
695	14aCellule693	787
159	14aCellule157	789
409	14aCellule407	789
322	14aCellule320	790
1936	14bCellule946	790
33	14aCellule31	794
462	14aCellule460	794
482	14aCellule480	794
934	14aCellule932	794
287	14aCellule285	795
1632	14bCellule642	795
416	14aCellule414	797
760	14aCellule758	797
1842	14bCellule852	797
240	14aCellule238	799
430	14aCellule428	799
1370	14bCellule380	800
1514	14bCellule524	800
1772	14bCellule782	800
27	14aCellule25	802
40	14aCellule38	802
578	14aCellule576	802
866	14aCellule864	802
1177	14bCellule187	802
496	14aCellule494	804
1663	14bCellule673	804
1750	14bCellule760	804
1907	14bCellule917	804
1597	14bCellule607	805
481	14aCellule479	807
1443	14bCellule453	807
446	14aCellule444	809
1835	14bCellule845	809
518	14aCellule516	810
612	14aCellule610	810
1165	14bCellule175	810
120	14aCellule118	812
962	14aCellule960	812
1183	14bCellule193	812
1491	14bCellule501	812
1685	14bCellule695	812
2008	14bCellule1018	812
419	14aCellule417	814
1104	14bCellule114	814
1644	14bCellule654	814
96	14aCellule94	815
387	14aCellule385	815
958	14aCellule956	815
234	14aCellule232	817
429	14aCellule427	817
1633	14bCellule643	817
1912	14bCellule922	817
149	14aCellule147	819
23	14aCellule21	820
221	14aCellule219	822
950	14aCellule948	822
1153	14bCellule163	822
848	14aCellule846	824
1908	14bCellule918	824
852	14aCellule850	825
1169	14bCellule179	825
1460	14bCellule470	827
766	14aCellule764	829
1963	14bCellule973	829
11	14aCellule9	830
831	14aCellule829	830
1311	14bCellule321	830
1846	14bCellule856	830
122	14aCellule120	832
1927	14bCellule937	832
517	14aCellule515	834
48	14aCellule46	835
1018	14bCellule28	835
1464	14bCellule474	835
411	14aCellule409	837
1325	14bCellule335	837
1329	14bCellule339	837
723	14aCellule721	839
855	14aCellule853	839
1874	14bCellule884	839
1152	14bCellule162	840
1383	14bCellule393	840
2018	14bCellule1028	840
777	14aCellule775	842
134	14aCellule132	844
289	14aCellule287	844
763	14aCellule761	844
1911	14bCellule921	844
706	14aCellule704	845
1260	14bCellule270	845
1905	14bCellule915	847
51	14aCellule49	849
809	14aCellule807	849
2034	14bCellule1044	849
884	14aCellule882	850
1414	14bCellule424	850
726	14aCellule724	852
906	14aCellule904	852
932	14aCellule930	852
1650	14bCellule660	852
1192	14bCellule202	855
1748	14bCellule758	855
329	14aCellule327	857
222	14aCellule220	859
587	14aCellule585	859
691	14aCellule689	859
861	14aCellule859	859
527	14aCellule525	860
1924	14bCellule934	860
1966	14bCellule976	860
509	14aCellule507	862
767	14aCellule765	862
1023	14bCellule33	862
1085	14bCellule95	862
1257	14bCellule267	862
1373	14bCellule383	862
545	14aCellule543	864
1163	14bCellule173	864
836	14aCellule834	865
1239	14bCellule249	865
761	14aCellule759	867
933	14aCellule931	869
1576	14bCellule586	869
881	14aCellule879	870
1180	14bCellule190	872
1683	14bCellule693	872
101	14aCellule99	874
1106	14bCellule116	874
873	14aCellule871	875
1344	14bCellule354	875
1375	14bCellule385	875
1684	14bCellule694	875
793	14aCellule791	877
1273	14bCellule283	877
1640	14bCellule650	879
1697	14bCellule707	879
1909	14bCellule919	879
206	14aCellule204	882
570	14aCellule568	882
577	14aCellule575	882
771	14aCellule769	882
850	14aCellule848	884
588	14aCellule586	885
887	14aCellule885	885
1392	14bCellule402	885
1677	14bCellule687	885
1861	14bCellule871	885
738	14aCellule736	887
1168	14bCellule178	887
1394	14bCellule404	889
1666	14bCellule676	889
311	14aCellule309	890
583	14aCellule581	890
1179	14bCellule189	890
1222	14bCellule232	890
672	14aCellule670	892
821	14aCellule819	892
473	14aCellule471	894
742	14aCellule740	894
453	14aCellule451	895
1313	14bCellule323	895
1453	14bCellule463	897
363	14aCellule361	899
1598	14bCellule608	899
1837	14bCellule847	899
1985	14bCellule995	899
196	14aCellule194	900
95	14aCellule93	902
360	14aCellule358	904
1639	14bCellule649	904
139	14aCellule137	905
271	14aCellule269	905
799	14aCellule797	907
1542	14bCellule552	907
230	14aCellule228	909
396	14aCellule394	909
1246	14bCellule256	909
1818	14bCellule828	910
985	14aCellule983	912
1097	14bCellule107	912
302	14aCellule300	914
591	14aCellule589	914
1693	14bCellule703	914
727	14aCellule725	915
1894	14bCellule904	915
1901	14bCellule911	915
20	14aCellule18	917
175	14aCellule173	917
185	14aCellule183	917
441	14aCellule439	919
533	14aCellule531	919
1762	14bCellule772	919
1002	14bCellule12	920
1956	14bCellule966	920
656	14aCellule654	922
894	14aCellule892	922
1253	14bCellule263	922
1298	14bCellule308	922
223	14aCellule221	924
1096	14bCellule106	924
1841	14bCellule851	924
85	14aCellule83	929
647	14aCellule645	929
1712	14bCellule722	929
1067	14bCellule77	934
1128	14bCellule138	934
713	14aCellule711	935
34	14aCellule32	939
199	14aCellule197	939
1496	14bCellule506	939
1369	14bCellule379	940
1439	14bCellule449	940
1724	14bCellule734	940
2005	14bCellule1015	940
1564	14bCellule574	942
1049	14bCellule59	944
1430	14bCellule440	944
1148	14bCellule158	945
1635	14bCellule645	945
1953	14bCellule963	945
2030	14bCellule1040	945
121	14aCellule119	947
1008	14bCellule18	947
899	14aCellule897	949
273	14aCellule271	950
1217	14bCellule227	950
1301	14bCellule311	950
69	14aCellule67	952
1134	14bCellule144	952
842	14aCellule840	954
148	14aCellule146	955
613	14aCellule611	955
1729	14bCellule739	955
1262	14bCellule272	957
990	14bCellule0	959
1817	14bCellule827	959
1836	14bCellule846	959
1853	14bCellule863	959
195	14aCellule193	960
787	14aCellule785	960
903	14aCellule901	960
1173	14bCellule183	960
364	14aCellule362	964
1727	14bCellule737	964
937	14aCellule935	965
1212	14bCellule222	965
1416	14bCellule426	965
1795	14bCellule805	965
314	14aCellule312	969
1725	14bCellule735	969
1065	14bCellule75	970
1211	14bCellule221	970
664	14aCellule662	972
1039	14bCellule49	972
1175	14bCellule185	972
297	14aCellule295	973
487	14aCellule485	973
931	14aCellule929	973
1662	14bCellule672	973
489	14aCellule487	975
1378	14bCellule388	975
1732	14bCellule742	975
338	14aCellule336	977
1569	14bCellule579	978
1589	14bCellule599	978
1811	14bCellule821	978
1110	14bCellule120	980
1362	14bCellule372	980
1599	14bCellule609	980
839	14aCellule837	982
1617	14bCellule627	982
1925	14bCellule935	982
200	14aCellule198	983
388	14aCellule386	983
557	14aCellule555	983
272	14aCellule270	987
1141	14bCellule151	987
1735	14bCellule745	988
1064	14bCellule74	990
386	14aCellule384	992
1052	14bCellule62	993
150	14aCellule148	995
395	14aCellule393	995
425	14aCellule423	995
451	14aCellule449	995
694	14aCellule692	995
1784	14bCellule794	997
1055	14bCellule65	998
1649	14bCellule659	998
1914	14bCellule924	998
1994	14bCellule1004	998
432	14aCellule430	1000
526	14aCellule524	1000
1199	14bCellule209	1000
393	14aCellule391	1002
2002	14bCellule1012	1003
417	14aCellule415	1005
704	14aCellule702	1005
757	14aCellule755	1005
186	14aCellule184	1008
1030	14bCellule40	1010
621	14aCellule619	1012
946	14aCellule944	1012
957	14aCellule955	1012
1412	14bCellule422	1012
218	14aCellule216	1013
622	14aCellule620	1013
1254	14bCellule264	1013
625	14aCellule623	1015
792	14aCellule790	1015
362	14aCellule360	1017
942	14aCellule940	1017
1686	14bCellule696	1017
2038	14bCellule1048	1017
275	14aCellule273	1018
1087	14bCellule97	1018
1919	14bCellule929	1018
1545	14bCellule555	1022
35	14aCellule33	1023
1157	14bCellule167	1025
1709	14bCellule719	1025
346	14aCellule344	1027
663	14aCellule661	1028
1223	14bCellule233	1028
1249	14bCellule259	1028
649	14aCellule647	1032
810	14aCellule808	1032
1657	14bCellule667	1032
1024	14bCellule34	1035
1761	14bCellule771	1035
1975	14bCellule985	1035
1575	14bCellule585	1037
1898	14bCellule908	1037
212	14aCellule210	1038
1815	14bCellule825	1038
1974	14bCellule984	1038
1181	14bCellule191	1040
1796	14bCellule806	1040
571	14aCellule569	1043
882	14aCellule880	1043
2012	14bCellule1022	1043
1680	14bCellule690	1045
1061	14bCellule71	1047
1411	14bCellule421	1047
2023	14bCellule1033	1047
1342	14bCellule352	1048
1728	14bCellule738	1048
1681	14bCellule691	1050
1872	14bCellule882	1050
1365	14bCellule375	1053
1508	14bCellule518	1053
1760	14bCellule770	1053
1668	14bCellule678	1055
1946	14bCellule956	1055
84	14aCellule82	1057
1565	14bCellule575	1057
475	14aCellule473	1058
1135	14bCellule145	1058
1979	14bCellule989	1058
1997	14bCellule1007	1058
1145	14bCellule155	1060
1282	14bCellule292	1060
1707	14bCellule717	1060
599	14aCellule597	1062
1904	14bCellule914	1062
782	14aCellule780	1063
1447	14bCellule457	1063
140	14aCellule138	1065
642	14aCellule640	1065
458	14aCellule456	1067
1527	14bCellule537	1067
1463	14bCellule473	1068
352	14aCellule350	1070
851	14aCellule849	1070
29	14aCellule27	1072
1550	14bCellule560	1072
548	14aCellule546	1073
355	14aCellule353	1075
143	14aCellule141	1077
525	14aCellule523	1077
1537	14bCellule547	1077
491	14aCellule489	1078
619	14aCellule617	1078
1867	14bCellule877	1078
1269	14bCellule279	1080
630	14aCellule628	1083
1354	14bCellule364	1083
857	14aCellule855	1085
136	14aCellule134	1087
818	14aCellule816	1087
2000	14bCellule1010	1087
1603	14bCellule613	1088
1865	14bCellule875	1088
407	14aCellule405	1090
264	14aCellule262	1092
1219	14bCellule229	1092
589	14aCellule587	1093
1813	14bCellule823	1093
1483	14bCellule493	1095
638	14aCellule636	1097
699	14aCellule697	1097
343	14aCellule341	1100
521	14aCellule519	1100
681	14aCellule679	1100
823	14aCellule821	1100
330	14aCellule328	1102
1138	14bCellule148	1102
1225	14bCellule235	1102
1889	14bCellule899	1102
1931	14bCellule941	1102
424	14aCellule422	1103
516	14aCellule514	1103
1334	14bCellule344	1103
2024	14bCellule1034	1103
189	14aCellule187	1107
1409	14bCellule419	1107
1498	14bCellule508	1108
1541	14bCellule551	1108
502	14aCellule500	1110
1204	14bCellule214	1110
1290	14bCellule300	1110
361	14aCellule359	1113
1337	14bCellule347	1115
1346	14bCellule356	1117
1716	14bCellule726	1117
89	14aCellule87	1118
118	14aCellule116	1118
170	14aCellule168	1118
941	14aCellule939	1118
498	14aCellule496	1120
1059	14bCellule69	1120
214	14aCellule212	1123
772	14aCellule770	1123
1263	14bCellule273	1123
1353	14bCellule363	1123
537	14aCellule535	1125
608	14aCellule606	1125
436	14aCellule434	1128
1178	14bCellule188	1128
318	14aCellule316	1130
1967	14bCellule977	1130
1928	14bCellule938	1132
279	14aCellule277	1133
1676	14bCellule686	1133
464	14aCellule462	1135
479	14aCellule477	1135
1361	14bCellule371	1135
1486	14bCellule496	1135
1623	14bCellule633	1138
868	14aCellule866	1140
65	14aCellule63	1143
949	14aCellule947	1145
1011	14bCellule21	1147
1630	14bCellule640	1147
1652	14bCellule662	1147
215	14aCellule213	1148
1042	14bCellule52	1148
1710	14bCellule720	1148
661	14aCellule659	1152
1054	14bCellule64	1152
698	14aCellule696	1153
1475	14bCellule485	1153
1312	14bCellule322	1155
1600	14bCellule610	1157
1618	14bCellule628	1157
88	14aCellule86	1158
477	14aCellule475	1158
982	14aCellule980	1158
1004	14bCellule14	1158
87	14aCellule85	1162
1746	14bCellule756	1162
1838	14bCellule848	1162
1258	14bCellule268	1163
1923	14bCellule933	1163
154	14aCellule152	1165
1139	14bCellule149	1165
1029	14bCellule39	1167
996	14bCellule6	1168
1977	14bCellule987	1168
2032	14bCellule1042	1168
628	14aCellule626	1172
1614	14bCellule624	1173
976	14aCellule974	1178
471	14aCellule469	1182
522	14aCellule520	1182
565	14aCellule563	1182
1899	14bCellule909	1183
390	14aCellule388	1187
750	14aCellule748	1187
1191	14bCellule201	1188
54	14aCellule52	1190
80	14aCellule78	1191
846	14aCellule844	1191
1737	14bCellule747	1195
639	14aCellule637	1196
879	14aCellule877	1196
1159	14bCellule169	1196
1335	14bCellule345	1196
1768	14bCellule778	1196
1833	14bCellule843	1196
1389	14bCellule399	1200
1896	14bCellule906	1201
397	14aCellule395	1203
536	14aCellule534	1203
735	14aCellule733	1203
1105	14bCellule115	1208
373	14aCellule371	1210
1930	14bCellule940	1210
886	14aCellule884	1211
1596	14bCellule606	1211
1299	14bCellule309	1216
82	14aCellule80	1220
549	14aCellule547	1220
1999	14bCellule1009	1220
555	14aCellule553	1221
1043	14bCellule53	1221
1400	14bCellule410	1221
1469	14bCellule479	1221
1664	14bCellule674	1223
581	14aCellule579	1225
1143	14bCellule153	1225
1001	14bCellule11	1226
288	14aCellule286	1228
960	14aCellule958	1228
1631	14bCellule641	1228
1944	14bCellule954	1228
1323	14bCellule333	1233
1557	14bCellule567	1233
1786	14bCellule796	1233
317	14aCellule315	1236
64	14aCellule62	1240
204	14aCellule202	1240
609	14aCellule607	1240
1558	14bCellule568	1241
1892	14bCellule902	1241
56	14aCellule54	1243
443	14aCellule441	1243
1250	14bCellule260	1248
357	14aCellule355	1250
829	14aCellule827	1250
847	14aCellule845	1250
1421	14bCellule431	1250
670	14aCellule668	1251
1868	14bCellule878	1251
1574	14bCellule584	1253
1759	14bCellule769	1253
1778	14bCellule788	1253
1423	14bCellule433	1256
745	14aCellule743	1258
999	14bCellule9	1260
1274	14bCellule284	1265
892	14aCellule890	1266
1401	14bCellule411	1266
1877	14bCellule887	1266
600	14aCellule598	1268
606	14aCellule604	1270
378	14aCellule376	1271
476	14aCellule474	1271
669	14aCellule667	1271
833	14aCellule831	1273
1035	14bCellule45	1273
1230	14bCellule240	1273
1755	14bCellule765	1273
1324	14bCellule334	1275
1797	14bCellule807	1275
283	14aCellule281	1276
356	14aCellule354	1280
399	14aCellule397	1285
457	14aCellule455	1288
254	14aCellule252	1290
520	14aCellule518	1290
77	14aCellule75	1293
1852	14bCellule862	1295
1519	14bCellule529	1300
1774	14bCellule784	1303
875	14aCellule873	1305
1628	14bCellule638	1306
1922	14bCellule932	1306
1913	14bCellule923	1308
1237	14bCellule247	1311
641	14aCellule639	1313
1548	14bCellule558	1315
1829	14bCellule839	1318
1480	14bCellule490	1321
970	14aCellule968	1323
1205	14bCellule215	1323
104	14aCellule102	1325
6	14aCellule4	1326
746	14aCellule744	1326
233	14aCellule231	1328
721	14aCellule719	1328
1547	14bCellule557	1328
1060	14bCellule70	1330
504	14aCellule502	1331
898	14aCellule896	1331
1190	14bCellule200	1331
1347	14bCellule357	1331
853	14aCellule851	1333
920	14aCellule918	1333
365	14aCellule363	1335
320	14aCellule318	1336
2026	14bCellule1036	1336
1562	14bCellule572	1340
8	14aCellule6	1343
845	14aCellule843	1343
205	14aCellule203	1346
465	14aCellule463	1346
41	14aCellule39	1353
1305	14bCellule315	1353
1604	14bCellule614	1353
2017	14bCellule1027	1353
280	14aCellule278	1355
369	14aCellule367	1358
1270	14bCellule280	1358
939	14aCellule937	1360
791	14aCellule789	1363
895	14aCellule893	1365
1689	14bCellule699	1366
176	14aCellule174	1368
1317	14bCellule327	1368
1395	14bCellule405	1370
1834	14bCellule844	1370
1090	14bCellule100	1371
659	14aCellule657	1381
692	14aCellule690	1381
813	14aCellule811	1383
1474	14bCellule484	1383
1845	14bCellule855	1383
1357	14bCellule367	1388
1706	14bCellule716	1393
296	14aCellule294	1398
883	14aCellule881	1398
1267	14bCellule277	1398
438	14aCellule436	1400
1391	14bCellule401	1403
1162	14bCellule172	1405
1235	14bCellule245	1405
1027	14bCellule37	1406
1112	14bCellule122	1406
493	14aCellule491	1408
1031	14bCellule41	1416
1935	14bCellule945	1416
174	14aCellule172	1418
1005	14bCellule15	1418
614	14aCellule612	1419
1637	14bCellule647	1421
743	14aCellule741	1423
1669	14bCellule679	1424
562	14aCellule560	1426
1236	14bCellule246	1428
1076	14bCellule86	1429
331	14aCellule329	1433
1308	14bCellule318	1433
650	14aCellule648	1439
827	14aCellule825	1439
1099	14bCellule109	1439
1227	14bCellule237	1441
605	14aCellule603	1443
1736	14bCellule746	1446
1993	14bCellule1003	1446
119	14aCellule117	1448
1285	14bCellule295	1453
328	14aCellule326	1454
1083	14bCellule93	1456
1368	14bCellule378	1456
1654	14bCellule664	1459
71	14aCellule69	1461
523	14aCellule521	1461
1528	14bCellule538	1461
1535	14bCellule545	1461
1723	14bCellule733	1464
1855	14bCellule865	1464
1857	14bCellule867	1464
1194	14bCellule204	1466
592	14aCellule590	1468
247	14aCellule245	1469
801	14aCellule799	1469
585	14aCellule583	1473
1641	14bCellule651	1478
1701	14bCellule711	1478
106	14aCellule104	1479
889	14aCellule887	1479
1360	14bCellule370	1479
1903	14bCellule913	1479
1770	14bCellule780	1481
1645	14bCellule655	1483
1961	14bCellule971	1488
26	14aCellule24	1491
806	14aCellule804	1491
25	14aCellule23	1494
909	14aCellule907	1498
1444	14bCellule454	1498
979	14aCellule977	1501
1226	14bCellule236	1501
1328	14bCellule338	1503
701	14aCellule699	1504
112	14aCellule110	1506
2004	14bCellule1014	1508
546	14aCellule544	1509
724	14aCellule722	1521
1013	14bCellule23	1521
1435	14bCellule445	1528
225	14aCellule223	1534
984	14aCellule982	1534
1467	14bCellule477	1534
1371	14bCellule381	1536
1033	14bCellule43	1538
1462	14bCellule472	1539
1513	14bCellule523	1539
1451	14bCellule461	1543
1555	14bCellule565	1544
1860	14bCellule870	1546
1424	14bCellule434	1559
131	14aCellule129	1563
948	14aCellule946	1563
1471	14bCellule481	1571
1982	14bCellule992	1571
1185	14bCellule195	1573
76	14aCellule74	1579
729	14aCellule727	1579
258	14aCellule256	1586
1111	14bCellule121	1586
1166	14bCellule176	1591
754	14aCellule752	1594
428	14aCellule426	1599
1819	14bCellule829	1599
1493	14bCellule503	1603
1667	14bCellule677	1606
1034	14bCellule44	1611
1198	14bCellule208	1618
744	14aCellule742	1619
1773	14bCellule783	1621
687	14aCellule685	1627
1432	14bCellule442	1627
135	14aCellule133	1632
97	14aCellule95	1636
326	14aCellule324	1636
1408	14bCellule418	1639
1419	14bCellule429	1644
72	14aCellule70	1647
500	14aCellule498	1649
1200	14bCellule210	1649
1980	14bCellule990	1649
16	14aCellule14	1654
228	14aCellule226	1661
1538	14bCellule548	1662
973	14aCellule971	1669
1071	14bCellule81	1677
1413	14bCellule423	1679
1478	14bCellule488	1681
569	14aCellule567	1682
1523	14bCellule533	1682
560	14aCellule558	1684
573	14aCellule571	1696
1015	14bCellule25	1699
7	14aCellule5	1704
554	14aCellule552	1707
239	14aCellule237	1714
1445	14bCellule455	1717
1571	14bCellule581	1717
784	14aCellule782	1726
924	14aCellule922	1726
832	14aCellule830	1734
1552	14bCellule562	1736
321	14aCellule319	1741
1303	14bCellule313	1741
1214	14bCellule224	1742
860	14aCellule858	1744
954	14aCellule952	1744
260	14aCellule258	1747
284	14aCellule282	1749
817	14aCellule815	1749
70	14aCellule68	1752
323	14aCellule321	1754
1763	14bCellule773	1764
1703	14bCellule713	1769
725	14aCellule723	1779
124	14aCellule122	1786
1695	14bCellule705	1791
1461	14bCellule471	1796
295	14aCellule293	1799
1124	14bCellule134	1801
674	14aCellule672	1804
814	14aCellule812	1806
480	14aCellule478	1807
1472	14bCellule482	1807
235	14aCellule233	1809
709	14aCellule707	1809
774	14aCellule772	1817
1489	14bCellule499	1819
1140	14bCellule150	1824
1456	14bCellule466	1829
307	14aCellule305	1831
1959	14bCellule969	1832
1658	14bCellule668	1840
73	14aCellule71	1857
177	14aCellule175	1860
627	14aCellule625	1862
1468	14bCellule478	1872
1605	14bCellule615	1880
1826	14bCellule836	1889
166	14aCellule164	1910
125	14aCellule123	1919
142	14aCellule140	1932
107	14aCellule105	1935
1310	14bCellule320	1935
253	14aCellule251	1937
1387	14bCellule397	1937
1280	14bCellule290	1942
1858	14bCellule868	1947
1203	14bCellule213	1950
158	14aCellule156	1952
178	14aCellule176	1954
1231	14bCellule241	1962
1319	14bCellule329	1962
30	14aCellule28	1969
1075	14bCellule85	1969
703	14aCellule701	1984
78	14aCellule76	1985
1069	14bCellule79	1990
1981	14bCellule991	2002
246	14aCellule244	2009
1721	14bCellule731	2010
1314	14bCellule324	2019
1057	14bCellule67	2020
1119	14bCellule129	2025
1100	14bCellule110	2029
859	14aCellule857	2030
1102	14bCellule112	2039
955	14aCellule953	2050
1524	14bCellule534	2050
472	14aCellule470	2053
229	14aCellule227	2075
1077	14bCellule87	2095
1234	14bCellule244	2097
1881	14bCellule891	2098
915	14aCellule913	2100
1291	14bCellule301	2100
1484	14bCellule494	2100
1332	14bCellule342	2115
1886	14bCellule896	2115
667	14aCellule665	2128
238	14aCellule236	2138
1787	14bCellule797	2142
1154	14bCellule164	2155
869	14aCellule867	2158
47	14aCellule45	2162
404	14aCellule402	2163
351	14aCellule349	2170
1068	14bCellule78	2172
952	14aCellule950	2200
161	14aCellule159	2208
1294	14bCellule304	2208
1954	14bCellule964	2212
753	14aCellule751	2238
1218	14bCellule228	2247
219	14aCellule217	2250
243	14aCellule241	2252
1504	14bCellule514	2267
1751	14bCellule761	2278
1271	14bCellule281	2331
1587	14bCellule597	2338
959	14aCellule957	2340
596	14aCellule594	2341
1056	14bCellule66	2341
2011	14bCellule1021	2406
930	14aCellule928	2415
62	14aCellule60	2436
513	14aCellule511	2445
1063	14bCellule73	2453
925	14aCellule923	2468
1278	14bCellule288	2471
81	14aCellule79	2531
623	14aCellule621	2531
109	14aCellule107	2534
291	14aCellule289	2541
844	14aCellule842	2541
841	14aCellule839	2544
1427	14bCellule437	2571
63	14aCellule61	2579
1942	14bCellule952	2588
1202	14bCellule212	2624
1339	14bCellule349	2664
293	14aCellule291	2666
1195	14bCellule205	2684
1500	14bCellule510	2699
1682	14bCellule692	2702
1429	14bCellule439	2704
1820	14bCellule830	2704
1702	14bCellule712	2706
582	14aCellule580	2784
1095	14bCellule105	2784
1123	14bCellule133	2817
1108	14bCellule118	2849
256	14aCellule254	2877
576	14aCellule574	2897
59	14aCellule57	2909
893	14aCellule891	2911
1268	14bCellule278	2995
2013	14bCellule1023	3005
834	14aCellule832	3019
775	14aCellule773	3030
1012	14bCellule22	3140
1073	14bCellule83	3175
541	14aCellule539	3187
1088	14bCellule98	3187
1136	14bCellule146	3233
[truncated: 9 more rows]

## Sheet: Calculations
	SCAT mock
#cells
	8	9	10	11	12	13	14
100-500	221	281	611	440	373	204	556
500-1000	415	436	797	682	546	323	824
1000-2000	464	375	335	321	321	399	528
2000-3000	139	177	30	35	95	148	78
>3000	105	121	5	4	53	92	16
#cells	1348	1394	1782	1485	1392	1170	2006
Frequencies	8	9	10	11	12	13	14	mean	SEM	SD
100-500	16.3947	20.1578	34.2873	29.6296	26.796	17.4359	27.7168	24.6312	5.68718	6.7337
500-1000	30.7864	31.2769	44.725	45.9259	39.2241	27.6068	41.0768	37.2317	6.29287	7.3045
1000-2000	34.4214	26.901	18.7991	21.6162	23.0603	34.1026	26.321	26.4602	4.58407	5.99605
2000-3000	10.3116	12.6973	1.6835	2.3569	6.82471	12.6496	3.88833	7.2017	4.01524	4.7363
>3000	7.78932	8.68006	0.280584	0.26936	3.80747	7.86325	0.797607	4.21252	3.34145	3.84956
