# Supplementary material for: Influenza infection rewires energy metabolism and induces browning features in adipose cells and tissues
Source: Commun Biol. 2020 May 14;3:237. doi: 10.1038/s42003-020-0965-6 (PMC7224208; doi:10.1038/s42003-020-0965-6)
Supplement: Supplementary file 5 — Supplementary Data 4 [file 42003_2020_965_MOESM5_ESM.xlsx]

## Sheet: 1
	Label	Taille des adipocytes (ÂµmÂ²)
1	0	0
102	1aCellule100	301
482	1aCellule480	301
691	1aCellule689	301
1007	1aCellule1005	301
1250	1bCellule124	301
1661	1bCellule535	301
291	1aCellule289	303
644	1aCellule642	303
1763	1bCellule637	303
1893	1bCellule767	303
195	1aCellule193	305
244	1aCellule242	305
560	1aCellule558	305
614	1aCellule612	305
913	1aCellule911	305
1147	1bCellule21	305
1270	1bCellule144	305
1625	1bCellule499	305
49	1aCellule47	306
97	1aCellule95	306
612	1aCellule610	306
1023	1aCellule1021	306
1024	1aCellule1022	306
1160	1bCellule34	306
805	1aCellule803	308
943	1aCellule941	308
1786	1bCellule660	308
124	1aCellule122	310
362	1aCellule360	310
935	1aCellule933	310
1044	1aCellule1042	310
1330	1bCellule204	310
1421	1bCellule295	310
242	1aCellule240	311
872	1aCellule870	311
1389	1bCellule263	311
1518	1bCellule392	311
921	1aCellule919	313
1063	1aCellule1061	313
1320	1bCellule194	313
1767	1bCellule641	313
80	1aCellule78	315
391	1aCellule389	315
739	1aCellule737	315
1293	1bCellule167	315
1469	1bCellule343	315
1762	1bCellule636	315
382	1aCellule380	316
579	1aCellule577	316
768	1aCellule766	316
870	1aCellule868	316
945	1aCellule943	316
1442	1bCellule316	316
894	1aCellule892	318
996	1aCellule994	318
1848	1bCellule722	318
176	1aCellule174	320
770	1aCellule768	320
1489	1bCellule363	320
1637	1bCellule511	320
1668	1bCellule542	320
264	1aCellule262	321
513	1aCellule511	321
1220	1bCellule94	321
27	1aCellule25	323
378	1aCellule376	323
427	1aCellule425	323
525	1aCellule523	323
645	1aCellule643	323
654	1aCellule652	323
682	1aCellule680	323
746	1aCellule744	323
947	1aCellule945	323
975	1aCellule973	323
1801	1bCellule675	323
343	1aCellule341	324
467	1aCellule465	324
787	1aCellule785	324
1420	1bCellule294	324
1829	1bCellule703	324
23	1aCellule21	326
72	1aCellule70	326
485	1aCellule483	326
1072	1aCellule1070	326
1394	1bCellule268	326
1511	1bCellule385	326
1524	1bCellule398	326
1545	1bCellule419	326
1702	1bCellule576	326
339	1aCellule337	328
383	1aCellule381	328
1201	1bCellule75	328
1569	1bCellule443	328
1727	1bCellule601	328
440	1aCellule438	329
1305	1bCellule179	329
1684	1bCellule558	329
558	1aCellule556	331
592	1aCellule590	331
613	1aCellule611	331
825	1aCellule823	331
1486	1bCellule360	331
1841	1bCellule715	331
531	1aCellule529	333
1119	1aCellule1117	333
1845	1bCellule719	333
247	1aCellule245	334
638	1aCellule636	334
1575	1bCellule449	334
1635	1bCellule509	334
1687	1bCellule561	334
107	1aCellule105	336
119	1aCellule117	336
636	1aCellule634	336
732	1aCellule730	336
1475	1bCellule349	336
142	1aCellule140	338
297	1aCellule295	338
321	1aCellule319	338
406	1aCellule404	338
648	1aCellule646	338
910	1aCellule908	338
1031	1aCellule1029	338
1255	1bCellule129	338
1499	1bCellule373	338
651	1aCellule649	339
714	1aCellule712	339
915	1aCellule913	339
1196	1bCellule70	339
1551	1bCellule425	339
78	1aCellule76	341
774	1aCellule772	341
926	1aCellule924	341
1179	1bCellule53	341
538	1aCellule536	343
551	1aCellule549	343
668	1aCellule666	343
981	1aCellule979	343
1131	1bCellule5	343
1592	1bCellule466	343
1867	1bCellule741	343
118	1aCellule116	344
438	1aCellule436	344
557	1aCellule555	344
729	1aCellule727	344
917	1aCellule915	344
991	1aCellule989	344
1243	1bCellule117	344
77	1aCellule75	346
145	1aCellule143	346
783	1aCellule781	346
1095	1aCellule1093	346
1368	1bCellule242	346
1399	1bCellule273	346
1683	1bCellule557	346
1708	1bCellule582	346
67	1aCellule65	348
148	1aCellule146	348
287	1aCellule285	348
528	1aCellule526	348
1071	1aCellule1069	348
1184	1bCellule58	348
664	1aCellule662	349
1363	1bCellule237	349
1865	1bCellule739	349
494	1aCellule492	351
610	1aCellule608	351
1776	1bCellule650	351
324	1aCellule322	353
444	1aCellule442	353
454	1aCellule452	353
518	1aCellule516	353
606	1aCellule604	353
803	1aCellule801	353
1296	1bCellule170	353
989	1aCellule987	354
319	1aCellule317	356
334	1aCellule332	356
602	1aCellule600	356
640	1aCellule638	356
744	1aCellule742	356
1054	1aCellule1052	356
1231	1bCellule105	356
1397	1bCellule271	356
1527	1bCellule401	356
308	1aCellule306	358
607	1aCellule605	358
827	1aCellule825	358
837	1aCellule835	358
863	1aCellule861	358
1013	1aCellule1011	358
1041	1aCellule1039	358
1298	1bCellule172	358
1784	1bCellule658	358
342	1aCellule340	359
595	1aCellule593	359
839	1aCellule837	359
1089	1aCellule1087	359
1115	1aCellule1113	359
1856	1bCellule730	359
600	1aCellule598	361
676	1aCellule674	361
1057	1aCellule1055	361
1207	1bCellule81	361
1496	1bCellule370	361
1886	1bCellule760	361
411	1aCellule409	363
723	1aCellule721	363
1060	1aCellule1058	363
1064	1aCellule1062	363
1070	1aCellule1068	363
1249	1bCellule123	363
1626	1bCellule500	363
1712	1bCellule586	363
100	1aCellule98	364
385	1aCellule383	364
690	1aCellule688	364
949	1aCellule947	364
979	1aCellule977	364
1008	1aCellule1006	364
1102	1aCellule1100	364
1412	1bCellule286	364
1609	1bCellule483	364
216	1aCellule214	366
234	1aCellule232	366
279	1aCellule277	366
652	1aCellule650	366
817	1aCellule815	366
832	1aCellule830	366
1415	1bCellule289	366
463	1aCellule461	368
946	1aCellule944	368
1451	1bCellule325	368
1522	1bCellule396	368
1719	1bCellule593	368
435	1aCellule433	369
475	1aCellule473	369
1177	1bCellule51	369
1528	1bCellule402	369
21	1aCellule19	371
84	1aCellule82	371
109	1aCellule107	371
317	1aCellule315	371
408	1aCellule406	371
472	1aCellule470	371
1559	1bCellule433	371
1628	1bCellule502	371
130	1aCellule128	373
637	1aCellule635	373
968	1aCellule966	373
1055	1aCellule1053	373
1812	1bCellule686	373
1881	1bCellule755	373
235	1aCellule233	374
237	1aCellule235	374
873	1aCellule871	374
904	1aCellule902	374
1061	1aCellule1059	374
1125	1aCellule1123	374
1539	1bCellule413	374
1590	1bCellule464	374
1612	1bCellule486	374
496	1aCellule494	376
554	1aCellule552	376
1043	1aCellule1041	376
1549	1bCellule423	376
1711	1bCellule585	376
509	1aCellule507	378
948	1aCellule946	378
1435	1bCellule309	378
1525	1bCellule399	378
1526	1bCellule400	378
1564	1bCellule438	378
940	1aCellule938	379
1178	1bCellule52	379
63	1aCellule61	381
315	1aCellule313	381
577	1aCellule575	381
1014	1aCellule1012	381
1195	1bCellule69	381
1465	1bCellule339	381
1751	1bCellule625	381
263	1aCellule261	383
388	1aCellule386	383
1242	1bCellule116	383
1467	1bCellule341	383
1879	1bCellule753	383
136	1aCellule134	384
426	1aCellule424	384
583	1aCellule581	384
649	1aCellule647	384
1432	1bCellule306	384
1691	1bCellule565	384
121	1aCellule119	386
760	1aCellule758	386
838	1aCellule836	386
895	1aCellule893	386
928	1aCellule926	386
1203	1bCellule77	386
1600	1bCellule474	386
1634	1bCellule508	386
695	1aCellule693	388
696	1aCellule694	388
879	1aCellule877	388
1012	1aCellule1010	388
1833	1bCellule707	388
194	1aCellule192	389
394	1aCellule392	389
533	1aCellule531	389
566	1aCellule564	389
683	1aCellule681	389
1376	1bCellule250	389
1523	1bCellule397	389
1759	1bCellule633	389
384	1aCellule382	391
447	1aCellule445	391
907	1aCellule905	391
1019	1aCellule1017	391
1259	1bCellule133	391
1426	1bCellule300	391
1434	1bCellule308	391
1483	1bCellule357	391
735	1aCellule733	393
1325	1bCellule199	393
333	1aCellule331	394
381	1aCellule379	394
726	1aCellule724	394
820	1aCellule818	394
1118	1aCellule1116	394
1188	1bCellule62	394
1587	1bCellule461	394
380	1aCellule378	396
421	1aCellule419	396
1408	1bCellule282	396
1894	1bCellule768	396
1484	1bCellule358	398
1685	1bCellule559	398
203	1aCellule201	399
363	1aCellule361	399
776	1aCellule774	399
1016	1aCellule1014	399
1152	1bCellule26	399
1154	1bCellule28	399
1611	1bCellule485	399
1741	1bCellule615	399
154	1aCellule152	401
252	1aCellule250	401
470	1aCellule468	401
477	1aCellule475	401
1123	1aCellule1121	401
1344	1bCellule218	401
1490	1bCellule364	401
69	1aCellule67	403
341	1aCellule339	403
387	1aCellule385	403
936	1aCellule934	403
1073	1aCellule1071	403
1868	1bCellule742	403
1020	1aCellule1018	404
1047	1aCellule1045	404
1127	1bCellule1	404
1472	1bCellule346	404
1859	1bCellule733	404
511	1aCellule509	406
741	1aCellule739	406
766	1aCellule764	406
857	1aCellule855	406
1599	1bCellule473	406
1643	1bCellule517	406
1816	1bCellule690	406
66	1aCellule64	408
168	1aCellule166	408
393	1aCellule391	408
539	1aCellule537	408
559	1aCellule557	408
898	1aCellule896	408
1507	1bCellule381	408
1025	1aCellule1023	409
1141	1bCellule15	409
1429	1bCellule303	409
88	1aCellule86	411
95	1aCellule93	411
398	1aCellule396	411
657	1aCellule655	411
1206	1bCellule80	411
1722	1bCellule596	411
1810	1bCellule684	411
1775	1bCellule649	413
366	1aCellule364	414
1225	1bCellule99	414
1764	1bCellule638	414
370	1aCellule368	416
514	1aCellule512	416
1051	1aCellule1049	416
1100	1aCellule1098	416
1159	1bCellule33	416
1754	1bCellule628	416
1795	1bCellule669	416
1851	1bCellule725	416
967	1aCellule965	418
1087	1aCellule1085	418
1508	1bCellule382	418
1646	1bCellule520	418
1674	1bCellule548	419
48	1aCellule46	421
458	1aCellule456	421
480	1aCellule478	421
920	1aCellule918	421
1124	1aCellule1122	421
1331	1bCellule205	421
523	1aCellule521	423
1260	1bCellule134	423
318	1aCellule316	424
439	1aCellule437	424
1227	1bCellule101	424
516	1aCellule514	426
143	1aCellule141	428
300	1aCellule298	429
402	1aCellule400	429
623	1aCellule621	429
208	1aCellule206	431
540	1aCellule538	431
283	1aCellule281	433
759	1aCellule757	433
958	1aCellule956	433
1030	1aCellule1028	433
1107	1aCellule1105	433
1743	1bCellule617	433
1777	1bCellule651	433
71	1aCellule69	434
399	1aCellule397	434
973	1aCellule971	434
1117	1aCellule1115	434
1670	1bCellule544	434
1688	1bCellule562	434
1790	1bCellule664	434
1826	1bCellule700	434
138	1aCellule136	436
563	1aCellule561	436
901	1aCellule899	436
1074	1aCellule1072	436
1312	1bCellule186	436
1340	1bCellule214	436
1667	1bCellule541	436
22	1aCellule20	438
983	1aCellule981	438
1004	1aCellule1002	438
1605	1bCellule479	438
85	1aCellule83	439
177	1aCellule175	439
205	1aCellule203	441
508	1aCellule506	441
800	1aCellule798	441
1398	1bCellule272	441
771	1aCellule769	443
980	1aCellule978	443
1295	1bCellule169	443
1448	1bCellule322	443
1602	1bCellule476	443
1887	1bCellule761	443
99	1aCellule97	444
198	1aCellule196	444
377	1aCellule375	444
431	1aCellule429	444
1122	1aCellule1120	444
462	1aCellule460	446
521	1aCellule519	446
1033	1aCellule1031	446
1181	1bCellule55	446
1574	1bCellule448	446
1842	1bCellule716	446
677	1aCellule675	448
862	1aCellule860	448
869	1aCellule867	448
1299	1bCellule173	448
1332	1bCellule206	448
1807	1bCellule681	448
478	1aCellule476	449
1613	1bCellule487	449
1744	1bCellule618	449
65	1aCellule63	451
626	1aCellule624	451
782	1aCellule780	451
842	1aCellule840	451
256	1aCellule254	453
497	1aCellule495	453
810	1aCellule808	453
1531	1bCellule405	453
144	1aCellule142	454
196	1aCellule194	454
503	1aCellule501	454
405	1aCellule403	456
474	1aCellule472	456
1285	1bCellule159	456
1787	1bCellule661	456
1882	1bCellule756	456
409	1aCellule407	458
893	1aCellule891	458
1098	1aCellule1096	458
1774	1bCellule648	458
1892	1bCellule766	458
241	1aCellule239	459
460	1aCellule458	459
661	1aCellule659	459
675	1aCellule673	459
705	1aCellule703	459
773	1aCellule771	459
1275	1bCellule149	459
32	1aCellule30	461
568	1aCellule566	461
656	1aCellule654	461
716	1aCellule714	461
854	1aCellule852	461
1313	1bCellule187	461
1479	1bCellule353	461
764	1aCellule762	463
1521	1bCellule395	463
233	1aCellule231	464
488	1aCellule486	464
1584	1bCellule458	464
170	1aCellule168	466
285	1aCellule283	466
479	1aCellule477	466
647	1aCellule645	466
688	1aCellule686	466
704	1aCellule702	466
1183	1bCellule57	466
1341	1bCellule215	466
1737	1bCellule611	466
1058	1aCellule1056	468
1498	1bCellule372	468
1266	1bCellule140	469
1334	1bCellule208	469
1409	1bCellule283	469
15	1aCellule13	471
25	1aCellule23	471
329	1aCellule327	471
629	1aCellule627	471
758	1aCellule756	471
919	1aCellule917	471
953	1aCellule951	471
966	1aCellule964	471
1113	1aCellule1111	471
1487	1bCellule361	471
1821	1bCellule695	471
150	1aCellule148	473
659	1aCellule657	473
855	1aCellule853	473
942	1aCellule940	473
1035	1aCellule1033	473
1068	1aCellule1066	473
448	1aCellule446	476
905	1aCellule903	476
959	1aCellule957	476
1002	1aCellule1000	476
8	1aCellule6	478
13	1aCellule11	478
210	1aCellule208	478
498	1aCellule496	478
510	1aCellule508	478
896	1aCellule894	478
1101	1aCellule1099	478
1596	1bCellule470	478
246	1aCellule244	479
849	1aCellule847	479
1049	1aCellule1047	479
1358	1bCellule232	479
165	1aCellule163	481
259	1aCellule257	481
313	1aCellule311	481
1172	1bCellule46	481
1197	1bCellule71	481
1214	1bCellule88	481
1603	1bCellule477	481
105	1aCellule103	483
219	1aCellule217	483
780	1aCellule778	483
1001	1aCellule999	483
1062	1aCellule1060	483
1165	1bCellule39	483
1819	1bCellule693	483
1120	1aCellule1118	484
1818	1bCellule692	484
357	1aCellule355	486
502	1aCellule500	486
530	1aCellule528	486
639	1aCellule637	486
1630	1bCellule504	486
73	1aCellule71	488
818	1aCellule816	488
1586	1bCellule460	488
1689	1bCellule563	488
829	1aCellule827	489
1028	1aCellule1026	489
1732	1bCellule606	489
906	1aCellule904	491
1059	1aCellule1057	491
1191	1bCellule65	491
580	1aCellule578	493
740	1aCellule738	493
889	1aCellule887	493
562	1aCellule560	494
615	1aCellule613	494
628	1aCellule626	494
708	1aCellule706	494
882	1aCellule880	494
1538	1bCellule412	494
452	1aCellule450	496
619	1aCellule617	496
700	1aCellule698	496
1218	1bCellule92	496
1329	1bCellule203	496
1471	1bCellule345	496
274	1aCellule272	498
374	1aCellule372	498
386	1aCellule384	498
990	1aCellule988	498
1278	1bCellule152	498
476	1aCellule474	499
972	1aCellule970	499
1591	1bCellule465	499
1158	1bCellule32	501
306	1aCellule304	503
515	1aCellule513	503
951	1aCellule949	503
598	1aCellule596	504
957	1aCellule955	504
1765	1bCellule639	504
1878	1bCellule752	504
371	1aCellule369	506
483	1aCellule481	506
584	1aCellule582	506
694	1aCellule692	506
836	1aCellule834	506
75	1aCellule73	508
139	1aCellule137	508
171	1aCellule169	508
963	1aCellule961	508
1405	1bCellule279	508
93	1aCellule91	509
1773	1bCellule647	509
1875	1bCellule749	509
43	1aCellule41	511
290	1aCellule288	511
1535	1bCellule409	511
127	1aCellule125	513
365	1aCellule363	513
419	1aCellule417	513
865	1aCellule863	514
582	1aCellule580	516
875	1aCellule873	516
1261	1bCellule135	516
1427	1bCellule301	516
1608	1bCellule482	516
1530	1bCellule404	518
1789	1bCellule663	518
221	1aCellule219	519
679	1aCellule677	519
1282	1bCellule156	519
500	1aCellule498	521
635	1aCellule633	521
775	1aCellule773	521
1256	1bCellule130	521
1733	1bCellule607	521
179	1aCellule177	523
273	1aCellule271	523
359	1aCellule357	523
841	1aCellule839	523
35	1aCellule33	524
215	1aCellule213	524
1310	1bCellule184	524
1367	1bCellule241	524
1022	1aCellule1020	528
1094	1aCellule1092	528
1273	1bCellule147	528
812	1aCellule810	529
835	1aCellule833	529
1343	1bCellule217	529
1378	1bCellule252	529
1615	1bCellule489	529
101	1aCellule99	531
201	1aCellule199	531
1040	1aCellule1038	531
1542	1bCellule416	531
1550	1bCellule424	531
1891	1bCellule765	531
655	1aCellule653	533
833	1aCellule831	533
851	1aCellule849	533
977	1aCellule975	533
220	1aCellule218	534
410	1aCellule408	534
457	1aCellule455	534
490	1aCellule488	534
698	1aCellule696	534
1111	1aCellule1109	534
1175	1bCellule49	534
1597	1bCellule471	534
796	1aCellule794	536
877	1aCellule875	536
1593	1bCellule467	536
14	1aCellule12	538
715	1aCellule713	538
1349	1bCellule223	538
430	1aCellule428	539
986	1aCellule984	539
1375	1bCellule249	539
1248	1bCellule122	541
1554	1bCellule428	542
1850	1bCellule724	542
1015	1aCellule1013	544
1253	1bCellule127	544
646	1aCellule644	546
1099	1aCellule1097	546
1519	1bCellule393	546
1758	1bCellule632	546
1825	1bCellule699	546
56	1aCellule54	547
434	1aCellule432	547
1463	1bCellule337	547
17	1aCellule15	549
164	1aCellule162	549
445	1aCellule443	549
545	1aCellule543	549
765	1aCellule763	549
806	1aCellule804	549
840	1aCellule838	549
892	1aCellule890	549
853	1aCellule851	551
1636	1bCellule510	551
1662	1bCellule536	551
64	1aCellule62	552
277	1aCellule275	552
397	1aCellule395	552
1654	1bCellule528	552
116	1aCellule114	554
239	1aCellule237	554
748	1aCellule746	554
795	1aCellule793	554
1357	1bCellule231	554
1855	1bCellule729	554
922	1aCellule920	556
1029	1aCellule1027	556
1651	1bCellule525	556
960	1aCellule958	557
1069	1aCellule1067	557
1402	1bCellule276	557
1189	1bCellule63	559
45	1aCellule43	561
149	1aCellule147	561
643	1aCellule641	561
864	1aCellule862	561
1084	1aCellule1082	561
1560	1bCellule434	561
1669	1bCellule543	561
1822	1bCellule696	561
111	1aCellule109	562
529	1aCellule527	562
793	1aCellule791	562
881	1aCellule879	562
1080	1aCellule1078	562
546	1aCellule544	564
1736	1bCellule610	564
178	1aCellule176	566
268	1aCellule266	566
611	1aCellule609	566
1034	1aCellule1032	566
1219	1bCellule93	566
1284	1bCellule158	566
1514	1bCellule388	566
1725	1bCellule599	566
1800	1bCellule674	566
544	1aCellule542	567
1348	1bCellule222	567
159	1aCellule157	569
312	1aCellule310	569
786	1aCellule784	569
846	1aCellule844	569
933	1aCellule931	569
974	1aCellule972	569
984	1aCellule982	569
1449	1bCellule323	569
1847	1bCellule721	569
1853	1bCellule727	569
186	1aCellule184	571
270	1aCellule268	571
451	1aCellule449	571
992	1aCellule990	571
1038	1aCellule1036	571
1052	1aCellule1050	571
1316	1bCellule190	571
1813	1bCellule687	571
70	1aCellule68	572
823	1aCellule821	572
1301	1bCellule175	572
666	1aCellule664	574
667	1aCellule665	574
1036	1aCellule1034	574
888	1aCellule886	576
1056	1aCellule1054	576
1616	1bCellule490	576
1681	1bCellule555	576
519	1aCellule517	577
934	1aCellule932	577
1287	1bCellule161	577
289	1aCellule287	579
389	1aCellule387	579
625	1aCellule623	579
665	1aCellule663	579
1281	1bCellule155	579
471	1aCellule469	581
733	1aCellule731	581
961	1aCellule959	581
1311	1bCellule185	581
1345	1bCellule219	581
1679	1bCellule553	581
18	1aCellule16	582
212	1aCellule210	582
266	1aCellule264	584
789	1aCellule787	584
1563	1bCellule437	584
1660	1bCellule534	584
730	1aCellule728	586
969	1aCellule967	586
1006	1aCellule1004	586
1477	1bCellule351	586
1544	1bCellule418	586
1622	1bCellule496	586
108	1aCellule106	587
418	1aCellule416	587
670	1aCellule668	587
702	1aCellule700	587
798	1aCellule796	587
860	1aCellule858	587
1093	1aCellule1091	587
428	1aCellule426	589
1075	1aCellule1073	589
1739	1bCellule613	589
1788	1bCellule662	589
16	1aCellule14	591
106	1aCellule104	591
218	1aCellule216	591
353	1aCellule351	591
1478	1bCellule352	591
57	1aCellule55	592
200	1aCellule198	592
224	1aCellule222	592
885	1aCellule883	592
1379	1bCellule253	592
320	1aCellule318	594
501	1aCellule499	594
548	1aCellule546	594
1699	1bCellule573	594
1728	1bCellule602	594
1766	1bCellule640	594
848	1aCellule846	596
1666	1bCellule540	596
1840	1bCellule714	596
791	1aCellule789	597
1233	1bCellule107	597
37	1aCellule35	599
358	1aCellule356	599
424	1aCellule422	599
1144	1bCellule18	599
1450	1bCellule324	599
41	1aCellule39	601
550	1aCellule548	601
1078	1aCellule1076	601
1202	1bCellule76	601
442	1aCellule440	602
547	1aCellule545	602
685	1aCellule683	602
868	1aCellule866	602
1862	1bCellule736	602
543	1aCellule541	604
1108	1aCellule1106	604
1351	1bCellule225	604
1692	1bCellule566	604
250	1aCellule248	606
512	1aCellule510	606
642	1aCellule640	606
1162	1bCellule36	606
1505	1bCellule379	606
1620	1bCellule494	606
34	1aCellule32	607
55	1aCellule53	607
325	1aCellule323	607
420	1aCellule418	607
632	1aCellule630	607
826	1aCellule824	607
1146	1bCellule20	607
1388	1bCellule262	607
1562	1bCellule436	607
39	1aCellule37	609
255	1aCellule253	609
1713	1bCellule587	609
323	1aCellule321	611
1077	1aCellule1075	611
1145	1bCellule19	611
42	1aCellule40	612
887	1aCellule885	612
1082	1aCellule1080	612
465	1aCellule463	614
112	1aCellule110	616
193	1aCellule191	616
240	1aCellule238	616
754	1aCellule752	616
858	1aCellule856	616
1458	1bCellule332	616
684	1aCellule682	617
686	1aCellule684	617
1328	1bCellule202	617
1268	1bCellule142	619
1372	1bCellule246	619
1861	1bCellule735	619
1866	1bCellule740	619
243	1aCellule241	621
738	1aCellule736	621
1650	1bCellule524	621
1695	1bCellule569	621
1755	1bCellule629	621
1782	1bCellule656	621
876	1aCellule874	622
1081	1aCellule1079	622
1700	1bCellule574	622
663	1aCellule661	624
1009	1aCellule1007	624
123	1aCellule121	626
441	1aCellule439	626
167	1aCellule165	627
302	1aCellule300	627
897	1aCellule895	627
997	1aCellule995	627
1309	1bCellule183	627
74	1aCellule72	629
197	1aCellule195	629
249	1aCellule247	629
594	1aCellule592	629
680	1aCellule678	629
687	1aCellule685	629
952	1aCellule950	629
1323	1bCellule197	629
1461	1bCellule335	629
227	1aCellule225	631
605	1aCellule603	631
1355	1bCellule229	631
1579	1bCellule453	631
206	1aCellule204	632
914	1aCellule912	632
971	1aCellule969	632
1139	1bCellule13	632
225	1aCellule223	634
757	1aCellule755	634
1114	1aCellule1112	636
1171	1bCellule45	636
1364	1bCellule238	636
792	1aCellule790	637
1748	1bCellule622	637
395	1aCellule393	639
1050	1aCellule1048	639
1092	1aCellule1090	639
822	1aCellule820	641
1664	1bCellule538	641
1704	1bCellule578	641
1890	1bCellule764	641
417	1aCellule415	642
756	1aCellule754	642
1317	1bCellule191	642
703	1aCellule701	644
1557	1bCellule431	644
1116	1aCellule1114	646
499	1aCellule497	647
653	1aCellule651	647
713	1aCellule711	649
1888	1bCellule762	649
276	1aCellule274	651
954	1aCellule952	651
1437	1bCellule311	651
1863	1bCellule737	651
68	1aCellule66	652
294	1aCellule292	652
976	1aCellule974	652
1354	1bCellule228	652
1512	1bCellule386	652
727	1aCellule725	654
1194	1bCellule68	654
1740	1bCellule614	654
1854	1bCellule728	654
1883	1bCellule757	654
92	1aCellule90	656
278	1aCellule276	656
576	1aCellule574	656
718	1aCellule716	656
671	1aCellule669	657
1290	1bCellule164	657
344	1aCellule342	659
347	1aCellule345	659
1076	1aCellule1074	659
1186	1bCellule60	659
1254	1bCellule128	659
345	1aCellule343	661
1417	1bCellule291	661
1488	1bCellule362	661
26	1aCellule24	662
630	1aCellule628	662
1217	1bCellule91	662
1314	1bCellule188	662
1453	1bCellule327	662
821	1aCellule819	664
1112	1aCellule1110	664
1793	1bCellule667	664
453	1aCellule451	667
603	1aCellule601	667
721	1aCellule719	667
950	1aCellule948	667
1371	1bCellule245	667
1808	1bCellule682	667
38	1aCellule36	669
62	1aCellule60	669
404	1aCellule402	669
769	1aCellule767	669
819	1aCellule817	669
912	1aCellule910	671
1210	1bCellule84	671
1556	1bCellule430	671
697	1aCellule695	672
804	1aCellule802	672
1716	1bCellule590	672
160	1aCellule158	674
504	1aCellule502	674
89	1aCellule87	676
1180	1bCellule54	676
1617	1bCellule491	676
110	1aCellule108	677
749	1aCellule747	677
752	1aCellule750	677
1694	1bCellule568	677
1768	1bCellule642	677
1860	1bCellule734	679
587	1aCellule585	684
1493	1bCellule367	684
1889	1bCellule763	684
617	1aCellule615	686
809	1aCellule807	686
1067	1aCellule1065	686
1222	1bCellule96	686
492	1aCellule490	687
1411	1bCellule285	687
81	1aCellule79	689
337	1aCellule335	689
1445	1bCellule319	689
1446	1bCellule320	689
90	1aCellule88	691
253	1aCellule251	691
724	1aCellule722	691
878	1aCellule876	691
909	1aCellule907	691
1318	1bCellule192	691
396	1aCellule394	692
1380	1bCellule254	692
1410	1bCellule284	692
1607	1bCellule481	692
437	1aCellule435	694
608	1aCellule606	694
1121	1aCellule1119	694
1588	1bCellule462	694
1785	1bCellule659	694
163	1aCellule161	696
552	1aCellule550	696
1083	1aCellule1081	696
1633	1bCellule507	696
1693	1bCellule567	696
53	1aCellule51	697
83	1aCellule81	697
128	1aCellule126	699
561	1aCellule559	699
569	1aCellule567	699
772	1aCellule770	699
845	1aCellule843	699
930	1aCellule928	699
1672	1bCellule546	699
1090	1aCellule1088	701
1718	1bCellule592	702
19	1aCellule17	704
747	1aCellule745	704
571	1aCellule569	706
1017	1aCellule1015	706
134	1aCellule132	707
113	1aCellule111	709
982	1aCellule980	711
621	1aCellule619	712
1871	1bCellule745	712
336	1aCellule334	714
1723	1bCellule597	714
50	1aCellule48	716
60	1aCellule58	716
368	1aCellule366	716
103	1aCellule101	717
1406	1bCellule280	717
1641	1bCellule515	717
204	1aCellule202	719
1238	1bCellule112	719
1373	1bCellule247	721
618	1aCellule616	722
230	1aCellule228	724
369	1aCellule367	724
415	1aCellule413	724
1820	1bCellule694	724
373	1aCellule371	726
999	1aCellule997	726
1423	1bCellule297	726
375	1aCellule373	727
1166	1bCellule40	727
51	1aCellule49	729
173	1aCellule171	729
1224	1bCellule98	729
570	1aCellule568	731
578	1aCellule576	731
489	1aCellule487	732
125	1aCellule123	734
808	1aCellule806	734
1571	1bCellule445	736
624	1aCellule622	737
994	1aCellule992	737
1026	1aCellule1024	737
1091	1aCellule1089	737
622	1aCellule620	739
678	1aCellule676	739
755	1aCellule753	739
1798	1bCellule672	739
1885	1bCellule759	741
157	1aCellule155	742
1501	1bCellule375	742
620	1aCellule618	744
813	1aCellule811	744
847	1aCellule845	744
236	1aCellule234	746
1553	1bCellule427	746
122	1aCellule120	747
902	1aCellule900	747
211	1aCellule209	749
650	1aCellule648	749
292	1aCellule290	751
763	1aCellule761	751
1143	1bCellule17	751
446	1aCellule444	752
473	1aCellule471	752
486	1aCellule484	752
1133	1bCellule7	752
1346	1bCellule220	752
1247	1bCellule121	754
1327	1bCellule201	754
1383	1bCellule257	754
135	1aCellule133	756
261	1aCellule259	756
1797	1bCellule671	756
993	1aCellule991	757
311	1aCellule309	759
390	1aCellule388	759
692	1aCellule690	759
1335	1bCellule209	759
1869	1bCellule743	759
202	1aCellule200	760
314	1aCellule312	760
1230	1bCellule104	760
9	1aCellule7	762
681	1aCellule679	762
1235	1bCellule109	762
1245	1bCellule119	762
1377	1bCellule251	762
316	1aCellule314	764
1386	1bCellule260	764
209	1aCellule207	765
1404	1bCellule278	767
169	1aCellule167	770
191	1aCellule189	770
322	1aCellule320	770
524	1aCellule522	770
788	1aCellule786	770
536	1aCellule534	772
778	1aCellule776	772
932	1aCellule930	772
1003	1aCellule1001	772
1656	1bCellule530	772
799	1aCellule797	775
931	1aCellule929	775
1734	1bCellule608	775
1585	1bCellule459	777
1752	1bCellule626	780
1756	1bCellule630	780
927	1aCellule925	782
938	1aCellule936	782
1482	1bCellule356	782
1645	1bCellule519	782
1804	1bCellule678	782
282	1aCellule280	784
706	1aCellule704	784
1292	1bCellule166	784
310	1aCellule308	785
565	1aCellule563	785
275	1aCellule273	787
330	1aCellule328	787
422	1aCellule420	787
1105	1aCellule1103	787
1291	1bCellule165	787
1583	1bCellule457	787
1337	1bCellule211	790
1407	1bCellule281	790
47	1aCellule45	792
183	1aCellule181	792
351	1aCellule349	792
1032	1aCellule1030	792
1045	1aCellule1043	792
44	1aCellule42	794
180	1aCellule178	794
1473	1bCellule347	794
24	1aCellule22	795
1618	1bCellule492	797
553	1aCellule551	799
762	1aCellule760	799
1322	1bCellule196	799
1457	1bCellule331	799
1677	1bCellule551	799
182	1aCellule180	800
1132	1bCellule6	800
1738	1bCellule612	802
1742	1bCellule616	802
834	1aCellule832	804
871	1aCellule869	805
1176	1bCellule50	805
1336	1bCellule210	805
433	1aCellule431	807
751	1aCellule749	807
1706	1bCellule580	807
1803	1bCellule677	807
331	1aCellule329	809
1416	1bCellule290	809
549	1aCellule547	810
916	1aCellule914	810
1844	1bCellule718	810
346	1aCellule344	812
1198	1bCellule72	812
1283	1bCellule157	812
1361	1bCellule235	812
86	1aCellule84	814
944	1aCellule942	814
1174	1bCellule48	814
1228	1bCellule102	814
286	1aCellule284	815
1185	1bCellule59	817
1205	1bCellule79	817
830	1aCellule828	819
890	1aCellule888	819
1561	1bCellule435	819
174	1aCellule172	820
335	1aCellule333	822
750	1aCellule748	822
1731	1bCellule605	822
1215	1bCellule89	825
1221	1bCellule95	825
1717	1bCellule591	825
593	1aCellule591	827
1414	1bCellule288	827
1161	1bCellule35	829
941	1aCellule939	830
1385	1bCellule259	830
459	1aCellule457	832
542	1aCellule540	832
98	1aCellule96	834
535	1aCellule533	834
1211	1bCellule85	834
1212	1bCellule86	834
1308	1bCellule182	834
1749	1bCellule623	834
1770	1bCellule644	834
1880	1bCellule754	835
158	1aCellule156	837
891	1aCellule889	837
1456	1bCellule330	837
1703	1bCellule577	837
1192	1bCellule66	839
1395	1bCellule269	839
429	1aCellule427	840
1439	1bCellule313	840
94	1aCellule92	842
1753	1bCellule627	844
199	1aCellule197	845
416	1aCellule414	845
450	1aCellule448	847
1382	1bCellule256	847
1492	1bCellule366	847
166	1aCellule164	849
161	1aCellule159	850
456	1aCellule454	850
717	1aCellule715	850
753	1aCellule751	850
1053	1aCellule1051	850
1757	1bCellule631	850
52	1aCellule50	852
1698	1bCellule572	852
737	1aCellule735	854
76	1aCellule74	855
900	1aCellule898	855
1802	1bCellule676	857
82	1aCellule80	859
238	1aCellule236	859
1769	1bCellule643	859
376	1aCellule374	860
1280	1bCellule154	860
1390	1bCellule264	860
464	1aCellule462	862
1387	1bCellule261	862
1510	1bCellule384	862
301	1aCellule299	865
709	1aCellule707	865
1690	1bCellule564	865
1806	1bCellule680	865
794	1aCellule792	867
908	1aCellule906	869
707	1aCellule705	874
20	1aCellule18	875
590	1aCellule588	877
1577	1bCellule451	877
1614	1bCellule488	877
631	1aCellule629	879
924	1aCellule922	879
192	1aCellule190	880
1555	1bCellule429	880
1783	1bCellule657	882
11	1aCellule9	884
46	1aCellule44	884
745	1aCellule743	884
1046	1aCellule1044	884
1271	1bCellule145	889
1286	1bCellule160	889
1464	1bCellule338	889
172	1aCellule170	890
1796	1bCellule670	892
1877	1bCellule751	892
1326	1bCellule200	894
555	1aCellule553	895
1106	1aCellule1104	895
267	1aCellule265	899
1241	1bCellule115	899
522	1aCellule520	900
156	1aCellule154	902
1319	1bCellule193	904
1647	1bCellule521	904
188	1aCellule186	905
469	1aCellule467	905
937	1aCellule935	905
1697	1bCellule571	905
1104	1aCellule1102	907
1148	1bCellule22	909
1781	1bCellule655	909
141	1aCellule139	910
298	1aCellule296	912
1156	1bCellule30	912
1234	1bCellule108	912
923	1aCellule921	914
1149	1bCellule23	915
162	1aCellule160	917
303	1aCellule301	917
372	1aCellule370	917
866	1aCellule864	917
929	1aCellule927	917
1425	1bCellule299	917
1570	1bCellule444	917
495	1aCellule493	919
710	1aCellule708	919
970	1aCellule968	919
1657	1bCellule531	919
1384	1bCellule258	920
1638	1bCellule512	920
1745	1bCellule619	920
1428	1bCellule302	922
1659	1bCellule533	922
701	1aCellule699	924
711	1aCellule709	927
1494	1bCellule368	929
1838	1bCellule712	929
413	1aCellule411	930
213	1aCellule211	932
484	1aCellule482	934
1517	1bCellule391	934
1103	1aCellule1101	937
520	1aCellule518	939
662	1aCellule660	939
1663	1bCellule537	939
254	1aCellule252	940
349	1aCellule347	940
1239	1bCellule113	940
6	1aCellule4	942
1229	1bCellule103	942
223	1aCellule221	945
436	1aCellule434	949
1794	1bCellule668	949
1269	1bCellule143	950
1513	1bCellule387	950
1173	1bCellule47	952
1265	1bCellule139	952
674	1aCellule672	954
1199	1bCellule73	954
1792	1bCellule666	954
728	1aCellule726	955
985	1aCellule983	955
1771	1bCellule645	955
248	1aCellule246	957
1649	1bCellule523	957
468	1aCellule466	959
673	1aCellule671	959
1454	1bCellule328	959
1610	1bCellule484	959
1272	1bCellule146	960
1809	1bCellule683	960
1170	1bCellule44	962
1431	1bCellule305	962
1110	1aCellule1108	964
207	1aCellule205	965
360	1aCellule358	965
1150	1bCellule24	965
1276	1bCellule150	965
1817	1bCellule691	965
1598	1bCellule472	967
491	1aCellule489	969
1640	1bCellule514	969
1834	1bCellule708	970
114	1aCellule112	972
423	1aCellule421	975
1097	1aCellule1095	975
1436	1bCellule310	975
1831	1bCellule705	975
1246	1bCellule120	977
340	1aCellule338	980
1240	1bCellule114	980
1858	1bCellule732	980
152	1aCellule150	982
1476	1bCellule350	985
1391	1bCellule265	987
1509	1bCellule383	987
1595	1bCellule469	987
1680	1bCellule554	987
1257	1bCellule131	988
1573	1bCellule447	988
61	1aCellule59	992
537	1aCellule535	992
146	1aCellule144	993
1042	1aCellule1040	993
828	1aCellule826	1003
1209	1bCellule83	1003
1452	1bCellule326	1007
1604	1bCellule478	1007
567	1aCellule565	1008
962	1aCellule960	1008
129	1aCellule127	1015
356	1aCellule354	1020
403	1aCellule401	1020
634	1aCellule632	1020
1182	1bCellule56	1020
1874	1bCellule748	1020
1815	1bCellule689	1022
1297	1bCellule171	1023
1204	1bCellule78	1025
1653	1bCellule527	1025
449	1aCellule447	1028
742	1aCellule740	1030
761	1aCellule759	1030
181	1aCellule179	1032
693	1aCellule691	1032
1223	1bCellule97	1035
1169	1bCellule43	1037
956	1aCellule954	1038
1164	1bCellule38	1038
1836	1bCellule710	1040
400	1aCellule398	1042
1480	1bCellule354	1042
262	1aCellule260	1043
1516	1bCellule390	1045
814	1aCellule812	1047
1466	1bCellule340	1047
1137	1bCellule11	1050
1342	1bCellule216	1050
293	1aCellule291	1052
599	1aCellule597	1053
658	1aCellule656	1053
784	1aCellule782	1053
884	1aCellule882	1053
978	1aCellule976	1055
1491	1bCellule365	1055
1799	1bCellule673	1057
461	1aCellule459	1058
1566	1bCellule440	1058
1288	1bCellule162	1060
1876	1bCellule750	1063
260	1aCellule258	1065
918	1aCellule916	1065
229	1aCellule227	1067
288	1aCellule286	1067
1710	1bCellule584	1067
126	1aCellule124	1068
534	1aCellule532	1068
964	1aCellule962	1070
7	1aCellule5	1072
575	1aCellule573	1072
1791	1bCellule665	1072
1279	1bCellule153	1073
1655	1bCellule529	1073
1760	1bCellule634	1073
1401	1bCellule275	1075
1306	1bCellule180	1077
1696	1bCellule570	1077
414	1aCellule412	1080
861	1aCellule859	1080
189	1aCellule187	1083
1594	1bCellule468	1083
779	1aCellule777	1085
1644	1bCellule518	1088
147	1aCellule145	1090
327	1aCellule325	1093
743	1aCellule741	1093
1441	1bCellule315	1093
251	1aCellule249	1095
407	1aCellule405	1095
1369	1bCellule243	1097
131	1aCellule129	1098
911	1aCellule909	1098
586	1aCellule584	1100
1761	1bCellule635	1100
281	1aCellule279	1102
1333	1bCellule207	1102
1470	1bCellule344	1105
1552	1bCellule426	1107
30	1aCellule28	1112
1151	1bCellule25	1117
1251	1bCellule125	1117
455	1aCellule453	1118
1565	1bCellule439	1118
767	1aCellule765	1120
1353	1bCellule227	1122
1163	1bCellule37	1125
1440	1bCellule314	1127
852	1aCellule850	1128
1558	1bCellule432	1128
859	1aCellule857	1132
1339	1bCellule213	1133
880	1aCellule878	1135
1086	1aCellule1084	1135
1827	1bCellule701	1135
1884	1bCellule758	1135
1495	1bCellule369	1137
309	1aCellule307	1138
1352	1bCellule226	1138
280	1aCellule278	1140
589	1aCellule587	1140
1213	1bCellule87	1142
1065	1aCellule1063	1143
1506	1bCellule380	1143
2	1aCellule0	1147
350	1aCellule348	1148
541	1aCellule539	1153
785	1aCellule783	1153
1157	1bCellule31	1157
1568	1bCellule442	1157
1370	1bCellule244	1160
1824	1bCellule698	1160
1366	1bCellule240	1162
155	1aCellule153	1163
725	1aCellule723	1163
1010	1aCellule1008	1163
228	1aCellule226	1167
1529	1bCellule403	1167
1746	1bCellule620	1167
58	1aCellule56	1168
493	1aCellule491	1168
1682	1bCellule556	1168
1216	1bCellule90	1173
925	1aCellule923	1177
1846	1bCellule720	1177
364	1aCellule362	1178
633	1aCellule631	1178
1128	1bCellule2	1178
1462	1bCellule336	1178
184	1aCellule182	1180
1300	1bCellule174	1180
1433	1bCellule307	1182
527	1aCellule525	1183
720	1aCellule718	1185
1805	1bCellule679	1185
1303	1bCellule177	1187
1520	1bCellule394	1187
326	1aCellule324	1190
507	1aCellule505	1191
1258	1bCellule132	1191
903	1aCellule901	1193
1715	1bCellule589	1193
1705	1bCellule579	1196
175	1aCellule173	1198
245	1aCellule243	1203
425	1aCellule423	1203
1011	1aCellule1009	1203
96	1aCellule94	1208
777	1aCellule775	1208
1627	1bCellule501	1208
1873	1bCellule747	1210
355	1aCellule353	1211
217	1aCellule215	1213
379	1aCellule377	1221
1424	1bCellule298	1221
1324	1bCellule198	1225
660	1aCellule658	1230
719	1aCellule717	1230
1460	1bCellule334	1235
998	1aCellule996	1238
36	1aCellule34	1240
641	1aCellule639	1240
1208	1bCellule82	1240
120	1aCellule118	1246
1350	1bCellule224	1250
1572	1bCellule446	1250
1823	1bCellule697	1253
332	1aCellule330	1255
352	1aCellule350	1255
1088	1aCellule1086	1255
153	1aCellule151	1256
1578	1bCellule452	1256
815	1aCellule813	1260
1129	1bCellule3	1261
1497	1bCellule371	1263
187	1aCellule185	1265
1232	1bCellule106	1266
1580	1bCellule454	1266
284	1aCellule282	1270
1236	1bCellule110	1271
1381	1bCellule255	1271
367	1aCellule365	1273
1294	1bCellule168	1273
1730	1bCellule604	1278
609	1aCellule607	1286
1686	1bCellule560	1288
140	1aCellule138	1290
596	1aCellule594	1293
734	1aCellule732	1296
532	1aCellule530	1298
1843	1bCellule717	1298
1252	1bCellule126	1303
214	1aCellule212	1308
1474	1bCellule348	1311
1870	1bCellule744	1313
574	1aCellule572	1318
581	1aCellule579	1318
526	1aCellule524	1320
699	1aCellule697	1323
1503	1bCellule377	1323
1652	1bCellule526	1323
844	1aCellule842	1325
1548	1bCellule422	1328
1852	1bCellule726	1328
226	1aCellule224	1330
505	1aCellule503	1330
886	1aCellule884	1330
1304	1bCellule178	1330
1193	1bCellule67	1333
1832	1bCellule706	1333
5	1aCellule3	1338
1000	1aCellule998	1341
151	1aCellule149	1343
899	1aCellule897	1345
1315	1bCellule189	1346
432	1aCellule430	1351
104	1aCellule102	1363
867	1aCellule865	1363
1778	1bCellule652	1366
190	1aCellule188	1373
995	1aCellule993	1373
354	1aCellule352	1376
564	1aCellule562	1376
1027	1aCellule1025	1376
115	1aCellule113	1378
712	1aCellule710	1378
1814	1bCellule688	1378
1589	1bCellule463	1381
185	1aCellule183	1386
1811	1bCellule685	1390
939	1aCellule937	1395
987	1aCellule985	1395
1444	1bCellule318	1401
31	1aCellule29	1405
1263	1bCellule137	1405
1582	1bCellule456	1405
117	1aCellule115	1409
689	1aCellule687	1414
348	1aCellule346	1416
1085	1aCellule1083	1419
1264	1bCellule138	1419
265	1aCellule263	1421
1135	1bCellule9	1423
801	1aCellule799	1428
585	1aCellule583	1429
1707	1bCellule581	1438
258	1aCellule256	1441
401	1aCellule399	1441
850	1aCellule848	1444
1534	1bCellule408	1444
1244	1bCellule118	1449
1721	1bCellule595	1456
1138	1bCellule12	1461
1468	1bCellule342	1461
506	1aCellule504	1464
1632	1bCellule506	1468
272	1aCellule270	1473
1537	1bCellule411	1473
487	1aCellule485	1489
797	1aCellule795	1491
257	1aCellule255	1494
1631	1bCellule505	1494
1459	1bCellule333	1496
816	1aCellule814	1498
1678	1bCellule552	1504
33	1aCellule31	1514
1839	1bCellule713	1514
296	1aCellule294	1516
824	1aCellule822	1516
1581	1bCellule455	1518
736	1aCellule734	1523
1780	1bCellule654	1533
1540	1bCellule414	1534
1504	1bCellule378	1539
392	1aCellule390	1541
856	1aCellule854	1543
40	1aCellule38	1551
1747	1bCellule621	1551
1005	1aCellule1003	1561
222	1aCellule220	1568
133	1aCellule131	1573
304	1aCellule302	1578
1066	1aCellule1064	1588
1675	1bCellule549	1594
1359	1bCellule233	1599
1532	1bCellule406	1604
1726	1bCellule600	1604
1714	1bCellule588	1606
299	1aCellule297	1613
601	1aCellule599	1619
1360	1bCellule234	1619
91	1aCellule89	1622
1419	1bCellule293	1626
1502	1bCellule376	1629
573	1aCellule571	1636
874	1aCellule872	1636
722	1aCellule720	1637
305	1aCellule303	1642
1671	1bCellule545	1646
1619	1bCellule493	1649
1356	1bCellule230	1674
328	1aCellule326	1682
731	1aCellule729	1682
955	1aCellule953	1684
591	1aCellule589	1687
12	1aCellule10	1706
338	1aCellule336	1717
807	1aCellule805	1722
1140	1bCellule14	1747
1167	1bCellule41	1749
231	1aCellule229	1754
1629	1bCellule503	1761
1392	1bCellule266	1762
269	1aCellule267	1764
669	1aCellule667	1764
1365	1bCellule239	1767
1289	1bCellule163	1774
1485	1bCellule359	1797
54	1aCellule52	1801
481	1aCellule479	1801
1153	1bCellule27	1806
1413	1bCellule287	1817
1621	1bCellule495	1817
1267	1bCellule141	1832
1262	1bCellule136	1834
361	1aCellule359	1837
1362	1bCellule236	1839
1274	1bCellule148	1842
1864	1bCellule738	1844
988	1aCellule986	1857
1729	1bCellule603	1875
1709	1bCellule583	1877
1481	1bCellule355	1897
1701	1bCellule575	1897
1347	1bCellule221	1907
1576	1bCellule450	1912
883	1aCellule881	1932
1187	1bCellule61	1944
1750	1bCellule624	1952
1857	1bCellule731	1952
1828	1bCellule702	1965
232	1aCellule230	1979
597	1aCellule595	1995
1455	1bCellule329	1999
1400	1bCellule274	2000
137	1aCellule135	2007
627	1aCellule625	2007
1418	1bCellule292	2007
616	1aCellule614	2019
1547	1bCellule421	2019
1601	1bCellule475	2027
1676	1bCellule550	2032
1567	1bCellule441	2035
1307	1bCellule181	2083
28	1aCellule26	2087
1443	1bCellule317	2098
1374	1bCellule248	2132
572	1aCellule570	2137
59	1aCellule57	2140
1624	1bCellule498	2147
1403	1bCellule277	2152
466	1aCellule464	2188
1226	1bCellule100	2193
1837	1bCellule711	2218
1430	1bCellule304	2220
1606	1bCellule480	2223
1665	1bCellule539	2257
1623	1bCellule497	2260
1200	1bCellule74	2320
1338	1bCellule212	2375
1515	1bCellule389	2396
1422	1bCellule296	2410
1438	1bCellule312	2488
1190	1bCellule64	2553
307	1aCellule305	2574
1321	1bCellule195	2639
1648	1bCellule522	2722
1533	1bCellule407	2824
1735	1bCellule609	2927
1393	1bCellule267	2970
1720	1bCellule594	3501
1039	1aCellule1037	3954

## Sheet: 3
	Label	Taille des adipocytes (ÂµmÂ²)
1	0	0
118	3aCellule116	301
404	3aCellule402	301
538	3aCellule536	301
556	3aCellule554	301
1100	3bCellule349	301
47	3aCellule45	303
301	3aCellule299	303
748	3aCellule746	303
798	3bCellule47	303
199	3aCellule197	306
250	3aCellule248	306
1073	3bCellule322	306
19	3aCellule17	308
36	3aCellule34	308
134	3aCellule132	308
568	3aCellule566	308
887	3bCellule136	308
1058	3bCellule307	308
1111	3bCellule360	308
270	3aCellule268	310
460	3aCellule458	311
803	3bCellule52	311
825	3bCellule74	311
302	3aCellule300	313
542	3aCellule540	313
1208	3bCellule457	313
430	3aCellule428	315
529	3aCellule527	316
677	3aCellule675	316
843	3bCellule92	316
867	3bCellule116	316
1086	3bCellule335	316
1134	3bCellule383	316
111	3aCellule109	318
320	3aCellule318	318
349	3aCellule347	318
589	3aCellule587	318
628	3aCellule626	318
472	3aCellule470	320
515	3aCellule513	320
869	3bCellule118	320
1088	3bCellule337	320
75	3aCellule73	321
213	3aCellule211	321
322	3aCellule320	321
988	3bCellule237	321
1234	3bCellule483	321
156	3aCellule154	323
533	3aCellule531	323
755	3bCellule4	323
831	3bCellule80	323
1189	3bCellule438	323
567	3aCellule565	324
665	3aCellule663	324
756	3bCellule5	324
1229	3bCellule478	324
671	3aCellule669	326
915	3bCellule164	326
1157	3bCellule406	326
1023	3bCellule272	328
1085	3bCellule334	328
271	3aCellule269	329
159	3aCellule157	331
216	3aCellule214	331
282	3aCellule280	331
649	3aCellule647	331
686	3aCellule684	331
735	3aCellule733	331
896	3bCellule145	331
939	3bCellule188	331
195	3aCellule193	333
902	3bCellule151	333
1143	3bCellule392	333
668	3aCellule666	334
190	3aCellule188	336
570	3aCellule568	336
638	3aCellule636	336
828	3bCellule77	336
960	3bCellule209	336
119	3aCellule117	338
427	3aCellule425	338
607	3aCellule605	338
968	3bCellule217	338
296	3aCellule294	339
631	3aCellule629	339
959	3bCellule208	339
1057	3bCellule306	339
1081	3bCellule330	339
1180	3bCellule429	339
61	3aCellule59	341
202	3aCellule200	341
442	3aCellule440	341
595	3aCellule593	341
730	3aCellule728	341
731	3aCellule729	341
1185	3bCellule434	341
492	3aCellule490	343
650	3aCellule648	343
772	3bCellule21	343
1235	3bCellule484	343
254	3aCellule252	344
326	3aCellule324	344
484	3aCellule482	344
578	3aCellule576	344
1039	3bCellule288	344
87	3aCellule85	346
702	3aCellule700	346
948	3bCellule197	346
985	3bCellule234	346
7	3aCellule5	348
395	3aCellule393	348
273	3aCellule271	349
1129	3bCellule378	349
553	3aCellule551	351
834	3bCellule83	351
835	3bCellule84	351
885	3bCellule134	351
1043	3bCellule292	351
1162	3bCellule411	351
278	3aCellule276	353
330	3aCellule328	354
401	3aCellule399	354
448	3aCellule446	354
539	3aCellule537	354
451	3aCellule449	356
172	3aCellule170	358
391	3aCellule389	358
591	3aCellule589	358
146	3aCellule144	359
801	3bCellule50	359
194	3aCellule192	361
752	3bCellule1	361
775	3bCellule24	361
283	3aCellule281	363
110	3aCellule108	364
474	3aCellule472	364
535	3aCellule533	364
888	3bCellule137	364
167	3aCellule165	366
688	3aCellule686	366
93	3aCellule91	368
178	3aCellule176	369
373	3aCellule371	369
882	3bCellule131	369
1207	3bCellule456	369
208	3aCellule206	371
547	3aCellule545	371
769	3bCellule18	371
1084	3bCellule333	371
71	3aCellule69	373
183	3aCellule181	373
256	3aCellule254	373
319	3aCellule317	373
399	3aCellule397	373
914	3bCellule163	373
976	3bCellule225	373
51	3aCellule49	374
366	3aCellule364	374
919	3bCellule168	374
1209	3bCellule458	374
91	3aCellule89	376
452	3aCellule450	376
127	3aCellule125	378
237	3aCellule235	378
840	3bCellule89	378
889	3bCellule138	378
864	3bCellule113	379
941	3bCellule190	379
1006	3bCellule255	379
1135	3bCellule384	379
1163	3bCellule412	379
182	3aCellule180	381
791	3bCellule40	381
814	3bCellule63	381
997	3bCellule246	381
344	3aCellule342	383
614	3aCellule612	383
727	3aCellule725	383
830	3bCellule79	383
12	3aCellule10	384
14	3aCellule12	384
543	3aCellule541	384
586	3aCellule584	384
884	3bCellule133	384
922	3bCellule171	384
1033	3bCellule282	384
1132	3bCellule381	384
369	3aCellule367	386
826	3bCellule75	386
656	3aCellule654	388
64	3aCellule62	389
379	3aCellule377	389
1125	3bCellule374	389
11	3aCellule9	391
367	3aCellule365	391
435	3aCellule433	391
436	3aCellule434	393
499	3aCellule497	393
1133	3bCellule382	393
573	3aCellule571	394
1115	3bCellule364	394
1139	3bCellule388	394
101	3aCellule99	396
329	3aCellule327	396
874	3bCellule123	396
426	3aCellule424	398
709	3aCellule707	398
428	3aCellule426	399
1177	3bCellule426	399
161	3aCellule159	401
50	3aCellule48	403
123	3aCellule121	403
613	3aCellule611	403
696	3aCellule694	403
749	3aCellule747	403
824	3bCellule73	403
98	3aCellule96	404
488	3aCellule486	404
685	3aCellule683	404
108	3aCellule106	406
234	3aCellule232	406
318	3aCellule316	406
894	3bCellule143	406
1167	3bCellule416	406
971	3bCellule220	408
986	3bCellule235	408
275	3aCellule273	409
325	3aCellule323	409
695	3aCellule693	409
1047	3bCellule296	409
478	3aCellule476	411
299	3aCellule297	413
480	3aCellule478	413
1230	3bCellule479	413
162	3aCellule160	414
334	3aCellule332	414
392	3aCellule390	414
128	3aCellule126	416
808	3bCellule57	416
96	3aCellule94	418
170	3aCellule168	418
644	3aCellule642	418
881	3bCellule130	418
1032	3bCellule281	418
5	3aCellule3	419
60	3aCellule58	419
653	3aCellule651	419
764	3bCellule13	421
78	3aCellule76	423
135	3aCellule133	423
157	3aCellule155	423
432	3aCellule430	423
504	3aCellule502	423
610	3aCellule608	423
315	3aCellule313	424
964	3bCellule213	424
984	3bCellule233	424
422	3aCellule420	428
497	3aCellule495	428
1116	3bCellule365	428
70	3aCellule68	431
331	3aCellule329	431
805	3bCellule54	431
151	3aCellule149	433
405	3aCellule403	433
483	3aCellule481	433
620	3aCellule618	433
309	3aCellule307	434
396	3aCellule394	434
407	3aCellule405	434
26	3aCellule24	436
166	3aCellule164	436
1181	3bCellule430	436
1182	3bCellule431	436
783	3bCellule32	438
1174	3bCellule423	438
290	3aCellule288	439
328	3aCellule326	439
388	3aCellule386	439
461	3aCellule459	439
632	3aCellule630	439
763	3bCellule12	439
1202	3bCellule451	439
83	3aCellule81	441
587	3aCellule585	441
600	3aCellule598	441
691	3aCellule689	441
714	3aCellule712	441
169	3aCellule167	443
274	3aCellule272	443
186	3aCellule184	444
357	3aCellule355	444
773	3bCellule22	444
790	3bCellule39	444
105	3aCellule103	446
526	3aCellule524	446
368	3aCellule366	448
361	3aCellule359	449
450	3aCellule448	449
623	3aCellule621	449
126	3aCellule124	451
616	3aCellule614	451
718	3aCellule716	451
1226	3bCellule475	451
180	3aCellule178	453
248	3aCellule246	453
468	3aCellule466	453
94	3aCellule92	454
143	3aCellule141	454
323	3aCellule321	454
643	3aCellule641	454
187	3aCellule185	456
481	3aCellule479	456
990	3bCellule239	456
978	3bCellule227	458
453	3aCellule451	459
917	3bCellule166	459
1124	3bCellule373	459
95	3aCellule93	461
107	3aCellule105	461
158	3aCellule156	461
992	3bCellule241	461
58	3aCellule56	463
225	3aCellule223	464
238	3aCellule236	464
766	3bCellule15	464
1050	3bCellule299	464
188	3aCellule186	466
1220	3bCellule469	466
433	3aCellule431	468
630	3aCellule628	468
1201	3bCellule450	468
1233	3bCellule482	468
218	3aCellule216	469
496	3aCellule494	469
779	3bCellule28	469
1231	3bCellule480	469
694	3aCellule692	471
1011	3bCellule260	471
1014	3bCellule263	471
1103	3bCellule352	471
937	3bCellule186	473
1160	3bCellule409	473
173	3aCellule171	474
345	3aCellule343	474
854	3bCellule103	474
1121	3bCellule370	474
231	3aCellule229	476
263	3aCellule261	476
286	3aCellule284	476
505	3aCellule503	476
629	3aCellule627	476
466	3aCellule464	478
601	3aCellule599	478
612	3aCellule610	478
241	3aCellule239	479
658	3aCellule656	479
693	3aCellule691	479
723	3aCellule721	479
338	3aCellule336	481
565	3aCellule563	481
996	3bCellule245	481
410	3aCellule408	483
534	3aCellule532	483
659	3aCellule657	483
796	3bCellule45	483
738	3aCellule736	484
800	3bCellule49	484
810	3bCellule59	484
987	3bCellule236	484
402	3aCellule400	486
500	3aCellule498	486
909	3bCellule158	486
1067	3bCellule316	486
1155	3bCellule404	486
114	3aCellule112	488
585	3aCellule583	489
1017	3bCellule266	491
1054	3bCellule303	491
314	3aCellule312	493
289	3aCellule287	494
732	3aCellule730	494
983	3bCellule232	494
210	3aCellule208	496
316	3aCellule314	496
489	3aCellule487	496
1061	3bCellule310	496
1079	3bCellule328	496
16	3aCellule14	498
413	3aCellule411	498
651	3aCellule649	498
954	3bCellule203	498
1106	3bCellule355	498
88	3aCellule86	499
243	3aCellule241	499
561	3aCellule559	499
599	3aCellule597	499
74	3aCellule72	501
757	3bCellule6	501
333	3aCellule331	503
465	3aCellule463	503
815	3bCellule64	503
1098	3bCellule347	503
704	3aCellule702	504
863	3bCellule112	504
880	3bCellule129	504
1217	3bCellule466	506
353	3aCellule351	508
149	3aCellule147	509
776	3bCellule25	509
836	3bCellule85	509
977	3bCellule226	509
1137	3bCellule386	509
1223	3bCellule472	509
842	3bCellule91	511
844	3bCellule93	511
332	3aCellule330	516
640	3aCellule638	516
3	3aCellule1	518
606	3aCellule604	519
710	3aCellule708	519
1114	3bCellule363	519
245	3aCellule243	521
900	3bCellule149	521
102	3aCellule100	523
352	3aCellule350	523
822	3bCellule71	523
886	3bCellule135	523
100	3aCellule98	524
350	3aCellule348	524
421	3aCellule419	524
1165	3bCellule414	524
175	3aCellule173	526
197	3aCellule195	528
522	3aCellule520	528
641	3aCellule639	529
940	3bCellule189	529
136	3aCellule134	531
502	3aCellule500	531
642	3aCellule640	531
109	3aCellule107	533
690	3aCellule688	533
845	3bCellule94	533
929	3bCellule178	533
255	3aCellule253	534
687	3aCellule685	534
965	3bCellule214	534
1154	3bCellule403	534
375	3aCellule373	536
1118	3bCellule367	536
418	3aCellule416	538
160	3aCellule158	539
371	3aCellule369	539
560	3aCellule558	539
744	3aCellule742	539
811	3bCellule60	539
235	3aCellule233	541
97	3aCellule95	542
27	3aCellule25	544
592	3aCellule590	546
31	3aCellule29	549
743	3aCellule741	549
778	3bCellule27	549
912	3bCellule161	549
1224	3bCellule473	549
545	3aCellule543	551
637	3aCellule635	551
664	3aCellule662	551
1175	3bCellule424	551
383	3aCellule381	552
440	3aCellule438	554
531	3aCellule529	554
897	3bCellule146	554
1232	3bCellule481	554
82	3aCellule80	559
622	3aCellule620	559
1170	3bCellule419	559
15	3aCellule13	561
588	3aCellule586	561
1113	3bCellule362	561
138	3aCellule136	562
365	3aCellule363	562
1087	3bCellule336	562
288	3aCellule286	564
645	3aCellule643	564
712	3aCellule710	564
617	3aCellule615	566
584	3aCellule582	569
281	3aCellule279	571
1190	3bCellule439	571
524	3aCellule522	572
532	3aCellule530	572
104	3aCellule102	574
212	3aCellule210	574
1036	3bCellule285	574
1048	3bCellule297	574
4	3aCellule2	576
441	3aCellule439	576
666	3aCellule664	576
705	3aCellule703	576
1164	3bCellule413	576
1172	3bCellule421	576
141	3aCellule139	577
1199	3bCellule448	577
340	3aCellule338	579
419	3aCellule417	579
523	3aCellule521	579
793	3bCellule42	579
910	3bCellule159	579
1127	3bCellule376	579
1013	3bCellule262	581
1225	3bCellule474	581
916	3bCellule165	582
171	3aCellule169	584
572	3aCellule570	584
849	3bCellule98	584
1152	3bCellule401	584
774	3bCellule23	587
1026	3bCellule275	589
2	3aCellule0	591
223	3aCellule221	591
935	3bCellule184	591
899	3bCellule148	592
1101	3bCellule350	592
62	3aCellule60	594
838	3bCellule87	594
236	3aCellule234	596
1071	3bCellule320	596
1021	3bCellule270	597
232	3aCellule230	599
247	3aCellule245	599
557	3aCellule555	599
1019	3bCellule268	599
507	3aCellule505	601
1060	3bCellule309	601
80	3aCellule78	602
1065	3bCellule314	602
683	3aCellule681	604
1020	3bCellule269	604
1117	3bCellule366	604
1168	3bCellule417	604
518	3aCellule516	607
722	3aCellule720	607
125	3aCellule123	609
511	3aCellule509	611
871	3bCellule120	611
905	3bCellule154	611
265	3aCellule263	614
9	3aCellule7	616
626	3aCellule624	616
18	3aCellule16	617
938	3bCellule187	617
1053	3bCellule302	619
495	3aCellule493	621
272	3aCellule270	624
1009	3bCellule258	624
99	3aCellule97	626
303	3aCellule301	626
1095	3bCellule344	626
1128	3bCellule377	626
464	3aCellule462	627
818	3bCellule67	627
55	3aCellule53	629
285	3aCellule283	629
945	3bCellule194	629
113	3aCellule111	632
571	3aCellule569	634
10	3aCellule8	636
258	3aCellule256	639
341	3aCellule339	639
1141	3bCellule390	639
1228	3bCellule477	639
298	3aCellule296	641
1022	3bCellule271	641
13	3aCellule11	642
674	3aCellule672	644
1001	3bCellule250	644
77	3aCellule75	646
79	3aCellule77	646
268	3aCellule266	646
411	3aCellule409	646
841	3bCellule90	647
1016	3bCellule265	647
1107	3bCellule356	647
1080	3bCellule329	649
491	3aCellule489	651
1025	3bCellule274	651
121	3aCellule119	652
279	3aCellule277	654
1059	3bCellule308	654
48	3aCellule46	656
1090	3bCellule339	656
280	3aCellule278	657
1075	3bCellule324	657
34	3aCellule32	661
667	3aCellule665	661
943	3bCellule192	662
164	3aCellule162	664
264	3aCellule262	664
574	3aCellule572	664
89	3aCellule87	666
203	3aCellule201	667
684	3aCellule682	667
747	3aCellule745	667
1150	3bCellule399	667
81	3aCellule79	669
154	3aCellule152	669
1169	3bCellule418	669
581	3aCellule579	671
1102	3bCellule351	671
471	3aCellule469	672
952	3bCellule201	672
40	3aCellule38	674
49	3aCellule47	674
72	3aCellule70	674
1003	3bCellule252	674
1063	3bCellule312	674
144	3aCellule142	676
420	3aCellule418	676
789	3bCellule38	676
797	3bCellule46	679
812	3bCellule61	679
431	3aCellule429	681
470	3aCellule468	681
746	3aCellule744	682
866	3bCellule115	682
809	3bCellule58	684
993	3bCellule242	684
145	3aCellule143	686
750	3aCellule748	687
219	3aCellule217	689
227	3aCellule225	689
621	3aCellule619	689
799	3bCellule48	689
1074	3bCellule323	689
1097	3bCellule346	689
1136	3bCellule385	689
37	3aCellule35	691
90	3aCellule88	691
351	3aCellule349	691
741	3aCellule739	691
1206	3bCellule455	691
360	3aCellule358	692
682	3aCellule680	692
393	3aCellule391	694
519	3aCellule517	694
1044	3bCellule293	694
389	3aCellule387	696
1012	3bCellule261	697
39	3aCellule37	699
85	3aCellule83	699
780	3bCellule29	701
29	3aCellule27	702
124	3aCellule122	702
525	3aCellule523	702
252	3aCellule250	706
276	3aCellule274	706
65	3aCellule63	707
228	3aCellule226	707
559	3aCellule557	709
494	3aCellule492	712
45	3aCellule43	714
262	3aCellule260	714
540	3aCellule538	714
554	3aCellule552	716
1123	3bCellule372	716
1007	3bCellule256	717
346	3aCellule344	722
699	3aCellule697	722
733	3aCellule731	722
317	3aCellule315	724
742	3aCellule740	724
477	3aCellule475	726
806	3bCellule55	726
807	3bCellule56	727
970	3bCellule219	727
1188	3bCellule437	727
214	3aCellule212	729
251	3aCellule249	729
1109	3bCellule358	729
246	3aCellule244	731
372	3aCellule370	731
398	3aCellule396	732
514	3aCellule512	732
1069	3bCellule318	732
67	3aCellule65	734
527	3aCellule525	734
562	3aCellule560	736
817	3bCellule66	736
1099	3bCellule348	736
312	3aCellule310	737
501	3aCellule499	737
548	3aCellule546	737
898	3bCellule147	737
1042	3bCellule291	737
1200	3bCellule449	737
8	3aCellule6	739
287	3aCellule285	739
652	3aCellule650	741
209	3aCellule207	744
655	3aCellule653	744
1034	3bCellule283	744
1149	3bCellule398	744
336	3aCellule334	746
493	3aCellule491	746
583	3aCellule581	746
397	3aCellule395	747
1027	3bCellule276	747
482	3aCellule480	749
848	3bCellule97	749
1040	3bCellule289	749
417	3aCellule415	751
133	3aCellule131	752
179	3aCellule177	752
792	3bCellule41	757
382	3aCellule380	759
1068	3bCellule317	759
469	3aCellule467	760
703	3aCellule701	760
363	3aCellule361	762
697	3aCellule695	762
1140	3bCellule389	762
150	3aCellule148	764
458	3aCellule456	764
602	3aCellule600	764
475	3aCellule473	765
1119	3bCellule368	765
1227	3bCellule476	765
116	3aCellule114	767
362	3aCellule360	767
657	3aCellule655	769
762	3bCellule11	769
305	3aCellule303	772
485	3aCellule483	774
647	3aCellule645	774
771	3bCellule20	774
908	3bCellule157	774
1089	3bCellule338	774
726	3aCellule724	775
913	3bCellule162	775
342	3aCellule340	777
508	3aCellule506	777
947	3bCellule196	779
1216	3bCellule465	780
1031	3bCellule280	782
184	3aCellule182	784
1161	3bCellule410	784
646	3aCellule644	787
1056	3bCellule305	787
56	3aCellule54	789
233	3aCellule231	789
403	3aCellule401	789
781	3bCellule30	792
434	3aCellule432	795
634	3aCellule632	795
137	3aCellule135	797
604	3aCellule602	797
784	3bCellule33	799
625	3aCellule623	800
753	3bCellule2	802
347	3aCellule345	804
196	3aCellule194	805
998	3bCellule247	805
1051	3bCellule300	805
66	3aCellule64	807
449	3aCellule447	807
1178	3bCellule427	810
555	3aCellule553	814
933	3bCellule182	815
901	3bCellule150	819
189	3aCellule187	820
980	3bCellule229	820
337	3aCellule335	822
618	3aCellule616	822
192	3aCellule190	824
949	3bCellule198	824
991	3bCellule240	824
239	3aCellule237	830
823	3bCellule72	830
1156	3bCellule405	830
415	3aCellule413	834
678	3aCellule676	834
1204	3bCellule453	834
390	3aCellule388	835
459	3aCellule457	835
1046	3bCellule295	835
335	3aCellule333	837
457	3aCellule455	837
23	3aCellule21	842
883	3bCellule132	844
770	3bCellule19	850
120	3aCellule118	852
311	3aCellule309	854
277	3aCellule275	857
191	3aCellule189	862
804	3bCellule53	862
1179	3bCellule428	862
1212	3bCellule461	862
42	3aCellule40	864
32	3aCellule30	865
414	3aCellule412	865
837	3bCellule86	867
873	3bCellule122	867
1078	3bCellule327	867
416	3aCellule414	870
487	3aCellule485	870
921	3bCellule170	872
739	3aCellule737	874
359	3aCellule357	877
936	3bCellule185	877
313	3aCellule311	879
1005	3bCellule254	879
1049	3bCellule298	879
846	3bCellule95	880
503	3aCellule501	887
669	3aCellule667	887
443	3aCellule441	889
1002	3bCellule251	890
528	3aCellule526	892
760	3bCellule9	892
575	3aCellule573	894
307	3aCellule305	895
877	3bCellule126	895
973	3bCellule222	895
785	3bCellule34	899
377	3aCellule375	900
425	3aCellule423	900
521	3aCellule519	900
541	3aCellule539	902
619	3aCellule617	902
982	3bCellule231	902
304	3aCellule302	904
861	3bCellule110	904
530	3aCellule528	905
832	3bCellule81	907
226	3aCellule224	909
57	3aCellule55	910
152	3aCellule150	910
989	3bCellule238	910
1094	3bCellule343	912
229	3aCellule227	914
839	3bCellule88	914
974	3bCellule223	917
387	3aCellule385	919
1018	3bCellule267	919
1072	3bCellule321	919
148	3aCellule146	920
168	3aCellule166	922
1159	3bCellule408	922
261	3aCellule259	925
758	3bCellule7	930
429	3aCellule427	932
1151	3bCellule400	932
129	3aCellule127	934
103	3aCellule101	935
994	3bCellule243	935
1146	3bCellule395	935
54	3aCellule52	937
1045	3bCellule294	939
1104	3bCellule353	939
1203	3bCellule452	939
516	3aCellule514	942
376	3aCellule374	944
590	3aCellule588	944
43	3aCellule41	945
512	3aCellule510	945
558	3aCellule556	945
961	3bCellule210	945
321	3aCellule319	947
924	3bCellule173	949
1062	3bCellule311	949
549	3aCellule547	952
1187	3bCellule436	952
358	3aCellule356	955
462	3aCellule460	959
745	3aCellule743	959
206	3aCellule204	964
1219	3bCellule468	964
306	3aCellule304	969
1148	3bCellule397	969
498	3aCellule496	972
876	3bCellule125	972
999	3bCellule248	972
1158	3bCellule407	972
1195	3bCellule444	973
356	3aCellule354	975
384	3aCellule382	978
661	3aCellule659	978
552	3aCellule550	980
230	3aCellule228	982
795	3bCellule44	982
221	3aCellule219	985
117	3aCellule115	988
1176	3bCellule425	988
1186	3bCellule435	988
875	3bCellule124	990
962	3bCellule211	990
930	3bCellule179	992
951	3bCellule200	992
564	3aCellule562	995
754	3bCellule3	997
131	3aCellule129	998
1144	3bCellule393	1000
956	3bCellule205	1003
1024	3bCellule273	1003
386	3aCellule384	1007
517	3aCellule515	1008
761	3bCellule10	1008
284	3aCellule282	1012
865	3bCellule114	1013
707	3aCellule705	1015
1004	3bCellule253	1017
1131	3bCellule380	1018
380	3aCellule378	1020
654	3aCellule652	1025
217	3aCellule215	1028
636	3aCellule634	1028
1222	3bCellule471	1030
220	3aCellule218	1032
1211	3bCellule460	1035
851	3bCellule100	1038
737	3aCellule735	1047
676	3aCellule674	1058
408	3aCellule406	1065
394	3aCellule392	1067
550	3aCellule548	1068
1112	3bCellule361	1070
385	3aCellule383	1078
537	3aCellule535	1082
1130	3bCellule379	1082
605	3aCellule603	1085
378	3aCellule376	1087
343	3aCellule341	1090
904	3bCellule153	1090
520	3aCellule518	1092
41	3aCellule39	1095
995	3bCellule244	1098
140	3aCellule138	1112
291	3aCellule289	1125
890	3bCellule139	1125
1126	3bCellule375	1125
438	3aCellule436	1127
1070	3bCellule319	1127
928	3bCellule177	1132
200	3aCellule198	1133
259	3aCellule257	1137
569	3aCellule567	1137
857	3bCellule106	1137
348	3aCellule346	1138
816	3bCellule65	1140
957	3bCellule206	1140
576	3aCellule574	1142
713	3aCellule711	1143
850	3bCellule99	1145
698	3aCellule696	1148
966	3bCellule215	1152
130	3aCellule128	1157
456	3aCellule454	1157
580	3aCellule578	1157
788	3bCellule37	1165
906	3bCellule155	1168
115	3aCellule113	1170
1035	3bCellule284	1172
509	3aCellule507	1173
1076	3bCellule325	1173
176	3aCellule174	1177
942	3bCellule191	1178
544	3aCellule542	1187
923	3bCellule172	1187
370	3aCellule368	1190
608	3aCellule606	1193
73	3aCellule71	1196
476	3aCellule474	1201
611	3aCellule609	1203
777	3bCellule26	1205
215	3aCellule213	1206
870	3bCellule119	1208
447	3aCellule445	1210
759	3bCellule8	1213
86	3aCellule84	1218
701	3aCellule699	1218
1194	3bCellule443	1223
267	3aCellule265	1225
324	3aCellule322	1225
675	3aCellule673	1226
802	3bCellule51	1233
635	3aCellule633	1235
177	3aCellule175	1238
856	3bCellule105	1238
253	3aCellule251	1241
181	3aCellule179	1245
1191	3bCellule440	1245
454	3aCellule452	1248
579	3aCellule577	1248
132	3aCellule130	1253
819	3bCellule68	1253
551	3aCellule549	1256
244	3aCellule242	1258
17	3aCellule15	1263
716	3aCellule714	1268
878	3bCellule127	1268
439	3aCellule437	1270
598	3aCellule596	1270
827	3bCellule76	1270
729	3aCellule727	1273
1171	3bCellule420	1273
670	3aCellule668	1275
201	3aCellule199	1276
765	3bCellule14	1278
381	3aCellule379	1280
1041	3bCellule290	1280
782	3bCellule31	1283
486	3aCellule484	1285
594	3aCellule592	1288
92	3aCellule90	1295
510	3aCellule508	1295
728	3aCellule726	1295
582	3aCellule580	1298
35	3aCellule33	1303
455	3aCellule453	1305
1138	3bCellule387	1306
734	3aCellule732	1310
490	3aCellule488	1313
975	3bCellule224	1316
1077	3bCellule326	1318
222	3aCellule220	1330
1055	3bCellule304	1335
46	3aCellule44	1341
1015	3bCellule264	1346
242	3aCellule240	1351
725	3aCellule723	1351
946	3bCellule195	1353
339	3aCellule337	1355
786	3bCellule35	1355
24	3aCellule22	1358
445	3aCellule443	1360
463	3aCellule461	1360
1120	3bCellule369	1360
1122	3bCellule371	1361
597	3aCellule595	1368
891	3bCellule140	1370
1064	3bCellule313	1370
868	3bCellule117	1371
444	3aCellule442	1375
794	3bCellule43	1376
1083	3bCellule332	1381
609	3aCellule607	1383
969	3bCellule218	1386
6	3aCellule4	1390
293	3aCellule291	1401
30	3aCellule28	1405
406	3aCellule404	1405
847	3bCellule96	1414
717	3aCellule715	1423
1213	3bCellule462	1428
479	3aCellule477	1429
648	3aCellule646	1441
240	3aCellule238	1449
821	3bCellule70	1451
596	3aCellule594	1458
294	3aCellule292	1459
852	3bCellule101	1468
615	3aCellule613	1469
224	3aCellule222	1473
1110	3bCellule359	1479
566	3aCellule564	1489
1142	3bCellule391	1491
52	3aCellule50	1499
958	3bCellule207	1501
204	3aCellule202	1508
1205	3bCellule454	1508
972	3bCellule221	1511
672	3aCellule670	1516
829	3bCellule78	1523
967	3bCellule216	1528
513	3aCellule511	1536
122	3aCellule120	1539
944	3bCellule193	1546
663	3aCellule661	1561
68	3aCellule66	1579
1105	3bCellule354	1599
1193	3bCellule442	1599
872	3bCellule121	1603
680	3aCellule678	1604
295	3aCellule293	1606
639	3aCellule637	1619
711	3aCellule709	1621
1093	3bCellule342	1622
446	3aCellule444	1627
21	3aCellule19	1636
467	3aCellule465	1644
700	3aCellule698	1661
536	3aCellule534	1664
963	3bCellule212	1666
724	3aCellule722	1682
926	3bCellule175	1687
364	3aCellule362	1689
1108	3bCellule357	1701
1030	3bCellule279	1712
327	3aCellule325	1721
692	3aCellule690	1726
1145	3bCellule394	1732
165	3aCellule163	1744
593	3aCellule591	1749
981	3bCellule230	1776
147	3aCellule145	1801
63	3aCellule61	1804
859	3bCellule108	1806
892	3bCellule141	1809
934	3bCellule183	1812
207	3aCellule205	1826
292	3aCellule290	1826
69	3aCellule67	1834
1052	3bCellule301	1839
633	3aCellule631	1840
22	3aCellule20	1842
720	3aCellule718	1844
907	3bCellule156	1845
25	3aCellule23	1854
953	3bCellule202	1860
853	3bCellule102	1872
269	3aCellule267	1875
153	3aCellule151	1879
721	3aCellule719	1894
473	3aCellule471	1895
28	3aCellule26	1899
33	3aCellule31	1907
708	3aCellule706	1925
955	3bCellule204	1945
198	3aCellule196	1955
660	3aCellule658	1969
1008	3bCellule257	1979
300	3aCellule298	1982
354	3aCellule352	2012
1184	3bCellule433	2019
603	3aCellule601	2029
400	3aCellule398	2030
1147	3bCellule396	2037
1092	3bCellule341	2049
424	3aCellule422	2053
1196	3bCellule445	2070
1037	3bCellule286	2087
249	3aCellule247	2090
1082	3bCellule331	2102
577	3aCellule575	2105
1066	3bCellule315	2117
1183	3bCellule432	2123
257	3aCellule255	2133
266	3aCellule264	2137
563	3aCellule561	2145
155	3aCellule153	2157
38	3aCellule36	2175
833	3bCellule82	2235
879	3bCellule128	2262
787	3bCellule36	2267
719	3aCellule717	2288
679	3aCellule677	2291
931	3bCellule180	2300
139	3aCellule137	2315
84	3aCellule82	2361
979	3bCellule228	2383
903	3bCellule152	2446
260	3aCellule258	2450
205	3aCellule203	2458
624	3aCellule622	2465
437	3aCellule435	2480
412	3aCellule410	2531
813	3bCellule62	2534
546	3aCellule544	2568
355	3aCellule353	2573
310	3aCellule308	2653
423	3aCellule421	2676
1028	3bCellule277	2716
895	3bCellule144	2812
740	3aCellule738	2822
927	3bCellule176	2822
1166	3bCellule415	2859
1096	3bCellule345	2935
297	3aCellule295	3005
1038	3bCellule287	3020
506	3aCellule504	3054
409	3aCellule407	3090
1198	3bCellule447	3168
820	3bCellule69	3192
855	3bCellule104	3290
53	3aCellule51	3307
858	3bCellule107	3378
1173	3bCellule422	3395
1192	3bCellule441	3455
174	3aCellule172	4315

## Sheet: 4
	Label	Taille des adipocytes (ÂµmÂ²)
1	0	0
410	4aCellule408	301
804	4bCellule145	301
1196	4bCellule537	301
611	4aCellule609	303
642	4aCellule640	303
675	4bCellule16	303
1035	4bCellule376	303
96	4aCellule94	305
245	4aCellule243	305
481	4aCellule479	305
1251	4bCellule592	305
628	4aCellule626	306
731	4bCellule72	306
1046	4bCellule387	306
1054	4bCellule395	306
1296	4bCellule637	306
679	4bCellule20	308
775	4bCellule116	308
857	4bCellule198	308
868	4bCellule209	308
1269	4bCellule610	308
158	4aCellule156	310
325	4aCellule323	310
412	4aCellule410	310
1117	4bCellule458	310
67	4aCellule65	311
265	4aCellule263	311
300	4aCellule298	311
475	4aCellule473	311
1101	4bCellule442	311
19	4aCellule17	313
510	4aCellule508	313
813	4bCellule154	313
1344	4bCellule685	313
362	4aCellule360	315
877	4bCellule218	316
878	4bCellule219	316
1071	4bCellule412	316
1074	4bCellule415	316
1206	4bCellule547	316
167	4aCellule165	318
462	4aCellule460	318
569	4aCellule567	318
576	4aCellule574	318
1263	4bCellule604	318
157	4aCellule155	320
254	4aCellule252	320
999	4bCellule340	320
1022	4bCellule363	320
1179	4bCellule520	320
55	4aCellule53	321
836	4bCellule177	321
862	4bCellule203	321
1005	4bCellule346	321
1123	4bCellule464	321
725	4bCellule66	323
927	4bCellule268	323
951	4bCellule292	323
1303	4bCellule644	323
163	4aCellule161	324
186	4aCellule184	324
458	4aCellule456	324
742	4bCellule83	324
100	4aCellule98	326
683	4bCellule24	326
697	4bCellule38	326
945	4bCellule286	326
1139	4bCellule480	326
1186	4bCellule527	326
1314	4bCellule655	326
160	4aCellule158	328
496	4aCellule494	328
1274	4bCellule615	328
875	4bCellule216	329
997	4bCellule338	329
1197	4bCellule538	329
221	4aCellule219	331
768	4bCellule109	331
856	4bCellule197	331
1127	4bCellule468	331
246	4aCellule244	333
816	4bCellule157	333
125	4aCellule123	334
127	4aCellule125	334
271	4aCellule269	334
904	4bCellule245	334
54	4aCellule52	336
316	4aCellule314	336
1212	4bCellule553	336
88	4aCellule86	338
327	4aCellule325	338
346	4aCellule344	338
522	4aCellule520	338
728	4bCellule69	338
1057	4bCellule398	338
1140	4bCellule481	338
1332	4bCellule673	338
16	4aCellule14	339
22	4aCellule20	339
905	4bCellule246	339
1247	4bCellule588	339
13	4aCellule11	341
1098	4bCellule439	341
308	4aCellule306	343
511	4aCellule509	343
717	4bCellule58	343
942	4bCellule283	343
1211	4bCellule552	343
172	4aCellule170	344
545	4aCellule543	344
566	4aCellule564	344
961	4bCellule302	344
193	4aCellule191	346
542	4aCellule540	346
843	4bCellule184	346
1044	4bCellule385	346
1124	4bCellule465	346
1271	4bCellule612	346
43	4aCellule41	348
112	4aCellule110	348
159	4aCellule157	348
750	4bCellule91	348
773	4bCellule114	348
314	4aCellule312	349
84	4aCellule82	351
367	4aCellule365	351
778	4bCellule119	351
1089	4bCellule430	351
1195	4bCellule536	351
77	4aCellule75	353
400	4aCellule398	353
1002	4bCellule343	353
1191	4bCellule532	353
1283	4bCellule624	353
288	4aCellule286	354
902	4bCellule243	354
929	4bCellule270	354
1340	4bCellule681	354
168	4aCellule166	356
334	4aCellule332	356
909	4bCellule250	358
1153	4bCellule494	358
76	4aCellule74	359
601	4aCellule599	359
968	4bCellule309	359
1210	4bCellule551	359
1337	4bCellule678	359
61	4aCellule59	361
91	4aCellule89	361
438	4aCellule436	361
1152	4bCellule493	361
108	4aCellule106	363
790	4bCellule131	363
97	4aCellule95	364
225	4aCellule223	364
696	4bCellule37	364
156	4aCellule154	366
333	4aCellule331	366
788	4bCellule129	366
838	4bCellule179	366
900	4bCellule241	366
1158	4bCellule499	366
1188	4bCellule529	366
705	4bCellule46	368
1121	4bCellule462	368
1149	4bCellule490	368
66	4aCellule64	369
259	4aCellule257	369
277	4aCellule275	369
950	4bCellule291	369
989	4bCellule330	369
1031	4bCellule372	369
1059	4bCellule400	369
488	4aCellule486	371
500	4aCellule498	371
1111	4bCellule452	371
45	4aCellule43	373
430	4aCellule428	374
681	4bCellule22	374
982	4bCellule323	374
1016	4bCellule357	374
165	4aCellule163	376
231	4aCellule229	376
963	4bCellule304	376
1107	4bCellule448	376
182	4aCellule180	378
738	4bCellule79	378
190	4aCellule188	379
352	4aCellule350	379
495	4aCellule493	379
664	4bCellule5	379
1070	4bCellule411	379
907	4bCellule248	381
305	4aCellule303	383
653	4aCellule651	383
1094	4bCellule435	383
214	4aCellule212	384
236	4aCellule234	384
468	4aCellule466	384
693	4bCellule34	384
1310	4bCellule651	384
470	4aCellule468	386
1077	4bCellule418	386
36	4aCellule34	388
292	4aCellule290	388
391	4aCellule389	388
662	4bCellule3	388
796	4bCellule137	388
935	4bCellule276	388
1178	4bCellule519	388
195	4aCellule193	389
378	4aCellule376	389
657	4aCellule655	389
876	4bCellule217	389
962	4bCellule303	389
1055	4bCellule396	389
219	4aCellule217	391
591	4aCellule589	391
618	4aCellule616	391
442	4aCellule440	393
1129	4bCellule470	393
1321	4bCellule662	393
541	4aCellule539	394
827	4bCellule168	394
938	4bCellule279	394
418	4aCellule416	396
480	4aCellule478	396
959	4bCellule300	396
294	4aCellule292	398
861	4bCellule202	398
1069	4bCellule410	398
1118	4bCellule459	398
384	4aCellule382	399
1241	4bCellule582	399
179	4aCellule177	401
199	4aCellule197	401
536	4aCellule534	401
926	4bCellule267	401
994	4bCellule335	401
1131	4bCellule472	401
1291	4bCellule632	401
170	4aCellule168	403
223	4aCellule221	403
946	4bCellule287	403
996	4bCellule337	403
1013	4bCellule354	403
10	4aCellule8	404
1079	4bCellule420	404
1115	4bCellule456	404
539	4aCellule537	406
954	4bCellule295	406
1146	4bCellule487	406
1331	4bCellule672	406
92	4aCellule90	408
577	4aCellule575	408
700	4bCellule41	408
853	4bCellule194	408
881	4bCellule222	408
39	4aCellule37	409
552	4aCellule550	409
685	4bCellule26	409
921	4bCellule262	409
1039	4bCellule380	409
1045	4bCellule386	409
20	4aCellule18	411
602	4aCellule600	411
263	4aCellule261	413
332	4aCellule330	413
721	4bCellule62	413
839	4bCellule180	413
615	4aCellule613	414
658	4aCellule656	414
1229	4bCellule570	414
1239	4bCellule580	414
1306	4bCellule647	414
297	4aCellule295	416
379	4aCellule377	416
426	4aCellule424	416
587	4aCellule585	416
870	4bCellule211	416
888	4bCellule229	416
550	4aCellule548	418
561	4aCellule559	418
770	4bCellule111	418
109	4aCellule107	419
122	4aCellule120	419
745	4bCellule86	419
21	4aCellule19	421
144	4aCellule142	421
272	4aCellule270	421
383	4aCellule381	421
848	4bCellule189	421
873	4bCellule214	421
1015	4bCellule356	421
1238	4bCellule579	421
714	4bCellule55	423
1164	4bCellule505	423
247	4aCellule245	424
765	4bCellule106	424
971	4bCellule312	424
1343	4bCellule684	424
243	4aCellule241	426
993	4bCellule334	428
1064	4bCellule405	428
368	4aCellule366	429
656	4aCellule654	429
638	4aCellule636	431
692	4bCellule33	431
1300	4bCellule641	431
845	4bCellule186	433
924	4bCellule265	433
1075	4bCellule416	433
1257	4bCellule598	433
65	4aCellule63	434
242	4aCellule240	434
885	4bCellule226	434
290	4aCellule288	436
302	4aCellule300	436
347	4aCellule345	436
527	4aCellule525	436
637	4aCellule635	436
716	4bCellule57	436
776	4bCellule117	438
889	4bCellule230	438
1086	4bCellule427	438
1217	4bCellule558	438
1315	4bCellule656	438
465	4aCellule463	441
690	4bCellule31	441
1051	4bCellule392	441
1156	4bCellule497	441
26	4aCellule24	443
570	4aCellule568	443
757	4bCellule98	443
1137	4bCellule478	443
1138	4bCellule479	443
252	4aCellule250	444
261	4aCellule259	444
766	4bCellule107	444
32	4aCellule30	446
282	4aCellule280	446
479	4aCellule477	446
494	4aCellule492	446
630	4aCellule628	446
972	4bCellule313	446
1167	4bCellule508	446
1201	4bCellule542	446
128	4aCellule126	448
276	4aCellule274	448
301	4aCellule299	448
589	4aCellule587	448
1145	4bCellule486	448
49	4aCellule47	449
278	4aCellule276	449
568	4aCellule566	449
903	4bCellule244	449
166	4aCellule164	451
669	4bCellule10	451
320	4aCellule318	453
1049	4bCellule390	453
337	4aCellule335	454
715	4bCellule56	454
1040	4bCellule381	454
1341	4bCellule682	454
313	4aCellule311	456
354	4aCellule352	456
555	4aCellule553	456
849	4bCellule190	456
930	4bCellule271	458
194	4aCellule192	459
912	4bCellule253	459
1076	4bCellule417	459
69	4aCellule67	461
293	4aCellule291	461
296	4aCellule294	461
844	4bCellule185	463
1288	4bCellule629	464
204	4aCellule202	466
918	4bCellule259	466
389	4aCellule387	468
931	4bCellule272	468
224	4aCellule222	469
228	4aCellule226	469
295	4aCellule293	469
1004	4bCellule345	469
1150	4bCellule491	469
1062	4bCellule403	471
427	4aCellule425	473
30	4aCellule28	474
188	4aCellule186	474
524	4aCellule522	474
884	4bCellule225	474
977	4bCellule318	474
1279	4bCellule620	474
250	4aCellule248	476
258	4aCellule256	476
546	4aCellule544	476
659	4bCellule0	476
268	4aCellule266	478
387	4aCellule385	478
435	4aCellule433	478
747	4bCellule88	478
41	4aCellule39	479
116	4aCellule114	479
175	4aCellule173	479
557	4aCellule555	479
859	4bCellule200	479
992	4bCellule333	479
1172	4bCellule513	479
1253	4bCellule594	479
205	4aCellule203	481
434	4aCellule432	481
477	4aCellule475	481
691	4bCellule32	481
146	4aCellule144	483
940	4bCellule281	483
1088	4bCellule429	483
1230	4bCellule571	483
133	4aCellule131	484
677	4bCellule18	484
802	4bCellule143	484
1209	4bCellule550	484
513	4aCellule511	486
413	4aCellule411	488
678	4bCellule19	488
1227	4bCellule568	488
724	4bCellule65	489
1208	4bCellule549	489
266	4aCellule264	491
712	4bCellule53	491
740	4bCellule81	491
806	4bCellule147	491
1038	4bCellule379	491
840	4bCellule181	493
916	4bCellule257	493
1342	4bCellule683	493
209	4aCellule207	494
323	4aCellule321	494
1181	4bCellule522	494
312	4aCellule310	496
1105	4bCellule446	496
801	4bCellule142	498
238	4aCellule236	499
858	4bCellule199	499
281	4aCellule279	501
56	4aCellule54	503
335	4aCellule333	503
1293	4bCellule634	503
492	4aCellule490	504
932	4bCellule273	504
667	4bCellule8	506
687	4bCellule28	506
761	4bCellule102	506
898	4bCellule239	506
1268	4bCellule609	506
443	4aCellule441	509
758	4bCellule99	509
1237	4bCellule578	509
1294	4bCellule635	509
433	4aCellule431	511
822	4bCellule163	511
37	4aCellule35	513
107	4aCellule105	513
216	4aCellule214	513
501	4aCellule499	513
417	4aCellule415	514
451	4aCellule449	514
472	4aCellule470	514
720	4bCellule61	514
985	4bCellule326	514
497	4aCellule495	516
363	4aCellule361	519
810	4bCellule151	519
121	4aCellule119	521
187	4aCellule185	521
341	4aCellule339	521
512	4aCellule510	521
517	4aCellule515	521
613	4aCellule611	521
975	4bCellule316	521
1194	4bCellule535	521
1207	4bCellule548	521
200	4aCellule198	523
1330	4bCellule671	523
476	4aCellule474	524
886	4bCellule227	524
285	4aCellule283	526
486	4aCellule484	526
805	4bCellule146	528
1162	4bCellule503	528
198	4aCellule196	529
906	4bCellule247	529
1078	4bCellule419	529
71	4aCellule69	531
307	4aCellule305	531
375	4aCellule373	531
547	4aCellule545	531
1148	4bCellule489	531
1233	4bCellule574	531
1297	4bCellule638	533
466	4aCellule464	534
574	4aCellule572	534
1014	4bCellule355	534
11	4aCellule9	536
81	4aCellule79	536
540	4aCellule538	536
933	4bCellule274	536
57	4aCellule55	538
82	4aCellule80	538
284	4aCellule282	538
634	4aCellule632	538
646	4aCellule644	538
991	4bCellule332	538
185	4aCellule183	539
220	4aCellule218	539
232	4aCellule230	539
148	4aCellule146	541
612	4aCellule610	541
673	4bCellule14	541
789	4bCellule130	541
14	4aCellule12	542
178	4aCellule176	542
237	4aCellule235	542
572	4aCellule570	542
262	4aCellule260	544
684	4bCellule25	544
1325	4bCellule666	544
499	4aCellule497	547
771	4bCellule112	547
1060	4bCellule401	547
650	4aCellule648	549
754	4bCellule95	549
78	4aCellule76	551
101	4aCellule99	551
181	4aCellule179	552
515	4aCellule513	552
1133	4bCellule474	552
1318	4bCellule659	552
240	4aCellule238	554
483	4aCellule481	554
1183	4bCellule524	554
52	4aCellule50	556
551	4aCellule549	556
879	4bCellule220	556
925	4bCellule266	557
1246	4bCellule587	561
823	4bCellule164	562
180	4aCellule178	564
1083	4bCellule424	564
1234	4bCellule575	564
607	4aCellule605	566
846	4bCellule187	566
1130	4bCellule471	566
633	4aCellule631	567
741	4bCellule82	567
58	4aCellule56	569
169	4aCellule167	569
319	4aCellule317	569
1198	4bCellule539	569
1244	4bCellule585	569
191	4aCellule189	571
229	4aCellule227	571
807	4bCellule148	571
824	4bCellule165	571
786	4bCellule127	572
920	4bCellule261	572
872	4bCellule213	574
73	4aCellule71	576
184	4aCellule182	576
366	4aCellule364	576
665	4bCellule6	576
798	4bCellule139	576
958	4bCellule299	576
376	4aCellule374	577
882	4bCellule223	577
1114	4bCellule455	577
24	4aCellule22	579
1110	4bCellule451	579
460	4aCellule458	581
514	4aCellule512	581
1019	4bCellule360	581
1308	4bCellule649	581
114	4aCellule112	582
340	4aCellule338	582
139	4aCellule137	586
1066	4bCellule407	586
1067	4bCellule408	586
735	4bCellule76	587
865	4bCellule206	589
1103	4bCellule444	589
1154	4bCellule495	589
1236	4bCellule577	589
164	4aCellule162	591
594	4aCellule592	591
643	4aCellule641	591
1093	4bCellule434	591
1095	4bCellule436	591
749	4bCellule90	592
894	4bCellule235	592
986	4bCellule327	592
1025	4bCellule366	592
800	4bCellule141	596
1223	4bCellule564	596
1298	4bCellule639	596
48	4aCellule46	597
414	4aCellule412	597
311	4aCellule309	599
969	4bCellule310	599
394	4aCellule392	601
620	4aCellule618	601
908	4bCellule249	601
941	4bCellule282	601
869	4bCellule210	602
1163	4bCellule504	602
461	4aCellule459	604
730	4bCellule71	604
826	4bCellule167	604
855	4bCellule196	604
520	4aCellule518	606
215	4aCellule213	607
464	4aCellule462	609
538	4aCellule536	609
1018	4bCellule359	609
1284	4bCellule625	609
63	4aCellule61	611
286	4aCellule284	611
636	4aCellule634	611
701	4bCellule42	611
896	4bCellule237	611
917	4bCellule258	611
487	4aCellule485	612
584	4aCellule582	612
623	4aCellule621	612
255	4aCellule253	614
592	4aCellule590	614
820	4bCellule161	614
147	4aCellule145	616
1056	4bCellule397	616
141	4aCellule139	617
575	4aCellule573	617
899	4bCellule240	617
1159	4bCellule500	617
1171	4bCellule512	617
457	4aCellule455	621
425	4aCellule423	622
1304	4bCellule645	622
722	4bCellule63	624
523	4aCellule521	626
828	4bCellule169	627
626	4aCellule624	629
1128	4bCellule469	629
1324	4bCellule665	629
317	4aCellule315	631
386	4aCellule384	631
445	4aCellule443	631
967	4bCellule308	631
970	4bCellule311	631
75	4aCellule73	632
102	4aCellule100	632
364	4aCellule362	632
1012	4bCellule353	632
154	4aCellule152	634
1006	4bCellule347	634
1024	4bCellule365	634
99	4aCellule97	636
183	4aCellule181	636
382	4aCellule380	636
753	4bCellule94	636
913	4bCellule254	636
583	4aCellule581	639
769	4bCellule110	639
1202	4bCellule543	639
233	4aCellule231	641
1264	4bCellule605	641
98	4aCellule96	642
558	4aCellule556	642
1122	4bCellule463	644
131	4aCellule129	646
654	4aCellule652	647
821	4bCellule162	647
955	4bCellule296	647
1021	4bCellule362	647
72	4aCellule70	649
206	4aCellule204	651
402	4aCellule400	651
871	4bCellule212	651
1205	4bCellule546	651
1225	4bCellule566	651
1273	4bCellule614	654
235	4aCellule233	656
399	4aCellule397	656
719	4bCellule60	656
809	4bCellule150	656
1063	4bCellule404	656
914	4bCellule255	657
567	4aCellule565	659
598	4aCellule596	659
897	4bCellule238	659
35	4aCellule33	661
105	4aCellule103	661
819	4bCellule160	661
1000	4bCellule341	661
1213	4bCellule554	661
422	4aCellule420	662
764	4bCellule105	662
867	4bCellule208	662
1165	4bCellule506	662
218	4aCellule216	666
309	4aCellule307	667
324	4aCellule322	667
440	4aCellule438	667
174	4aCellule172	669
338	4aCellule336	669
698	4bCellule39	669
762	4bCellule103	669
984	4bCellule325	671
1011	4bCellule352	671
1116	4bCellule457	671
135	4aCellule133	672
597	4aCellule595	672
655	4aCellule653	672
388	4aCellule386	674
772	4bCellule113	674
53	4aCellule51	676
974	4bCellule315	676
17	4aCellule15	677
287	4aCellule285	677
1184	4bCellule525	677
270	4aCellule268	679
686	4bCellule27	681
706	4bCellule47	682
815	4bCellule156	684
923	4bCellule264	684
474	4aCellule472	686
1102	4bCellule443	686
1109	4bCellule450	686
8	4aCellule6	687
202	4aCellule200	687
663	4bCellule4	687
957	4bCellule298	687
851	4bCellule192	689
1157	4bCellule498	689
1307	4bCellule648	689
751	4bCellule92	692
948	4bCellule289	692
949	4bCellule290	692
129	4aCellule127	694
532	4aCellule530	694
682	4bCellule23	694
732	4bCellule73	694
1080	4bCellule421	694
1082	4bCellule423	696
1305	4bCellule646	696
707	4bCellule48	697
864	4bCellule205	697
518	4aCellule516	699
782	4bCellule123	699
299	4aCellule297	701
995	4bCellule336	701
580	4aCellule578	704
326	4aCellule324	706
795	4bCellule136	706
794	4bCellule135	707
854	4bCellule195	707
1204	4bCellule545	707
310	4aCellule308	709
498	4aCellule496	712
680	4bCellule21	712
298	4aCellule296	714
493	4aCellule491	714
1302	4bCellule643	714
1292	4bCellule633	716
345	4aCellule343	717
835	4bCellule176	717
733	4bCellule74	719
832	4bCellule173	719
1177	4bCellule518	722
1240	4bCellule581	722
1041	4bCellule382	726
406	4aCellule404	729
825	4bCellule166	729
1027	4bCellule368	732
143	4aCellule141	734
1032	4bCellule373	734
1112	4bCellule453	734
1260	4bCellule601	734
526	4aCellule524	736
29	4aCellule27	737
831	4bCellule172	737
124	4aCellule122	741
586	4aCellule584	741
15	4aCellule13	742
647	4aCellule645	742
960	4bCellule301	742
629	4aCellule627	746
123	4aCellule121	747
803	4bCellule144	747
1216	4bCellule557	747
1221	4bCellule562	747
1258	4bCellule599	747
892	4bCellule233	749
358	4aCellule356	751
1290	4bCellule631	751
506	4aCellule504	752
674	4bCellule15	752
919	4bCellule260	752
152	4aCellule150	757
405	4aCellule403	757
1058	4bCellule399	757
893	4bCellule234	759
928	4bCellule269	760
1286	4bCellule627	760
87	4aCellule85	762
130	4aCellule128	762
396	4aCellule394	762
1317	4bCellule658	762
791	4bCellule132	767
260	4aCellule258	770
321	4aCellule319	770
1193	4bCellule534	770
956	4bCellule297	772
1242	4bCellule583	772
1245	4bCellule586	772
1185	4bCellule526	774
1299	4bCellule640	774
1323	4bCellule664	775
661	4bCellule2	777
1226	4bCellule567	777
1313	4bCellule654	779
983	4bCellule324	780
780	4bCellule121	782
1231	4bCellule572	782
704	4bCellule45	784
1190	4bCellule531	784
322	4aCellule320	785
1010	4bCellule351	785
1203	4bCellule544	785
134	4aCellule132	787
329	4aCellule327	789
743	4bCellule84	790
947	4bCellule288	790
33	4aCellule31	792
149	4aCellule147	792
1280	4bCellule621	792
1087	4bCellule428	794
1320	4bCellule661	794
411	4aCellule409	797
1287	4bCellule628	797
4	4aCellule2	799
117	4aCellule115	800
145	4aCellule143	800
162	4aCellule160	800
453	4aCellule451	800
1068	4bCellule409	800
449	4aCellule447	802
370	4aCellule368	804
648	4aCellule646	804
874	4bCellule215	804
504	4aCellule502	805
544	4aCellule542	805
943	4bCellule284	805
502	4aCellule500	809
1248	4bCellule589	809
68	4aCellule66	812
424	4aCellule422	812
922	4bCellule263	812
1008	4bCellule349	812
369	4aCellule367	814
837	4bCellule178	814
625	4aCellule623	817
976	4bCellule317	817
553	4aCellule551	819
1312	4bCellule653	820
777	4bCellule118	822
1256	4bCellule597	822
28	4aCellule26	824
834	4bCellule175	829
1050	4bCellule391	829
256	4aCellule254	830
119	4aCellule117	832
251	4aCellule249	832
18	4aCellule16	834
990	4bCellule331	834
1199	4bCellule540	834
614	4aCellule612	835
652	4aCellule650	835
739	4bCellule80	835
755	4bCellule96	835
988	4bCellule329	835
452	4aCellule450	837
227	4aCellule225	839
535	4aCellule533	839
605	4aCellule603	839
746	4bCellule87	839
666	4bCellule7	842
895	4bCellule236	842
456	4aCellule454	844
330	4aCellule328	845
459	4aCellule457	845
560	4aCellule558	845
980	4bCellule321	847
737	4bCellule78	849
136	4aCellule134	852
1151	4bCellule492	852
944	4bCellule285	854
635	4aCellule633	855
1030	4bCellule371	860
1224	4bCellule565	860
785	4bCellule126	862
439	4aCellule437	865
1301	4bCellule642	865
767	4bCellule108	867
1036	4bCellule377	867
137	4aCellule135	869
543	4aCellule541	869
595	4aCellule593	872
86	4aCellule84	875
173	4aCellule171	875
1099	4bCellule440	877
1235	4bCellule576	877
1232	4bCellule573	879
774	4bCellule115	880
1249	4bCellule590	882
392	4aCellule390	884
1001	4bCellule342	884
1322	4bCellule663	885
80	4aCellule78	887
699	4bCellule40	887
1007	4bCellule348	887
779	4bCellule120	889
981	4bCellule322	890
1047	4bCellule388	890
727	4bCellule68	892
939	4bCellule280	894
208	4aCellule206	897
210	4aCellule208	897
213	4aCellule211	897
450	4aCellule448	897
649	4aCellule647	905
723	4bCellule64	905
1278	4bCellule619	905
814	4bCellule155	907
197	4aCellule195	909
1214	4bCellule555	909
841	4bCellule182	912
817	4bCellule158	914
891	4bCellule232	915
847	4bCellule188	917
95	4aCellule93	919
207	4aCellule205	919
1272	4bCellule613	919
1285	4bCellule626	920
359	4aCellule357	924
1053	4bCellule394	925
1100	4bCellule441	927
264	4aCellule262	929
273	4aCellule271	929
203	4aCellule201	932
253	4aCellule251	932
1252	4bCellule593	932
651	4aCellule649	934
608	4aCellule606	935
507	4aCellule505	937
901	4bCellule242	937
489	4aCellule487	940
756	4bCellule97	942
915	4bCellule256	942
713	4bCellule54	944
47	4aCellule45	945
525	4aCellule523	945
1061	4bCellule402	947
1017	4bCellule358	950
355	4aCellule353	955
711	4bCellule52	955
797	4bCellule138	959
429	4aCellule427	962
1259	4bCellule600	962
46	4aCellule44	964
564	4aCellule562	964
952	4bCellule293	964
503	4aCellule501	969
1161	4bCellule502	970
419	4aCellule417	972
423	4aCellule421	972
1228	4bCellule569	972
1020	4bCellule361	973
783	4bCellule124	975
249	4aCellule247	977
998	4bCellule339	977
973	4bCellule314	978
70	4aCellule68	980
1270	4bCellule611	980
1175	4bCellule516	983
201	4aCellule199	987
303	4aCellule301	988
890	4bCellule231	988
331	4aCellule329	990
40	4aCellule38	992
1265	4bCellule606	992
93	4aCellule91	993
420	4aCellule418	995
1147	4bCellule488	998
1113	4bCellule454	1002
463	4aCellule461	1003
718	4bCellule59	1007
1023	4bCellule364	1007
811	4bCellule152	1010
1169	4bCellule510	1010
385	4aCellule383	1013
548	4aCellule546	1013
1119	4bCellule460	1013
283	4aCellule281	1015
289	4aCellule287	1015
415	4aCellule413	1018
1091	4bCellule432	1023
408	4aCellule406	1025
1052	4bCellule393	1025
852	4bCellule193	1027
448	4aCellule446	1028
763	4bCellule104	1028
1141	4bCellule482	1032
38	4aCellule36	1035
140	4aCellule138	1035
1034	4bCellule375	1038
1120	4bCellule461	1038
395	4aCellule393	1040
441	4aCellule439	1042
230	4aCellule228	1045
736	4bCellule77	1045
829	4bCellule170	1045
883	4bCellule224	1045
529	4aCellule527	1048
1081	4bCellule422	1052
110	4aCellule108	1060
491	4aCellule489	1060
1125	4bCellule466	1060
482	4aCellule480	1063
530	4aCellule528	1063
1084	4bCellule425	1063
1174	4bCellule515	1063
1336	4bCellule677	1063
1106	4bCellule447	1065
371	4aCellule369	1070
1134	4bCellule475	1077
668	4bCellule9	1083
85	4aCellule83	1087
1218	4bCellule559	1087
1132	4bCellule473	1092
217	4aCellule215	1093
1026	4bCellule367	1093
189	4aCellule187	1098
267	4aCellule265	1098
596	4aCellule594	1098
455	4aCellule453	1103
1309	4bCellule650	1107
703	4bCellule44	1110
1261	4bCellule602	1110
437	4aCellule435	1113
702	4bCellule43	1115
328	4aCellule326	1117
153	4aCellule151	1120
533	4aCellule531	1123
1090	4bCellule431	1123
9	4aCellule7	1130
212	4aCellule210	1130
581	4aCellule579	1130
621	4aCellule619	1130
966	4bCellule307	1130
192	4aCellule190	1133
142	4aCellule140	1137
1262	4bCellule603	1137
64	4aCellule62	1138
436	4aCellule434	1140
421	4aCellule419	1142
610	4aCellule608	1143
1097	4bCellule438	1145
12	4aCellule10	1148
132	4aCellule130	1150
404	4aCellule402	1155
1338	4bCellule679	1160
1220	4bCellule561	1162
1281	4bCellule622	1167
79	4aCellule77	1168
380	4aCellule378	1170
151	4aCellule149	1172
390	4aCellule388	1172
660	4bCellule1	1173
1104	4bCellule445	1173
1136	4bCellule477	1173
1215	4bCellule556	1173
978	4bCellule319	1182
1009	4bCellule350	1182
344	4aCellule342	1183
640	4aCellule638	1183
812	4bCellule153	1185
1243	4bCellule584	1185
953	4bCellule294	1188
1334	4bCellule675	1195
934	4bCellule275	1201
833	4bCellule174	1205
171	4aCellule169	1210
280	4aCellule278	1210
537	4aCellule535	1210
645	4aCellule643	1215
377	4aCellule375	1223
1126	4bCellule467	1223
911	4bCellule252	1231
578	4aCellule576	1245
211	4aCellule209	1246
521	4aCellule519	1251
799	4bCellule140	1255
1311	4bCellule652	1265
554	4aCellule552	1275
257	4aCellule255	1276
599	4aCellule597	1281
1033	4bCellule374	1281
1043	4bCellule384	1281
467	4aCellule465	1283
787	4bCellule128	1286
860	4bCellule201	1288
808	4bCellule149	1295
752	4bCellule93	1296
365	4aCellule363	1300
509	4aCellule507	1301
1316	4bCellule657	1303
34	4aCellule32	1306
161	4aCellule159	1308
842	4bCellule183	1316
83	4aCellule81	1326
1189	4bCellule530	1328
1155	4bCellule496	1331
23	4aCellule21	1333
244	4aCellule242	1333
1277	4bCellule618	1343
1170	4bCellule511	1345
1173	4bCellule514	1346
793	4bCellule134	1348
349	4aCellule347	1355
339	4aCellule337	1360
619	4aCellule617	1360
600	4aCellule598	1371
1042	4bCellule383	1371
585	4aCellule583	1373
1003	4bCellule344	1373
708	4bCellule49	1378
818	4bCellule159	1378
374	4aCellule372	1380
407	4aCellule405	1383
748	4bCellule89	1383
726	4bCellule67	1396
549	4aCellule547	1398
485	4aCellule483	1400
632	4aCellule630	1400
573	4aCellule571	1403
275	4aCellule273	1409
291	4aCellule289	1409
579	4aCellule577	1409
342	4aCellule340	1413
343	4aCellule341	1416
431	4aCellule429	1419
1289	4bCellule630	1421
1200	4bCellule541	1423
866	4bCellule207	1428
222	4aCellule220	1429
351	4aCellule349	1438
1037	4bCellule378	1446
155	4aCellule153	1451
428	4aCellule426	1451
759	4bCellule100	1454
6	4aCellule4	1456
609	4aCellule607	1461
559	4aCellule557	1466
372	4aCellule370	1468
454	4aCellule452	1468
850	4bCellule191	1469
505	4aCellule503	1471
965	4bCellule306	1476
516	4aCellule514	1486
336	4aCellule334	1491
1144	4bCellule485	1499
1339	4bCellule680	1531
1250	4bCellule591	1539
1072	4bCellule413	1549
126	4aCellule124	1566
1073	4bCellule414	1583
350	4aCellule348	1599
830	4bCellule171	1601
562	4aCellule560	1603
710	4bCellule51	1634
1335	4bCellule676	1634
138	4aCellule136	1636
617	4aCellule615	1636
113	4aCellule111	1661
279	4aCellule277	1662
1160	4bCellule501	1677
226	4aCellule224	1687
1180	4bCellule521	1699
936	4bCellule277	1702
239	4aCellule237	1704
622	4aCellule620	1716
59	4aCellule57	1719
373	4aCellule371	1719
563	4aCellule561	1751
641	4aCellule639	1751
1187	4bCellule528	1757
315	4aCellule313	1761
1275	4bCellule616	1764
556	4aCellule554	1769
150	4aCellule148	1771
444	4aCellule442	1777
484	4aCellule482	1806
987	4bCellule328	1817
469	4aCellule467	1824
401	4aCellule399	1829
1135	4bCellule476	1831
964	4bCellule305	1834
1029	4bCellule370	1834
734	4bCellule75	1840
318	4aCellule316	1852
603	4aCellule601	1854
1096	4bCellule437	1854
1254	4bCellule595	1860
398	4aCellule396	1865
31	4aCellule29	1880
1065	4bCellule406	1880
1219	4bCellule560	1880
106	4aCellule104	1935
103	4aCellule101	1949
1142	4bCellule483	1950
51	4aCellule49	1967
695	4bCellule36	1974
1048	4bCellule389	1979
42	4aCellule40	1987
176	4aCellule174	2007
534	4aCellule532	2047
5	4aCellule3	2070
784	4bCellule125	2075
880	4bCellule221	2077
269	4aCellule267	2102
416	4aCellule414	2110
356	4aCellule354	2113
1192	4bCellule533	2148
44	4aCellule42	2162
588	4aCellule586	2172
1276	4bCellule617	2178
90	4aCellule88	2187
639	4aCellule637	2202
274	4aCellule272	2217
118	4aCellule116	2218
62	4aCellule60	2223
360	4aCellule358	2255
94	4aCellule92	2262
248	4aCellule246	2270
863	4bCellule204	2306
1108	4bCellule449	2325
1255	4bCellule596	2358
508	4aCellule506	2396
1266	4bCellule607	2488
937	4bCellule278	2494
887	4bCellule228	2501
688	4bCellule29	2526
446	4aCellule444	2656
631	4aCellule629	2669
447	4aCellule445	2679
490	4aCellule488	2741
89	4aCellule87	2756
616	4aCellule614	2764
760	4bCellule101	2784
25	4aCellule23	2812
304	4aCellule302	2824
979	4bCellule320	2886
624	4aCellule622	2924
1092	4bCellule433	2927
709	4bCellule50	3182
531	4aCellule529	3263
357	4aCellule355	3300
478	4aCellule476	3400
528	4aCellule526	3455
234	4aCellule232	3525
397	4aCellule395	3633
582	4aCellule580	3703
471	4aCellule469	3821
672	4bCellule13	3876
393	4aCellule391	4506

## Sheet: 6
	Label	Taille des adipocytes (ÂµmÂ²)
1	0	0
71	6aCellule69	301
339	6bCellule180	301
53	6aCellule51	305
555	6bCellule396	305
643	6bCellule484	306
299	6bCellule140	308
617	6bCellule458	308
326	6bCellule167	310
57	6aCellule55	311
122	6aCellule120	313
625	6bCellule466	313
146	6aCellule144	315
207	6bCellule48	315
21	6aCellule19	316
65	6aCellule63	316
297	6bCellule138	318
527	6bCellule368	318
61	6aCellule59	320
499	6bCellule340	320
17	6aCellule15	321
410	6bCellule251	321
596	6bCellule437	321
29	6aCellule27	323
151	6aCellule149	323
372	6bCellule213	323
182	6bCellule23	324
272	6bCellule113	324
286	6bCellule127	324
413	6bCellule254	324
497	6bCellule338	324
46	6aCellule44	326
276	6bCellule117	328
449	6bCellule290	328
103	6aCellule101	329
216	6bCellule57	329
224	6bCellule65	329
664	6bCellule505	329
352	6bCellule193	331
489	6bCellule330	331
105	6aCellule103	334
173	6bCellule14	334
321	6bCellule162	334
532	6bCellule373	334
36	6aCellule34	336
217	6bCellule58	338
501	6bCellule342	339
516	6bCellule357	339
565	6bCellule406	339
113	6aCellule111	341
214	6bCellule55	341
329	6bCellule170	341
390	6bCellule231	341
114	6aCellule112	343
442	6bCellule283	344
488	6bCellule329	344
58	6aCellule56	346
118	6aCellule116	346
141	6aCellule139	346
273	6bCellule114	349
503	6bCellule344	351
212	6bCellule53	353
221	6bCellule62	353
338	6bCellule179	358
642	6bCellule483	359
659	6bCellule500	363
483	6bCellule324	364
663	6bCellule504	368
27	6aCellule25	371
86	6aCellule84	371
132	6aCellule130	371
327	6bCellule168	373
534	6bCellule375	373
548	6bCellule389	373
6	6aCellule4	374
95	6aCellule93	376
128	6aCellule126	376
546	6bCellule387	376
270	6bCellule111	378
279	6bCellule120	378
49	6aCellule47	379
87	6aCellule85	379
177	6bCellule18	379
247	6bCellule88	379
252	6bCellule93	379
605	6bCellule446	379
8	6aCellule6	381
190	6bCellule31	381
56	6aCellule54	383
104	6aCellule102	383
494	6bCellule335	383
515	6bCellule356	383
380	6bCellule221	384
28	6aCellule26	386
414	6bCellule255	386
593	6bCellule434	386
598	6bCellule439	389
331	6bCellule172	391
78	6aCellule76	394
467	6bCellule308	394
550	6bCellule391	396
24	6aCellule22	399
401	6bCellule242	401
458	6bCellule299	401
650	6bCellule491	401
238	6bCellule79	403
403	6bCellule244	403
602	6bCellule443	403
230	6bCellule71	404
202	6bCellule43	409
311	6bCellule152	409
124	6aCellule122	411
584	6bCellule425	411
425	6bCellule266	416
73	6aCellule71	418
185	6bCellule26	418
657	6bCellule498	419
504	6bCellule345	421
472	6bCellule313	423
109	6aCellule107	424
241	6bCellule82	424
552	6bCellule393	424
455	6bCellule296	428
577	6bCellule418	428
63	6aCellule61	429
379	6bCellule220	429
518	6bCellule359	429
227	6bCellule68	431
551	6bCellule392	431
240	6bCellule81	433
375	6bCellule216	433
391	6bCellule232	436
394	6bCellule235	436
624	6bCellule465	436
200	6bCellule41	438
342	6bCellule183	438
441	6bCellule282	439
142	6aCellule140	441
306	6bCellule147	441
98	6aCellule96	444
199	6bCellule40	446
508	6bCellule349	446
400	6bCellule241	448
421	6bCellule262	448
364	6bCellule205	451
170	6bCellule11	453
188	6bCellule29	453
310	6bCellule151	453
566	6bCellule407	453
243	6bCellule84	454
649	6bCellule490	454
81	6aCellule79	458
535	6bCellule376	458
31	6aCellule29	463
468	6bCellule309	463
155	6aCellule153	464
337	6bCellule178	464
140	6aCellule138	466
399	6bCellule240	466
636	6bCellule477	466
59	6aCellule57	468
432	6bCellule273	468
16	6aCellule14	469
147	6aCellule145	469
452	6bCellule293	469
133	6aCellule131	471
369	6bCellule210	471
42	6aCellule40	473
343	6bCellule184	473
357	6bCellule198	473
603	6bCellule444	473
245	6bCellule86	474
430	6bCellule271	474
556	6bCellule397	476
154	6aCellule152	479
226	6bCellule67	479
106	6aCellule104	481
411	6bCellule252	481
513	6bCellule354	483
621	6bCellule462	486
262	6bCellule103	488
492	6bCellule333	488
542	6bCellule383	489
144	6aCellule142	491
445	6bCellule286	491
208	6bCellule49	493
281	6bCellule122	493
322	6bCellule163	493
376	6bCellule217	493
40	6aCellule38	494
152	6aCellule150	494
167	6bCellule8	496
599	6bCellule440	498
521	6bCellule362	499
610	6bCellule451	499
658	6bCellule499	499
80	6aCellule78	503
274	6bCellule115	504
325	6bCellule166	504
75	6aCellule73	506
201	6bCellule42	509
434	6bCellule275	509
88	6aCellule86	511
564	6bCellule405	511
90	6aCellule88	513
120	6aCellule118	513
520	6bCellule361	513
506	6bCellule347	514
418	6bCellule259	516
48	6aCellule46	519
404	6bCellule245	519
609	6bCellule450	519
123	6aCellule121	521
307	6bCellule148	521
30	6aCellule28	526
387	6bCellule228	526
354	6bCellule195	529
305	6bCellule146	531
350	6bCellule191	531
204	6bCellule45	536
223	6bCellule64	536
302	6bCellule143	536
196	6bCellule37	538
309	6bCellule150	538
575	6bCellule416	542
67	6aCellule65	544
266	6bCellule107	544
367	6bCellule208	546
164	6bCellule5	549
383	6bCellule224	549
538	6bCellule379	549
257	6bCellule98	551
283	6bCellule124	551
171	6bCellule12	552
385	6bCellule226	552
581	6bCellule422	552
11	6aCellule9	556
168	6bCellule9	557
539	6bCellule380	557
438	6bCellule279	559
484	6bCellule325	559
511	6bCellule352	559
460	6bCellule301	561
560	6bCellule401	561
37	6aCellule35	562
618	6bCellule459	562
623	6bCellule464	562
79	6aCellule77	566
533	6bCellule374	567
228	6bCellule69	571
466	6bCellule307	574
136	6aCellule134	576
446	6bCellule287	576
234	6bCellule75	581
362	6bCellule203	581
359	6bCellule200	584
295	6bCellule136	586
531	6bCellule372	586
486	6bCellule327	587
96	6aCellule94	591
630	6bCellule471	594
258	6bCellule99	596
459	6bCellule300	596
312	6bCellule153	599
335	6bCellule176	601
371	6bCellule212	604
529	6bCellule370	604
586	6bCellule427	604
172	6bCellule13	606
591	6bCellule432	606
424	6bCellule265	609
629	6bCellule470	609
26	6aCellule24	611
125	6aCellule123	611
288	6bCellule129	612
348	6bCellule189	612
5	6aCellule3	619
498	6bCellule339	621
594	6bCellule435	621
661	6bCellule502	621
13	6aCellule11	624
101	6aCellule99	626
363	6bCellule204	626
82	6aCellule80	629
268	6bCellule109	632
347	6bCellule188	632
300	6bCellule141	634
282	6bCellule123	637
611	6bCellule452	637
316	6bCellule157	639
604	6bCellule445	639
44	6aCellule42	641
189	6bCellule30	641
298	6bCellule139	641
422	6bCellule263	641
437	6bCellule278	642
507	6bCellule348	644
547	6bCellule388	644
233	6bCellule74	646
627	6bCellule468	646
115	6aCellule113	651
39	6aCellule37	656
108	6aCellule106	657
143	6aCellule141	657
183	6bCellule24	659
377	6bCellule218	662
574	6bCellule415	662
366	6bCellule207	664
4	6aCellule2	667
70	6aCellule68	669
176	6bCellule17	669
250	6bCellule91	674
251	6bCellule92	676
253	6bCellule94	679
89	6aCellule87	684
203	6bCellule44	696
465	6bCellule306	696
324	6bCellule165	701
572	6bCellule413	701
303	6bCellule144	711
15	6aCellule13	712
301	6bCellule142	712
456	6bCellule297	714
110	6aCellule108	717
496	6bCellule337	717
428	6bCellule269	719
315	6bCellule156	721
220	6bCellule61	722
313	6bCellule154	722
355	6bCellule196	722
415	6bCellule256	722
210	6bCellule51	724
426	6bCellule267	724
293	6bCellule134	729
384	6bCellule225	731
569	6bCellule410	734
77	6aCellule75	737
68	6aCellule66	739
285	6bCellule126	741
18	6aCellule16	749
127	6aCellule125	751
509	6bCellule350	751
304	6bCellule145	752
139	6aCellule137	759
22	6aCellule20	760
294	6bCellule135	760
639	6bCellule480	762
634	6bCellule475	765
3	6aCellule1	769
34	6aCellule32	772
462	6bCellule303	772
175	6bCellule16	775
431	6bCellule272	775
536	6bCellule377	775
423	6bCellule264	777
429	6bCellule270	777
45	6aCellule43	782
211	6bCellule52	782
38	6aCellule36	784
451	6bCellule292	784
162	6bCellule3	785
340	6bCellule181	785
606	6bCellule447	785
344	6bCellule185	787
474	6bCellule315	787
99	6aCellule97	789
119	6aCellule117	789
433	6bCellule274	789
235	6bCellule76	792
32	6aCellule30	794
461	6bCellule302	794
653	6bCellule494	802
275	6bCellule116	804
236	6bCellule77	805
427	6bCellule268	805
633	6bCellule474	809
563	6bCellule404	815
469	6bCellule310	817
588	6bCellule429	824
612	6bCellule453	824
500	6bCellule341	829
277	6bCellule118	834
545	6bCellule386	835
637	6bCellule478	835
62	6aCellule60	837
52	6aCellule50	839
662	6bCellule503	839
537	6bCellule378	844
480	6bCellule321	849
349	6bCellule190	854
644	6bCellule485	855
198	6bCellule39	859
641	6bCellule482	860
72	6aCellule70	865
43	6aCellule41	867
476	6bCellule317	867
91	6aCellule89	872
416	6bCellule257	875
346	6bCellule187	880
153	6aCellule151	885
622	6bCellule463	885
590	6bCellule431	890
645	6bCellule486	894
92	6aCellule90	899
393	6bCellule234	900
517	6bCellule358	900
567	6bCellule408	900
181	6bCellule22	902
336	6bCellule177	907
392	6bCellule233	907
12	6aCellule10	909
280	6bCellule121	909
654	6bCellule495	910
439	6bCellule280	917
530	6bCellule371	917
620	6bCellule461	917
166	6bCellule7	919
193	6bCellule34	929
510	6bCellule351	930
149	6aCellule147	932
595	6bCellule436	934
265	6bCellule106	935
389	6bCellule230	939
2	6aCellule0	944
553	6bCellule394	944
381	6bCellule222	945
615	6bCellule456	947
519	6bCellule360	950
130	6aCellule128	952
97	6aCellule95	954
186	6bCellule27	955
332	6bCellule173	955
69	6aCellule67	959
163	6bCellule4	960
526	6bCellule367	962
317	6bCellule158	967
448	6bCellule289	970
583	6bCellule424	975
579	6bCellule420	977
264	6bCellule105	980
213	6bCellule54	982
457	6bCellule298	983
405	6bCellule246	985
396	6bCellule237	990
626	6bCellule467	992
93	6aCellule91	993
493	6bCellule334	993
14	6aCellule12	1002
568	6bCellule409	1008
522	6bCellule363	1013
290	6bCellule131	1023
328	6bCellule169	1027
646	6bCellule487	1027
440	6bCellule281	1030
179	6bCellule20	1033
148	6aCellule146	1040
370	6bCellule211	1040
360	6bCellule201	1047
471	6bCellule312	1047
229	6bCellule70	1057
443	6bCellule284	1057
420	6bCellule261	1058
121	6aCellule119	1060
570	6bCellule411	1063
195	6bCellule36	1068
296	6bCellule137	1072
94	6aCellule92	1073
454	6bCellule295	1075
242	6bCellule83	1082
491	6bCellule332	1082
616	6bCellule457	1082
54	6aCellule52	1083
549	6bCellule390	1083
206	6bCellule47	1085
562	6bCellule403	1085
554	6bCellule395	1090
19	6aCellule17	1092
160	6bCellule1	1098
215	6bCellule56	1105
485	6bCellule326	1112
495	6bCellule336	1113
544	6bCellule385	1118
361	6bCellule202	1120
543	6bCellule384	1133
330	6bCellule171	1135
137	6aCellule135	1137
613	6bCellule454	1140
161	6bCellule2	1143
318	6bCellule159	1143
256	6bCellule97	1147
576	6bCellule417	1147
225	6bCellule66	1150
580	6bCellule421	1153
573	6bCellule414	1157
239	6bCellule80	1160
571	6bCellule412	1162
482	6bCellule323	1165
66	6aCellule64	1175
131	6aCellule129	1175
479	6bCellule320	1200
600	6bCellule441	1203
382	6bCellule223	1208
412	6bCellule253	1226
85	6aCellule83	1228
194	6bCellule35	1235
651	6bCellule492	1238
129	6aCellule127	1241
284	6bCellule125	1243
444	6bCellule285	1243
585	6bCellule426	1246
219	6bCellule60	1251
292	6bCellule133	1255
145	6aCellule143	1256
525	6bCellule366	1265
126	6aCellule124	1290
308	6bCellule149	1293
409	6bCellule250	1303
660	6bCellule501	1308
218	6bCellule59	1316
100	6aCellule98	1320
453	6bCellule294	1320
473	6bCellule314	1325
407	6bCellule248	1328
169	6bCellule10	1331
47	6aCellule45	1338
601	6bCellule442	1341
269	6bCellule110	1355
222	6bCellule63	1370
180	6bCellule21	1373
505	6bCellule346	1376
435	6bCellule276	1391
184	6bCellule25	1395
589	6bCellule430	1396
33	6aCellule31	1398
319	6bCellule160	1401
478	6bCellule319	1419
232	6bCellule73	1421
541	6bCellule382	1423
487	6bCellule328	1438
187	6bCellule28	1443
358	6bCellule199	1458
373	6bCellule214	1464
628	6bCellule469	1466
83	6aCellule81	1471
60	6aCellule58	1479
463	6bCellule304	1479
157	6aCellule155	1488
597	6bCellule438	1491
408	6bCellule249	1496
559	6bCellule400	1496
246	6bCellule87	1499
351	6bCellule192	1504
395	6bCellule236	1519
192	6bCellule33	1529
138	6aCellule136	1533
205	6bCellule46	1533
614	6bCellule455	1538
158	6aCellule156	1539
402	6bCellule243	1546
447	6bCellule288	1546
320	6bCellule161	1549
20	6aCellule18	1558
353	6bCellule194	1566
557	6bCellule398	1574
102	6aCellule100	1576
25	6aCellule23	1583
419	6bCellule260	1636
607	6bCellule448	1656
464	6bCellule305	1682
261	6bCellule102	1684
10	6aCellule8	1691
278	6bCellule119	1696
237	6bCellule78	1699
638	6bCellule479	1707
417	6bCellule258	1717
334	6bCellule175	1719
397	6bCellule238	1719
314	6bCellule155	1726
632	6bCellule473	1726
631	6bCellule472	1734
323	6bCellule164	1772
267	6bCellule108	1789
84	6aCellule82	1791
561	6bCellule402	1801
135	6aCellule133	1822
356	6bCellule197	1822
524	6bCellule365	1829
587	6bCellule428	1834
116	6aCellule114	1867
341	6bCellule182	1890
490	6bCellule331	1890
134	6aCellule132	1917
248	6bCellule89	1920
260	6bCellule101	1927
378	6bCellule219	1929
178	6bCellule19	2017
475	6bCellule316	2110
197	6bCellule38	2147
386	6bCellule227	2153
523	6bCellule364	2153
502	6bCellule343	2193
374	6bCellule215	2200
470	6bCellule311	2208
450	6bCellule291	2220
608	6bCellule449	2223
50	6aCellule48	2235
191	6bCellule32	2235
388	6bCellule229	2247
481	6bCellule322	2331
512	6bCellule353	2335
514	6bCellule355	2398
540	6bCellule381	2450
578	6bCellule419	2465
159	6bCellule0	2526
255	6bCellule96	2639
174	6bCellule15	2674
582	6bCellule423	2772
436	6bCellule277	2792
368	6bCellule209	2927
477	6bCellule318	3183
398	6bCellule239	3308
656	6bCellule497	3834
647	6bCellule488	3924
640	6bCellule481	4122
528	6bCellule369	4871

## Sheet: 7
	Label	Taille des adipocytes (ÂµmÂ²)
1	0	0
101	7aCellule99	301
117	7aCellule115	301
226	7aCellule224	301
713	7bCellule125	301
860	7bCellule272	301
691	7bCellule103	303
203	7aCellule201	305
591	7bCellule3	305
594	7bCellule6	305
989	7bCellule401	305
59	7aCellule57	306
189	7aCellule187	308
349	7aCellule347	308
394	7aCellule392	308
417	7aCellule415	308
427	7aCellule425	308
87	7aCellule85	310
463	7aCellule461	311
932	7bCellule344	311
687	7bCellule99	313
696	7bCellule108	313
956	7bCellule368	313
984	7bCellule396	315
293	7aCellule291	316
481	7aCellule479	316
579	7aCellule577	316
269	7aCellule267	318
776	7bCellule188	318
964	7bCellule376	318
185	7aCellule183	320
857	7bCellule269	320
943	7bCellule355	320
959	7bCellule371	320
368	7aCellule366	321
485	7aCellule483	321
493	7aCellule491	321
705	7bCellule117	321
873	7bCellule285	321
743	7bCellule155	323
53	7aCellule51	326
306	7aCellule304	326
951	7bCellule363	326
378	7aCellule376	328
526	7aCellule524	328
973	7bCellule385	328
114	7aCellule112	329
121	7aCellule119	329
347	7aCellule345	329
133	7aCellule131	331
516	7aCellule514	331
313	7aCellule311	333
584	7aCellule582	333
666	7bCellule78	333
192	7aCellule190	334
672	7bCellule84	336
546	7aCellule544	338
896	7bCellule308	338
21	7aCellule19	339
338	7aCellule336	339
917	7bCellule329	339
962	7bCellule374	339
534	7aCellule532	341
136	7aCellule134	343
379	7aCellule377	343
744	7bCellule156	343
670	7bCellule82	344
881	7bCellule293	344
340	7aCellule338	346
446	7aCellule444	346
607	7bCellule19	346
756	7bCellule168	346
800	7bCellule212	346
771	7bCellule183	348
124	7aCellule122	349
798	7bCellule210	349
887	7bCellule299	349
922	7bCellule334	349
443	7aCellule441	351
692	7bCellule104	351
766	7bCellule178	351
967	7bCellule379	351
317	7aCellule315	353
386	7aCellule384	353
613	7bCellule25	353
987	7bCellule399	353
111	7aCellule109	354
423	7aCellule421	354
429	7aCellule427	354
668	7bCellule80	354
981	7bCellule393	354
85	7aCellule83	356
265	7aCellule263	356
451	7aCellule449	356
791	7bCellule203	356
253	7aCellule251	358
543	7aCellule541	358
694	7bCellule106	358
856	7bCellule268	358
482	7aCellule480	359
651	7bCellule63	361
685	7bCellule97	361
61	7aCellule59	363
113	7aCellule111	363
557	7aCellule555	363
606	7bCellule18	363
162	7aCellule160	364
822	7bCellule234	364
254	7aCellule252	366
295	7aCellule293	366
496	7aCellule494	366
275	7aCellule273	368
441	7aCellule439	368
202	7aCellule200	369
321	7aCellule319	369
376	7aCellule374	369
671	7bCellule83	369
817	7bCellule229	369
718	7bCellule130	371
722	7bCellule134	371
352	7aCellule350	373
438	7aCellule436	373
499	7aCellule497	373
68	7aCellule66	376
982	7bCellule394	376
289	7aCellule287	378
94	7aCellule92	379
201	7aCellule199	379
474	7aCellule472	379
965	7bCellule377	379
868	7bCellule280	381
729	7bCellule141	383
46	7aCellule44	384
153	7aCellule151	384
992	7bCellule404	384
131	7aCellule129	386
895	7bCellule307	386
566	7aCellule564	388
912	7bCellule324	388
448	7aCellule446	393
375	7aCellule373	394
866	7bCellule278	394
169	7aCellule167	396
179	7aCellule177	396
587	7aCellule585	396
974	7bCellule386	396
383	7aCellule381	399
497	7aCellule495	401
650	7bCellule62	401
966	7bCellule378	403
208	7aCellule206	404
414	7aCellule412	404
93	7aCellule91	406
118	7aCellule116	406
296	7aCellule294	408
511	7aCellule509	408
610	7bCellule22	408
369	7aCellule367	409
268	7aCellule266	411
478	7aCellule476	411
832	7bCellule244	413
142	7aCellule140	414
239	7aCellule237	416
456	7aCellule454	416
97	7aCellule95	419
326	7aCellule324	419
908	7bCellule320	421
374	7aCellule372	423
180	7aCellule178	424
191	7aCellule189	424
393	7aCellule391	426
779	7bCellule191	426
530	7aCellule528	428
586	7aCellule584	428
958	7bCellule370	428
79	7aCellule77	429
452	7aCellule450	429
19	7aCellule17	431
100	7aCellule98	431
194	7aCellule192	431
358	7aCellule356	431
476	7aCellule474	431
16	7aCellule14	433
272	7aCellule270	434
401	7aCellule399	434
5	7aCellule3	438
173	7aCellule171	438
701	7bCellule113	438
730	7bCellule142	438
794	7bCellule206	438
300	7aCellule298	439
415	7aCellule413	439
578	7aCellule576	439
26	7aCellule24	441
45	7aCellule43	441
783	7bCellule195	441
134	7aCellule132	443
732	7bCellule144	443
413	7aCellule411	444
608	7bCellule20	444
808	7bCellule220	444
342	7aCellule340	446
442	7aCellule440	448
503	7aCellule501	448
64	7aCellule62	449
583	7aCellule581	449
174	7aCellule172	451
217	7aCellule215	451
357	7aCellule355	451
465	7aCellule463	451
901	7bCellule313	451
298	7aCellule296	453
631	7bCellule43	453
436	7aCellule434	456
542	7aCellule540	456
655	7bCellule67	456
432	7aCellule430	458
585	7aCellule583	458
56	7aCellule54	459
204	7aCellule202	461
223	7aCellule221	461
619	7bCellule31	461
957	7bCellule369	461
143	7aCellule141	463
315	7aCellule313	463
329	7aCellule327	463
396	7aCellule394	463
402	7aCellule400	463
495	7aCellule493	463
809	7bCellule221	464
468	7aCellule466	466
258	7aCellule256	468
351	7aCellule349	468
539	7aCellule537	468
215	7aCellule213	469
513	7aCellule511	469
818	7bCellule230	469
425	7aCellule423	471
933	7bCellule345	471
674	7bCellule86	473
935	7bCellule347	473
905	7bCellule317	474
915	7bCellule327	474
874	7bCellule286	476
245	7aCellule243	478
49	7aCellule47	479
270	7aCellule268	479
733	7bCellule145	479
909	7bCellule321	479
567	7aCellule565	481
755	7bCellule167	481
633	7bCellule45	483
900	7bCellule312	483
459	7aCellule457	484
550	7aCellule548	484
581	7aCellule579	484
344	7aCellule342	486
433	7aCellule431	486
137	7aCellule135	488
193	7aCellule191	488
257	7aCellule255	488
292	7aCellule290	488
339	7aCellule337	491
507	7aCellule505	491
537	7aCellule535	491
643	7bCellule55	491
12	7aCellule10	493
27	7aCellule25	494
641	7bCellule53	494
667	7bCellule79	496
382	7aCellule380	498
437	7aCellule435	498
198	7aCellule196	501
716	7bCellule128	501
940	7bCellule352	501
431	7aCellule429	503
309	7aCellule307	504
25	7aCellule23	506
160	7aCellule158	506
918	7bCellule330	506
323	7aCellule321	508
621	7bCellule33	508
602	7bCellule14	509
841	7bCellule253	509
491	7aCellule489	511
205	7aCellule203	513
355	7aCellule353	514
865	7bCellule277	514
880	7bCellule292	514
262	7aCellule260	518
405	7aCellule403	518
487	7aCellule485	518
735	7bCellule147	518
765	7bCellule177	518
903	7bCellule315	518
978	7bCellule390	518
412	7aCellule410	521
769	7bCellule181	521
884	7bCellule296	523
152	7aCellule150	524
234	7aCellule232	524
336	7aCellule334	524
726	7bCellule138	524
704	7bCellule116	526
484	7aCellule482	528
11	7aCellule9	529
122	7aCellule120	529
129	7aCellule127	529
596	7bCellule8	529
603	7bCellule15	529
727	7bCellule139	529
855	7bCellule267	529
529	7aCellule527	531
305	7aCellule303	533
333	7aCellule331	533
366	7aCellule364	533
385	7aCellule383	533
861	7bCellule273	533
159	7aCellule157	534
316	7aCellule314	534
642	7bCellule54	534
954	7bCellule366	534
854	7bCellule266	538
867	7bCellule279	538
469	7aCellule467	539
849	7bCellule261	539
214	7aCellule212	541
639	7bCellule51	541
677	7bCellule89	541
599	7bCellule11	544
629	7bCellule41	546
647	7bCellule59	546
697	7bCellule109	546
473	7aCellule471	549
802	7bCellule214	549
42	7aCellule40	551
361	7aCellule359	552
345	7aCellule343	554
517	7aCellule515	556
531	7aCellule529	556
614	7bCellule26	556
187	7aCellule185	557
582	7aCellule580	557
893	7bCellule305	557
125	7aCellule123	559
739	7bCellule151	559
717	7bCellule129	561
625	7bCellule37	562
782	7bCellule194	562
936	7bCellule348	562
337	7aCellule335	564
435	7aCellule433	566
990	7bCellule402	566
789	7bCellule201	567
844	7bCellule256	567
862	7bCellule274	567
825	7bCellule237	574
925	7bCellule337	574
986	7bCellule398	574
738	7bCellule150	576
636	7bCellule48	577
724	7bCellule136	577
976	7bCellule388	577
335	7aCellule333	581
334	7aCellule332	582
373	7aCellule371	582
23	7aCellule21	584
4	7aCellule2	586
372	7aCellule370	586
509	7aCellule507	587
240	7aCellule238	589
395	7aCellule393	591
549	7aCellule547	591
72	7aCellule70	592
890	7bCellule302	592
249	7aCellule247	594
649	7bCellule61	594
367	7aCellule365	596
251	7aCellule249	599
795	7bCellule207	601
971	7bCellule383	602
389	7aCellule387	604
428	7aCellule426	604
955	7bCellule367	604
906	7bCellule318	606
991	7bCellule403	606
318	7aCellule316	607
444	7aCellule442	607
472	7aCellule470	607
708	7bCellule120	607
398	7aCellule396	609
489	7aCellule487	609
107	7aCellule105	611
420	7aCellule418	611
492	7aCellule490	612
200	7aCellule198	614
453	7aCellule451	614
928	7bCellule340	614
164	7aCellule162	616
363	7aCellule361	616
397	7aCellule395	616
571	7aCellule569	617
630	7bCellule42	617
364	7aCellule362	619
312	7aCellule310	621
445	7aCellule443	621
580	7aCellule578	621
146	7aCellule144	622
715	7bCellule127	624
388	7aCellule386	626
390	7aCellule388	626
216	7aCellule214	631
371	7aCellule369	631
695	7bCellule107	634
105	7aCellule103	636
648	7bCellule60	639
151	7aCellule149	642
75	7aCellule73	647
60	7aCellule58	649
84	7aCellule82	649
209	7aCellule207	651
447	7aCellule445	651
518	7aCellule516	651
725	7bCellule137	652
365	7aCellule363	654
231	7aCellule229	656
237	7aCellule235	656
764	7bCellule176	657
864	7bCellule276	659
466	7aCellule464	662
950	7bCellule362	662
637	7bCellule49	664
477	7aCellule475	666
416	7aCellule414	667
7	7aCellule5	669
362	7aCellule360	669
479	7aCellule477	669
30	7aCellule28	671
787	7bCellule199	671
979	7bCellule391	672
103	7aCellule101	679
343	7aCellule341	684
601	7bCellule13	684
247	7aCellule245	686
250	7aCellule248	686
310	7aCellule308	686
924	7bCellule336	686
863	7bCellule275	687
419	7aCellule417	689
754	7bCellule166	689
331	7aCellule329	691
609	7bCellule21	691
623	7bCellule35	692
213	7aCellule211	694
299	7aCellule297	694
522	7aCellule520	694
551	7aCellule549	694
502	7aCellule500	696
541	7aCellule539	696
501	7aCellule499	697
778	7bCellule190	699
930	7bCellule342	699
322	7aCellule320	701
934	7bCellule346	701
700	7bCellule112	702
52	7aCellule50	706
244	7aCellule242	706
510	7aCellule508	706
640	7bCellule52	706
392	7aCellule390	707
470	7aCellule468	707
488	7aCellule486	707
590	7bCellule2	707
615	7bCellule27	707
675	7bCellule87	707
988	7bCellule400	709
406	7aCellule404	711
937	7bCellule349	711
963	7bCellule375	711
760	7bCellule172	712
283	7aCellule281	714
684	7bCellule96	714
740	7bCellule152	714
815	7bCellule227	714
969	7bCellule381	714
98	7aCellule96	717
224	7aCellule222	717
276	7aCellule274	717
653	7bCellule65	719
707	7bCellule119	719
892	7bCellule304	719
929	7bCellule341	721
301	7aCellule299	722
574	7aCellule572	724
138	7aCellule136	726
341	7aCellule339	726
920	7bCellule332	726
31	7aCellule29	731
260	7aCellule258	731
627	7bCellule39	731
719	7bCellule131	731
504	7aCellule502	732
985	7bCellule397	734
51	7aCellule49	736
525	7aCellule523	736
745	7bCellule157	736
747	7bCellule159	737
763	7bCellule175	742
455	7aCellule453	744
430	7aCellule428	746
545	7aCellule543	746
410	7aCellule408	747
170	7aCellule168	749
570	7aCellule568	749
805	7bCellule217	749
872	7bCellule284	749
228	7aCellule226	752
290	7aCellule288	752
845	7bCellule257	752
440	7aCellule438	759
683	7bCellule95	760
408	7aCellule406	764
669	7bCellule81	764
709	7bCellule121	765
899	7bCellule311	765
941	7bCellule353	765
826	7bCellule238	769
297	7aCellule295	770
236	7aCellule234	775
742	7bCellule154	779
829	7bCellule241	779
381	7aCellule379	780
679	7bCellule91	780
161	7aCellule159	785
230	7aCellule228	785
859	7bCellule271	789
158	7aCellule156	790
654	7bCellule66	792
786	7bCellule198	795
319	7aCellule317	797
86	7aCellule84	799
238	7aCellule236	800
711	7bCellule123	800
931	7bCellule343	802
411	7aCellule409	804
741	7bCellule153	804
593	7bCellule5	805
904	7bCellule316	805
878	7bCellule290	807
221	7aCellule219	809
454	7aCellule452	809
993	7bCellule405	809
949	7bCellule361	815
33	7aCellule31	817
706	7bCellule118	817
399	7aCellule397	819
515	7aCellule513	819
123	7aCellule121	820
304	7aCellule302	820
426	7aCellule424	820
921	7bCellule333	820
88	7aCellule86	824
572	7aCellule570	825
48	7aCellule46	827
62	7aCellule60	827
680	7bCellule92	827
483	7aCellule481	829
384	7aCellule382	834
938	7bCellule350	835
220	7aCellule218	840
796	7bCellule208	840
813	7bCellule225	844
759	7bCellule171	845
870	7bCellule282	847
533	7aCellule531	849
461	7aCellule459	852
838	7bCellule250	852
658	7bCellule70	854
439	7aCellule437	855
559	7aCellule557	855
521	7aCellule519	859
500	7aCellule498	860
682	7bCellule94	862
277	7aCellule275	864
913	7bCellule325	864
332	7aCellule330	865
923	7bCellule335	865
911	7bCellule323	867
774	7bCellule186	874
944	7bCellule356	874
547	7aCellule545	877
139	7aCellule137	879
356	7aCellule354	880
833	7bCellule245	880
37	7aCellule35	882
69	7aCellule67	882
18	7aCellule16	884
252	7aCellule250	884
181	7aCellule179	885
182	7aCellule180	885
449	7aCellule447	887
540	7aCellule538	887
898	7bCellule310	890
140	7aCellule138	894
71	7aCellule69	897
827	7bCellule239	899
450	7aCellule448	900
663	7bCellule75	900
377	7aCellule375	904
877	7bCellule289	904
947	7bCellule359	904
350	7aCellule348	905
22	7aCellule20	907
2	7aCellule0	914
848	7bCellule260	914
514	7aCellule512	915
850	7bCellule262	919
106	7aCellule104	922
792	7bCellule204	922
20	7aCellule18	924
177	7aCellule175	925
828	7bCellule240	927
70	7aCellule68	929
287	7aCellule285	939
560	7aCellule558	939
846	7bCellule258	939
346	7aCellule344	942
645	7bCellule57	942
89	7aCellule87	950
562	7aCellule560	952
29	7aCellule27	955
387	7aCellule385	955
882	7bCellule294	957
212	7aCellule210	959
359	7aCellule357	959
242	7aCellule240	962
656	7bCellule68	962
902	7bCellule314	964
665	7bCellule77	965
806	7bCellule218	965
942	7bCellule354	965
144	7aCellule142	970
196	7aCellule194	970
91	7aCellule89	972
172	7aCellule170	972
885	7bCellule297	972
634	7bCellule46	975
790	7bCellule202	975
83	7aCellule81	977
820	7bCellule232	977
218	7aCellule216	980
206	7aCellule204	982
595	7bCellule7	982
968	7bCellule380	983
227	7aCellule225	992
370	7aCellule368	993
767	7bCellule179	995
535	7aCellule533	997
927	7bCellule339	998
314	7aCellule312	1000
821	7bCellule233	1002
264	7aCellule262	1005
404	7aCellule402	1012
418	7aCellule416	1015
81	7aCellule79	1018
47	7aCellule45	1020
380	7aCellule378	1020
980	7bCellule392	1020
95	7aCellule93	1023
186	7aCellule184	1030
897	7bCellule309	1030
303	7aCellule301	1032
328	7aCellule326	1033
847	7bCellule259	1035
135	7aCellule133	1037
490	7aCellule488	1038
842	7bCellule254	1042
894	7bCellule306	1043
110	7aCellule108	1052
617	7bCellule29	1052
889	7bCellule301	1055
823	7bCellule235	1058
814	7bCellule226	1060
785	7bCellule197	1063
644	7bCellule56	1065
211	7aCellule209	1068
555	7aCellule553	1075
628	7bCellule40	1080
660	7bCellule72	1082
311	7aCellule309	1088
662	7bCellule74	1088
835	7bCellule247	1088
699	7bCellule111	1090
195	7aCellule193	1093
852	7bCellule264	1095
44	7aCellule42	1097
652	7bCellule64	1097
688	7bCellule100	1098
409	7aCellule407	1103
819	7bCellule231	1103
888	7bCellule300	1110
626	7bCellule38	1112
505	7aCellule503	1117
564	7aCellule562	1127
703	7bCellule115	1127
638	7bCellule50	1133
811	7bCellule223	1133
233	7aCellule231	1142
279	7aCellule277	1142
156	7aCellule154	1145
561	7aCellule559	1145
721	7bCellule133	1145
869	7bCellule281	1145
92	7aCellule90	1147
523	7aCellule521	1150
761	7bCellule173	1152
210	7aCellule208	1157
225	7aCellule223	1157
286	7aCellule284	1157
836	7bCellule248	1162
462	7aCellule460	1163
676	7bCellule88	1163
946	7bCellule358	1163
635	7bCellule47	1170
824	7bCellule236	1170
871	7bCellule283	1170
273	7aCellule271	1172
403	7aCellule401	1172
63	7aCellule61	1175
961	7bCellule373	1177
698	7bCellule110	1178
773	7bCellule185	1183
960	7bCellule372	1185
325	7aCellule323	1187
422	7aCellule420	1187
556	7aCellule554	1190
324	7aCellule322	1193
222	7aCellule220	1195
762	7bCellule174	1196
14	7aCellule12	1198
810	7bCellule222	1198
879	7bCellule291	1201
330	7aCellule328	1206
977	7bCellule389	1213
843	7bCellule255	1216
256	7aCellule254	1225
837	7bCellule249	1226
67	7aCellule65	1230
280	7aCellule278	1230
302	7aCellule300	1233
807	7bCellule219	1240
102	7aCellule100	1245
851	7bCellule263	1245
620	7bCellule32	1246
207	7aCellule205	1250
108	7aCellule106	1251
281	7aCellule279	1251
167	7aCellule165	1255
548	7aCellule546	1255
261	7aCellule259	1261
624	7bCellule36	1263
736	7bCellule148	1266
768	7bCellule180	1266
274	7aCellule272	1270
28	7aCellule26	1273
538	7aCellule536	1273
600	7bCellule12	1275
604	7bCellule16	1280
948	7bCellule360	1285
693	7bCellule105	1301
816	7bCellule228	1303
178	7aCellule176	1315
752	7bCellule164	1320
552	7aCellule550	1328
544	7aCellule542	1333
188	7aCellule186	1343
24	7aCellule22	1348
661	7bCellule73	1356
54	7aCellule52	1358
320	7aCellule318	1358
772	7bCellule184	1361
176	7aCellule174	1366
831	7bCellule243	1366
519	7aCellule517	1368
565	7aCellule563	1368
598	7bCellule10	1375
128	7aCellule126	1386
919	7bCellule331	1398
219	7aCellule217	1401
939	7bCellule351	1401
883	7bCellule295	1406
168	7aCellule166	1408
916	7bCellule328	1408
532	7aCellule530	1416
120	7aCellule118	1421
575	7aCellule573	1426
171	7aCellule169	1431
127	7aCellule125	1433
839	7bCellule251	1436
746	7bCellule158	1441
58	7aCellule56	1443
241	7aCellule239	1448
154	7aCellule152	1449
616	7bCellule28	1449
506	7aCellule504	1453
116	7aCellule114	1456
475	7aCellule473	1468
723	7bCellule135	1468
536	7aCellule534	1474
573	7aCellule571	1478
770	7bCellule182	1484
876	7bCellule288	1484
150	7aCellule148	1488
737	7bCellule149	1488
38	7aCellule36	1493
527	7aCellule525	1498
266	7aCellule264	1503
308	7aCellule306	1508
348	7aCellule346	1509
622	7bCellule34	1516
797	7bCellule209	1536
460	7aCellule458	1556
678	7bCellule90	1558
554	7aCellule552	1579
568	7aCellule566	1579
512	7aCellule510	1583
910	7bCellule322	1583
145	7aCellule143	1584
126	7aCellule124	1586
777	7bCellule189	1586
40	7aCellule38	1588
914	7bCellule326	1589
115	7aCellule113	1594
434	7aCellule432	1594
686	7bCellule98	1606
926	7bCellule338	1606
197	7aCellule195	1618
720	7bCellule132	1624
558	7aCellule556	1627
78	7aCellule76	1629
799	7bCellule211	1637
983	7bCellule395	1664
199	7aCellule197	1676
99	7aCellule97	1689
96	7aCellule94	1717
458	7aCellule456	1744
632	7bCellule44	1746
353	7aCellule351	1771
690	7bCellule102	1782
267	7aCellule265	1817
784	7bCellule196	1827
758	7bCellule170	1840
9	7aCellule7	1842
750	7bCellule162	1845
875	7bCellule287	1857
563	7aCellule561	1872
6	7aCellule4	1879
400	7aCellule398	1885
112	7aCellule110	1894
184	7aCellule182	1910
232	7aCellule230	1922
73	7aCellule71	1925
248	7aCellule246	1927
749	7bCellule161	1930
10	7aCellule8	1934
163	7aCellule161	1935
8	7aCellule6	1945
712	7bCellule124	1947
43	7aCellule41	1984
391	7aCellule389	1992
259	7aCellule257	2000
528	7aCellule526	2014
953	7bCellule365	2014
751	7bCellule163	2037
612	7bCellule24	2040
597	7bCellule9	2050
858	7bCellule270	2067
801	7bCellule213	2073
853	7bCellule265	2073
82	7aCellule80	2077
702	7bCellule114	2110
15	7aCellule13	2133
840	7bCellule252	2138
278	7aCellule276	2157
165	7aCellule163	2158
731	7bCellule143	2163
812	7bCellule224	2163
775	7bCellule187	2173
243	7aCellule241	2213
285	7aCellule283	2255
788	7bCellule200	2281
354	7aCellule352	2298
190	7aCellule188	2313
307	7aCellule305	2316
229	7aCellule227	2361
141	7aCellule139	2383
327	7aCellule325	2396
975	7bCellule387	2400
830	7bCellule242	2416
952	7bCellule364	2426
657	7bCellule69	2456
589	7bCellule1	2489
109	7aCellule107	2503
734	7bCellule146	2514
360	7aCellule358	2534
50	7aCellule48	2573
834	7bCellule246	2613
972	7bCellule384	2671
13	7aCellule11	2722
886	7bCellule298	2776
757	7bCellule169	2824
689	7bCellule101	2841
132	7aCellule130	2867
284	7aCellule282	2871
793	7bCellule205	2937
155	7aCellule153	2957
157	7aCellule155	3000
148	7aCellule146	3055
970	7bCellule382	3055
618	7bCellule30	3127
74	7aCellule72	3132
147	7aCellule145	3213
149	7aCellule147	3237
183	7aCellule181	3242
294	7aCellule292	3333
282	7aCellule280	3358
166	7aCellule164	3528
804	7bCellule216	3811
76	7aCellule74	3954
271	7aCellule269	4363
104	7aCellule102	4703

## Sheet: 2
	Label	Taille des adipocytes (ÂµmÂ²)
1	0	0
5	2aCellule3	301
90	2aCellule88	301
517	2bCellule4	301
617	2bCellule104	301
671	2bCellule158	301
770	2bCellule257	301
878	2bCellule365	301
997	2bCellule484	301
1014	2bCellule501	301
1183	2bCellule670	301
65	2aCellule63	303
94	2aCellule92	303
966	2bCellule453	303
1042	2bCellule529	303
80	2aCellule78	305
177	2aCellule175	305
473	2aCellule471	305
726	2bCellule213	305
851	2bCellule338	305
26	2aCellule24	306
1078	2bCellule565	306
1144	2bCellule631	306
92	2aCellule90	308
116	2aCellule114	308
171	2aCellule169	308
280	2aCellule278	308
334	2aCellule332	308
350	2aCellule348	308
613	2bCellule100	308
32	2aCellule30	310
62	2aCellule60	310
173	2aCellule171	310
433	2aCellule431	310
670	2bCellule157	310
675	2bCellule162	310
849	2bCellule336	310
336	2aCellule334	311
384	2aCellule382	311
598	2bCellule85	311
688	2bCellule175	311
707	2bCellule194	311
876	2bCellule363	311
975	2bCellule462	311
1077	2bCellule564	311
12	2aCellule10	313
91	2aCellule89	313
189	2aCellule187	313
260	2aCellule258	313
612	2bCellule99	313
808	2bCellule295	313
1003	2bCellule490	313
169	2aCellule167	315
298	2aCellule296	315
469	2aCellule467	315
537	2bCellule24	315
609	2bCellule96	315
717	2bCellule204	315
820	2bCellule307	315
973	2bCellule460	315
332	2aCellule330	316
518	2bCellule5	316
526	2bCellule13	316
650	2bCellule137	316
790	2bCellule277	316
810	2bCellule297	316
194	2aCellule192	318
250	2aCellule248	318
317	2aCellule315	318
391	2aCellule389	318
443	2aCellule441	318
604	2bCellule91	318
827	2bCellule314	318
992	2bCellule479	318
871	2bCellule358	320
993	2bCellule480	320
1141	2bCellule628	320
290	2aCellule288	321
547	2bCellule34	321
635	2bCellule122	321
716	2bCellule203	321
859	2bCellule346	321
865	2bCellule352	321
886	2bCellule373	321
1165	2bCellule652	321
28	2aCellule26	323
289	2aCellule287	323
616	2bCellule103	323
637	2bCellule124	323
877	2bCellule364	323
1148	2bCellule635	323
76	2aCellule74	324
206	2aCellule204	324
265	2aCellule263	324
606	2bCellule93	324
1005	2bCellule492	324
1049	2bCellule536	324
1126	2bCellule613	324
461	2aCellule459	326
733	2bCellule220	326
922	2bCellule409	326
954	2bCellule441	326
1178	2bCellule665	326
6	2aCellule4	328
25	2aCellule23	328
305	2aCellule303	328
576	2bCellule63	328
1181	2bCellule668	328
34	2aCellule32	329
465	2aCellule463	329
540	2bCellule27	329
619	2bCellule106	329
848	2bCellule335	329
1024	2bCellule511	329
1182	2bCellule669	329
532	2bCellule19	331
743	2bCellule230	331
797	2bCellule284	331
853	2bCellule340	331
896	2bCellule383	331
856	2bCellule343	333
935	2bCellule422	333
1054	2bCellule541	333
127	2aCellule125	334
660	2bCellule147	334
721	2bCellule208	334
1085	2bCellule572	334
1121	2bCellule608	334
591	2bCellule78	336
630	2bCellule117	336
690	2bCellule177	336
803	2bCellule290	336
500	2aCellule498	338
601	2bCellule88	338
863	2bCellule350	338
928	2bCellule415	338
1116	2bCellule603	338
16	2aCellule14	339
108	2aCellule106	339
248	2aCellule246	339
470	2aCellule468	339
584	2bCellule71	339
318	2aCellule316	341
477	2aCellule475	341
22	2aCellule20	343
119	2aCellule117	343
162	2aCellule160	343
221	2aCellule219	343
709	2bCellule196	343
1095	2bCellule582	343
1111	2bCellule598	343
392	2aCellule390	344
539	2bCellule26	344
595	2bCellule82	344
745	2bCellule232	344
791	2bCellule278	344
794	2bCellule281	344
891	2bCellule378	344
917	2bCellule404	344
1136	2bCellule623	344
66	2aCellule64	346
160	2aCellule158	346
603	2bCellule90	346
99	2aCellule97	348
106	2aCellule104	348
168	2aCellule166	348
519	2bCellule6	348
639	2bCellule126	348
577	2bCellule64	349
676	2bCellule163	349
960	2bCellule447	349
972	2bCellule459	349
102	2aCellule100	351
239	2aCellule237	351
263	2aCellule261	351
705	2bCellule192	351
996	2bCellule483	351
1044	2bCellule531	351
35	2aCellule33	353
240	2aCellule238	353
812	2bCellule299	353
327	2aCellule325	354
501	2aCellule499	354
1120	2bCellule607	354
146	2aCellule144	356
636	2bCellule123	356
694	2bCellule181	356
756	2bCellule243	356
784	2bCellule271	356
864	2bCellule351	356
1164	2bCellule651	356
85	2aCellule83	358
180	2aCellule178	358
208	2aCellule206	358
261	2aCellule259	358
585	2bCellule72	358
804	2bCellule291	358
831	2bCellule318	358
835	2bCellule322	358
904	2bCellule391	358
1139	2bCellule626	358
20	2aCellule18	359
112	2aCellule110	359
459	2aCellule457	359
515	2bCellule2	359
908	2bCellule395	359
983	2bCellule470	359
429	2aCellule427	361
659	2bCellule146	361
990	2bCellule477	361
195	2aCellule193	363
230	2aCellule228	363
266	2aCellule264	363
590	2bCellule77	363
1107	2bCellule594	363
1131	2bCellule618	363
164	2aCellule162	364
397	2aCellule395	364
427	2aCellule425	364
644	2bCellule131	364
696	2bCellule183	364
1032	2bCellule519	364
186	2aCellule184	366
209	2aCellule207	366
958	2bCellule445	366
1001	2bCellule488	366
176	2aCellule174	368
187	2aCellule185	368
400	2aCellule398	368
431	2aCellule429	368
1058	2bCellule545	368
63	2aCellule61	369
383	2aCellule381	369
415	2aCellule413	369
621	2bCellule108	369
622	2bCellule109	369
27	2aCellule25	371
54	2aCellule52	371
89	2aCellule87	371
219	2aCellule217	371
647	2bCellule134	371
666	2bCellule153	371
706	2bCellule193	371
713	2bCellule200	371
231	2aCellule229	373
278	2aCellule276	373
641	2bCellule128	373
722	2bCellule209	373
781	2bCellule268	373
529	2bCellule16	374
668	2bCellule155	374
854	2bCellule341	374
1097	2bCellule584	374
634	2bCellule121	376
213	2aCellule211	378
275	2aCellule273	378
401	2aCellule399	378
522	2bCellule9	378
534	2bCellule21	378
626	2bCellule113	378
806	2bCellule293	378
313	2aCellule311	379
340	2aCellule338	379
710	2bCellule197	379
979	2bCellule466	379
348	2aCellule346	381
453	2aCellule451	381
149	2aCellule147	383
293	2aCellule291	383
446	2aCellule444	383
829	2bCellule316	383
879	2bCellule366	383
998	2bCellule485	383
236	2aCellule234	384
597	2bCellule84	384
691	2bCellule178	384
902	2bCellule389	384
1052	2bCellule539	384
154	2aCellule152	386
450	2aCellule448	386
575	2bCellule62	386
711	2bCellule198	386
1135	2bCellule622	386
247	2aCellule245	388
516	2bCellule3	388
525	2bCellule12	388
674	2bCellule161	388
1028	2bCellule515	388
1047	2bCellule534	388
1118	2bCellule605	388
495	2aCellule493	389
543	2bCellule30	389
238	2aCellule236	391
242	2aCellule240	391
326	2aCellule324	391
409	2aCellule407	391
424	2aCellule422	391
834	2bCellule321	391
905	2bCellule392	391
546	2bCellule33	393
572	2bCellule59	393
731	2bCellule218	393
785	2bCellule272	393
943	2bCellule430	393
237	2aCellule235	394
389	2aCellule387	394
390	2aCellule388	394
807	2bCellule294	394
1153	2bCellule640	394
277	2aCellule275	396
683	2bCellule170	396
821	2bCellule308	398
855	2bCellule342	398
1176	2bCellule663	398
243	2aCellule241	399
541	2bCellule28	399
545	2bCellule32	399
550	2bCellule37	399
692	2bCellule179	399
555	2bCellule42	401
556	2bCellule43	401
953	2bCellule440	401
58	2aCellule56	403
120	2aCellule118	403
125	2aCellule123	403
404	2aCellule402	403
657	2bCellule144	403
805	2bCellule292	403
897	2bCellule384	403
45	2aCellule43	404
95	2aCellule93	404
131	2aCellule129	404
331	2aCellule329	404
625	2bCellule112	404
689	2bCellule176	404
924	2bCellule411	404
98	2aCellule96	406
110	2aCellule108	406
316	2aCellule314	406
527	2bCellule14	406
884	2bCellule371	406
291	2aCellule289	408
725	2bCellule212	408
749	2bCellule236	408
333	2aCellule331	409
394	2aCellule392	409
732	2bCellule219	409
1157	2bCellule644	409
329	2aCellule327	411
393	2aCellule391	411
462	2aCellule460	411
681	2bCellule168	411
932	2bCellule419	411
1101	2bCellule588	411
765	2bCellule252	413
815	2bCellule302	413
79	2aCellule77	414
656	2bCellule143	414
720	2bCellule207	414
142	2aCellule140	416
157	2aCellule155	416
535	2bCellule22	416
638	2bCellule125	416
649	2bCellule136	416
901	2bCellule388	416
129	2aCellule127	418
396	2aCellule394	418
594	2bCellule81	418
800	2bCellule287	418
991	2bCellule478	418
510	2aCellule508	419
655	2bCellule142	419
144	2aCellule142	421
363	2aCellule361	421
607	2bCellule94	421
451	2aCellule449	423
476	2aCellule474	423
663	2bCellule150	423
698	2bCellule185	423
1030	2bCellule517	423
1074	2bCellule561	423
1088	2bCellule575	423
41	2aCellule39	424
665	2bCellule152	424
75	2aCellule73	426
244	2aCellule242	426
687	2bCellule174	426
1115	2bCellule602	426
159	2aCellule157	428
724	2bCellule211	428
217	2aCellule215	429
499	2aCellule497	429
947	2bCellule434	429
987	2bCellule474	429
204	2aCellule202	431
472	2aCellule470	431
735	2bCellule222	431
1048	2bCellule535	431
718	2bCellule205	433
967	2bCellule454	433
249	2aCellule247	434
353	2aCellule351	434
360	2aCellule358	434
558	2bCellule45	434
826	2bCellule313	434
862	2bCellule349	434
937	2bCellule424	434
988	2bCellule475	434
172	2aCellule170	436
508	2aCellule506	436
869	2bCellule356	436
1021	2bCellule508	436
1119	2bCellule606	436
1151	2bCellule638	436
295	2aCellule293	438
1087	2bCellule574	438
1152	2bCellule639	438
175	2aCellule173	439
312	2aCellule310	439
580	2bCellule67	439
672	2bCellule159	439
1040	2bCellule527	439
1106	2bCellule593	439
395	2aCellule393	441
430	2aCellule428	441
505	2aCellule503	441
887	2bCellule374	441
1103	2bCellule590	441
10	2aCellule8	443
156	2aCellule154	443
662	2bCellule149	443
809	2bCellule296	443
995	2bCellule482	443
1104	2bCellule591	443
155	2aCellule153	444
893	2bCellule380	444
1059	2bCellule546	444
563	2bCellule50	446
772	2bCellule259	448
18	2aCellule16	449
631	2bCellule118	449
30	2aCellule28	451
399	2aCellule397	451
766	2bCellule253	451
894	2bCellule381	451
439	2aCellule437	453
551	2bCellule38	453
578	2bCellule65	453
640	2bCellule127	453
763	2bCellule250	453
775	2bCellule262	453
802	2bCellule289	453
945	2bCellule432	453
985	2bCellule472	453
583	2bCellule70	454
969	2bCellule456	454
1045	2bCellule532	454
167	2aCellule165	456
200	2aCellule198	456
319	2aCellule317	456
454	2aCellule452	456
560	2bCellule47	456
608	2bCellule95	456
759	2bCellule246	456
314	2aCellule312	458
351	2aCellule349	458
667	2bCellule154	458
875	2bCellule362	458
1008	2bCellule495	458
1112	2bCellule599	458
60	2aCellule58	459
271	2aCellule269	459
296	2aCellule294	459
369	2aCellule367	459
752	2bCellule239	459
78	2aCellule76	461
398	2aCellule396	461
420	2aCellule418	461
653	2bCellule140	461
892	2bCellule379	461
1067	2bCellule554	461
270	2aCellule268	463
788	2bCellule275	463
792	2bCellule279	463
1043	2bCellule530	463
143	2aCellule141	464
182	2aCellule180	464
610	2bCellule97	464
624	2bCellule111	464
813	2bCellule300	464
838	2bCellule325	464
845	2bCellule332	464
1063	2bCellule550	464
170	2aCellule168	466
325	2aCellule323	466
661	2bCellule148	466
746	2bCellule233	466
673	2bCellule160	468
811	2bCellule298	469
1156	2bCellule643	469
71	2aCellule69	471
1125	2bCellule612	471
59	2aCellule57	473
335	2aCellule333	473
561	2bCellule48	473
307	2aCellule305	474
530	2bCellule17	474
1113	2bCellule600	474
191	2aCellule189	476
757	2bCellule244	476
124	2aCellule122	478
417	2aCellule415	478
441	2aCellule439	478
769	2bCellule256	478
1025	2bCellule512	478
23	2aCellule21	479
135	2aCellule133	479
737	2bCellule224	481
907	2bCellule394	481
403	2aCellule401	483
457	2aCellule455	483
593	2bCellule80	483
961	2bCellule448	483
963	2bCellule450	483
1143	2bCellule630	483
512	2aCellule510	484
832	2bCellule319	484
216	2aCellule214	486
48	2aCellule46	488
50	2aCellule48	488
203	2aCellule201	488
1026	2bCellule513	488
1169	2bCellule656	488
321	2aCellule319	489
741	2bCellule228	489
128	2aCellule126	491
787	2bCellule274	491
846	2bCellule333	491
952	2bCellule439	491
1018	2bCellule505	491
233	2aCellule231	493
511	2aCellule509	493
844	2bCellule331	493
150	2aCellule148	494
222	2aCellule220	494
651	2bCellule138	494
793	2bCellule280	494
754	2bCellule241	496
1038	2bCellule525	496
33	2aCellule31	498
428	2aCellule426	498
588	2bCellule75	498
888	2bCellule375	498
950	2bCellule437	498
414	2aCellule412	499
740	2bCellule227	499
942	2bCellule429	499
970	2bCellule457	499
349	2aCellule347	501
438	2aCellule436	501
493	2aCellule491	503
1079	2bCellule566	503
100	2aCellule98	504
220	2aCellule218	504
352	2aCellule350	504
452	2aCellule450	504
486	2aCellule484	504
375	2aCellule373	506
474	2aCellule472	506
571	2bCellule58	506
599	2bCellule86	506
1180	2bCellule667	506
8	2aCellule6	508
569	2bCellule56	508
842	2bCellule329	508
1162	2bCellule649	508
24	2aCellule22	509
434	2aCellule432	509
819	2bCellule306	509
1057	2bCellule544	511
1065	2bCellule552	511
74	2aCellule72	513
223	2aCellule221	513
589	2bCellule76	513
611	2bCellule98	513
779	2bCellule266	513
198	2aCellule196	514
629	2bCellule116	514
1102	2bCellule589	514
620	2bCellule107	516
697	2bCellule184	516
843	2bCellule330	516
971	2bCellule458	516
704	2bCellule191	518
899	2bCellule386	518
1033	2bCellule520	518
445	2aCellule443	519
959	2bCellule446	519
1161	2bCellule648	519
411	2aCellule409	521
1094	2bCellule581	521
87	2aCellule85	523
782	2bCellule269	523
419	2aCellule417	524
847	2bCellule334	524
982	2bCellule469	524
1084	2bCellule571	524
1109	2bCellule596	524
880	2bCellule367	526
921	2bCellule408	526
1075	2bCellule562	526
166	2aCellule164	528
211	2aCellule209	528
306	2aCellule304	528
365	2aCellule363	528
136	2aCellule134	529
281	2aCellule279	529
285	2aCellule283	529
1034	2bCellule521	529
1060	2bCellule547	531
795	2bCellule282	533
828	2bCellule315	533
37	2aCellule35	534
202	2aCellule200	534
866	2bCellule353	534
4	2aCellule2	536
1090	2bCellule577	538
758	2bCellule245	539
840	2bCellule327	539
379	2aCellule377	541
432	2aCellule430	542
605	2bCellule92	544
1068	2bCellule555	544
115	2aCellule113	546
138	2aCellule136	546
339	2aCellule337	547
1175	2bCellule662	547
557	2bCellule44	551
738	2bCellule225	551
744	2bCellule231	551
1168	2bCellule655	551
117	2aCellule115	552
416	2aCellule414	552
825	2bCellule312	552
839	2bCellule326	552
566	2bCellule53	554
646	2bCellule133	554
1184	2bCellule671	554
103	2aCellule101	556
282	2aCellule280	556
328	2aCellule326	556
475	2aCellule473	556
503	2aCellule501	556
946	2bCellule433	556
504	2aCellule502	557
15	2aCellule13	559
55	2aCellule53	559
57	2aCellule55	559
68	2aCellule66	559
86	2aCellule84	559
251	2aCellule249	559
1081	2bCellule568	559
284	2aCellule282	561
388	2aCellule386	562
1064	2bCellule551	562
1142	2bCellule629	562
123	2aCellule121	564
642	2bCellule129	566
940	2bCellule427	566
1046	2bCellule533	566
1114	2bCellule601	566
210	2aCellule208	567
264	2aCellule262	567
482	2aCellule480	567
801	2bCellule288	567
1167	2bCellule654	567
161	2aCellule159	569
528	2bCellule15	569
553	2bCellule40	569
850	2bCellule337	569
944	2bCellule431	569
245	2aCellule243	571
492	2aCellule490	574
912	2bCellule399	574
1031	2bCellule518	574
602	2bCellule89	576
481	2aCellule479	577
1133	2bCellule620	577
548	2bCellule35	579
574	2bCellule61	579
643	2bCellule130	579
684	2bCellule171	579
258	2aCellule256	581
977	2bCellule464	581
986	2bCellule473	581
1132	2bCellule619	581
51	2aCellule49	582
113	2aCellule111	582
366	2aCellule364	582
682	2bCellule169	582
685	2bCellule172	582
370	2aCellule368	584
437	2aCellule435	586
562	2bCellule49	586
748	2bCellule235	586
153	2aCellule151	587
582	2bCellule69	587
52	2aCellule50	589
418	2aCellule416	589
615	2bCellule102	589
730	2bCellule217	591
852	2bCellule339	591
1129	2bCellule616	591
1166	2bCellule653	591
241	2aCellule239	592
276	2aCellule274	592
1072	2bCellule559	592
1154	2bCellule641	594
750	2bCellule237	596
881	2bCellule368	596
761	2bCellule248	597
412	2aCellule410	601
633	2bCellule120	601
554	2bCellule41	602
654	2bCellule141	602
760	2bCellule247	602
957	2bCellule444	604
185	2aCellule183	606
914	2bCellule401	606
227	2aCellule225	607
359	2aCellule357	607
648	2bCellule135	607
816	2bCellule303	609
968	2bCellule455	609
380	2aCellule378	611
413	2aCellule411	611
19	2aCellule17	612
587	2bCellule74	612
40	2aCellule38	614
898	2bCellule385	614
11	2aCellule9	616
84	2aCellule82	616
126	2aCellule124	616
632	2bCellule119	617
121	2aCellule119	619
442	2aCellule440	619
679	2bCellule166	619
695	2bCellule182	619
776	2bCellule263	619
423	2aCellule421	621
507	2aCellule505	621
1017	2bCellule504	621
215	2aCellule213	622
1150	2bCellule637	622
118	2aCellule116	624
288	2aCellule286	624
455	2aCellule453	624
565	2bCellule52	624
771	2bCellule258	626
860	2bCellule347	626
1076	2bCellule563	627
867	2bCellule354	629
1016	2bCellule503	629
920	2bCellule407	631
948	2bCellule435	631
257	2aCellule255	632
1122	2bCellule609	632
218	2aCellule216	634
483	2aCellule481	634
536	2bCellule23	634
702	2bCellule189	634
1172	2bCellule659	634
658	2bCellule145	636
1140	2bCellule627	636
269	2aCellule267	637
742	2bCellule229	637
786	2bCellule273	637
885	2bCellule372	637
1000	2bCellule487	637
29	2aCellule27	639
479	2aCellule477	641
645	2bCellule132	641
783	2bCellule270	641
889	2bCellule376	642
559	2bCellule46	644
141	2aCellule139	646
406	2aCellule404	646
883	2bCellule370	646
372	2aCellule370	647
421	2aCellule419	651
104	2aCellule102	652
568	2bCellule55	652
734	2bCellule221	652
1149	2bCellule636	652
652	2bCellule139	654
1130	2bCellule617	654
1127	2bCellule614	656
600	2bCellule87	657
1066	2bCellule553	657
358	2aCellule356	659
1163	2bCellule650	659
259	2aCellule257	661
456	2aCellule454	661
246	2aCellule244	662
768	2bCellule255	662
1007	2bCellule494	664
596	2bCellule83	667
44	2aCellule42	672
1062	2bCellule549	674
181	2aCellule179	676
302	2aCellule300	677
435	2aCellule433	677
767	2bCellule254	677
999	2bCellule486	677
513	2bCellule0	679
751	2bCellule238	679
408	2aCellule406	681
923	2bCellule410	681
941	2bCellule428	681
509	2aCellule507	682
538	2bCellule25	682
1013	2bCellule500	682
93	2aCellule91	684
715	2bCellule202	684
955	2bCellule442	684
43	2aCellule41	686
107	2aCellule105	686
179	2aCellule177	686
817	2bCellule304	689
235	2aCellule233	694
542	2bCellule29	694
109	2aCellule107	696
1100	2bCellule587	697
268	2aCellule266	701
949	2bCellule436	701
132	2aCellule130	702
814	2bCellule301	702
1011	2bCellule498	706
225	2aCellule223	709
402	2aCellule400	709
487	2aCellule485	709
701	2bCellule188	711
378	2aCellule376	712
818	2bCellule305	712
1138	2bCellule625	712
506	2aCellule504	714
77	2aCellule75	716
301	2aCellule299	716
341	2aCellule339	716
386	2aCellule384	726
448	2aCellule446	726
544	2bCellule31	726
355	2aCellule353	727
287	2aCellule285	729
686	2bCellule173	731
1170	2bCellule657	732
256	2aCellule254	734
342	2aCellule340	734
56	2aCellule54	736
405	2aCellule403	739
936	2bCellule423	741
1073	2bCellule560	741
67	2aCellule65	744
1124	2bCellule611	746
183	2aCellule181	747
1012	2bCellule499	747
137	2aCellule135	751
911	2bCellule398	751
664	2bCellule151	752
913	2bCellule400	752
1179	2bCellule666	752
533	2bCellule20	754
97	2aCellule95	756
272	2aCellule270	756
196	2aCellule194	757
906	2bCellule393	759
895	2bCellule382	760
623	2bCellule110	762
939	2bCellule426	762
1096	2bCellule583	764
343	2aCellule341	765
693	2bCellule180	765
708	2bCellule195	765
841	2bCellule328	769
1089	2bCellule576	770
857	2bCellule344	772
426	2aCellule424	775
64	2aCellule62	777
163	2aCellule161	780
729	2bCellule216	780
1050	2bCellule537	780
88	2aCellule86	782
1086	2bCellule573	782
549	2bCellule36	784
193	2aCellule191	785
714	2bCellule201	787
1023	2bCellule510	787
148	2aCellule146	789
184	2aCellule182	790
524	2bCellule11	794
858	2bCellule345	795
882	2bCellule369	797
308	2aCellule306	799
407	2aCellule405	799
304	2aCellule302	802
837	2bCellule324	802
299	2aCellule297	804
494	2aCellule492	804
592	2bCellule79	804
753	2bCellule240	804
1070	2bCellule557	804
627	2bCellule114	805
205	2aCellule203	807
207	2aCellule205	809
989	2bCellule476	809
255	2aCellule253	810
927	2bCellule414	810
158	2aCellule156	814
872	2bCellule359	814
1055	2bCellule542	814
586	2bCellule73	815
382	2aCellule380	817
762	2bCellule249	817
1051	2bCellule538	819
254	2aCellule252	822
361	2aCellule359	822
347	2aCellule345	824
925	2bCellule412	830
618	2bCellule105	834
956	2bCellule443	835
201	2aCellule199	842
320	2aCellule318	842
934	2bCellule421	842
930	2bCellule417	844
410	2aCellule408	847
458	2aCellule456	847
1137	2bCellule624	847
344	2aCellule342	852
1117	2bCellule604	852
614	2bCellule101	854
449	2aCellule447	855
700	2bCellule187	857
909	2bCellule396	859
467	2aCellule465	862
1020	2bCellule507	862
1080	2bCellule567	862
552	2bCellule39	864
49	2aCellule47	865
294	2aCellule292	865
330	2aCellule328	867
376	2aCellule374	869
212	2aCellule210	870
1174	2bCellule661	870
677	2bCellule164	872
796	2bCellule283	872
822	2bCellule309	875
14	2aCellule12	879
774	2bCellule261	879
1056	2bCellule543	879
1177	2bCellule664	880
190	2aCellule188	882
836	2bCellule323	889
367	2aCellule365	890
567	2bCellule54	890
1158	2bCellule645	895
47	2aCellule45	897
466	2aCellule464	897
976	2bCellule463	900
579	2bCellule66	905
224	2aCellule222	907
373	2aCellule371	907
1093	2bCellule580	907
699	2bCellule186	910
747	2bCellule234	910
868	2bCellule355	910
17	2aCellule15	914
736	2bCellule223	915
174	2aCellule172	917
931	2bCellule418	917
1004	2bCellule491	919
678	2bCellule165	922
1134	2bCellule621	922
496	2aCellule494	924
680	2bCellule167	927
229	2aCellule227	930
464	2aCellule462	932
69	2aCellule67	934
368	2aCellule366	935
267	2aCellule265	944
778	2bCellule265	944
7	2aCellule5	945
192	2aCellule190	945
491	2aCellule489	945
303	2aCellule301	947
478	2aCellule476	947
165	2aCellule163	949
315	2aCellule313	950
773	2bCellule260	952
9	2aCellule7	955
830	2bCellule317	967
1147	2bCellule634	969
964	2bCellule451	972
981	2bCellule468	973
151	2aCellule149	977
521	2bCellule8	977
385	2aCellule383	982
916	2bCellule403	982
362	2aCellule360	988
980	2bCellule467	988
1099	2bCellule586	990
422	2aCellule420	995
531	2bCellule18	995
188	2aCellule186	1002
228	2aCellule226	1002
1037	2bCellule524	1005
232	2aCellule230	1012
570	2bCellule57	1012
1145	2bCellule632	1023
974	2bCellule461	1030
147	2aCellule145	1042
197	2aCellule195	1042
739	2bCellule226	1050
1108	2bCellule595	1052
1128	2bCellule615	1053
425	2aCellule423	1058
712	2bCellule199	1058
1053	2bCellule540	1063
468	2aCellule466	1070
824	2bCellule311	1072
274	2aCellule272	1073
1009	2bCellule496	1083
364	2aCellule362	1085
354	2aCellule352	1087
777	2bCellule264	1087
874	2bCellule361	1093
13	2aCellule11	1100
96	2aCellule94	1100
727	2bCellule214	1102
1002	2bCellule489	1103
918	2bCellule405	1107
234	2aCellule232	1113
799	2bCellule286	1113
1029	2bCellule516	1115
377	2aCellule375	1117
520	2bCellule7	1122
1083	2bCellule570	1137
145	2aCellule143	1143
111	2aCellule109	1147
497	2aCellule495	1150
311	2aCellule309	1153
780	2bCellule267	1157
199	2aCellule197	1175
919	2bCellule406	1185
130	2aCellule128	1188
1069	2bCellule556	1190
870	2bCellule357	1193
900	2bCellule387	1195
915	2bCellule402	1195
564	2bCellule51	1201
1123	2bCellule610	1201
1071	2bCellule558	1206
273	2aCellule271	1208
36	2aCellule34	1211
489	2aCellule487	1211
292	2aCellule290	1220
337	2aCellule335	1228
581	2bCellule68	1230
910	2bCellule397	1230
447	2aCellule445	1231
755	2bCellule242	1235
498	2aCellule496	1246
994	2bCellule481	1253
798	2bCellule285	1255
488	2aCellule486	1258
178	2aCellule176	1268
381	2aCellule379	1278
2	2aCellule0	1293
133	2aCellule131	1330
338	2aCellule336	1336
723	2bCellule210	1338
324	2aCellule322	1345
1027	2bCellule514	1345
300	2aCellule298	1350
444	2aCellule442	1358
523	2bCellule10	1371
962	2bCellule449	1375
1039	2bCellule526	1386
978	2bCellule465	1411
73	2aCellule71	1434
628	2bCellule115	1449
1146	2bCellule633	1454
728	2bCellule215	1466
387	2aCellule385	1478
719	2bCellule206	1506
323	2aCellule321	1524
70	2aCellule68	1526
1171	2bCellule658	1529
1091	2bCellule578	1584
873	2bCellule360	1596
1019	2bCellule506	1619
1110	2bCellule597	1637
951	2bCellule438	1641
297	2aCellule295	1657
1173	2bCellule660	1732
39	2aCellule37	1737
1010	2bCellule497	1759
283	2aCellule281	1794
134	2aCellule132	1806
1041	2bCellule528	1890
1061	2bCellule548	1902
1022	2bCellule509	1910
139	2aCellule137	1922
789	2bCellule276	1925
21	2aCellule19	1999
861	2bCellule348	2055
1006	2bCellule493	2273
1035	2bCellule522	2326
1036	2bCellule523	2351
703	2bCellule190	2451
485	2aCellule483	2932

## Sheet: 5
	Label	Taille des adipocytes (ÂµmÂ²)
1	0	0
185	5aCellule183	301
820	5bCellule381	301
758	5bCellule319	303
232	5aCellule230	305
752	5bCellule313	305
70	5aCellule68	306
808	5bCellule369	306
435	5aCellule433	308
481	5bCellule42	311
373	5aCellule371	318
723	5bCellule284	318
727	5bCellule288	318
276	5aCellule274	320
398	5aCellule396	320
422	5aCellule420	323
686	5bCellule247	323
773	5bCellule334	323
216	5aCellule214	324
454	5bCellule15	324
167	5aCellule165	326
401	5aCellule399	331
483	5bCellule44	331
444	5bCellule5	333
371	5aCellule369	336
568	5bCellule129	338
783	5bCellule344	341
54	5aCellule52	343
287	5aCellule285	343
546	5bCellule107	343
672	5bCellule233	346
701	5bCellule262	346
31	5aCellule29	349
270	5aCellule268	349
288	5aCellule286	349
207	5aCellule205	356
280	5aCellule278	356
323	5aCellule321	356
419	5aCellule417	356
83	5aCellule81	358
637	5bCellule198	359
387	5aCellule385	361
423	5aCellule421	361
279	5aCellule277	363
628	5bCellule189	363
80	5aCellule78	364
147	5aCellule145	364
545	5bCellule106	364
354	5aCellule352	366
566	5bCellule127	366
745	5bCellule306	366
824	5bCellule385	366
660	5bCellule221	368
819	5bCellule380	368
191	5aCellule189	369
157	5aCellule155	371
4	5aCellule2	374
627	5bCellule188	374
125	5aCellule123	376
141	5aCellule139	376
656	5bCellule217	378
98	5aCellule96	379
438	5aCellule436	383
61	5aCellule59	386
275	5aCellule273	386
655	5bCellule216	386
541	5bCellule102	388
591	5bCellule152	389
622	5bCellule183	389
224	5aCellule222	393
388	5aCellule386	398
330	5aCellule328	399
614	5bCellule175	401
102	5aCellule100	404
247	5aCellule245	404
244	5aCellule242	406
579	5bCellule140	406
585	5bCellule146	406
206	5aCellule204	408
597	5bCellule158	409
687	5bCellule248	414
175	5aCellule173	416
265	5aCellule263	419
648	5bCellule209	424
474	5bCellule35	426
479	5bCellule40	426
43	5aCellule41	428
455	5bCellule16	428
589	5bCellule150	428
3	5aCellule1	429
339	5aCellule337	431
65	5aCellule63	433
237	5aCellule235	434
695	5bCellule256	436
123	5aCellule121	443
344	5aCellule342	443
600	5bCellule161	443
496	5bCellule57	444
268	5aCellule266	446
810	5bCellule371	446
823	5bCellule384	446
121	5aCellule119	448
612	5bCellule173	448
807	5bCellule368	449
812	5bCellule373	449
336	5aCellule334	451
553	5bCellule114	451
784	5bCellule345	451
822	5bCellule383	453
378	5aCellule376	456
324	5aCellule322	463
809	5bCellule370	464
246	5aCellule244	468
328	5aCellule326	468
67	5aCellule65	469
171	5aCellule169	469
624	5bCellule185	469
768	5bCellule329	469
110	5aCellule108	471
416	5aCellule414	479
250	5aCellule248	483
564	5bCellule125	483
14	5aCellule12	484
710	5bCellule271	486
434	5aCellule432	491
241	5aCellule239	494
351	5aCellule349	494
567	5bCellule128	496
708	5bCellule269	496
73	5aCellule71	501
452	5bCellule13	503
763	5bCellule324	504
649	5bCellule210	506
759	5bCellule320	506
305	5aCellule303	511
314	5aCellule312	511
543	5bCellule104	511
222	5aCellule220	513
343	5aCellule341	513
645	5bCellule206	513
168	5aCellule166	518
209	5aCellule207	524
390	5aCellule388	524
521	5bCellule82	529
220	5aCellule218	531
524	5bCellule85	531
536	5bCellule97	533
211	5aCellule209	534
240	5aCellule238	536
634	5bCellule195	536
341	5aCellule339	538
744	5bCellule305	539
140	5aCellule138	541
359	5aCellule357	542
92	5aCellule90	544
187	5aCellule185	544
192	5aCellule190	544
303	5aCellule301	544
260	5aCellule258	546
641	5bCellule202	549
802	5bCellule363	549
150	5aCellule148	552
333	5aCellule331	552
412	5aCellule410	557
372	5aCellule370	561
785	5bCellule346	564
437	5aCellule435	569
465	5bCellule26	572
722	5bCellule283	572
292	5aCellule290	574
278	5aCellule276	579
127	5aCellule125	586
417	5aCellule415	586
106	5aCellule104	589
584	5bCellule145	589
436	5aCellule434	591
539	5bCellule100	592
740	5bCellule301	596
794	5bCellule355	601
376	5aCellule374	606
588	5bCellule149	609
119	5aCellule117	611
404	5aCellule402	612
669	5bCellule230	612
742	5bCellule303	612
803	5bCellule364	621
325	5aCellule323	626
196	5aCellule194	629
618	5bCellule179	637
321	5aCellule319	639
406	5aCellule404	641
817	5bCellule378	642
801	5bCellule362	646
166	5aCellule164	647
226	5aCellule224	647
563	5bCellule124	649
72	5aCellule70	651
115	5aCellule113	651
312	5aCellule310	656
352	5aCellule350	656
114	5aCellule112	657
146	5aCellule144	657
482	5bCellule43	661
297	5aCellule295	664
487	5bCellule48	664
472	5bCellule33	666
134	5aCellule132	667
320	5aCellule318	667
499	5bCellule60	667
289	5aCellule287	669
537	5bCellule98	674
704	5bCellule265	682
599	5bCellule160	684
238	5aCellule236	686
559	5bCellule120	687
716	5bCellule277	689
122	5aCellule120	692
780	5bCellule341	694
640	5bCellule201	696
263	5aCellule261	699
457	5bCellule18	699
445	5bCellule6	704
662	5bCellule223	711
413	5aCellule411	714
198	5aCellule196	717
531	5bCellule92	719
821	5bCellule382	719
769	5bCellule330	721
408	5aCellule406	722
529	5bCellule90	724
84	5aCellule82	726
162	5aCellule160	727
156	5aCellule154	729
683	5bCellule244	729
190	5aCellule188	731
666	5bCellule227	731
770	5bCellule331	736
87	5aCellule85	737
2	5aCellule0	739
813	5bCellule374	741
302	5aCellule300	742
109	5aCellule107	744
706	5bCellule267	744
155	5aCellule153	747
228	5aCellule226	747
40	5aCellule38	749
5	5aCellule3	752
256	5aCellule254	754
164	5aCellule162	757
99	5aCellule97	759
258	5aCellule256	760
450	5bCellule11	760
107	5aCellule105	762
42	5aCellule40	764
355	5aCellule353	770
347	5aCellule345	774
609	5bCellule170	775
39	5aCellule37	777
126	5aCellule124	785
243	5aCellule241	785
56	5aCellule54	787
464	5bCellule25	789
696	5bCellule257	792
120	5aCellule118	794
484	5bCellule45	797
447	5bCellule8	800
577	5bCellule138	802
613	5bCellule174	802
111	5aCellule109	804
572	5bCellule133	815
616	5bCellule177	815
400	5aCellule398	819
800	5bCellule361	822
439	5bCellule0	824
469	5bCellule30	825
692	5bCellule253	825
495	5bCellule56	827
394	5aCellule392	829
22	5aCellule20	834
139	5aCellule137	834
78	5aCellule76	840
212	5aCellule210	840
632	5bCellule193	844
765	5bCellule326	844
271	5aCellule269	845
415	5aCellule413	850
300	5aCellule298	854
391	5aCellule389	855
442	5bCellule3	857
462	5bCellule23	857
528	5bCellule89	860
743	5bCellule304	860
346	5aCellule344	865
750	5bCellule311	867
374	5aCellule372	872
503	5bCellule64	872
735	5bCellule296	872
762	5bCellule323	872
393	5aCellule391	874
690	5bCellule251	877
688	5bCellule249	882
384	5aCellule382	885
105	5aCellule103	887
739	5bCellule300	890
153	5aCellule151	895
663	5bCellule224	899
89	5aCellule87	900
62	5aCellule60	904
357	5aCellule355	914
201	5aCellule199	920
176	5aCellule174	930
6	5aCellule4	932
143	5aCellule141	934
254	5aCellule252	934
47	5aCellule45	940
650	5bCellule211	944
544	5bCellule105	945
630	5bCellule191	947
230	5aCellule228	949
607	5bCellule168	949
654	5bCellule215	949
210	5aCellule208	960
814	5bCellule375	965
19	5aCellule17	969
103	5aCellule101	972
737	5bCellule298	972
771	5bCellule332	972
118	5aCellule116	973
407	5aCellule405	973
818	5bCellule379	973
91	5aCellule89	977
811	5bCellule372	978
204	5aCellule202	983
116	5aCellule114	985
144	5aCellule142	990
691	5bCellule252	995
27	5aCellule25	997
392	5aCellule390	998
755	5bCellule316	1003
764	5bCellule325	1005
7	5aCellule5	1008
154	5aCellule152	1008
386	5aCellule384	1012
552	5bCellule113	1012
753	5bCellule314	1012
799	5bCellule360	1012
548	5bCellule109	1018
748	5bCellule309	1023
86	5aCellule84	1027
255	5aCellule253	1027
476	5bCellule37	1027
611	5bCellule172	1027
410	5aCellule408	1030
490	5bCellule51	1032
453	5bCellule14	1033
756	5bCellule317	1038
405	5aCellule403	1042
582	5bCellule143	1042
713	5bCellule274	1053
661	5bCellule222	1062
284	5aCellule282	1063
670	5bCellule231	1063
596	5bCellule157	1067
16	5aCellule14	1073
215	5aCellule213	1073
671	5bCellule232	1075
69	5aCellule67	1078
197	5aCellule195	1078
736	5bCellule297	1078
473	5bCellule34	1083
480	5bCellule41	1090
348	5aCellule346	1092
424	5aCellule422	1093
124	5aCellule122	1095
782	5bCellule343	1095
629	5bCellule190	1097
486	5bCellule47	1098
375	5aCellule373	1107
90	5aCellule88	1110
57	5aCellule55	1115
554	5bCellule115	1115
471	5bCellule32	1118
680	5bCellule241	1118
163	5aCellule161	1122
161	5aCellule159	1123
245	5aCellule243	1123
431	5aCellule429	1123
729	5bCellule290	1128
511	5bCellule72	1137
227	5aCellule225	1147
332	5aCellule330	1147
382	5aCellule380	1162
55	5aCellule53	1170
13	5aCellule11	1172
85	5aCellule83	1177
389	5aCellule387	1178
165	5aCellule163	1182
776	5bCellule337	1182
594	5bCellule155	1183
350	5aCellule348	1185
248	5aCellule246	1190
151	5aCellule149	1198
363	5aCellule361	1198
573	5bCellule134	1201
538	5bCellule99	1208
79	5aCellule77	1211
557	5bCellule118	1213
34	5aCellule32	1215
252	5aCellule250	1216
792	5bCellule353	1226
199	5aCellule197	1236
815	5bCellule376	1241
203	5aCellule201	1245
368	5aCellule366	1245
720	5bCellule281	1245
467	5bCellule28	1248
702	5bCellule263	1248
498	5bCellule59	1250
636	5bCellule197	1253
188	5aCellule186	1255
684	5bCellule245	1258
731	5bCellule292	1258
49	5aCellule47	1265
205	5aCellule203	1265
574	5bCellule135	1268
35	5aCellule33	1270
443	5bCellule4	1270
581	5bCellule142	1276
221	5aCellule219	1283
381	5aCellule379	1288
667	5bCellule228	1295
675	5bCellule236	1300
504	5bCellule65	1301
615	5bCellule176	1301
804	5bCellule365	1301
174	5aCellule172	1303
520	5bCellule81	1303
349	5aCellule347	1306
570	5bCellule131	1308
700	5bCellule261	1310
718	5bCellule279	1311
208	5aCellule206	1320
97	5aCellule95	1323
296	5aCellule294	1323
117	5aCellule115	1336
647	5bCellule208	1338
362	5aCellule360	1348
513	5bCellule74	1351
145	5aCellule143	1353
329	5aCellule327	1355
340	5aCellule338	1358
160	5aCellule158	1361
235	5aCellule233	1361
592	5bCellule153	1366
281	5aCellule279	1370
787	5bCellule348	1375
512	5bCellule73	1376
534	5bCellule95	1376
113	5aCellule111	1378
9	5aCellule7	1383
788	5bCellule349	1386
273	5aCellule271	1393
703	5bCellule264	1396
766	5bCellule327	1405
26	5aCellule24	1406
307	5aCellule305	1413
576	5bCellule137	1413
665	5bCellule226	1413
682	5bCellule243	1419
76	5aCellule74	1424
725	5bCellule286	1424
338	5aCellule336	1426
379	5aCellule377	1433
604	5bCellule165	1438
774	5bCellule335	1439
178	5aCellule176	1443
626	5bCellule187	1448
214	5aCellule212	1453
551	5bCellule112	1453
25	5aCellule23	1464
644	5bCellule205	1474
41	5aCellule39	1479
108	5aCellule106	1479
747	5bCellule308	1488
242	5aCellule240	1498
603	5bCellule164	1506
403	5aCellule401	1509
719	5bCellule280	1513
293	5aCellule291	1514
586	5bCellule147	1514
767	5bCellule328	1514
93	5aCellule91	1518
290	5aCellule288	1524
547	5bCellule108	1528
82	5aCellule80	1534
353	5aCellule351	1539
746	5bCellule307	1544
561	5bCellule122	1563
466	5bCellule27	1574
397	5aCellule395	1584
463	5bCellule24	1589
451	5bCellule12	1593
137	5aCellule135	1594
229	5aCellule227	1603
186	5aCellule184	1606
446	5bCellule7	1609
298	5aCellule296	1614
20	5aCellule18	1618
414	5aCellule412	1624
806	5bCellule367	1631
730	5bCellule291	1636
142	5aCellule140	1644
306	5aCellule304	1654
310	5aCellule308	1659
370	5aCellule368	1659
257	5aCellule255	1662
477	5bCellule38	1669
283	5aCellule281	1676
793	5bCellule354	1682
433	5aCellule431	1691
522	5bCellule83	1696
694	5bCellule255	1704
639	5bCellule200	1714
402	5aCellule400	1721
449	5bCellule10	1726
527	5bCellule88	1732
358	5aCellule356	1736
94	5aCellule92	1739
425	5aCellule423	1739
213	5aCellule211	1742
507	5bCellule68	1756
689	5bCellule250	1757
517	5bCellule78	1766
11	5aCellule9	1771
129	5aCellule127	1771
659	5bCellule220	1771
200	5aCellule198	1784
778	5bCellule339	1786
253	5aCellule251	1787
181	5aCellule179	1789
8	5aCellule6	1792
195	5aCellule193	1792
633	5bCellule194	1792
623	5bCellule184	1794
674	5bCellule235	1796
133	5aCellule131	1797
183	5aCellule181	1801
593	5bCellule154	1812
68	5aCellule66	1817
516	5bCellule77	1822
322	5aCellule320	1832
500	5bCellule61	1847
685	5bCellule246	1849
58	5aCellule56	1857
75	5aCellule73	1862
721	5bCellule282	1865
775	5bCellule336	1865
331	5aCellule329	1870
396	5aCellule394	1880
63	5aCellule61	1889
12	5aCellule10	1890
427	5aCellule425	1890
152	5aCellule150	1902
318	5aCellule316	1905
550	5bCellule111	1910
104	5aCellule102	1930
262	5aCellule260	1939
179	5aCellule177	1954
508	5bCellule69	1959
734	5bCellule295	1964
377	5aCellule375	1970
277	5aCellule275	1974
158	5aCellule156	1979
726	5bCellule287	1982
430	5aCellule428	1984
259	5aCellule257	1985
698	5bCellule259	1985
236	5aCellule234	1997
367	5aCellule365	2010
501	5bCellule62	2015
274	5aCellule272	2022
291	5aCellule289	2037
562	5bCellule123	2039
282	5aCellule280	2057
50	5aCellule48	2058
494	5bCellule55	2058
313	5aCellule311	2060
605	5bCellule166	2072
311	5aCellule309	2088
426	5aCellule424	2105
693	5bCellule254	2107
44	5aCellule42	2122
60	5aCellule58	2147
777	5bCellule338	2150
304	5aCellule302	2153
754	5bCellule315	2155
530	5bCellule91	2170
360	5aCellule358	2175
578	5bCellule139	2177
383	5aCellule381	2187
542	5bCellule103	2207
101	5aCellule99	2220
131	5aCellule129	2220
779	5bCellule340	2232
218	5aCellule216	2237
797	5bCellule358	2240
364	5aCellule362	2242
668	5bCellule229	2260
535	5bCellule96	2275
441	5bCellule2	2286
525	5bCellule86	2291
642	5bCellule203	2295
558	5bCellule119	2296
335	5aCellule333	2301
317	5aCellule315	2306
458	5bCellule19	2306
571	5bCellule132	2311
598	5bCellule159	2311
182	5aCellule180	2321
52	5aCellule50	2330
266	5aCellule264	2331
510	5bCellule71	2333
315	5aCellule313	2336
714	5bCellule275	2345
709	5bCellule270	2356
560	5bCellule121	2360
316	5aCellule314	2361
497	5bCellule58	2375
772	5bCellule333	2380
269	5aCellule267	2383
96	5aCellule94	2385
100	5aCellule98	2405
621	5bCellule182	2420
24	5aCellule22	2426
795	5bCellule356	2428
411	5aCellule409	2445
595	5bCellule156	2465
638	5bCellule199	2470
556	5bCellule117	2471
608	5bCellule169	2473
53	5aCellule51	2476
555	5bCellule116	2483
138	5aCellule136	2485
705	5bCellule266	2491
231	5aCellule229	2498
601	5bCellule162	2513
32	5aCellule30	2514
786	5bCellule347	2518
169	5aCellule167	2523
526	5bCellule87	2523
583	5bCellule144	2543
428	5aCellule426	2558
319	5aCellule317	2561
189	5aCellule187	2568
565	5bCellule126	2568
71	5aCellule69	2573
59	5aCellule57	2574
399	5aCellule397	2584
514	5bCellule75	2588
440	5bCellule1	2609
677	5bCellule238	2616
712	5bCellule273	2629
518	5bCellule79	2649
569	5bCellule130	2656
728	5bCellule289	2661
652	5bCellule213	2669
664	5bCellule225	2686
606	5bCellule167	2696
707	5bCellule268	2698
286	5aCellule284	2699
309	5aCellule307	2751
132	5aCellule130	2759
66	5aCellule64	2784
112	5aCellule110	2801
294	5aCellule292	2817
549	5bCellule110	2817
673	5bCellule234	2819
761	5bCellule322	2834
610	5bCellule171	2846
470	5bCellule31	2854
732	5bCellule293	2869
657	5bCellule218	2924
233	5aCellule231	2939
177	5aCellule175	2954
580	5bCellule141	2957
136	5aCellule134	2975
715	5bCellule276	2999
17	5aCellule15	3000
365	5aCellule363	3015
172	5aCellule170	3037
295	5aCellule293	3037
651	5bCellule212	3037
485	5bCellule46	3049
540	5bCellule101	3057
519	5bCellule80	3070
468	5bCellule29	3114
492	5bCellule53	3117
798	5bCellule359	3120
781	5bCellule342	3127
711	5bCellule272	3162
135	5aCellule133	3165
77	5aCellule75	3173
493	5bCellule54	3173
193	5aCellule191	3177
790	5bCellule351	3202
617	5bCellule178	3232
505	5bCellule66	3287
456	5bCellule17	3303
789	5bCellule350	3330
699	5bCellule260	3380
676	5bCellule237	3396
159	5aCellule157	3426
194	5aCellule192	3440
148	5aCellule146	3483
741	5bCellule302	3511
749	5bCellule310	3530
234	5aCellule232	3536
334	5aCellule332	3546
575	5bCellule136	3556
678	5bCellule239	3644
48	5aCellule46	3688
751	5bCellule312	3688
21	5aCellule19	3716
95	5aCellule93	3782
475	5bCellule36	3862
717	5bCellule278	3954
489	5bCellule50	3969
380	5aCellule378	3994
791	5bCellule352	3999
643	5bCellule204	4009
15	5aCellule13	4014
635	5bCellule196	4014
459	5bCellule20	4017
533	5bCellule94	4025
74	5aCellule72	4055
239	5aCellule237	4100
45	5aCellule43	4124
460	5bCellule21	4124
345	5aCellule343	4149
658	5bCellule219	4160
38	5aCellule36	4300
180	5aCellule178	4305
796	5bCellule357	4328
249	5aCellule247	4350
326	5aCellule324	4408
757	5bCellule318	4408
217	5aCellule215	4431
301	5aCellule299	4485
267	5aCellule265	4583
10	5aCellule8	4686
219	5aCellule217	4699
285	5aCellule283	4733
51	5aCellule49	4811
36	5aCellule34	4867
30	5aCellule28	5195
130	5aCellule128	5427
625	5bCellule186	5513
523	5bCellule84	5530
261	5aCellule259	5641
646	5bCellule207	5779
587	5bCellule148	6017
653	5bCellule214	6192
724	5bCellule285	6533
590	5bCellule151	6611
491	5bCellule52	7552
448	5bCellule9	7780
509	5bCellule70	7820
37	5aCellule35	8019
81	5aCellule79	8023
461	5bCellule22	8440

## Sheet: Calculations
	SCAT IAV
	#cells
		1	2	3	4	5	6	7
	100-500	620	556	396	443	127	194	270
	500-1000	826	453	504	557	208	250	386
	1000-2000	348	101	230	230	239	147	210
	2000-3000	35	6	44	39	108	23	45
	>3000	2	0	12	11	82	6	15
	#cells	1834	1118	1189	1283	768	623	929
	Frequencies	1	2	3	4	5	6	7	mean	SEM	SD
	100-500	33.8059	49.7317	33.3053	34.5284	16.5365	31.1396	29.0635	32.5873	6.00634	9.76251
	500-1000	45.0382	40.5188	42.3886	43.4139	27.0833	40.1284	41.5501	40.0173	3.69542	5.94796
	1000-2000	18.9749	9.03399	19.344	17.9267	31.1198	23.5955	22.605	20.3714	4.63029	6.68868
	2000-3000	1.9084	0.536673	3.70059	3.03975	14.0625	3.69181	4.84392	4.54052	2.80725	4.42337
	>3000	0.109051	0	1.00925	0.857366	10.6771	0.963082	1.61464	2.17578	2.42894	3.7895
