# Supplementary material for: Influenza infection rewires energy metabolism and induces browning features in adipose cells and tissues
Source: Commun Biol. 2020 May 14;3:237. doi: 10.1038/s42003-020-0965-6 (PMC7224208; doi:10.1038/s42003-020-0965-6)
Supplement: Supplementary file 6 — Supplementary Data 5 [file 42003_2020_965_MOESM6_ESM.xlsx]

## Sheet: 8
	Label	Taille des adipocytes (ÂµmÂ²)
1	0	0
381	8bCellule85	301
552	8bCellule256	306
391	8bCellule95	308
232	8aCellule230	310
138	8aCellule136	311
156	8aCellule154	316
468	8bCellule172	316
46	8aCellule44	318
415	8bCellule119	320
537	8bCellule241	320
265	8aCellule263	324
607	8bCellule311	324
302	8bCellule6	331
722	8bCellule426	331
592	8bCellule296	334
626	8bCellule330	334
496	8bCellule200	336
599	8bCellule303	336
268	8aCellule266	339
441	8bCellule145	339
34	8aCellule32	341
426	8bCellule130	341
461	8bCellule165	341
641	8bCellule345	341
216	8aCellule214	343
33	8aCellule31	348
247	8aCellule245	351
176	8aCellule174	353
387	8bCellule91	353
300	8bCellule4	354
150	8aCellule148	356
47	8aCellule45	358
121	8aCellule119	358
703	8bCellule407	363
373	8bCellule77	364
96	8aCellule94	366
620	8bCellule324	373
634	8bCellule338	373
230	8aCellule228	374
134	8aCellule132	376
303	8bCellule7	376
660	8bCellule364	376
185	8aCellule183	378
438	8bCellule142	378
472	8bCellule176	379
169	8aCellule167	381
36	8aCellule34	383
522	8bCellule226	383
758	8bCellule462	383
12	8aCellule10	384
355	8bCellule59	384
21	8aCellule19	389
86	8aCellule84	389
75	8aCellule73	391
629	8bCellule333	391
181	8aCellule179	394
432	8bCellule136	394
429	8bCellule133	396
603	8bCellule307	396
209	8aCellule207	398
420	8bCellule124	398
649	8bCellule353	398
178	8aCellule176	403
617	8bCellule321	403
204	8aCellule202	406
236	8aCellule234	406
340	8bCellule44	406
493	8bCellule197	406
290	8aCellule288	408
501	8bCellule205	408
624	8bCellule328	411
583	8bCellule287	413
331	8bCellule35	414
294	8aCellule292	419
238	8aCellule236	424
283	8aCellule281	424
413	8bCellule117	424
255	8aCellule253	426
427	8bCellule131	429
528	8bCellule232	429
638	8bCellule342	429
172	8aCellule170	434
442	8bCellule146	434
227	8aCellule225	436
228	8aCellule226	436
484	8bCellule188	436
518	8bCellule222	436
743	8bCellule447	438
317	8bCellule21	441
5	8aCellule3	443
686	8bCellule390	444
485	8bCellule189	446
141	8aCellule139	451
235	8aCellule233	453
483	8bCellule187	453
570	8bCellule274	453
450	8bCellule154	454
378	8bCellule82	456
167	8aCellule165	458
385	8bCellule89	463
632	8bCellule336	463
668	8bCellule372	463
593	8bCellule297	464
115	8aCellule113	466
396	8bCellule100	466
700	8bCellule404	466
406	8bCellule110	469
100	8aCellule98	471
326	8bCellule30	473
295	8aCellule293	474
215	8aCellule213	476
580	8bCellule284	476
16	8aCellule14	481
162	8aCellule160	481
273	8aCellule271	484
25	8aCellule23	486
586	8bCellule290	488
38	8aCellule36	489
445	8bCellule149	491
717	8bCellule421	494
382	8bCellule86	498
609	8bCellule313	499
135	8aCellule133	501
296	8bCellule0	504
337	8bCellule41	504
14	8aCellule12	508
48	8aCellule46	508
148	8aCellule146	508
224	8aCellule222	509
713	8bCellule417	514
320	8bCellule24	516
507	8bCellule211	518
448	8bCellule152	519
602	8bCellule306	521
395	8bCellule99	523
180	8aCellule178	526
183	8aCellule181	526
487	8bCellule191	528
57	8aCellule55	531
309	8bCellule13	534
256	8aCellule254	538
347	8bCellule51	538
568	8bCellule272	538
250	8aCellule248	539
266	8aCellule264	539
97	8aCellule95	542
18	8aCellule16	546
106	8aCellule104	549
60	8aCellule58	552
470	8bCellule174	552
455	8bCellule159	554
200	8aCellule198	556
88	8aCellule86	557
526	8bCellule230	557
371	8bCellule75	559
760	8bCellule464	559
578	8bCellule282	561
419	8bCellule123	562
404	8bCellule108	566
453	8bCellule157	567
612	8bCellule316	567
91	8aCellule89	572
79	8aCellule77	577
45	8aCellule43	579
532	8bCellule236	579
720	8bCellule424	582
4	8aCellule2	586
44	8aCellule42	586
402	8bCellule106	589
515	8bCellule219	591
102	8aCellule100	592
661	8bCellule365	594
598	8bCellule302	596
160	8aCellule158	601
316	8bCellule20	601
550	8bCellule254	601
263	8aCellule261	611
650	8bCellule354	614
128	8aCellule126	622
410	8bCellule114	622
539	8bCellule243	622
344	8bCellule48	627
242	8aCellule240	629
370	8bCellule74	632
543	8bCellule247	639
78	8aCellule76	641
499	8bCellule203	651
310	8bCellule14	652
301	8bCellule5	656
17	8aCellule15	661
549	8bCellule253	671
31	8aCellule29	679
70	8aCellule68	679
184	8aCellule182	686
195	8aCellule193	691
293	8aCellule291	691
190	8aCellule188	692
20	8aCellule18	699
684	8bCellule388	706
744	8bCellule448	707
275	8aCellule273	714
123	8aCellule121	716
339	8bCellule43	716
262	8aCellule260	719
524	8bCellule228	722
258	8aCellule256	729
241	8aCellule239	731
289	8aCellule287	736
733	8bCellule437	741
363	8bCellule67	742
254	8aCellule252	746
327	8bCellule31	754
475	8bCellule179	754
361	8bCellule65	756
478	8bCellule182	757
752	8bCellule456	759
299	8bCellule3	762
561	8bCellule265	762
292	8aCellule290	764
259	8aCellule257	769
663	8bCellule367	770
662	8bCellule366	774
490	8bCellule194	775
759	8bCellule463	777
621	8bCellule325	779
198	8aCellule196	782
597	8bCellule301	784
319	8bCellule23	787
401	8bCellule105	794
488	8bCellule192	810
10	8aCellule8	814
407	8bCellule111	814
655	8bCellule359	815
509	8bCellule213	817
741	8bCellule445	817
366	8bCellule70	819
308	8bCellule12	822
312	8bCellule16	830
699	8bCellule403	835
84	8aCellule82	837
706	8bCellule410	837
221	8aCellule219	842
757	8bCellule461	842
63	8aCellule61	847
244	8aCellule242	847
356	8bCellule60	847
278	8aCellule276	850
110	8aCellule108	852
702	8bCellule406	854
678	8bCellule382	859
49	8aCellule47	860
756	8bCellule460	862
719	8bCellule423	867
408	8bCellule112	874
721	8bCellule425	877
477	8bCellule181	885
146	8aCellule144	889
212	8aCellule210	892
418	8bCellule122	894
15	8aCellule13	899
109	8aCellule107	902
53	8aCellule51	909
520	8bCellule224	909
225	8aCellule223	910
274	8aCellule272	914
714	8bCellule418	914
589	8bCellule293	915
311	8bCellule15	920
495	8bCellule199	922
670	8bCellule374	922
233	8aCellule231	924
328	8bCellule32	929
68	8aCellule66	930
74	8aCellule72	930
489	8bCellule193	932
710	8bCellule414	935
422	8bCellule126	937
538	8bCellule242	937
456	8bCellule160	962
534	8bCellule238	962
727	8bCellule431	962
465	8bCellule169	969
98	8aCellule96	977
447	8bCellule151	985
280	8aCellule278	990
740	8bCellule444	995
434	8bCellule138	997
298	8bCellule2	1007
498	8bCellule202	1008
285	8aCellule283	1012
567	8bCellule271	1013
9	8aCellule7	1015
67	8aCellule65	1025
214	8aCellule212	1035
588	8bCellule292	1038
687	8bCellule391	1045
386	8bCellule90	1048
264	8aCellule262	1052
574	8bCellule278	1052
608	8bCellule312	1053
358	8bCellule62	1057
390	8bCellule94	1062
530	8bCellule234	1062
481	8bCellule185	1063
119	8aCellule117	1067
306	8bCellule10	1070
159	8aCellule157	1073
523	8bCellule227	1078
403	8bCellule107	1080
544	8bCellule248	1088
711	8bCellule415	1088
440	8bCellule144	1093
368	8bCellule72	1103
112	8aCellule110	1105
409	8bCellule113	1108
439	8bCellule143	1117
571	8bCellule275	1117
581	8bCellule285	1118
330	8bCellule34	1120
405	8bCellule109	1120
116	8aCellule114	1125
389	8bCellule93	1127
59	8aCellule57	1132
291	8aCellule289	1133
601	8bCellule305	1143
698	8bCellule402	1143
584	8bCellule288	1147
546	8bCellule250	1157
505	8bCellule209	1158
201	8aCellule199	1162
709	8bCellule413	1162
375	8bCellule79	1178
631	8bCellule335	1183
249	8aCellule247	1190
83	8aCellule81	1195
261	8aCellule259	1195
433	8bCellule137	1203
314	8bCellule18	1206
357	8bCellule61	1210
653	8bCellule357	1213
13	8aCellule11	1216
187	8aCellule185	1218
464	8bCellule168	1220
234	8aCellule232	1221
332	8bCellule36	1223
364	8bCellule68	1223
151	8aCellule149	1226
354	8bCellule58	1226
562	8bCellule266	1226
253	8aCellule251	1230
739	8bCellule443	1231
459	8bCellule163	1238
514	8bCellule218	1238
399	8bCellule103	1241
510	8bCellule214	1245
431	8bCellule135	1251
19	8aCellule17	1263
529	8bCellule233	1268
425	8bCellule129	1270
547	8bCellule251	1270
324	8bCellule28	1280
95	8aCellule93	1285
392	8bCellule96	1285
140	8aCellule138	1298
513	8bCellule217	1298
511	8bCellule215	1300
682	8bCellule386	1300
398	8bCellule102	1301
508	8bCellule212	1305
144	8aCellule142	1310
55	8aCellule53	1316
282	8aCellule280	1321
471	8bCellule175	1330
367	8bCellule71	1331
369	8bCellule73	1333
194	8aCellule192	1335
270	8aCellule268	1335
595	8bCellule299	1336
65	8aCellule63	1348
525	8bCellule229	1350
619	8bCellule323	1356
651	8bCellule355	1356
480	8bCellule184	1366
753	8bCellule457	1383
335	8bCellule39	1385
536	8bCellule240	1386
288	8aCellule286	1395
755	8bCellule459	1395
226	8aCellule224	1396
623	8bCellule327	1398
350	8bCellule54	1403
191	8aCellule189	1405
428	8bCellule132	1406
690	8bCellule394	1406
108	8aCellule106	1413
196	8aCellule194	1413
446	8bCellule150	1424
535	8bCellule239	1424
346	8bCellule50	1426
120	8aCellule118	1433
188	8aCellule186	1434
125	8aCellule123	1443
659	8bCellule363	1446
424	8bCellule128	1449
533	8bCellule237	1454
707	8bCellule411	1456
577	8bCellule281	1461
73	8aCellule71	1463
503	8bCellule207	1468
260	8aCellule258	1469
625	8bCellule329	1473
133	8aCellule131	1474
633	8bCellule337	1474
630	8bCellule334	1476
345	8bCellule49	1489
411	8bCellule115	1491
8	8aCellule6	1494
384	8bCellule88	1494
669	8bCellule373	1509
338	8bCellule42	1513
307	8bCellule11	1514
704	8bCellule408	1519
473	8bCellule177	1548
412	8bCellule116	1549
351	8bCellule55	1551
218	8aCellule216	1553
322	8bCellule26	1556
437	8bCellule141	1556
118	8aCellule116	1559
287	8aCellule285	1559
479	8bCellule183	1564
220	8aCellule218	1566
85	8aCellule83	1573
566	8bCellule270	1579
315	8bCellule19	1583
145	8aCellule143	1586
111	8aCellule109	1588
576	8bCellule280	1589
107	8aCellule105	1591
62	8aCellule60	1593
689	8bCellule393	1601
219	8aCellule217	1603
460	8bCellule164	1603
452	8bCellule156	1604
203	8aCellule201	1606
325	8bCellule29	1609
732	8bCellule436	1622
286	8aCellule284	1627
28	8aCellule26	1632
206	8aCellule204	1632
591	8bCellule295	1634
24	8aCellule22	1636
40	8aCellule38	1636
139	8aCellule137	1644
69	8aCellule67	1646
168	8aCellule166	1647
729	8bCellule433	1651
154	8aCellule152	1652
277	8aCellule275	1654
99	8aCellule97	1664
186	8aCellule184	1664
575	8bCellule279	1671
497	8bCellule201	1672
372	8bCellule76	1677
462	8bCellule166	1677
284	8aCellule282	1679
731	8bCellule435	1682
734	8bCellule438	1689
667	8bCellule371	1691
751	8bCellule455	1694
469	8bCellule173	1699
681	8bCellule385	1699
239	8aCellule237	1701
585	8bCellule289	1701
604	8bCellule308	1702
519	8bCellule223	1704
582	8bCellule286	1707
614	8bCellule318	1711
594	8bCellule298	1714
93	8aCellule91	1716
730	8bCellule434	1726
466	8bCellule170	1727
158	8aCellule156	1736
246	8aCellule244	1737
202	8aCellule200	1742
143	8aCellule141	1746
365	8bCellule69	1747
492	8bCellule196	1766
531	8bCellule235	1766
222	8aCellule220	1774
564	8bCellule268	1781
360	8bCellule64	1784
192	8aCellule190	1787
560	8bCellule264	1787
213	8aCellule211	1791
596	8bCellule300	1791
414	8bCellule118	1792
605	8bCellule309	1797
32	8aCellule30	1801
622	8bCellule326	1802
449	8bCellule153	1804
41	8aCellule39	1806
164	8aCellule162	1809
237	8aCellule235	1821
6	8aCellule4	1822
71	8aCellule69	1836
61	8aCellule59	1844
334	8bCellule38	1850
676	8bCellule380	1852
677	8bCellule381	1860
3	8aCellule1	1862
313	8bCellule17	1875
500	8bCellule204	1884
417	8bCellule121	1897
90	8aCellule88	1904
252	8aCellule250	1907
27	8aCellule25	1914
688	8bCellule392	1922
229	8aCellule227	1929
349	8bCellule53	1935
579	8bCellule283	1935
189	8aCellule187	1940
243	8aCellule241	1952
640	8bCellule344	1952
182	8aCellule180	1954
397	8bCellule101	1957
679	8bCellule383	1965
56	8aCellule54	1969
26	8aCellule24	1974
606	8bCellule310	1987
545	8bCellule249	1990
754	8bCellule458	1994
217	8aCellule215	1995
474	8bCellule178	2009
454	8bCellule158	2015
616	8bCellule320	2024
423	8bCellule127	2025
342	8bCellule46	2027
451	8bCellule155	2027
142	8aCellule140	2029
696	8bCellule400	2030
359	8bCellule63	2044
152	8aCellule150	2047
615	8bCellule319	2052
376	8bCellule80	2058
147	8aCellule145	2073
673	8bCellule377	2073
494	8bCellule198	2078
502	8bCellule206	2092
482	8bCellule186	2107
569	8bCellule273	2110
486	8bCellule190	2117
329	8bCellule33	2123
117	8aCellule115	2130
613	8bCellule317	2135
695	8bCellule399	2135
749	8bCellule453	2153
163	8aCellule161	2158
377	8bCellule81	2165
393	8bCellule97	2165
627	8bCellule331	2165
587	8bCellule291	2167
136	8aCellule134	2188
193	8aCellule191	2190
343	8bCellule47	2198
527	8bCellule231	2202
276	8aCellule274	2205
748	8bCellule452	2210
353	8bCellule57	2213
618	8bCellule322	2217
352	8bCellule56	2222
153	8aCellule151	2230
750	8bCellule454	2237
103	8aCellule101	2240
554	8bCellule258	2247
712	8bCellule416	2250
269	8aCellule267	2270
29	8aCellule27	2286
87	8aCellule85	2286
374	8bCellule78	2288
666	8bCellule370	2298
101	8aCellule99	2311
66	8aCellule64	2318
248	8aCellule246	2325
685	8bCellule389	2331
610	8bCellule314	2346
506	8bCellule210	2353
680	8bCellule384	2353
611	8bCellule315	2371
716	8bCellule420	2380
179	8aCellule177	2385
348	8bCellule52	2390
207	8aCellule205	2401
39	8aCellule37	2413
137	8aCellule135	2413
540	8bCellule244	2420
113	8aCellule111	2423
556	8bCellule260	2423
149	8aCellule147	2433
174	8aCellule172	2435
724	8bCellule428	2441
82	8aCellule80	2453
341	8bCellule45	2453
435	8bCellule139	2456
521	8bCellule225	2486
2	8aCellule0	2501
126	8aCellule124	2508
380	8bCellule84	2509
590	8bCellule294	2534
558	8bCellule262	2541
297	8bCellule1	2543
718	8bCellule422	2564
271	8aCellule269	2571
725	8bCellule429	2571
745	8bCellule449	2571
636	8bCellule340	2576
64	8aCellule62	2583
122	8aCellule120	2588
664	8bCellule368	2594
173	8aCellule171	2599
80	8aCellule78	2603
467	8bCellule171	2603
691	8bCellule395	2603
517	8bCellule221	2604
551	8bCellule255	2616
77	8aCellule75	2648
208	8aCellule206	2658
51	8aCellule49	2663
658	8bCellule362	2668
476	8bCellule180	2674
105	8aCellule103	2681
555	8bCellule259	2684
647	8bCellule351	2706
746	8bCellule450	2706
557	8bCellule261	2712
672	8bCellule376	2727
652	8bCellule356	2731
675	8bCellule379	2737
463	8bCellule167	2746
76	8aCellule74	2752
130	8aCellule128	2757
643	8bCellule347	2762
747	8bCellule451	2791
683	8bCellule387	2826
728	8bCellule432	2856
657	8bCellule361	2866
171	8aCellule169	2867
166	8aCellule164	2876
383	8bCellule87	2884
436	8bCellule140	2896
197	8aCellule195	2899
443	8bCellule147	2904
279	8aCellule277	2906
43	8aCellule41	2942
694	8bCellule398	2949
129	8aCellule127	2964
205	8aCellule203	2970
211	8aCellule209	2984
512	8bCellule216	3010
548	8bCellule252	3017
89	8aCellule87	3045
210	8aCellule208	3054
600	8bCellule304	3067
705	8bCellule409	3095
22	8aCellule20	3107
656	8bCellule360	3120
553	8bCellule257	3127
161	8aCellule159	3140
131	8aCellule129	3175
726	8bCellule430	3193
723	8bCellule427	3203
127	8aCellule125	3205
715	8bCellule419	3205
665	8bCellule369	3218
742	8bCellule446	3223
400	8bCellule104	3230
394	8bCellule98	3268
94	8aCellule92	3270
388	8bCellule92	3273
735	8bCellule439	3283
336	8bCellule40	3300
563	8bCellule267	3338
104	8aCellule102	3360
30	8aCellule28	3371
240	8aCellule238	3371
491	8bCellule195	3400
175	8aCellule173	3418
708	8bCellule412	3418
52	8aCellule50	3431
81	8aCellule79	3433
572	8bCellule276	3488
7	8aCellule5	3528
559	8bCellule263	3569
416	8bCellule120	3619
379	8bCellule83	3638
58	8aCellule56	3663
321	8bCellule25	3664
50	8aCellule48	3673
541	8bCellule245	3693
671	8bCellule375	3713
54	8aCellule52	3721
323	8bCellule27	3724
170	8aCellule168	3829
124	8aCellule122	3834
42	8aCellule40	3844
114	8aCellule112	3854
693	8bCellule397	3854
37	8aCellule35	3884
645	8bCellule349	3947
132	8aCellule130	3959
444	8bCellule148	4045
304	8bCellule8	4092
23	8aCellule21	4114
648	8bCellule352	4150
692	8bCellule396	4165
654	8bCellule358	4189
92	8aCellule90	4338
251	8aCellule249	4375
573	8bCellule277	4402
697	8bCellule401	4412
639	8bCellule343	4425
635	8bCellule339	4436
738	8bCellule442	4471
642	8bCellule346	4556
458	8bCellule162	4706
35	8aCellule33	4763
737	8bCellule441	4778
199	8aCellule197	4811
318	8bCellule22	4846
272	8aCellule270	4992
231	8aCellule229	5012
177	8aCellule175	5019
701	8bCellule405	5127
644	8bCellule348	5655
637	8bCellule341	6187

## Sheet: 9
	Label	Taille des adipocytes (ÂµmÂ²)
1	0	0
128	9aCellule126	303
274	9bCellule72	306
30	9aCellule28	313
24	9aCellule22	316
349	9bCellule147	318
3	9aCellule1	324
466	9bCellule264	326
78	9aCellule76	329
80	9aCellule78	329
27	9aCellule25	334
143	9aCellule141	334
58	9aCellule56	341
326	9bCellule124	344
14	9aCellule12	353
299	9bCellule97	354
188	9aCellule186	359
117	9aCellule115	361
406	9bCellule204	366
368	9bCellule166	374
13	9aCellule11	378
163	9aCellule161	378
291	9bCellule89	383
86	9aCellule84	384
46	9aCellule44	386
50	9aCellule48	386
379	9bCellule177	388
474	9bCellule272	393
237	9bCellule35	394
440	9bCellule238	396
36	9aCellule34	399
351	9bCellule149	403
114	9aCellule112	406
472	9bCellule270	408
146	9aCellule144	409
378	9bCellule176	409
108	9aCellule106	413
207	9bCellule5	416
279	9bCellule77	418
282	9bCellule80	418
185	9aCellule183	423
227	9bCellule25	424
127	9aCellule125	428
329	9bCellule127	428
361	9bCellule159	428
190	9aCellule188	438
463	9bCellule261	443
121	9aCellule119	444
259	9bCellule57	444
124	9aCellule122	446
197	9aCellule195	446
7	9aCellule5	448
88	9aCellule86	456
192	9aCellule190	456
103	9aCellule101	458
424	9bCellule222	469
312	9bCellule110	471
74	9aCellule72	476
193	9aCellule191	476
444	9bCellule242	476
456	9bCellule254	488
396	9bCellule194	494
89	9aCellule87	506
130	9aCellule128	509
454	9bCellule252	509
149	9aCellule147	514
407	9bCellule205	514
26	9aCellule24	521
91	9aCellule89	523
112	9aCellule110	536
450	9bCellule248	536
249	9bCellule47	539
331	9bCellule129	541
195	9aCellule193	544
270	9bCellule68	546
273	9bCellule71	552
436	9bCellule234	552
201	9aCellule199	566
100	9aCellule98	577
21	9aCellule19	581
73	9aCellule71	581
413	9bCellule211	584
174	9aCellule172	592
20	9aCellule18	597
352	9bCellule150	597
194	9aCellule192	601
356	9bCellule154	617
297	9bCellule95	619
251	9bCellule49	624
464	9bCellule262	624
107	9aCellule105	646
304	9bCellule102	646
418	9bCellule216	647
428	9bCellule226	654
216	9bCellule14	661
339	9bCellule137	661
263	9bCellule61	662
179	9aCellule177	667
457	9bCellule255	676
178	9aCellule176	682
230	9bCellule28	684
325	9bCellule123	687
139	9aCellule137	702
320	9bCellule118	707
133	9aCellule131	721
63	9aCellule61	722
357	9bCellule155	722
381	9bCellule179	722
198	9aCellule196	727
328	9bCellule126	727
15	9aCellule13	732
181	9aCellule179	732
12	9aCellule10	739
214	9bCellule12	744
300	9bCellule98	746
333	9bCellule131	751
200	9aCellule198	756
169	9aCellule167	764
266	9bCellule64	777
196	9aCellule194	779
452	9bCellule250	790
175	9aCellule173	794
269	9bCellule67	795
99	9aCellule97	800
427	9bCellule225	805
173	9aCellule171	815
76	9aCellule74	820
308	9bCellule106	820
177	9aCellule175	825
367	9bCellule165	829
314	9bCellule112	834
247	9bCellule45	837
437	9bCellule235	850
323	9bCellule121	855
101	9aCellule99	859
441	9bCellule239	859
226	9bCellule24	860
388	9bCellule186	874
261	9bCellule59	884
447	9bCellule245	887
410	9bCellule208	895
430	9bCellule228	902
311	9bCellule109	905
229	9bCellule27	910
161	9aCellule159	917
236	9bCellule34	920
64	9aCellule62	924
116	9aCellule114	924
66	9aCellule64	925
264	9bCellule62	929
209	9bCellule7	937
191	9aCellule189	954
303	9bCellule101	959
375	9bCellule173	960
189	9aCellule187	964
204	9bCellule2	969
358	9bCellule156	969
255	9bCellule53	978
6	9aCellule4	1005
280	9bCellule78	1027
231	9bCellule29	1040
292	9bCellule90	1050
224	9bCellule22	1062
422	9bCellule220	1062
446	9bCellule244	1075
377	9bCellule175	1077
287	9bCellule85	1087
458	9bCellule256	1088
67	9aCellule65	1090
157	9aCellule155	1105
222	9bCellule20	1115
467	9bCellule265	1115
448	9bCellule246	1117
344	9bCellule142	1127
113	9aCellule111	1128
210	9bCellule8	1133
138	9aCellule136	1147
35	9aCellule33	1158
150	9aCellule148	1180
217	9bCellule15	1200
202	9bCellule0	1205
434	9bCellule232	1218
318	9bCellule116	1220
336	9bCellule134	1220
370	9bCellule168	1235
461	9bCellule259	1236
473	9bCellule271	1251
400	9bCellule198	1256
119	9aCellule117	1260
285	9bCellule83	1271
405	9bCellule203	1273
25	9aCellule23	1278
386	9bCellule184	1333
286	9bCellule84	1336
275	9bCellule73	1348
52	9aCellule50	1350
232	9bCellule30	1358
268	9bCellule66	1361
147	9aCellule145	1383
250	9bCellule48	1401
72	9aCellule70	1405
359	9bCellule157	1408
338	9bCellule136	1416
51	9aCellule49	1423
363	9bCellule161	1424
346	9bCellule144	1441
244	9bCellule42	1451
365	9bCellule163	1453
453	9bCellule251	1454
96	9aCellule94	1456
238	9bCellule36	1456
184	9aCellule182	1463
364	9bCellule162	1491
415	9bCellule213	1499
129	9aCellule127	1501
4	9aCellule2	1506
397	9bCellule195	1519
243	9bCellule41	1524
109	9aCellule107	1539
317	9bCellule115	1549
120	9aCellule118	1554
239	9bCellule37	1566
460	9bCellule258	1566
87	9aCellule85	1579
373	9bCellule171	1622
435	9bCellule233	1632
220	9bCellule18	1642
429	9bCellule227	1642
69	9aCellule67	1647
439	9bCellule237	1656
225	9bCellule23	1691
310	9bCellule108	1691
162	9aCellule160	1696
167	9aCellule165	1697
374	9bCellule172	1701
106	9aCellule104	1704
29	9aCellule27	1707
252	9bCellule50	1722
372	9bCellule170	1741
248	9bCellule46	1752
390	9bCellule188	1752
382	9bCellule180	1757
70	9aCellule68	1786
293	9bCellule91	1786
172	9aCellule170	1801
294	9bCellule92	1806
199	9aCellule197	1809
265	9bCellule63	1809
39	9aCellule37	1829
242	9bCellule40	1832
256	9bCellule54	1844
383	9bCellule181	1844
47	9aCellule45	1857
10	9aCellule8	1859
469	9bCellule267	1865
385	9bCellule183	1875
342	9bCellule140	1887
360	9bCellule158	1899
135	9aCellule133	1930
83	9aCellule81	1955
211	9bCellule9	1962
409	9bCellule207	1962
98	9aCellule96	1975
283	9bCellule81	2004
334	9bCellule132	2015
272	9bCellule70	2027
79	9aCellule77	2037
419	9bCellule217	2044
271	9bCellule69	2057
330	9bCellule128	2057
55	9aCellule53	2058
470	9bCellule268	2112
411	9bCellule209	2113
93	9aCellule91	2130
132	9aCellule130	2137
31	9aCellule29	2148
126	9aCellule124	2158
122	9aCellule120	2177
420	9bCellule218	2178
166	9aCellule164	2197
246	9bCellule44	2227
164	9aCellule162	2232
401	9bCellule199	2257
81	9aCellule79	2285
218	9bCellule16	2288
110	9aCellule108	2343
433	9bCellule231	2343
343	9bCellule141	2346
105	9aCellule103	2363
366	9bCellule164	2365
8	9aCellule6	2376
445	9bCellule243	2376
90	9aCellule88	2383
131	9aCellule129	2390
125	9aCellule123	2401
160	9aCellule158	2420
240	9bCellule38	2433
262	9bCellule60	2438
398	9bCellule196	2445
417	9bCellule215	2461
399	9bCellule197	2523
9	9aCellule7	2559
412	9bCellule210	2564
438	9bCellule236	2578
154	9aCellule152	2581
233	9bCellule31	2581
288	9bCellule86	2593
97	9aCellule95	2594
158	9aCellule156	2603
183	9aCellule181	2613
165	9aCellule163	2623
423	9bCellule221	2653
295	9bCellule93	2684
118	9aCellule116	2698
277	9bCellule75	2701
142	9aCellule140	2704
111	9aCellule109	2706
155	9aCellule153	2722
260	9bCellule58	2734
327	9bCellule125	2746
449	9bCellule247	2747
16	9aCellule14	2781
451	9bCellule249	2784
257	9bCellule55	2791
309	9bCellule107	2801
468	9bCellule266	2811
156	9aCellule154	2834
442	9bCellule240	2849
319	9bCellule117	2851
306	9bCellule104	2869
369	9bCellule167	2911
432	9bCellule230	2917
170	9aCellule168	2949
234	9bCellule32	2974
471	9bCellule269	2977
53	9aCellule51	2999
267	9bCellule65	3002
22	9aCellule20	3014
152	9aCellule150	3019
462	9bCellule260	3025
345	9bCellule143	3037
62	9aCellule60	3040
40	9aCellule38	3049
425	9bCellule223	3050
316	9bCellule114	3080
391	9bCellule189	3085
332	9bCellule130	3117
95	9aCellule93	3130
203	9bCellule1	3130
376	9bCellule174	3142
32	9aCellule30	3162
353	9bCellule151	3172
281	9bCellule79	3183
219	9bCellule17	3187
43	9aCellule41	3188
215	9bCellule13	3197
347	9bCellule145	3208
65	9aCellule63	3247
2	9aCellule0	3270
298	9bCellule96	3278
253	9bCellule51	3282
355	9bCellule153	3292
426	9bCellule224	3295
82	9aCellule80	3297
321	9bCellule119	3303
289	9bCellule87	3313
387	9bCellule185	3317
341	9bCellule139	3325
305	9bCellule103	3335
5	9aCellule3	3345
235	9bCellule33	3366
284	9bCellule82	3366
61	9aCellule59	3383
48	9aCellule46	3415
392	9bCellule190	3460
137	9aCellule135	3500
296	9bCellule94	3503
37	9aCellule35	3515
307	9bCellule105	3526
389	9bCellule187	3535
221	9bCellule19	3536
324	9bCellule122	3540
223	9bCellule21	3606
301	9bCellule99	3618
205	9bCellule3	3628
77	9aCellule75	3669
140	9aCellule138	3681
393	9bCellule191	3728
404	9bCellule202	3759
49	9aCellule47	3763
182	9aCellule180	3794
115	9aCellule113	3804
414	9bCellule212	3832
33	9aCellule31	3877
42	9aCellule40	3919
19	9aCellule17	3936
104	9aCellule102	3944
71	9aCellule69	3982
187	9aCellule185	4004
408	9bCellule206	4004
17	9aCellule15	4035
92	9aCellule90	4055
455	9bCellule253	4080
134	9aCellule132	4134
371	9bCellule169	4134
41	9aCellule39	4150
206	9bCellule4	4165
75	9aCellule73	4247
384	9bCellule182	4260
335	9bCellule133	4390
322	9bCellule120	4395
141	9aCellule139	4415
68	9aCellule66	4453
151	9aCellule149	4475
38	9aCellule36	4490
136	9aCellule134	4541
123	9aCellule121	4603
302	9bCellule100	4648
145	9aCellule143	4666
44	9aCellule42	4708
85	9aCellule83	4724
159	9aCellule157	4764
362	9bCellule160	4829
348	9bCellule146	4951
60	9aCellule58	5011
186	9aCellule184	5090
18	9aCellule16	5167
176	9aCellule174	5185
144	9aCellule142	5212
254	9bCellule52	5279
180	9aCellule178	5363
45	9aCellule43	5383
421	9bCellule219	5433
276	9bCellule74	5590
258	9bCellule56	5596
431	9bCellule229	5630
290	9bCellule88	6195
245	9bCellule43	6440
168	9aCellule166	6463
278	9bCellule76	6532
102	9aCellule100	6973
54	9aCellule52	7250
94	9aCellule92	8137
350	9bCellule148	9098

## Sheet: 10
	Label	Taille des adipocytes (ÂµmÂ²)
1	0	0
49	10aCellule47	303
482	10bCellule116	303
793	10bCellule427	303
474	10bCellule108	305
139	10aCellule137	306
652	10bCellule286	308
774	10bCellule408	310
140	10aCellule138	311
264	10aCellule262	315
356	10aCellule354	315
444	10bCellule78	315
29	10aCellule27	316
497	10bCellule131	316
665	10bCellule299	320
345	10aCellule343	321
189	10aCellule187	323
203	10aCellule201	323
704	10bCellule338	324
342	10aCellule340	326
666	10bCellule300	326
27	10aCellule25	328
4	10aCellule2	329
102	10aCellule100	329
370	10bCellule4	329
183	10aCellule181	331
338	10aCellule336	331
753	10bCellule387	334
669	10bCellule303	336
127	10aCellule125	338
417	10bCellule51	338
805	10bCellule439	338
11	10aCellule9	341
814	10bCellule448	344
156	10aCellule154	346
315	10aCellule313	346
550	10bCellule184	348
732	10bCellule366	353
30	10aCellule28	354
490	10bCellule124	358
800	10bCellule434	358
815	10bCellule449	358
383	10bCellule17	359
726	10bCellule360	363
77	10aCellule75	366
171	10aCellule169	366
615	10bCellule249	366
421	10bCellule55	368
629	10bCellule263	369
549	10bCellule183	371
738	10bCellule372	371
740	10bCellule374	371
736	10bCellule370	374
197	10aCellule195	376
690	10bCellule324	376
544	10bCellule178	381
160	10aCellule158	384
318	10aCellule316	384
770	10bCellule404	386
575	10bCellule209	388
478	10bCellule112	389
711	10bCellule345	391
327	10aCellule325	393
617	10bCellule251	393
673	10bCellule307	393
252	10aCellule250	394
493	10bCellule127	398
223	10aCellule221	401
648	10bCellule282	401
604	10bCellule238	403
677	10bCellule311	403
261	10aCellule259	404
412	10bCellule46	404
299	10aCellule297	406
459	10bCellule93	406
517	10bCellule151	406
692	10bCellule326	406
595	10bCellule229	408
483	10bCellule117	409
71	10aCellule69	413
130	10aCellule128	413
174	10aCellule172	413
287	10aCellule285	413
526	10bCellule160	413
131	10aCellule129	416
683	10bCellule317	418
229	10aCellule227	423
786	10bCellule420	423
113	10aCellule111	424
548	10bCellule182	428
207	10aCellule205	431
234	10aCellule232	431
154	10aCellule152	433
137	10aCellule135	434
379	10bCellule13	434
627	10bCellule261	434
748	10bCellule382	436
204	10aCellule202	439
206	10aCellule204	441
395	10bCellule29	443
423	10bCellule57	443
168	10aCellule166	444
599	10bCellule233	444
295	10aCellule293	446
428	10bCellule62	451
389	10bCellule23	456
470	10bCellule104	456
45	10aCellule43	458
151	10aCellule149	458
365	10aCellule363	458
329	10aCellule327	463
789	10bCellule423	463
143	10aCellule141	464
668	10bCellule302	464
485	10bCellule119	471
88	10aCellule86	473
657	10bCellule291	474
166	10aCellule164	478
465	10bCellule99	484
592	10bCellule226	486
173	10aCellule171	488
368	10bCellule2	488
619	10bCellule253	488
427	10bCellule61	489
248	10aCellule246	491
568	10bCellule202	491
133	10aCellule131	493
380	10bCellule14	493
169	10aCellule167	496
802	10bCellule436	496
455	10bCellule89	501
473	10bCellule107	503
524	10bCellule158	503
414	10bCellule48	504
377	10bCellule11	509
419	10bCellule53	509
340	10aCellule338	513
745	10bCellule379	513
468	10bCellule102	514
82	10aCellule80	518
57	10aCellule55	524
712	10bCellule346	524
532	10bCellule166	529
776	10bCellule410	538
270	10aCellule268	544
65	10aCellule63	546
634	10bCellule268	551
141	10aCellule139	554
228	10aCellule226	561
750	10bCellule384	569
240	10aCellule238	574
707	10bCellule341	579
38	10aCellule36	582
373	10bCellule7	586
89	10aCellule87	587
388	10bCellule22	587
254	10aCellule252	592
463	10bCellule97	592
589	10bCellule223	597
418	10bCellule52	601
654	10bCellule288	601
706	10bCellule340	601
410	10bCellule44	602
697	10bCellule331	602
14	10aCellule12	606
739	10bCellule373	607
547	10bCellule181	609
312	10aCellule310	616
70	10aCellule68	617
103	10aCellule101	617
221	10aCellule219	617
86	10aCellule84	621
310	10aCellule308	621
466	10bCellule100	626
564	10bCellule198	626
63	10aCellule61	629
278	10aCellule276	629
688	10bCellule322	629
296	10aCellule294	634
522	10bCellule156	634
508	10bCellule142	636
269	10aCellule267	637
462	10bCellule96	637
813	10bCellule447	637
68	10aCellule66	639
498	10bCellule132	641
766	10bCellule400	642
271	10aCellule269	644
81	10aCellule79	646
135	10aCellule133	647
641	10bCellule275	649
231	10aCellule229	654
326	10aCellule324	654
486	10bCellule120	656
626	10bCellule260	657
480	10bCellule114	659
214	10aCellule212	661
453	10bCellule87	661
24	10aCellule22	664
294	10aCellule292	666
632	10bCellule266	666
402	10bCellule36	667
588	10bCellule222	672
364	10aCellule362	676
282	10aCellule280	679
741	10bCellule375	682
91	10aCellule89	686
662	10bCellule296	686
608	10bCellule242	691
98	10aCellule96	692
393	10bCellule27	692
528	10bCellule162	696
538	10bCellule172	697
22	10aCellule20	704
8	10aCellule6	706
105	10aCellule103	706
196	10aCellule194	707
569	10bCellule203	707
763	10bCellule397	709
579	10bCellule213	711
6	10aCellule4	712
116	10aCellule114	716
448	10bCellule82	716
233	10aCellule231	721
292	10aCellule290	722
812	10bCellule446	726
311	10aCellule309	734
527	10bCellule161	734
163	10aCellule161	739
281	10aCellule279	739
582	10bCellule216	739
283	10aCellule281	741
637	10bCellule271	742
429	10bCellule63	744
519	10bCellule153	749
358	10aCellule356	751
432	10bCellule66	751
717	10bCellule351	756
796	10bCellule430	756
74	10aCellule72	757
184	10aCellule182	762
238	10aCellule236	764
590	10bCellule224	765
293	10aCellule291	770
516	10bCellule150	770
798	10bCellule432	770
371	10bCellule5	772
631	10bCellule265	774
555	10bCellule189	779
651	10bCellule285	785
150	10aCellule148	792
372	10bCellule6	794
366	10bCellule0	795
578	10bCellule212	795
622	10bCellule256	797
15	10aCellule13	804
351	10aCellule349	804
731	10bCellule365	805
810	10bCellule444	805
658	10bCellule292	807
291	10aCellule289	815
733	10bCellule367	815
179	10aCellule177	822
335	10aCellule333	825
487	10bCellule121	827
306	10aCellule304	830
607	10bCellule241	830
280	10aCellule278	839
359	10aCellule357	839
574	10bCellule208	839
584	10bCellule218	839
587	10bCellule221	840
703	10bCellule337	840
48	10aCellule46	842
394	10bCellule28	845
764	10bCellule398	849
445	10bCellule79	850
705	10bCellule339	857
440	10bCellule74	862
34	10aCellule32	864
158	10aCellule156	864
347	10aCellule345	864
554	10bCellule188	864
701	10bCellule335	865
75	10aCellule73	872
106	10aCellule104	875
452	10bCellule86	875
565	10bCellule199	884
720	10bCellule354	884
325	10aCellule323	885
148	10aCellule146	890
633	10bCellule267	892
344	10aCellule342	900
570	10bCellule204	900
518	10bCellule152	904
300	10aCellule298	907
601	10bCellule235	909
642	10bCellule276	909
200	10aCellule198	910
503	10bCellule137	910
609	10bCellule243	910
647	10bCellule281	912
687	10bCellule321	912
691	10bCellule325	912
253	10aCellule251	914
328	10aCellule326	914
349	10aCellule347	915
343	10aCellule341	920
363	10aCellule361	920
643	10bCellule277	922
785	10bCellule419	925
361	10aCellule359	927
301	10aCellule299	929
514	10bCellule148	930
122	10aCellule120	934
476	10bCellule110	934
362	10aCellule360	937
715	10bCellule349	939
44	10aCellule42	945
699	10bCellule333	947
217	10aCellule215	950
350	10aCellule348	952
289	10aCellule287	955
400	10bCellule34	957
451	10bCellule85	957
542	10bCellule176	957
273	10aCellule271	962
430	10bCellule64	962
313	10aCellule311	964
422	10bCellule56	964
80	10aCellule78	965
161	10aCellule159	965
308	10aCellule306	965
164	10aCellule162	970
454	10bCellule88	972
811	10bCellule445	972
420	10bCellule54	980
136	10aCellule134	983
21	10aCellule19	985
530	10bCellule164	987
471	10bCellule105	990
87	10aCellule85	995
185	10aCellule183	995
710	10bCellule344	997
120	10aCellule118	1000
125	10aCellule123	1000
408	10bCellule42	1000
193	10aCellule191	1002
32	10aCellule30	1008
439	10bCellule73	1012
262	10aCellule260	1013
546	10bCellule180	1013
297	10aCellule295	1017
531	10bCellule165	1020
809	10bCellule443	1020
16	10aCellule14	1023
494	10bCellule128	1027
591	10bCellule225	1027
650	10bCellule284	1027
61	10aCellule59	1028
725	10bCellule359	1033
42	10aCellule40	1045
396	10bCellule30	1055
132	10aCellule130	1057
618	10bCellule252	1058
321	10aCellule319	1060
553	10bCellule187	1062
220	10aCellule218	1063
509	10bCellule143	1080
121	10aCellule119	1083
239	10aCellule237	1083
695	10bCellule329	1092
747	10bCellule381	1093
286	10aCellule284	1095
523	10bCellule157	1102
674	10bCellule308	1113
37	10aCellule35	1115
386	10bCellule20	1115
13	10aCellule11	1120
3	10aCellule1	1125
205	10aCellule203	1130
177	10aCellule175	1137
693	10bCellule327	1140
40	10aCellule38	1142
64	10aCellule62	1145
520	10bCellule154	1150
155	10aCellule153	1157
727	10bCellule361	1157
369	10bCellule3	1158
755	10bCellule389	1160
352	10aCellule350	1165
357	10aCellule355	1167
337	10aCellule335	1168
500	10bCellule134	1168
319	10aCellule317	1180
83	10aCellule81	1183
735	10bCellule369	1183
182	10aCellule180	1185
611	10bCellule245	1196
442	10bCellule76	1205
671	10bCellule305	1210
258	10aCellule256	1215
496	10bCellule130	1220
175	10aCellule173	1225
145	10aCellule143	1231
2	10aCellule0	1235
245	10aCellule243	1235
403	10bCellule37	1235
534	10bCellule168	1235
316	10aCellule314	1240
119	10aCellule117	1246
552	10bCellule186	1246
69	10aCellule67	1248
10	10aCellule8	1250
401	10bCellule35	1253
259	10aCellule257	1255
391	10bCellule25	1255
586	10bCellule220	1255
721	10bCellule355	1255
722	10bCellule356	1255
467	10bCellule101	1256
567	10bCellule201	1263
780	10bCellule414	1268
123	10aCellule121	1270
114	10aCellule112	1278
9	10aCellule7	1285
112	10aCellule110	1285
450	10bCellule84	1291
255	10aCellule253	1293
219	10aCellule217	1295
398	10bCellule32	1295
128	10aCellule126	1298
406	10bCellule40	1310
529	10bCellule163	1318
562	10bCellule196	1318
504	10bCellule138	1320
384	10bCellule18	1323
682	10bCellule316	1323
447	10bCellule81	1330
525	10bCellule159	1333
600	10bCellule234	1333
236	10aCellule234	1336
322	10aCellule320	1336
472	10bCellule106	1336
594	10bCellule228	1338
612	10bCellule246	1341
664	10bCellule298	1341
441	10bCellule75	1345
804	10bCellule438	1356
511	10bCellule145	1361
341	10aCellule339	1365
491	10bCellule125	1368
107	10aCellule105	1375
360	10aCellule358	1375
596	10bCellule230	1385
773	10bCellule407	1390
681	10bCellule315	1391
515	10bCellule149	1395
43	10aCellule41	1396
334	10aCellule332	1414
59	10aCellule57	1418
625	10bCellule259	1418
348	10aCellule346	1421
576	10bCellule210	1428
539	10bCellule173	1436
303	10aCellule301	1444
551	10bCellule185	1444
655	10bCellule289	1444
33	10aCellule31	1451
438	10bCellule72	1454
580	10bCellule214	1454
716	10bCellule350	1454
134	10aCellule132	1456
76	10aCellule74	1459
808	10bCellule442	1459
191	10aCellule189	1464
675	10bCellule309	1464
336	10aCellule334	1469
230	10aCellule228	1471
598	10bCellule232	1471
540	10bCellule174	1473
606	10bCellule240	1489
461	10bCellule95	1491
41	10aCellule39	1493
782	10bCellule416	1496
426	10bCellule60	1503
256	10aCellule254	1504
616	10bCellule250	1504
331	10aCellule329	1516
457	10bCellule91	1524
257	10aCellule255	1526
667	10bCellule301	1538
679	10bCellule313	1541
276	10aCellule274	1544
602	10bCellule236	1551
111	10aCellule109	1553
146	10aCellule144	1561
806	10bCellule440	1566
783	10bCellule417	1569
176	10aCellule174	1573
772	10bCellule406	1573
628	10bCellule262	1576
387	10bCellule21	1579
456	10bCellule90	1579
729	10bCellule363	1581
201	10aCellule199	1586
492	10bCellule126	1603
251	10aCellule249	1604
284	10aCellule282	1608
686	10bCellule320	1611
241	10aCellule239	1613
243	10aCellule241	1624
304	10aCellule302	1624
17	10aCellule15	1626
425	10bCellule59	1629
431	10bCellule65	1632
714	10bCellule348	1632
58	10aCellule56	1636
649	10bCellule283	1639
73	10aCellule71	1647
108	10aCellule106	1656
225	10aCellule223	1657
620	10bCellule254	1667
630	10bCellule264	1667
499	10bCellule133	1672
167	10aCellule165	1679
571	10bCellule205	1682
605	10bCellule239	1684
115	10aCellule113	1691
202	10aCellule200	1696
469	10bCellule103	1706
481	10bCellule115	1707
405	10bCellule39	1727
593	10bCellule227	1727
172	10aCellule170	1731
209	10aCellule207	1737
411	10bCellule45	1751
436	10bCellule70	1752
26	10aCellule24	1757
224	10aCellule222	1759
198	10aCellule196	1761
129	10aCellule127	1766
801	10bCellule435	1767
31	10aCellule29	1769
274	10aCellule272	1769
51	10aCellule49	1772
761	10bCellule395	1777
678	10bCellule312	1782
623	10bCellule257	1784
190	10aCellule188	1786
19	10aCellule17	1796
559	10bCellule193	1807
227	10aCellule225	1811
46	10aCellule44	1816
613	10bCellule247	1819
192	10aCellule190	1824
446	10bCellule80	1826
272	10aCellule270	1831
646	10bCellule280	1834
237	10aCellule235	1860
698	10bCellule332	1864
807	10bCellule441	1865
346	10aCellule344	1882
484	10bCellule118	1882
583	10bCellule217	1887
367	10bCellule1	1895
375	10bCellule9	1897
162	10aCellule160	1902
781	10bCellule415	1914
702	10bCellule336	1920
399	10bCellule33	1922
585	10bCellule219	1932
566	10bCellule200	1952
636	10bCellule270	1954
545	10bCellule179	1955
93	10aCellule91	1960
242	10aCellule240	1969
656	10bCellule290	1969
178	10aCellule176	1972
577	10bCellule211	1974
672	10bCellule306	1985
66	10aCellule64	1987
779	10bCellule413	1999
561	10bCellule195	2007
737	10bCellule371	2022
640	10bCellule274	2025
187	10aCellule185	2034
685	10bCellule319	2035
390	10bCellule24	2039
744	10bCellule378	2042
760	10bCellule394	2042
199	10aCellule197	2055
126	10aCellule124	2062
330	10aCellule328	2078
181	10aCellule179	2082
743	10bCellule377	2092
724	10bCellule358	2107
541	10bCellule175	2110
101	10aCellule99	2115
266	10aCellule264	2115
505	10bCellule139	2117
416	10bCellule50	2122
537	10bCellule171	2122
696	10bCellule330	2123
536	10bCellule170	2128
12	10aCellule10	2135
771	10bCellule405	2142
407	10bCellule41	2143
680	10bCellule314	2148
144	10aCellule142	2172
275	10aCellule273	2173
663	10bCellule297	2173
332	10aCellule330	2187
222	10aCellule220	2200
53	10aCellule51	2205
323	10aCellule321	2210
624	10bCellule258	2218
213	10aCellule211	2220
513	10bCellule147	2222
535	10bCellule169	2240
794	10bCellule428	2242
460	10bCellule94	2257
684	10bCellule318	2257
404	10bCellule38	2258
55	10aCellule53	2268
644	10bCellule278	2311
784	10bCellule418	2316
385	10bCellule19	2330
290	10aCellule288	2338
635	10bCellule269	2343
734	10bCellule368	2350
5	10aCellule3	2365
756	10bCellule390	2371
194	10aCellule192	2380
449	10bCellule83	2381
211	10aCellule209	2400
267	10aCellule265	2406
670	10bCellule304	2410
249	10aCellule247	2411
572	10bCellule206	2425
279	10aCellule277	2441
434	10bCellule68	2441
117	10aCellule115	2443
159	10aCellule157	2455
754	10bCellule388	2458
799	10bCellule433	2463
477	10bCellule111	2465
742	10bCellule376	2491
392	10bCellule26	2494
676	10bCellule310	2496
730	10bCellule364	2508
645	10bCellule279	2514
510	10bCellule144	2516
354	10aCellule352	2523
376	10bCellule10	2529
94	10aCellule92	2538
382	10bCellule16	2553
775	10bCellule409	2561
118	10aCellule116	2563
788	10bCellule422	2563
355	10aCellule353	2569
409	10bCellule43	2581
443	10bCellule77	2586
78	10aCellule76	2591
803	10bCellule437	2599
277	10aCellule275	2621
495	10bCellule129	2623
533	10bCellule167	2648
138	10aCellule136	2649
397	10bCellule31	2654
413	10bCellule47	2654
247	10aCellule245	2661
653	10bCellule287	2681
433	10bCellule67	2688
777	10bCellule411	2693
39	10aCellule37	2694
718	10bCellule352	2712
67	10aCellule65	2717
560	10bCellule194	2721
149	10aCellule147	2729
659	10bCellule293	2746
661	10bCellule295	2746
700	10bCellule334	2764
210	10aCellule208	2766
501	10bCellule135	2814
581	10bCellule215	2826
260	10aCellule258	2872
305	10aCellule303	2889
353	10aCellule351	2911
489	10bCellule123	2950
215	10aCellule213	2954
85	10aCellule83	2959
597	10bCellule231	2959
512	10bCellule146	2965
99	10aCellule97	2972
180	10aCellule178	2974
97	10aCellule95	2977
268	10aCellule266	2977
288	10aCellule286	2984
218	10aCellule216	2994
35	10aCellule33	3020
50	10aCellule48	3037
610	10bCellule244	3059
709	10bCellule343	3065
415	10bCellule49	3069
713	10bCellule347	3075
339	10aCellule337	3085
437	10bCellule71	3104
638	10bCellule272	3115
23	10aCellule21	3127
521	10bCellule155	3147
479	10bCellule113	3177
188	10aCellule186	3190
265	10aCellule263	3240
563	10bCellule197	3302
621	10bCellule255	3337
797	10bCellule431	3343
488	10bCellule122	3370
47	10aCellule45	3373
751	10bCellule385	3373
96	10aCellule94	3375
603	10bCellule237	3381
208	10aCellule206	3398
232	10aCellule230	3405
374	10bCellule8	3431
54	10aCellule52	3455
84	10aCellule82	3460
543	10bCellule177	3465
749	10bCellule383	3488
153	10aCellule151	3498
216	10aCellule214	3500
250	10aCellule248	3578
507	10bCellule141	3586
759	10bCellule393	3686
285	10aCellule283	3696
424	10bCellule58	3714
464	10bCellule98	3728
689	10bCellule323	3771
7	10aCellule5	3806
186	10aCellule184	3812
263	10aCellule261	3841
792	10bCellule426	3842
769	10bCellule403	3854
157	10aCellule155	3937
795	10bCellule429	3944
757	10bCellule391	4012
100	10aCellule98	4174
475	10bCellule109	4232
660	10bCellule294	4237
767	10bCellule401	4337
614	10bCellule248	4353
762	10bCellule396	4367
790	10bCellule424	4496
124	10aCellule122	4621
765	10bCellule399	4651
302	10aCellule300	4791
152	10aCellule150	4819
719	10bCellule353	4848
90	10aCellule88	4882
235	10aCellule233	4937
639	10bCellule273	4951
506	10bCellule140	4981
212	10aCellule210	5104
18	10aCellule16	5282
435	10bCellule69	5287
170	10aCellule168	5804
768	10bCellule402	6899
752	10bCellule386	7530
378	10bCellule12	7815
458	10bCellule92	9845
557	10bCellule191	14696

## Sheet: 11
	Label	Taille des adipocytes (ÂµmÂ²)
1	0	0
155	11aCellule153	301
611	11bCellule179	301
723	11bCellule291	301
621	11bCellule189	303
642	11bCellule210	303
632	11bCellule200	306
26	11aCellule24	311
55	11aCellule53	315
56	11aCellule54	315
413	11aCellule411	315
77	11aCellule75	318
159	11aCellule157	318
722	11bCellule290	318
290	11aCellule288	321
172	11aCellule170	328
459	11bCellule27	328
100	11aCellule98	331
213	11aCellule211	333
369	11aCellule367	334
733	11bCellule301	334
247	11aCellule245	338
402	11aCellule400	341
81	11aCellule79	344
250	11aCellule248	346
535	11bCellule103	346
53	11aCellule51	348
72	11aCellule70	348
162	11aCellule160	349
19	11aCellule17	354
630	11bCellule198	354
746	11bCellule314	354
431	11aCellule429	356
64	11aCellule62	359
66	11aCellule64	359
428	11aCellule426	361
203	11aCellule201	363
571	11bCellule139	364
108	11aCellule106	368
150	11aCellule148	368
258	11aCellule256	368
405	11aCellule403	368
696	11bCellule264	368
536	11bCellule104	369
662	11bCellule230	376
355	11aCellule353	379
433	11bCellule1	383
218	11aCellule216	394
414	11aCellule412	403
43	11aCellule41	406
296	11aCellule294	409
565	11bCellule133	411
399	11aCellule397	413
435	11bCellule3	413
236	11aCellule234	416
336	11aCellule334	418
580	11bCellule148	418
365	11aCellule363	419
419	11aCellule417	424
617	11bCellule185	426
339	11aCellule337	429
85	11aCellule83	431
701	11bCellule269	431
692	11bCellule260	433
588	11bCellule156	434
743	11bCellule311	434
37	11aCellule35	436
235	11aCellule233	438
340	11aCellule338	438
710	11bCellule278	446
182	11aCellule180	448
545	11bCellule113	453
328	11aCellule326	454
146	11aCellule144	456
470	11bCellule38	456
430	11aCellule428	458
79	11aCellule77	461
265	11aCellule263	463
540	11bCellule108	464
273	11aCellule271	466
46	11aCellule44	471
616	11bCellule184	486
170	11aCellule168	488
120	11aCellule118	489
730	11bCellule298	489
31	11aCellule29	491
739	11bCellule307	494
75	11aCellule73	498
633	11bCellule201	503
105	11aCellule103	506
686	11bCellule254	506
272	11aCellule270	509
288	11aCellule286	509
344	11aCellule342	509
609	11bCellule177	509
80	11aCellule78	514
148	11aCellule146	518
15	11aCellule13	519
24	11aCellule22	519
180	11aCellule178	524
745	11bCellule313	524
517	11bCellule85	528
332	11aCellule330	529
352	11aCellule350	533
496	11bCellule64	533
680	11bCellule248	533
556	11bCellule124	539
483	11bCellule51	546
596	11bCellule164	546
500	11bCellule68	547
261	11aCellule259	552
705	11bCellule273	552
190	11aCellule188	557
350	11aCellule348	559
383	11aCellule381	562
466	11bCellule34	562
474	11bCellule42	564
186	11aCellule184	571
222	11aCellule220	571
638	11bCellule206	571
586	11bCellule154	574
35	11aCellule33	576
651	11bCellule219	577
153	11aCellule151	582
184	11aCellule182	592
283	11aCellule281	597
316	11aCellule314	597
102	11aCellule100	599
406	11aCellule404	617
57	11aCellule55	629
716	11bCellule284	629
734	11bCellule302	631
304	11aCellule302	632
52	11aCellule50	636
386	11aCellule384	636
476	11bCellule44	636
164	11aCellule162	644
390	11aCellule388	646
427	11aCellule425	646
276	11aCellule274	647
717	11bCellule285	647
505	11bCellule73	651
196	11aCellule194	654
152	11aCellule150	656
300	11aCellule298	656
671	11bCellule239	656
555	11bCellule123	659
570	11bCellule138	662
270	11aCellule268	664
177	11aCellule175	666
493	11bCellule61	666
464	11bCellule32	667
678	11bCellule246	669
593	11bCellule161	672
550	11bCellule118	674
712	11bCellule280	676
82	11aCellule80	677
197	11aCellule195	677
351	11aCellule349	679
479	11bCellule47	684
140	11aCellule138	686
393	11aCellule391	686
17	11aCellule15	687
354	11aCellule352	687
526	11bCellule94	691
48	11aCellule46	697
446	11bCellule14	697
426	11aCellule424	701
530	11bCellule98	701
86	11aCellule84	704
244	11aCellule242	707
267	11aCellule265	707
314	11aCellule312	709
34	11aCellule32	719
559	11bCellule127	722
132	11aCellule130	726
361	11aCellule359	726
721	11bCellule289	732
29	11aCellule27	737
278	11aCellule276	742
699	11bCellule267	747
741	11bCellule309	747
422	11aCellule420	754
103	11aCellule101	756
63	11aCellule61	757
312	11aCellule310	760
233	11aCellule231	762
260	11aCellule258	762
647	11bCellule215	764
200	11aCellule198	767
412	11aCellule410	767
590	11bCellule158	770
643	11bCellule211	774
546	11bCellule114	775
95	11aCellule93	789
310	11aCellule308	789
199	11aCellule197	790
226	11aCellule224	790
131	11aCellule129	794
629	11bCellule197	795
700	11bCellule268	802
649	11bCellule217	809
30	11aCellule28	817
695	11bCellule263	819
542	11bCellule110	822
418	11aCellule416	827
32	11aCellule30	829
421	11aCellule419	829
668	11bCellule236	830
3	11aCellule1	832
707	11bCellule275	837
61	11aCellule59	840
91	11aCellule89	840
330	11aCellule328	840
685	11bCellule253	842
136	11aCellule134	850
744	11bCellule312	854
452	11bCellule20	859
23	11aCellule21	860
345	11aCellule343	860
107	11aCellule105	869
109	11aCellule107	874
337	11aCellule335	882
353	11aCellule351	884
341	11aCellule339	887
631	11bCellule199	890
437	11bCellule5	894
644	11bCellule212	902
87	11aCellule85	905
198	11aCellule196	905
284	11aCellule282	907
515	11bCellule83	907
25	11aCellule23	909
111	11aCellule109	909
65	11aCellule63	915
646	11bCellule214	919
562	11bCellule130	924
59	11aCellule57	930
169	11aCellule167	935
327	11aCellule325	935
149	11aCellule147	944
371	11aCellule369	945
664	11bCellule232	947
608	11bCellule176	949
302	11aCellule300	952
94	11aCellule92	957
467	11bCellule35	957
513	11bCellule81	960
398	11aCellule396	964
384	11aCellule382	972
656	11bCellule224	985
58	11aCellule56	1000
521	11bCellule89	1002
313	11aCellule311	1003
683	11bCellule251	1003
84	11aCellule82	1005
400	11aCellule398	1013
645	11bCellule213	1013
641	11bCellule209	1015
385	11aCellule383	1020
519	11bCellule87	1030
252	11aCellule250	1042
333	11aCellule331	1043
742	11bCellule310	1043
256	11aCellule254	1048
317	11aCellule315	1053
498	11bCellule66	1053
659	11bCellule227	1055
628	11bCellule196	1058
408	11aCellule406	1060
211	11aCellule209	1067
544	11bCellule112	1068
657	11bCellule225	1068
114	11aCellule112	1070
33	11aCellule31	1072
373	11aCellule371	1078
537	11bCellule105	1080
311	11aCellule309	1087
509	11bCellule77	1090
98	11aCellule96	1093
173	11aCellule171	1093
471	11bCellule39	1095
666	11bCellule234	1095
39	11aCellule37	1097
191	11aCellule189	1098
615	11bCellule183	1098
40	11aCellule38	1102
349	11aCellule347	1105
194	11aCellule192	1107
410	11aCellule408	1107
697	11bCellule265	1107
358	11aCellule356	1108
636	11bCellule204	1115
592	11bCellule160	1117
704	11bCellule272	1117
724	11bCellule292	1123
36	11aCellule34	1125
472	11bCellule40	1132
126	11aCellule124	1138
693	11bCellule261	1138
357	11aCellule355	1140
589	11bCellule157	1143
531	11bCellule99	1145
429	11aCellule427	1148
9	11aCellule7	1152
291	11aCellule289	1152
266	11aCellule264	1153
240	11aCellule238	1158
425	11aCellule423	1163
731	11bCellule299	1163
227	11aCellule225	1173
201	11aCellule199	1177
675	11bCellule243	1177
489	11bCellule57	1182
42	11aCellule40	1185
137	11aCellule135	1187
142	11aCellule140	1187
409	11aCellule407	1195
575	11bCellule143	1195
303	11aCellule301	1205
713	11bCellule281	1205
342	11aCellule340	1206
347	11aCellule345	1210
112	11aCellule110	1220
423	11aCellule421	1220
28	11aCellule26	1223
237	11aCellule235	1228
223	11aCellule221	1231
587	11bCellule155	1231
703	11bCellule271	1233
76	11aCellule74	1246
736	11bCellule304	1255
127	11aCellule125	1256
626	11bCellule194	1258
289	11aCellule287	1260
655	11bCellule223	1265
214	11aCellule212	1266
323	11aCellule321	1266
635	11bCellule203	1268
654	11bCellule222	1268
359	11aCellule357	1280
552	11bCellule120	1280
274	11aCellule272	1285
101	11aCellule99	1286
424	11aCellule422	1286
737	11bCellule305	1288
566	11bCellule134	1296
93	11aCellule91	1301
395	11aCellule393	1305
599	11bCellule167	1310
234	11aCellule232	1311
279	11aCellule277	1311
215	11aCellule213	1316
370	11aCellule368	1318
229	11aCellule227	1320
553	11bCellule121	1321
443	11bCellule11	1326
740	11bCellule308	1336
216	11aCellule214	1343
672	11bCellule240	1346
576	11bCellule144	1353
44	11aCellule42	1356
5	11aCellule3	1360
367	11aCellule365	1360
532	11bCellule100	1365
125	11aCellule123	1378
511	11bCellule79	1380
381	11aCellule379	1385
377	11aCellule375	1386
456	11bCellule24	1386
188	11aCellule186	1390
600	11bCellule168	1391
253	11aCellule251	1396
447	11bCellule15	1406
343	11aCellule341	1411
206	11aCellule204	1414
307	11aCellule305	1416
625	11bCellule193	1443
735	11bCellule303	1443
674	11bCellule242	1453
363	11aCellule361	1454
305	11aCellule303	1458
241	11aCellule239	1476
104	11aCellule102	1481
598	11bCellule166	1481
661	11bCellule229	1486
130	11aCellule128	1488
595	11bCellule163	1489
160	11aCellule158	1508
231	11aCellule229	1508
714	11bCellule282	1509
607	11bCellule175	1511
612	11bCellule180	1511
228	11aCellule226	1513
563	11bCellule131	1516
277	11aCellule275	1521
439	11bCellule7	1524
251	11aCellule249	1529
392	11aCellule390	1534
676	11bCellule244	1541
477	11bCellule45	1549
243	11aCellule241	1551
582	11bCellule150	1551
561	11bCellule129	1553
533	11bCellule101	1558
728	11bCellule296	1559
569	11bCellule137	1561
14	11aCellule12	1568
204	11aCellule202	1574
221	11aCellule219	1574
176	11aCellule174	1579
564	11bCellule132	1584
121	11aCellule119	1598
488	11bCellule56	1599
285	11aCellule283	1603
183	11aCellule181	1604
499	11bCellule67	1604
663	11bCellule231	1622
684	11bCellule252	1624
306	11aCellule304	1637
581	11bCellule149	1649
682	11bCellule250	1651
49	11aCellule47	1656
287	11aCellule285	1659
119	11aCellule117	1674
293	11aCellule291	1682
11	11aCellule9	1684
145	11aCellule143	1684
326	11aCellule324	1686
209	11aCellule207	1691
506	11bCellule74	1691
254	11aCellule252	1694
89	11aCellule87	1699
375	11aCellule373	1699
573	11bCellule141	1699
8	11aCellule6	1704
113	11aCellule111	1716
397	11aCellule395	1716
679	11bCellule247	1717
420	11aCellule418	1719
417	11aCellule415	1724
738	11bCellule306	1724
618	11bCellule186	1729
207	11aCellule205	1732
54	11aCellule52	1746
315	11aCellule313	1746
482	11bCellule50	1776
230	11aCellule228	1784
168	11aCellule166	1789
118	11aCellule116	1791
301	11aCellule299	1791
677	11bCellule245	1791
106	11aCellule104	1792
538	11bCellule106	1796
708	11bCellule276	1797
319	11aCellule317	1802
490	11bCellule58	1806
495	11bCellule63	1817
115	11aCellule113	1821
122	11aCellule120	1824
360	11aCellule358	1826
178	11aCellule176	1831
718	11bCellule286	1844
547	11bCellule115	1847
238	11aCellule236	1850
47	11aCellule45	1854
246	11aCellule244	1854
139	11aCellule137	1857
192	11aCellule190	1859
691	11bCellule259	1859
639	11bCellule207	1860
727	11bCellule295	1862
259	11aCellule257	1865
181	11aCellule179	1872
133	11aCellule131	1874
518	11bCellule86	1880
706	11bCellule274	1885
134	11aCellule132	1889
504	11bCellule72	1890
294	11aCellule292	1895
614	11bCellule182	1897
268	11aCellule266	1909
715	11bCellule283	1910
524	11bCellule92	1922
41	11aCellule39	1925
605	11bCellule173	1930
147	11aCellule145	1934
653	11bCellule221	1935
543	11bCellule111	1939
212	11aCellule210	1942
73	11aCellule71	1947
374	11aCellule372	1947
729	11bCellule297	1947
135	11aCellule133	1950
322	11aCellule320	1950
497	11bCellule65	1972
13	11aCellule11	1974
205	11aCellule203	1975
648	11bCellule216	1985
372	11aCellule370	1990
601	11bCellule169	1999
623	11bCellule191	2004
248	11aCellule246	2010
92	11aCellule90	2012
308	11aCellule306	2012
480	11bCellule48	2014
379	11aCellule377	2022
171	11aCellule169	2024
527	11bCellule95	2047
143	11aCellule141	2063
292	11aCellule290	2070
18	11aCellule16	2072
698	11bCellule266	2075
468	11bCellule36	2077
394	11aCellule392	2090
514	11bCellule82	2090
68	11aCellule66	2092
128	11aCellule126	2113
324	11aCellule322	2113
141	11aCellule139	2123
494	11bCellule62	2128
179	11aCellule177	2132
688	11bCellule256	2132
166	11aCellule164	2133
434	11bCellule2	2142
225	11aCellule223	2153
465	11bCellule33	2160
208	11aCellule206	2165
255	11aCellule253	2170
282	11aCellule280	2177
396	11aCellule394	2197
401	11aCellule399	2197
263	11aCellule261	2207
583	11bCellule151	2223
541	11bCellule109	2227
83	11aCellule81	2233
167	11aCellule165	2240
603	11bCellule171	2242
382	11aCellule380	2252
348	11aCellule346	2255
502	11bCellule70	2262
70	11aCellule68	2265
117	11aCellule115	2268
558	11bCellule126	2268
624	11bCellule192	2271
97	11aCellule95	2280
487	11bCellule55	2285
210	11aCellule208	2288
594	11bCellule162	2305
38	11aCellule36	2310
329	11aCellule327	2313
364	11aCellule362	2313
69	11aCellule67	2318
602	11bCellule170	2320
557	11bCellule125	2323
224	11aCellule222	2325
264	11aCellule262	2325
331	11aCellule329	2325
275	11aCellule273	2330
416	11aCellule414	2330
637	11bCellule205	2331
16	11aCellule14	2351
732	11bCellule300	2373
239	11aCellule237	2386
62	11aCellule60	2420
640	11bCellule208	2436
45	11aCellule43	2441
318	11aCellule316	2458
356	11aCellule354	2458
387	11aCellule385	2476
334	11aCellule332	2501
366	11aCellule364	2501
116	11aCellule114	2509
320	11aCellule318	2509
78	11aCellule76	2524
444	11bCellule12	2536
110	11aCellule108	2553
189	11aCellule187	2556
529	11bCellule97	2561
99	11aCellule97	2566
88	11aCellule86	2571
478	11bCellule46	2583
96	11aCellule94	2609
652	11bCellule220	2626
461	11bCellule29	2628
281	11aCellule279	2631
485	11bCellule53	2631
508	11bCellule76	2654
689	11bCellule257	2656
591	11bCellule159	2666
271	11aCellule269	2678
161	11aCellule159	2686
551	11bCellule119	2688
368	11aCellule366	2696
407	11aCellule405	2696
299	11aCellule297	2706
448	11bCellule16	2721
415	11aCellule413	2741
335	11aCellule333	2779
658	11bCellule226	2784
669	11bCellule237	2786
719	11bCellule287	2792
441	11bCellule9	2831
445	11bCellule13	2837
670	11bCellule238	2841
475	11bCellule43	2846
622	11bCellule190	2867
574	11bCellule142	2882
195	11aCellule193	2906
362	11aCellule360	2916
262	11aCellule260	2919
463	11bCellule31	2920
163	11aCellule161	2934
389	11aCellule387	2937
681	11bCellule249	2937
378	11aCellule376	2940
449	11bCellule17	2954
187	11aCellule185	2962
457	11bCellule25	2964
242	11aCellule240	2965
376	11aCellule374	2977
391	11aCellule389	2980
694	11bCellule262	2984
534	11bCellule102	2992
388	11aCellule386	3020
469	11bCellule37	3029
297	11aCellule295	3030
219	11aCellule217	3054
711	11bCellule279	3054
123	11aCellule121	3079
585	11bCellule153	3087
454	11bCellule22	3100
451	11bCellule19	3110
455	11bCellule23	3122
124	11aCellule122	3153
286	11aCellule284	3167
338	11aCellule336	3190
249	11aCellule247	3200
578	11bCellule146	3225
687	11bCellule255	3260
453	11bCellule21	3283
442	11bCellule10	3298
60	11aCellule58	3305
690	11bCellule258	3308
165	11aCellule163	3318
634	11bCellule202	3318
309	11aCellule307	3328
22	11aCellule20	3335
232	11aCellule230	3380
450	11bCellule18	3388
507	11bCellule75	3431
12	11aCellule10	3436
491	11bCellule59	3485
650	11bCellule218	3538
492	11bCellule60	3545
620	11bCellule188	3550
539	11bCellule107	3561
560	11bCellule128	3563
567	11bCellule135	3601
577	11bCellule145	3604
158	11aCellule156	3613
516	11bCellule84	3638
185	11aCellule183	3643
525	11bCellule93	3659
512	11bCellule80	3666
193	11aCellule191	3799
174	11aCellule172	3914
725	11bCellule293	3926
584	11bCellule152	3936
20	11aCellule18	3937
138	11aCellule136	3972
129	11aCellule127	4094
665	11bCellule233	4094
619	11bCellule187	4119
726	11bCellule294	4134
325	11aCellule323	4147
548	11bCellule116	4155
604	11bCellule172	4272
484	11bCellule52	4282
154	11aCellule152	4300
613	11bCellule181	4387
572	11bCellule140	4480
667	11bCellule235	4530
606	11bCellule174	4561
627	11bCellule195	4603
269	11aCellule267	4640
554	11bCellule122	4698
610	11bCellule178	4699
501	11bCellule69	4823
438	11bCellule6	4839
245	11aCellule243	4877
90	11aCellule88	4916
473	11bCellule41	4957
522	11bCellule90	5021
462	11bCellule30	5032
510	11bCellule78	5044
528	11bCellule96	5112
597	11bCellule165	5125
481	11bCellule49	5408
175	11aCellule173	5435
432	11bCellule0	5595
458	11bCellule26	5623
579	11bCellule147	5625
220	11aCellule218	5673
71	11aCellule69	5688
486	11bCellule54	5688
217	11aCellule215	5939
720	11bCellule288	6037
411	11aCellule409	6044
549	11bCellule117	6087
460	11bCellule28	6407
380	11aCellule378	6816
436	11bCellule4	6823
503	11bCellule71	6858
660	11bCellule228	6978
673	11bCellule241	6984
523	11bCellule91	7016
568	11bCellule136	8038
440	11bCellule8	8479
702	11bCellule270	8920
520	11bCellule88	9179
709	11bCellule277	10720

## Sheet: 12
	Label	Taille des adipocytes (ÂµmÂ²)
1	0	0
557	12bCellule189	301
595	12bCellule227	301
450	12bCellule82	303
639	12bCellule271	306
190	12aCellule188	311
209	12aCellule207	315
489	12bCellule121	315
33	12aCellule31	316
108	12aCellule106	316
163	12aCellule161	318
83	12aCellule81	323
206	12aCellule204	323
633	12bCellule265	323
105	12aCellule103	326
635	12bCellule267	328
101	12aCellule99	333
640	12bCellule272	333
211	12aCellule209	336
291	12aCellule289	338
131	12aCellule129	341
245	12aCellule243	344
651	12bCellule283	349
184	12aCellule182	353
220	12aCellule218	353
663	12bCellule295	354
336	12aCellule334	358
603	12bCellule235	358
363	12aCellule361	363
367	12aCellule365	363
125	12aCellule123	371
126	12aCellule124	371
219	12aCellule217	373
563	12bCellule195	373
178	12aCellule176	376
370	12bCellule2	378
560	12bCellule192	379
456	12bCellule88	386
483	12bCellule115	386
330	12aCellule328	389
187	12aCellule185	391
446	12bCellule78	391
662	12bCellule294	393
43	12aCellule41	406
167	12aCellule165	408
214	12aCellule212	418
317	12aCellule315	418
246	12aCellule244	419
207	12aCellule205	423
636	12bCellule268	424
241	12aCellule239	426
275	12aCellule273	428
480	12bCellule112	429
13	12aCellule11	434
6	12aCellule4	436
45	12aCellule43	436
308	12aCellule306	436
168	12aCellule166	438
353	12aCellule351	438
440	12bCellule72	438
247	12aCellule245	439
88	12aCellule86	441
359	12aCellule357	443
396	12bCellule28	444
4	12aCellule2	446
286	12aCellule284	449
377	12bCellule9	451
659	12bCellule291	451
435	12bCellule67	458
503	12bCellule135	458
24	12aCellule22	459
660	12bCellule292	461
364	12aCellule362	466
313	12aCellule311	469
556	12bCellule188	471
230	12aCellule228	473
400	12bCellule32	478
135	12aCellule133	479
458	12bCellule90	481
512	12bCellule144	483
11	12aCellule9	489
119	12aCellule117	493
444	12bCellule76	494
287	12aCellule285	499
347	12aCellule345	499
271	12aCellule269	501
593	12bCellule225	506
627	12bCellule259	508
504	12bCellule136	509
112	12aCellule110	513
584	12bCellule216	519
592	12bCellule224	521
160	12aCellule158	524
596	12bCellule228	526
569	12bCellule201	528
541	12bCellule173	529
268	12aCellule266	533
637	12bCellule269	534
154	12aCellule152	538
134	12aCellule132	541
395	12bCellule27	546
615	12bCellule247	551
361	12aCellule359	557
173	12aCellule171	559
9	12aCellule7	561
608	12bCellule240	562
261	12aCellule259	566
217	12aCellule215	569
215	12aCellule213	571
35	12aCellule33	576
466	12bCellule98	576
570	12bCellule202	579
580	12bCellule212	579
642	12bCellule274	584
258	12aCellule256	592
539	12bCellule171	597
349	12aCellule347	602
91	12aCellule89	607
583	12bCellule215	607
602	12bCellule234	612
648	12bCellule280	614
252	12aCellule250	617
172	12aCellule170	622
348	12aCellule346	624
19	12aCellule17	636
645	12bCellule277	636
591	12bCellule223	642
36	12aCellule34	647
3	12aCellule1	649
661	12bCellule293	657
510	12bCellule142	662
102	12aCellule100	666
553	12bCellule185	677
492	12bCellule124	686
307	12aCellule305	689
572	12bCellule204	689
617	12bCellule249	694
30	12aCellule28	697
180	12aCellule178	699
382	12bCellule14	701
409	12bCellule41	702
225	12aCellule223	707
28	12aCellule26	711
145	12aCellule143	716
441	12bCellule73	717
638	12bCellule270	717
585	12bCellule217	719
62	12aCellule60	721
115	12aCellule113	729
355	12aCellule353	729
523	12bCellule155	732
374	12bCellule6	741
166	12aCellule164	742
251	12aCellule249	742
301	12aCellule299	744
647	12bCellule279	744
99	12aCellule97	751
109	12aCellule107	759
522	12bCellule154	777
473	12bCellule105	784
21	12aCellule19	790
528	12bCellule160	790
149	12aCellule147	794
331	12aCellule329	795
229	12aCellule227	799
413	12bCellule45	800
461	12bCellule93	802
649	12bCellule281	802
511	12bCellule143	810
516	12bCellule148	817
87	12aCellule85	820
128	12aCellule126	825
143	12aCellule141	829
138	12aCellule136	834
629	12bCellule261	847
432	12bCellule64	850
153	12aCellule151	862
279	12aCellule277	867
202	12aCellule200	869
472	12bCellule104	870
32	12aCellule30	877
170	12aCellule168	877
531	12bCellule163	882
597	12bCellule229	884
533	12bCellule165	889
64	12aCellule62	894
425	12bCellule57	914
526	12bCellule158	927
354	12aCellule352	929
337	12aCellule335	942
106	12aCellule104	954
257	12aCellule255	954
238	12aCellule236	957
322	12aCellule320	960
17	12aCellule15	962
588	12bCellule220	967
316	12aCellule314	969
140	12aCellule138	972
536	12bCellule168	977
357	12aCellule355	983
218	12aCellule216	985
630	12bCellule262	993
519	12bCellule151	995
303	12aCellule301	997
616	12bCellule248	1005
139	12aCellule137	1007
92	12aCellule90	1008
273	12aCellule271	1010
366	12aCellule364	1010
61	12aCellule59	1013
129	12aCellule127	1015
436	12bCellule68	1017
192	12aCellule190	1023
499	12bCellule131	1027
71	12aCellule69	1035
85	12aCellule83	1043
253	12aCellule251	1045
535	12bCellule167	1045
296	12aCellule294	1047
393	12bCellule25	1055
213	12aCellule211	1060
191	12aCellule189	1067
216	12aCellule214	1067
351	12aCellule349	1070
152	12aCellule150	1083
188	12aCellule186	1105
103	12aCellule101	1113
332	12aCellule330	1120
111	12aCellule109	1128
255	12aCellule253	1130
342	12aCellule340	1140
304	12aCellule302	1143
259	12aCellule257	1145
312	12aCellule310	1145
558	12bCellule190	1147
365	12aCellule363	1152
182	12aCellule180	1158
493	12bCellule125	1177
248	12aCellule246	1178
362	12aCellule360	1185
68	12aCellule66	1187
529	12bCellule161	1213
249	12aCellule247	1220
57	12aCellule55	1231
212	12aCellule210	1235
561	12bCellule193	1236
86	12aCellule84	1241
60	12aCellule58	1251
609	12bCellule241	1263
113	12aCellule111	1265
383	12bCellule15	1268
590	12bCellule222	1268
52	12aCellule50	1295
224	12aCellule222	1298
18	12aCellule16	1303
457	12bCellule89	1310
15	12aCellule13	1333
368	12bCellule0	1340
221	12aCellule219	1341
564	12bCellule196	1343
634	12bCellule266	1343
278	12aCellule276	1346
146	12aCellule144	1355
2	12aCellule0	1368
391	12bCellule23	1368
55	12aCellule53	1381
358	12aCellule356	1393
507	12bCellule139	1393
449	12bCellule81	1400
547	12bCellule179	1400
554	12bCellule186	1400
654	12bCellule286	1406
142	12aCellule140	1408
524	12bCellule156	1414
314	12aCellule312	1416
571	12bCellule203	1421
44	12aCellule42	1424
183	12aCellule181	1424
622	12bCellule254	1426
47	12aCellule45	1428
96	12aCellule94	1444
323	12aCellule321	1446
63	12aCellule61	1463
320	12aCellule318	1466
390	12bCellule22	1469
415	12bCellule47	1469
288	12aCellule286	1481
141	12aCellule139	1486
613	12bCellule245	1486
69	12aCellule67	1491
453	12bCellule85	1499
72	12aCellule70	1503
73	12aCellule71	1506
70	12aCellule68	1518
79	12aCellule77	1523
65	12aCellule63	1529
490	12bCellule122	1534
284	12aCellule282	1539
8	12aCellule6	1558
610	12bCellule242	1571
161	12aCellule159	1584
7	12aCellule5	1586
495	12bCellule127	1594
586	12bCellule218	1594
179	12aCellule177	1598
289	12aCellule287	1598
551	12bCellule183	1606
104	12aCellule102	1608
84	12aCellule82	1616
376	12bCellule8	1626
501	12bCellule133	1627
264	12aCellule262	1631
242	12aCellule240	1634
260	12aCellule258	1636
338	12aCellule336	1637
360	12aCellule358	1637
97	12aCellule95	1639
54	12aCellule52	1641
619	12bCellule251	1641
321	12aCellule319	1646
618	12bCellule250	1652
196	12aCellule194	1656
414	12bCellule46	1657
208	12aCellule206	1659
117	12aCellule115	1661
341	12aCellule339	1661
469	12bCellule101	1662
122	12aCellule120	1666
315	12aCellule313	1676
562	12bCellule194	1679
159	12aCellule157	1686
223	12aCellule221	1689
426	12bCellule58	1704
155	12aCellule153	1712
373	12bCellule5	1714
227	12aCellule225	1729
454	12bCellule86	1731
387	12bCellule19	1736
82	12aCellule80	1742
80	12aCellule78	1749
500	12bCellule132	1757
133	12aCellule131	1769
422	12bCellule54	1792
40	12aCellule38	1799
81	12aCellule79	1799
329	12aCellule327	1811
200	12aCellule198	1816
527	12bCellule159	1816
343	12aCellule341	1817
430	12bCellule62	1817
474	12bCellule106	1826
272	12aCellule270	1831
144	12aCellule142	1854
437	12bCellule69	1860
150	12aCellule148	1894
319	12aCellule317	1899
379	12bCellule11	1900
386	12bCellule18	1902
277	12aCellule275	1904
502	12bCellule134	1905
210	12aCellule208	1907
243	12aCellule241	1922
283	12aCellule281	1932
385	12bCellule17	1945
538	12bCellule170	1952
546	12bCellule178	1952
589	12bCellule221	1954
344	12aCellule342	1957
496	12bCellule128	1969
175	12aCellule173	1970
443	12bCellule75	1974
398	12bCellule30	1977
420	12bCellule52	1977
517	12bCellule149	1982
494	12bCellule126	1984
405	12bCellule37	1985
433	12bCellule65	1992
333	12aCellule331	1995
176	12aCellule174	1997
477	12bCellule109	2000
394	12bCellule26	2009
346	12aCellule344	2017
658	12bCellule290	2024
42	12aCellule40	2025
403	12bCellule35	2025
234	12aCellule232	2034
250	12aCellule248	2037
604	12bCellule236	2042
543	12bCellule175	2047
25	12aCellule23	2072
434	12bCellule66	2072
442	12bCellule74	2082
89	12aCellule87	2090
479	12bCellule111	2097
318	12aCellule316	2098
476	12bCellule108	2102
299	12aCellule297	2107
94	12aCellule92	2108
439	12bCellule71	2112
41	12aCellule39	2113
491	12bCellule123	2132
90	12aCellule88	2143
189	12aCellule187	2158
548	12bCellule180	2162
408	12bCellule40	2182
38	12aCellule36	2183
300	12aCellule298	2188
295	12aCellule293	2190
93	12aCellule91	2193
448	12bCellule80	2207
123	12aCellule121	2212
552	12bCellule184	2225
282	12aCellule280	2232
423	12bCellule55	2233
50	12aCellule48	2252
59	12aCellule57	2252
222	12aCellule220	2270
100	12aCellule98	2278
460	12bCellule92	2280
37	12aCellule35	2285
339	12aCellule337	2290
233	12aCellule231	2301
328	12aCellule326	2323
262	12aCellule260	2325
205	12aCellule203	2341
587	12bCellule219	2348
626	12bCellule258	2348
116	12aCellule114	2351
51	12aCellule49	2356
136	12aCellule134	2376
48	12aCellule46	2386
237	12aCellule235	2388
488	12bCellule120	2401
509	12bCellule141	2410
132	12aCellule130	2428
181	12aCellule179	2431
545	12bCellule177	2433
532	12bCellule164	2451
124	12aCellule122	2456
58	12aCellule56	2476
621	12bCellule253	2476
399	12bCellule31	2478
471	12bCellule103	2501
657	12bCellule289	2504
197	12aCellule195	2513
270	12aCellule268	2519
16	12aCellule14	2529
514	12bCellule146	2553
478	12bCellule110	2578
254	12aCellule252	2586
352	12aCellule350	2588
280	12aCellule278	2603
412	12bCellule44	2614
269	12aCellule267	2626
236	12aCellule234	2631
380	12bCellule12	2639
121	12aCellule119	2641
416	12bCellule48	2646
23	12aCellule21	2648
568	12bCellule200	2653
392	12bCellule24	2663
632	12bCellule264	2673
27	12aCellule25	2693
29	12aCellule27	2707
620	12bCellule252	2717
185	12aCellule183	2719
427	12bCellule59	2721
294	12aCellule292	2736
151	12aCellule149	2741
544	12bCellule176	2741
195	12aCellule193	2742
404	12bCellule36	2779
505	12bCellule137	2786
567	12bCellule199	2794
311	12aCellule309	2802
605	12bCellule237	2814
169	12aCellule167	2832
542	12bCellule174	2839
267	12aCellule265	2841
75	12aCellule73	2844
198	12aCellule196	2844
335	12aCellule333	2847
573	12bCellule205	2909
498	12bCellule130	2917
66	12aCellule64	2934
389	12bCellule21	2950
447	12bCellule79	2952
428	12bCellule60	2957
10	12aCellule8	2959
290	12aCellule288	2962
310	12aCellule308	2989
340	12aCellule338	2994
228	12aCellule226	2995
534	12bCellule166	3002
114	12aCellule112	3014
285	12aCellule283	3025
20	12aCellule18	3030
465	12bCellule97	3052
375	12bCellule7	3077
549	12bCellule181	3087
327	12aCellule325	3105
520	12bCellule152	3114
641	12bCellule273	3120
540	12bCellule172	3134
78	12aCellule76	3153
451	12bCellule83	3178
464	12bCellule96	3192
623	12bCellule255	3203
244	12aCellule242	3212
486	12bCellule118	3215
537	12bCellule169	3230
371	12bCellule3	3253
402	12bCellule34	3253
463	12bCellule95	3253
455	12bCellule87	3263
506	12bCellule138	3263
424	12bCellule56	3267
599	12bCellule231	3278
576	12bCellule208	3287
34	12aCellule32	3288
226	12aCellule224	3290
625	12bCellule257	3298
95	12aCellule93	3325
487	12bCellule119	3340
31	12aCellule29	3358
239	12aCellule237	3363
39	12aCellule37	3376
644	12bCellule276	3395
232	12aCellule230	3408
421	12bCellule53	3431
470	12bCellule102	3436
459	12bCellule91	3463
530	12bCellule162	3463
431	12bCellule63	3496
326	12aCellule324	3531
401	12bCellule33	3545
165	12aCellule163	3555
274	12aCellule272	3561
263	12aCellule261	3563
515	12bCellule147	3593
406	12bCellule38	3603
186	12aCellule184	3606
162	12aCellule160	3626
53	12aCellule51	3628
650	12bCellule282	3634
193	12aCellule191	3654
26	12aCellule24	3681
559	12bCellule191	3683
120	12aCellule118	3716
388	12bCellule20	3733
574	12bCellule206	3736
484	12bCellule116	3738
171	12aCellule169	3751
324	12aCellule322	3764
46	12aCellule44	3797
201	12aCellule199	3804
418	12bCellule50	3836
419	12bCellule51	3849
611	12bCellule243	3896
130	12aCellule128	3899
550	12bCellule182	3917
174	12aCellule172	3921
417	12bCellule49	3927
177	12aCellule175	3939
497	12bCellule129	3952
646	12bCellule278	3957
555	12bCellule187	4034
56	12aCellule54	4039
482	12bCellule114	4070
356	12aCellule354	4087
49	12aCellule47	4164
481	12bCellule113	4165
521	12bCellule153	4262
565	12bCellule197	4297
429	12bCellule61	4397
203	12aCellule201	4403
407	12bCellule39	4418
22	12aCellule20	4440
445	12bCellule77	4445
302	12aCellule300	4463
199	12aCellule197	4488
378	12bCellule10	4496
600	12bCellule232	4630
410	12bCellule42	4664
67	12aCellule65	4691
107	12aCellule105	4823
76	12aCellule74	4858
325	12aCellule323	4939
74	12aCellule72	4942
475	12bCellule107	4942
5	12aCellule3	4996
518	12bCellule150	5080
110	12aCellule108	5192
606	12bCellule238	5272
467	12bCellule99	5290
381	12bCellule13	5295
158	12aCellule156	5382
14	12aCellule12	5460
462	12bCellule94	5470
397	12bCellule29	5553
628	12bCellule260	5726
298	12aCellule296	5796
581	12bCellule213	5824
411	12bCellule43	5941
118	12aCellule116	6087
601	12bCellule233	6224
468	12bCellule100	6422
582	12bCellule214	6485
579	12bCellule211	6625
350	12aCellule348	6701
372	12bCellule4	6814
575	12bCellule207	6928
305	12aCellule303	7102
235	12aCellule233	7189
653	12bCellule285	7274
655	12bCellule287	7607
137	12aCellule135	7650
452	12bCellule84	8073
157	12aCellule155	8197
266	12aCellule264	8843

## Sheet: 13
	Label	Taille des adipocytes (ÂµmÂ²)
1	0	0
346	13aCellule344	303
917	13bCellule410	303
280	13aCellule278	308
1029	13bCellule522	311
136	13aCellule134	315
519	13bCellule12	315
909	13bCellule402	316
119	13aCellule117	318
388	13aCellule386	320
803	13bCellule296	321
492	13aCellule490	323
606	13bCellule99	324
783	13bCellule276	326
495	13aCellule493	328
745	13bCellule238	328
1013	13bCellule506	329
415	13aCellule413	334
847	13bCellule340	334
410	13aCellule408	336
961	13bCellule454	336
968	13bCellule461	336
1057	13bCellule550	336
389	13aCellule387	338
286	13aCellule284	343
373	13aCellule371	343
1049	13bCellule542	344
474	13aCellule472	348
693	13bCellule186	348
316	13aCellule314	349
761	13bCellule254	356
419	13aCellule417	361
499	13aCellule497	361
568	13bCellule61	361
1116	13bCellule609	361
340	13aCellule338	368
868	13bCellule361	368
1135	13bCellule628	369
1133	13bCellule626	371
810	13bCellule303	374
149	13aCellule147	379
402	13aCellule400	381
880	13bCellule373	381
349	13aCellule347	384
590	13bCellule83	384
912	13bCellule405	384
199	13aCellule197	388
33	13aCellule31	389
232	13aCellule230	389
667	13bCellule160	396
381	13aCellule379	398
915	13bCellule408	398
1067	13bCellule560	398
42	13aCellule40	399
579	13bCellule72	401
417	13aCellule415	403
652	13bCellule145	403
714	13bCellule207	403
1062	13bCellule555	404
104	13aCellule102	406
528	13bCellule21	408
284	13aCellule282	409
80	13aCellule78	411
943	13bCellule436	413
687	13bCellule180	414
365	13aCellule363	418
980	13bCellule473	419
175	13aCellule173	421
195	13aCellule193	421
1101	13bCellule594	423
505	13aCellule503	424
576	13bCellule69	426
802	13bCellule295	426
145	13aCellule143	428
896	13bCellule389	428
139	13aCellule137	429
223	13aCellule221	429
1026	13bCellule519	429
541	13bCellule34	431
671	13bCellule164	433
721	13bCellule214	434
224	13aCellule222	436
765	13bCellule258	439
1007	13bCellule500	439
511	13bCellule4	446
852	13bCellule345	446
462	13aCellule460	449
583	13bCellule76	453
367	13aCellule365	454
723	13bCellule216	458
556	13bCellule49	463
379	13aCellule377	464
832	13bCellule325	471
377	13aCellule375	473
562	13bCellule55	473
341	13aCellule339	474
1095	13bCellule588	476
506	13aCellule504	478
183	13aCellule181	479
686	13bCellule179	483
981	13bCellule474	483
296	13aCellule294	486
1134	13bCellule627	486
891	13bCellule384	489
120	13aCellule118	493
1125	13bCellule618	493
883	13bCellule376	496
1132	13bCellule625	496
577	13bCellule70	499
625	13bCellule118	503
303	13aCellule301	504
489	13aCellule487	504
500	13aCellule498	504
509	13bCellule2	508
249	13aCellule247	509
425	13aCellule423	511
196	13aCellule194	513
13	13aCellule11	514
109	13aCellule107	518
312	13aCellule310	519
461	13aCellule459	519
507	13bCellule0	519
66	13aCellule64	521
82	13aCellule80	523
1081	13bCellule574	526
938	13bCellule431	528
828	13bCellule321	531
9	13aCellule7	533
278	13aCellule276	534
501	13aCellule499	534
899	13bCellule392	538
8	13aCellule6	541
54	13aCellule52	544
2	13aCellule0	546
263	13aCellule261	546
595	13bCellule88	546
703	13bCellule196	546
269	13aCellule267	547
740	13bCellule233	547
858	13bCellule351	547
320	13aCellule318	549
688	13bCellule181	551
405	13aCellule403	554
690	13bCellule183	554
272	13aCellule270	557
277	13aCellule275	562
845	13bCellule338	564
532	13bCellule25	569
839	13bCellule332	572
279	13aCellule277	574
1082	13bCellule575	576
514	13bCellule7	577
24	13aCellule22	581
386	13aCellule384	581
592	13bCellule85	582
701	13bCellule194	586
309	13aCellule307	587
629	13bCellule122	587
17	13aCellule15	592
818	13bCellule311	592
274	13aCellule272	597
395	13aCellule393	599
725	13bCellule218	599
1109	13bCellule602	602
1048	13bCellule541	606
159	13aCellule157	609
448	13aCellule446	609
502	13aCellule500	609
185	13aCellule183	614
713	13bCellule206	614
398	13aCellule396	616
809	13bCellule302	617
1129	13bCellule622	621
508	13bCellule1	624
954	13bCellule447	624
433	13aCellule431	631
593	13bCellule86	631
834	13bCellule327	632
108	13aCellule106	636
612	13bCellule105	636
113	13aCellule111	639
615	13bCellule108	641
650	13bCellule143	646
1034	13bCellule527	647
26	13aCellule24	651
226	13aCellule224	651
808	13bCellule301	651
329	13aCellule327	652
1099	13bCellule592	652
22	13aCellule20	656
317	13aCellule315	656
814	13bCellule307	657
949	13bCellule442	657
1064	13bCellule557	657
360	13aCellule358	659
504	13aCellule502	659
804	13bCellule297	661
445	13aCellule443	662
719	13bCellule212	662
65	13aCellule63	666
359	13aCellule357	666
477	13aCellule475	666
643	13bCellule136	666
756	13bCellule249	666
1021	13bCellule514	666
166	13aCellule164	671
835	13bCellule328	671
281	13aCellule279	674
859	13bCellule352	676
447	13aCellule445	677
518	13bCellule11	679
200	13aCellule198	682
569	13bCellule62	686
543	13bCellule36	687
616	13bCellule109	694
503	13aCellule501	701
479	13aCellule477	702
348	13aCellule346	704
533	13bCellule26	706
622	13bCellule115	707
160	13aCellule158	709
326	13aCellule324	714
353	13aCellule351	714
374	13aCellule372	717
486	13aCellule484	721
748	13bCellule241	721
823	13bCellule316	724
1073	13bCellule566	724
452	13aCellule450	734
1014	13bCellule507	736
547	13bCellule40	737
259	13aCellule257	742
704	13bCellule197	746
14	13aCellule12	751
982	13bCellule475	751
298	13aCellule296	752
523	13bCellule16	754
978	13bCellule471	754
1003	13bCellule496	754
889	13bCellule382	762
487	13aCellule485	764
409	13aCellule407	770
751	13bCellule244	772
776	13bCellule269	772
990	13bCellule483	775
1077	13bCellule570	777
21	13aCellule19	782
767	13bCellule260	785
977	13bCellule470	785
634	13bCellule127	790
465	13aCellule463	794
315	13aCellule313	797
726	13bCellule219	800
1059	13bCellule552	800
162	13aCellule160	802
877	13bCellule370	807
876	13bCellule369	812
609	13bCellule102	817
948	13bCellule441	822
469	13aCellule467	824
885	13bCellule378	824
601	13bCellule94	834
636	13bCellule129	834
1131	13bCellule624	834
816	13bCellule309	835
290	13aCellule288	840
824	13bCellule317	840
734	13bCellule227	842
498	13aCellule496	844
683	13bCellule176	844
189	13aCellule187	845
1130	13bCellule623	845
91	13aCellule89	850
5	13aCellule3	854
28	13aCellule26	854
458	13aCellule456	854
874	13bCellule367	855
339	13aCellule337	860
864	13bCellule357	860
898	13bCellule391	864
684	13bCellule177	865
306	13aCellule304	867
1001	13bCellule494	867
749	13bCellule242	869
16	13aCellule14	870
645	13bCellule138	870
371	13aCellule369	872
480	13aCellule478	874
559	13bCellule52	875
619	13bCellule112	875
36	13aCellule34	877
10	13aCellule8	879
1024	13bCellule517	880
153	13aCellule151	884
319	13aCellule317	884
585	13bCellule78	885
243	13aCellule241	887
74	13aCellule72	889
989	13bCellule482	889
764	13bCellule257	892
423	13aCellule421	894
151	13aCellule149	895
656	13bCellule149	895
953	13bCellule446	897
337	13aCellule335	899
685	13bCellule178	899
763	13bCellule256	899
70	13aCellule68	902
217	13aCellule215	904
537	13bCellule30	904
884	13bCellule377	905
1019	13bCellule512	907
599	13bCellule92	909
117	13aCellule115	910
133	13aCellule131	910
870	13bCellule363	910
1025	13bCellule518	919
244	13aCellule242	920
257	13aCellule255	920
731	13bCellule224	927
741	13bCellule234	927
285	13aCellule283	932
566	13bCellule59	932
1041	13bCellule534	932
655	13bCellule148	934
893	13bCellule386	934
227	13aCellule225	935
515	13bCellule8	935
20	13aCellule18	940
178	13aCellule176	940
1027	13bCellule520	940
598	13bCellule91	945
746	13bCellule239	954
826	13bCellule319	959
412	13aCellule410	962
695	13bCellule188	972
575	13bCellule68	980
172	13aCellule170	982
1036	13bCellule529	987
43	13aCellule41	990
792	13bCellule285	990
738	13bCellule231	992
849	13bCellule342	992
58	13aCellule56	993
88	13aCellule86	997
1108	13bCellule601	998
1128	13bCellule621	1000
955	13bCellule448	1002
1018	13bCellule511	1003
755	13bCellule248	1005
110	13aCellule108	1020
135	13aCellule133	1022
397	13aCellule395	1027
89	13aCellule87	1028
813	13bCellule306	1028
548	13bCellule41	1032
376	13aCellule374	1057
722	13bCellule215	1057
530	13bCellule23	1060
774	13bCellule267	1063
233	13aCellule231	1072
355	13aCellule353	1075
335	13aCellule333	1080
819	13bCellule312	1080
983	13bCellule476	1087
578	13bCellule71	1088
825	13bCellule318	1093
39	13aCellule37	1098
582	13bCellule75	1102
631	13bCellule124	1103
742	13bCellule235	1103
49	13aCellule47	1105
1072	13bCellule565	1107
370	13aCellule368	1113
1010	13bCellule503	1115
123	13aCellule121	1120
779	13bCellule272	1125
1061	13bCellule554	1125
999	13bCellule492	1127
637	13bCellule130	1132
416	13aCellule414	1140
90	13aCellule88	1142
211	13aCellule209	1143
781	13bCellule274	1143
922	13bCellule415	1143
1083	13bCellule576	1143
1112	13bCellule605	1143
931	13bCellule424	1148
59	13aCellule57	1153
614	13bCellule107	1155
6	13aCellule4	1160
148	13aCellule146	1162
12	13aCellule10	1170
632	13bCellule125	1177
238	13aCellule236	1178
620	13bCellule113	1180
165	13aCellule163	1193
966	13bCellule459	1193
219	13aCellule217	1195
225	13aCellule223	1203
806	13bCellule299	1203
1042	13bCellule535	1205
862	13bCellule355	1206
330	13aCellule328	1208
1085	13bCellule578	1210
442	13aCellule440	1211
979	13bCellule472	1211
944	13bCellule437	1215
493	13aCellule491	1216
608	13bCellule101	1216
1063	13bCellule556	1216
691	13bCellule184	1218
1126	13bCellule619	1223
662	13bCellule155	1228
854	13bCellule347	1231
672	13bCellule165	1235
937	13bCellule430	1238
1058	13bCellule551	1238
926	13bCellule419	1240
180	13aCellule178	1241
241	13aCellule239	1245
844	13bCellule337	1246
736	13bCellule229	1250
727	13bCellule220	1253
484	13aCellule482	1256
343	13aCellule341	1263
430	13aCellule428	1273
99	13aCellule97	1275
313	13aCellule311	1291
623	13bCellule116	1295
45	13aCellule43	1296
325	13aCellule323	1298
4	13aCellule2	1300
717	13bCellule210	1308
32	13aCellule30	1315
112	13aCellule110	1316
793	13bCellule286	1321
894	13bCellule387	1321
624	13bCellule117	1325
665	13bCellule158	1326
380	13aCellule378	1330
497	13aCellule495	1330
1017	13bCellule510	1345
689	13bCellule182	1346
354	13aCellule352	1351
549	13bCellule42	1351
449	13aCellule447	1356
118	13aCellule116	1358
659	13bCellule152	1380
3	13aCellule1	1381
77	13aCellule75	1385
724	13bCellule217	1385
550	13bCellule43	1390
720	13bCellule213	1393
554	13bCellule47	1395
1110	13bCellule603	1396
995	13bCellule488	1398
1068	13bCellule561	1403
491	13aCellule489	1405
101	13aCellule99	1406
431	13aCellule429	1409
539	13bCellule32	1411
156	13aCellule154	1433
446	13aCellule444	1438
857	13bCellule350	1438
220	13aCellule218	1441
1098	13bCellule591	1446
782	13bCellule275	1448
1060	13bCellule553	1448
732	13bCellule225	1453
784	13bCellule277	1453
733	13bCellule226	1456
194	13aCellule192	1458
275	13aCellule273	1458
916	13bCellule409	1464
1127	13bCellule620	1464
168	13aCellule166	1466
1069	13bCellule562	1471
138	13aCellule136	1474
929	13bCellule422	1476
198	13aCellule196	1478
34	13aCellule32	1484
268	13aCellule266	1486
83	13aCellule81	1488
1050	13bCellule543	1488
730	13bCellule223	1498
252	13aCellule250	1499
264	13aCellule262	1499
526	13bCellule19	1499
454	13aCellule452	1504
997	13bCellule490	1511
1052	13bCellule545	1511
51	13aCellule49	1516
879	13bCellule372	1521
786	13bCellule279	1524
960	13bCellule453	1528
987	13bCellule480	1528
895	13bCellule388	1529
668	13bCellule161	1533
588	13bCellule81	1544
796	13bCellule289	1546
251	13aCellule249	1551
531	13bCellule24	1553
1009	13bCellule502	1554
105	13aCellule103	1556
892	13bCellule385	1558
702	13bCellule195	1563
666	13bCellule159	1564
140	13aCellule138	1569
261	13aCellule259	1569
558	13bCellule51	1569
40	13aCellule38	1579
78	13aCellule76	1581
910	13bCellule403	1581
851	13bCellule344	1583
1055	13bCellule548	1583
567	13bCellule60	1584
589	13bCellule82	1586
362	13aCellule360	1596
653	13bCellule146	1596
63	13aCellule61	1606
921	13bCellule414	1611
664	13bCellule157	1614
496	13aCellule494	1616
356	13aCellule354	1618
901	13bCellule394	1618
93	13aCellule91	1622
913	13bCellule406	1627
521	13bCellule14	1631
163	13aCellule161	1632
866	13bCellule359	1637
935	13bCellule428	1637
780	13bCellule273	1639
1100	13bCellule593	1644
1043	13bCellule536	1647
875	13bCellule368	1652
561	13bCellule54	1654
1121	13bCellule614	1654
706	13bCellule199	1659
570	13bCellule63	1661
564	13bCellule57	1664
855	13bCellule348	1667
603	13bCellule96	1669
697	13bCellule190	1669
478	13aCellule476	1677
1005	13bCellule498	1679
494	13aCellule492	1681
295	13aCellule293	1682
455	13aCellule453	1682
293	13aCellule291	1684
130	13aCellule128	1689
372	13aCellule370	1689
1124	13bCellule617	1689
137	13aCellule135	1692
1118	13bCellule611	1692
72	13aCellule70	1706
513	13bCellule6	1709
998	13bCellule491	1712
1016	13bCellule509	1712
11	13aCellule9	1714
970	13bCellule463	1714
170	13aCellule168	1716
131	13aCellule129	1726
126	13aCellule124	1727
991	13bCellule484	1727
288	13aCellule286	1729
1114	13bCellule607	1729
853	13bCellule346	1731
711	13bCellule204	1746
510	13bCellule3	1757
322	13aCellule320	1759
1065	13bCellule558	1759
218	13aCellule216	1766
639	13bCellule132	1771
762	13bCellule255	1772
173	13aCellule171	1776
856	13bCellule349	1777
673	13bCellule166	1782
429	13aCellule427	1787
735	13bCellule228	1787
192	13aCellule190	1792
283	13aCellule281	1794
565	13bCellule58	1794
821	13bCellule314	1804
1122	13bCellule615	1814
798	13bCellule291	1816
1004	13bCellule497	1816
801	13bCellule294	1826
247	13aCellule245	1827
754	13bCellule247	1840
1035	13bCellule528	1842
254	13aCellule252	1844
57	13aCellule55	1855
633	13bCellule126	1855
71	13aCellule69	1857
676	13bCellule169	1857
1015	13bCellule508	1859
516	13bCellule9	1860
1123	13bCellule616	1862
752	13bCellule245	1870
27	13aCellule25	1874
29	13aCellule27	1874
214	13aCellule212	1879
483	13aCellule481	1880
460	13aCellule458	1882
418	13aCellule416	1897
757	13bCellule250	1899
237	13aCellule235	1904
1117	13bCellule610	1904
384	13aCellule382	1909
942	13bCellule435	1910
164	13aCellule162	1915
203	13aCellule201	1915
677	13bCellule170	1915
1074	13bCellule567	1915
47	13aCellule45	1919
865	13bCellule358	1922
836	13bCellule329	1925
7	13aCellule5	1927
939	13bCellule432	1932
231	13aCellule229	1935
972	13bCellule465	1935
950	13bCellule443	1939
1051	13bCellule544	1944
403	13aCellule401	1947
863	13bCellule356	1949
520	13bCellule13	1952
193	13aCellule191	1954
1086	13bCellule579	1954
827	13bCellule320	1962
904	13bCellule397	1964
1094	13bCellule587	1969
512	13bCellule5	1974
984	13bCellule477	1974
571	13bCellule64	1977
84	13aCellule82	1979
116	13aCellule114	1979
297	13aCellule295	1984
951	13bCellule444	1984
993	13bCellule486	1984
694	13bCellule187	1985
800	13bCellule293	1990
184	13aCellule182	1999
266	13aCellule264	2004
490	13aCellule488	2007
413	13aCellule411	2009
700	13bCellule193	2009
1023	13bCellule516	2010
485	13aCellule483	2015
992	13bCellule485	2015
115	13aCellule113	2020
230	13aCellule228	2024
235	13aCellule233	2024
87	13aCellule85	2037
799	13bCellule292	2040
482	13aCellule480	2042
807	13bCellule300	2042
538	13bCellule31	2044
555	13bCellule48	2044
586	13bCellule79	2045
177	13aCellule175	2052
258	13aCellule256	2052
641	13bCellule134	2053
1076	13bCellule569	2058
797	13bCellule290	2062
209	13aCellule207	2067
773	13bCellule266	2067
1090	13bCellule583	2077
1044	13bCellule537	2078
444	13aCellule442	2082
262	13aCellule260	2085
744	13bCellule237	2085
167	13aCellule165	2087
292	13aCellule290	2087
361	13aCellule359	2088
457	13aCellule455	2090
125	13aCellule123	2092
270	13aCellule268	2102
152	13aCellule150	2105
424	13aCellule422	2107
52	13aCellule50	2108
536	13bCellule29	2108
658	13bCellule151	2110
129	13aCellule127	2113
678	13bCellule171	2118
1102	13bCellule595	2123
267	13aCellule265	2125
1002	13bCellule495	2128
50	13aCellule48	2130
85	13aCellule83	2130
941	13bCellule434	2130
407	13aCellule405	2132
441	13aCellule439	2135
158	13aCellule156	2142
522	13bCellule15	2143
534	13bCellule27	2148
648	13bCellule141	2152
1046	13bCellule539	2153
171	13aCellule169	2155
1119	13bCellule612	2160
150	13aCellule148	2163
62	13aCellule60	2165
524	13bCellule17	2172
468	13aCellule466	2188
450	13aCellule448	2190
213	13aCellule211	2200
246	13aCellule244	2202
597	13bCellule90	2207
787	13bCellule280	2207
229	13aCellule227	2212
396	13aCellule394	2212
255	13aCellule253	2218
375	13aCellule373	2220
860	13bCellule353	2237
234	13aCellule232	2243
918	13bCellule411	2253
621	13bCellule114	2262
945	13bCellule438	2265
161	13aCellule159	2278
971	13bCellule464	2281
253	13aCellule251	2283
1107	13bCellule600	2283
760	13bCellule253	2288
594	13bCellule87	2295
766	13bCellule259	2295
882	13bCellule375	2295
207	13aCellule205	2296
535	13bCellule28	2296
908	13bCellule401	2301
240	13aCellule238	2303
114	13aCellule112	2308
911	13bCellule404	2310
1091	13bCellule584	2311
587	13bCellule80	2313
1093	13bCellule586	2316
19	13aCellule17	2318
428	13aCellule426	2320
969	13bCellule462	2331
602	13bCellule95	2333
965	13bCellule458	2338
649	13bCellule142	2343
963	13bCellule456	2345
962	13bCellule455	2348
681	13bCellule174	2350
580	13bCellule73	2356
925	13bCellule418	2356
46	13aCellule44	2360
94	13aCellule92	2360
188	13aCellule186	2365
366	13aCellule364	2365
794	13bCellule287	2370
975	13bCellule468	2373
201	13aCellule199	2388
327	13aCellule325	2388
715	13bCellule208	2391
669	13bCellule162	2400
310	13aCellule308	2401
81	13aCellule79	2403
1103	13bCellule596	2413
344	13aCellule342	2416
1056	13bCellule549	2416
15	13aCellule13	2426
1030	13bCellule523	2430
245	13aCellule243	2433
291	13aCellule289	2445
778	13bCellule271	2446
79	13aCellule77	2450
604	13bCellule97	2471
517	13bCellule10	2475
841	13bCellule334	2485
789	13bCellule282	2486
206	13aCellule204	2494
248	13aCellule246	2496
932	13bCellule425	2498
61	13aCellule59	2499
1092	13bCellule585	2499
350	13aCellule348	2501
617	13bCellule110	2501
473	13aCellule471	2503
265	13aCellule263	2509
581	13bCellule74	2509
399	13aCellule397	2511
332	13aCellule330	2514
308	13aCellule306	2516
840	13bCellule333	2523
1079	13bCellule572	2524
705	13bCellule198	2526
596	13bCellule89	2539
692	13bCellule185	2539
215	13aCellule213	2543
318	13aCellule316	2543
439	13aCellule437	2546
73	13aCellule71	2549
739	13bCellule232	2551
718	13bCellule211	2553
831	13bCellule324	2554
411	13aCellule409	2556
331	13aCellule329	2559
708	13bCellule201	2561
53	13aCellule51	2566
805	13bCellule298	2568
1033	13bCellule526	2574
985	13bCellule478	2591
657	13bCellule150	2593
323	13aCellule321	2599
182	13aCellule180	2603
393	13aCellule391	2603
743	13bCellule236	2608
1053	13bCellule546	2608
60	13aCellule58	2611
872	13bCellule365	2613
304	13aCellule302	2633
305	13aCellule303	2633
544	13bCellule37	2634
540	13bCellule33	2636
940	13bCellule433	2641
75	13aCellule73	2643
605	13bCellule98	2643
18	13aCellule16	2644
1115	13bCellule608	2653
699	13bCellule192	2654
1047	13bCellule540	2656
205	13aCellule203	2658
651	13bCellule144	2674
1022	13bCellule515	2679
228	13aCellule226	2681
822	13bCellule315	2683
1028	13bCellule521	2683
69	13aCellule67	2686
299	13aCellule297	2689
770	13bCellule263	2689
750	13bCellule243	2696
191	13aCellule189	2706
92	13aCellule90	2707
68	13aCellule66	2711
271	13aCellule269	2712
888	13bCellule381	2714
1084	13bCellule577	2719
768	13bCellule261	2722
675	13bCellule168	2731
471	13aCellule469	2739
542	13bCellule35	2746
924	13bCellule417	2747
321	13aCellule319	2751
635	13bCellule128	2761
476	13aCellule474	2769
546	13bCellule39	2771
132	13aCellule130	2777
905	13bCellule398	2789
698	13bCellule191	2792
811	13bCellule304	2799
753	13bCellule246	2804
728	13bCellule221	2809
919	13bCellule412	2814
276	13aCellule274	2824
933	13bCellule426	2831
464	13aCellule462	2834
833	13bCellule326	2834
775	13bCellule268	2842
867	13bCellule360	2849
488	13aCellule486	2854
842	13bCellule335	2861
861	13bCellule354	2869
387	13aCellule385	2876
96	13aCellule94	2879
988	13bCellule481	2882
435	13aCellule433	2886
1054	13bCellule547	2887
994	13bCellule487	2891
712	13bCellule205	2897
680	13bCellule173	2899
777	13bCellule270	2906
812	13bCellule305	2906
1087	13bCellule580	2909
222	13aCellule220	2911
128	13aCellule126	2925
1104	13bCellule597	2925
352	13aCellule350	2929
35	13aCellule33	2932
427	13aCellule425	2939
334	13aCellule332	2944
475	13aCellule473	2945
654	13bCellule147	2952
157	13aCellule155	2964
190	13aCellule188	2970
124	13aCellule122	2975
607	13bCellule100	2975
772	13bCellule265	2975
98	13aCellule96	2979
210	13aCellule208	2982
957	13bCellule450	2982
1039	13bCellule532	2984
314	13aCellule312	2987
830	13bCellule323	2990
788	13bCellule281	2992
324	13aCellule322	2997
25	13aCellule23	3002
103	13aCellule101	3015
817	13bCellule310	3022
127	13aCellule125	3024
146	13aCellule144	3027
974	13bCellule467	3034
829	13bCellule322	3035
958	13bCellule451	3035
1113	13bCellule606	3037
914	13bCellule407	3039
414	13aCellule412	3045
947	13bCellule440	3047
436	13aCellule434	3054
545	13bCellule38	3054
626	13bCellule119	3062
176	13aCellule174	3074
357	13aCellule355	3074
466	13aCellule464	3074
307	13aCellule305	3089
1075	13bCellule568	3090
392	13aCellule390	3119
221	13aCellule219	3124
956	13bCellule449	3132
41	13aCellule39	3134
142	13aCellule140	3135
328	13aCellule326	3138
1111	13bCellule604	3138
300	13aCellule298	3140
660	13bCellule153	3148
886	13bCellule379	3150
584	13bCellule77	3153
107	13aCellule105	3162
869	13bCellule362	3175
56	13aCellule54	3183
640	13bCellule133	3193
420	13aCellule418	3195
134	13aCellule132	3198
363	13aCellule361	3200
600	13bCellule93	3200
426	13aCellule424	3210
1012	13bCellule505	3220
174	13aCellule172	3228
710	13bCellule203	3228
838	13bCellule331	3232
647	13bCellule140	3235
850	13bCellule343	3252
630	13bCellule123	3258
358	13aCellule356	3267
383	13aCellule381	3293
820	13bCellule313	3297
1020	13bCellule513	3298
670	13bCellule163	3303
1070	13bCellule563	3310
76	13aCellule74	3317
102	13aCellule100	3322
682	13bCellule175	3338
181	13aCellule179	3345
563	13bCellule56	3351
368	13aCellule366	3361
890	13bCellule383	3361
391	13aCellule389	3375
421	13aCellule419	3385
572	13bCellule65	3395
301	13aCellule299	3398
552	13bCellule45	3401
769	13bCellule262	3415
55	13aCellule53	3423
382	13aCellule380	3431
400	13aCellule398	3433
122	13aCellule120	3441
463	13aCellule461	3450
1097	13bCellule590	3455
48	13aCellule46	3458
186	13aCellule184	3465
573	13bCellule66	3466
610	13bCellule103	3485
1040	13bCellule533	3490
287	13aCellule285	3493
1105	13bCellule598	3495
38	13aCellule36	3500
646	13bCellule139	3505
920	13bCellule413	3518
1071	13bCellule564	3520
401	13aCellule399	3528
996	13bCellule489	3540
239	13aCellule237	3545
472	13aCellule470	3546
795	13bCellule288	3546
1032	13bCellule525	3578
529	13bCellule22	3581
282	13aCellule280	3596
679	13bCellule172	3603
364	13aCellule362	3604
848	13bCellule341	3604
406	13aCellule404	3608
67	13aCellule65	3616
111	13aCellule109	3624
881	13bCellule374	3628
837	13bCellule330	3631
871	13bCellule364	3631
289	13aCellule287	3641
294	13aCellule292	3641
345	13aCellule343	3644
873	13bCellule366	3644
1006	13bCellule499	3654
1037	13bCellule530	3654
936	13bCellule429	3668
591	13bCellule84	3679
30	13aCellule28	3684
967	13bCellule460	3684
551	13bCellule44	3686
902	13bCellule395	3689
930	13bCellule423	3693
147	13aCellule145	3699
638	13bCellule131	3704
212	13aCellule210	3709
758	13bCellule251	3721
952	13bCellule445	3728
467	13aCellule465	3734
846	13bCellule339	3751
557	13bCellule50	3753
790	13bCellule283	3753
437	13aCellule435	3771
843	13bCellule336	3781
747	13bCellule240	3786
187	13aCellule185	3797
696	13bCellule189	3822
644	13bCellule137	3832
197	13aCellule195	3842
900	13bCellule393	3844
946	13bCellule439	3866
716	13bCellule209	3882
628	13bCellule121	3891
903	13bCellule396	3907
574	13bCellule67	3911
481	13aCellule479	3934
250	13aCellule248	3944
553	13bCellule46	3949
618	13bCellule111	4025
404	13aCellule402	4060
642	13bCellule135	4065
906	13bCellule399	4065
1031	13bCellule524	4074
785	13bCellule278	4079
964	13bCellule457	4084
470	13aCellule468	4099
973	13bCellule466	4112
613	13bCellule106	4127
627	13bCellule120	4200
661	13bCellule154	4212
459	13aCellule457	4242
434	13aCellule432	4243
1008	13bCellule501	4250
385	13aCellule383	4283
897	13bCellule390	4292
759	13bCellule252	4343
1106	13bCellule599	4353
256	13aCellule254	4365
737	13bCellule230	4368
216	13aCellule214	4378
311	13aCellule309	4400
674	13bCellule167	4412
729	13bCellule222	4413
106	13aCellule104	4428
242	13aCellule240	4443
394	13aCellule392	4448
923	13bCellule416	4583
86	13aCellule84	4608
451	13aCellule449	4633
709	13bCellule202	4649
236	13aCellule234	4704
707	13bCellule200	4713
154	13aCellule152	4749
95	13aCellule93	4786
440	13aCellule438	4808
179	13aCellule177	4869
302	13aCellule300	4892
1038	13bCellule531	4912
338	13aCellule336	5009
37	13aCellule35	5051
928	13bCellule421	5095
878	13bCellule371	5105
369	13aCellule367	5137
527	13bCellule20	5162
887	13bCellule380	5202
438	13aCellule436	5237
378	13aCellule376	5249
1080	13bCellule573	5402
1096	13bCellule589	5528
525	13bCellule18	5553
1011	13bCellule504	5648
1000	13bCellule493	5876
155	13aCellule153	5901
959	13bCellule452	5979
333	13aCellule331	6114
121	13aCellule119	6325
443	13aCellule441	6771
422	13aCellule420	8419

## Sheet: 14
	Label	Taille des adipocytes (ÂµmÂ²)
1	0	0
340	14aCellule338	301
359	14bCellule18	303
205	14aCellule203	306
429	14bCellule88	306
392	14bCellule51	311
371	14bCellule30	316
459	14bCellule118	316
316	14aCellule314	318
504	14bCellule163	318
606	14bCellule265	318
759	14bCellule418	318
227	14aCellule225	320
482	14bCellule141	328
164	14aCellule162	334
450	14bCellule109	339
699	14bCellule358	341
110	14aCellule108	346
357	14bCellule16	346
511	14bCellule170	346
539	14bCellule198	346
346	14bCellule5	348
774	14bCellule433	353
12	14aCellule10	354
179	14aCellule177	356
190	14aCellule188	356
456	14bCellule115	363
601	14bCellule260	363
106	14aCellule104	366
180	14aCellule178	366
123	14aCellule121	369
620	14bCellule279	374
349	14bCellule8	376
397	14bCellule56	378
726	14bCellule385	384
508	14bCellule167	386
77	14aCellule75	389
427	14bCellule86	389
678	14bCellule337	389
573	14bCellule232	393
385	14bCellule44	398
569	14bCellule228	401
74	14aCellule72	404
201	14aCellule199	406
82	14aCellule80	408
202	14aCellule200	408
700	14bCellule359	408
259	14aCellule257	409
279	14aCellule277	411
69	14aCellule67	413
64	14aCellule62	419
527	14bCellule186	419
238	14aCellule236	421
252	14aCellule250	421
549	14bCellule208	421
703	14bCellule362	423
150	14aCellule148	426
23	14aCellule21	431
582	14bCellule241	433
268	14aCellule266	434
274	14aCellule272	434
390	14bCellule49	434
499	14bCellule158	434
127	14aCellule125	436
200	14aCellule198	436
426	14bCellule85	436
236	14aCellule234	438
256	14aCellule254	438
159	14aCellule157	439
6	14aCellule4	443
574	14bCellule233	446
97	14aCellule95	448
575	14bCellule234	448
335	14aCellule333	453
89	14aCellule87	454
207	14aCellule205	454
409	14bCellule68	454
304	14aCellule302	458
769	14bCellule428	458
338	14aCellule336	459
342	14bCellule1	459
393	14bCellule52	464
420	14bCellule79	466
657	14bCellule316	468
152	14aCellule150	469
294	14aCellule292	471
362	14bCellule21	471
288	14aCellule286	473
270	14aCellule268	474
131	14aCellule129	476
235	14aCellule233	476
513	14bCellule172	478
603	14bCellule262	479
666	14bCellule325	483
292	14aCellule290	484
370	14bCellule29	486
8	14aCellule6	489
81	14aCellule79	491
495	14bCellule154	491
596	14bCellule255	491
4	14aCellule2	493
661	14bCellule320	493
716	14bCellule375	493
448	14bCellule107	494
323	14aCellule321	498
416	14bCellule75	499
658	14bCellule317	503
751	14bCellule410	503
339	14aCellule337	506
398	14bCellule57	506
424	14bCellule83	509
491	14bCellule150	509
725	14bCellule384	511
136	14aCellule134	513
473	14bCellule132	513
380	14bCellule39	516
404	14bCellule63	516
743	14bCellule402	516
580	14bCellule239	518
659	14bCellule318	519
758	14bCellule417	519
510	14bCellule169	523
208	14aCellule206	526
399	14bCellule58	528
555	14bCellule214	529
765	14bCellule424	529
146	14aCellule144	531
57	14aCellule55	534
158	14aCellule156	534
16	14aCellule14	536
68	14aCellule66	536
507	14bCellule166	542
748	14bCellule407	544
91	14aCellule89	546
692	14bCellule351	546
324	14aCellule322	549
344	14bCellule3	556
621	14bCellule280	556
690	14bCellule349	557
140	14aCellule138	559
642	14bCellule301	562
435	14bCellule94	564
83	14aCellule81	567
630	14bCellule289	567
269	14aCellule267	571
308	14aCellule306	571
460	14bCellule119	571
668	14bCellule327	571
718	14bCellule377	571
400	14bCellule59	572
747	14bCellule406	574
486	14bCellule145	576
455	14bCellule114	577
9	14aCellule7	579
501	14bCellule160	579
272	14aCellule270	581
438	14bCellule97	581
640	14bCellule299	582
130	14aCellule128	586
419	14bCellule78	596
282	14aCellule280	597
138	14aCellule136	601
303	14aCellule301	601
240	14aCellule238	604
472	14bCellule131	604
489	14bCellule148	604
493	14bCellule152	604
234	14aCellule232	606
602	14bCellule261	606
673	14bCellule332	609
267	14aCellule265	611
197	14aCellule195	612
262	14aCellule260	616
184	14aCellule182	617
452	14bCellule111	619
51	14aCellule49	624
662	14bCellule321	624
766	14bCellule425	624
667	14bCellule326	626
113	14aCellule111	627
683	14bCellule342	631
239	14aCellule237	632
333	14aCellule331	634
505	14bCellule164	642
271	14aCellule269	644
297	14aCellule295	649
546	14bCellule205	651
645	14bCellule304	652
95	14aCellule93	659
447	14bCellule106	662
318	14aCellule316	664
729	14bCellule388	666
446	14bCellule105	671
36	14aCellule34	674
10	14aCellule8	681
471	14bCellule130	681
577	14bCellule236	681
654	14bCellule313	681
558	14bCellule217	682
433	14bCellule92	684
107	14aCellule105	687
646	14bCellule305	687
42	14aCellule40	691
386	14bCellule45	692
116	14aCellule114	696
93	14aCellule91	697
563	14bCellule222	697
614	14bCellule273	697
295	14aCellule293	699
21	14aCellule19	706
712	14bCellule371	707
287	14aCellule285	714
477	14bCellule136	717
591	14bCellule250	717
617	14bCellule276	717
363	14bCellule22	722
528	14bCellule187	726
187	14aCellule185	729
526	14bCellule185	729
192	14aCellule190	732
773	14bCellule432	734
533	14bCellule192	736
536	14bCellule195	736
102	14aCellule100	741
538	14bCellule197	747
355	14bCellule14	756
188	14aCellule186	760
520	14bCellule179	762
616	14bCellule275	764
20	14aCellule18	767
635	14bCellule294	767
302	14aCellule300	769
337	14aCellule335	769
613	14bCellule272	769
195	14aCellule193	770
173	14aCellule171	775
441	14bCellule100	775
648	14bCellule307	775
217	14aCellule215	777
352	14bCellule11	782
98	14aCellule96	785
109	14aCellule107	789
41	14aCellule39	790
488	14bCellule147	794
727	14bCellule386	795
47	14aCellule45	797
744	14bCellule403	797
466	14bCellule125	804
772	14bCellule431	807
367	14bCellule26	809
592	14bCellule251	814
44	14aCellule42	817
99	14aCellule97	817
148	14aCellule146	820
283	14aCellule281	822
651	14bCellule310	824
492	14bCellule151	829
314	14aCellule312	834
735	14bCellule394	834
59	14aCellule57	835
75	14aCellule73	837
209	14aCellule207	840
165	14aCellule163	842
273	14aCellule271	844
203	14aCellule201	845
478	14bCellule137	845
366	14bCellule25	847
414	14bCellule73	850
26	14aCellule24	852
177	14aCellule175	857
7	14aCellule5	860
198	14aCellule196	862
34	14aCellule32	869
633	14bCellule292	869
319	14aCellule317	872
461	14bCellule120	875
449	14bCellule108	882
475	14bCellule134	882
381	14bCellule40	885
153	14aCellule151	889
275	14aCellule273	889
289	14aCellule287	889
219	14aCellule217	890
215	14aCellule213	899
525	14bCellule184	902
253	14aCellule251	905
358	14bCellule17	909
407	14bCellule66	909
547	14bCellule206	910
39	14aCellule37	912
237	14aCellule235	922
264	14aCellule262	927
124	14aCellule122	930
30	14aCellule28	932
425	14bCellule84	932
67	14aCellule65	939
348	14bCellule7	939
515	14bCellule174	944
695	14bCellule354	947
5	14aCellule3	949
336	14aCellule334	950
470	14bCellule129	955
697	14bCellule356	964
354	14bCellule13	967
746	14bCellule405	980
325	14aCellule323	982
714	14bCellule373	982
670	14bCellule329	985
655	14bCellule314	990
732	14bCellule391	990
71	14aCellule69	993
27	14aCellule25	995
53	14aCellule51	997
260	14aCellule258	998
548	14bCellule207	1000
660	14bCellule319	1000
63	14aCellule61	1007
17	14aCellule15	1008
70	14aCellule68	1010
405	14bCellule64	1013
421	14bCellule80	1013
672	14bCellule331	1018
653	14bCellule312	1023
233	14aCellule231	1027
265	14aCellule263	1028
312	14aCellule310	1030
43	14aCellule41	1033
687	14bCellule346	1033
479	14bCellule138	1035
529	14bCellule188	1037
101	14aCellule99	1038
322	14aCellule320	1040
80	14aCellule78	1042
652	14bCellule311	1042
181	14aCellule179	1043
111	14aCellule109	1047
608	14bCellule267	1047
770	14bCellule429	1047
118	14aCellule116	1053
280	14aCellule278	1058
676	14bCellule335	1058
436	14bCellule95	1068
50	14aCellule48	1070
29	14aCellule27	1073
37	14aCellule35	1077
722	14bCellule381	1077
771	14bCellule430	1078
52	14aCellule50	1082
604	14bCellule263	1082
741	14bCellule400	1083
749	14bCellule408	1083
641	14bCellule300	1085
60	14aCellule58	1090
372	14bCellule31	1105
126	14aCellule124	1110
628	14bCellule287	1115
721	14bCellule380	1123
531	14bCellule190	1133
742	14bCellule401	1133
768	14bCellule427	1133
753	14bCellule412	1135
382	14bCellule41	1137
210	14aCellule208	1147
691	14bCellule350	1153
147	14aCellule145	1155
56	14aCellule54	1157
512	14bCellule171	1160
552	14bCellule211	1162
220	14aCellule218	1168
736	14bCellule395	1170
737	14bCellule396	1170
38	14aCellule36	1172
576	14bCellule235	1172
105	14aCellule103	1173
300	14aCellule298	1175
701	14bCellule360	1178
415	14bCellule74	1182
291	14aCellule289	1185
542	14bCellule201	1185
176	14aCellule174	1190
368	14bCellule27	1191
19	14aCellule17	1195
403	14bCellule62	1195
485	14bCellule144	1198
212	14aCellule210	1201
232	14aCellule230	1206
518	14bCellule177	1208
496	14bCellule155	1213
738	14bCellule397	1218
310	14aCellule308	1220
469	14bCellule128	1228
369	14bCellule28	1231
286	14aCellule284	1240
394	14bCellule53	1240
33	14aCellule31	1245
191	14aCellule189	1245
204	14aCellule202	1251
442	14bCellule101	1255
584	14bCellule243	1255
583	14bCellule242	1268
62	14aCellule60	1273
305	14aCellule303	1275
396	14bCellule55	1280
619	14bCellule278	1280
163	14aCellule161	1281
144	14aCellule142	1288
171	14aCellule169	1293
307	14aCellule305	1295
87	14aCellule85	1316
418	14bCellule77	1323
524	14bCellule183	1325
170	14aCellule168	1328
756	14bCellule415	1330
155	14aCellule153	1338
411	14bCellule70	1345
509	14bCellule168	1350
731	14bCellule390	1353
483	14bCellule142	1355
228	14aCellule226	1358
58	14aCellule56	1360
498	14bCellule157	1360
760	14bCellule419	1363
627	14bCellule286	1365
671	14bCellule330	1365
560	14bCellule219	1370
161	14aCellule159	1371
46	14aCellule44	1376
454	14bCellule113	1378
750	14bCellule409	1388
182	14aCellule180	1390
378	14bCellule37	1390
474	14bCellule133	1390
276	14aCellule274	1396
422	14bCellule81	1401
321	14aCellule319	1406
317	14aCellule315	1408
255	14aCellule253	1411
330	14aCellule328	1416
375	14bCellule34	1429
125	14aCellule123	1433
599	14bCellule258	1433
430	14bCellule89	1436
598	14bCellule257	1438
376	14bCellule35	1441
764	14bCellule423	1443
374	14bCellule33	1444
263	14aCellule261	1464
553	14bCellule212	1468
458	14bCellule117	1476
720	14bCellule379	1478
149	14aCellule147	1484
183	14aCellule181	1501
561	14bCellule220	1508
360	14bCellule19	1509
451	14bCellule110	1516
503	14bCellule162	1524
605	14bCellule264	1528
675	14bCellule334	1534
464	14bCellule123	1538
387	14bCellule46	1541
516	14bCellule175	1551
306	14aCellule304	1556
705	14bCellule364	1558
679	14bCellule338	1564
129	14aCellule127	1566
702	14bCellule361	1576
465	14bCellule124	1584
757	14bCellule416	1588
551	14bCellule210	1598
626	14bCellule285	1608
166	14aCellule164	1611
139	14aCellule137	1613
388	14bCellule47	1613
2	14aCellule0	1614
230	14aCellule228	1619
752	14bCellule411	1626
313	14aCellule311	1627
423	14bCellule82	1631
559	14bCellule218	1632
156	14aCellule154	1641
567	14bCellule226	1644
410	14bCellule69	1647
704	14bCellule363	1649
579	14bCellule238	1652
137	14aCellule135	1654
248	14aCellule246	1654
167	14aCellule165	1657
541	14bCellule200	1657
309	14aCellule307	1661
685	14bCellule344	1669
284	14aCellule282	1677
94	14aCellule92	1682
589	14bCellule248	1686
557	14bCellule216	1687
133	14aCellule131	1696
85	14aCellule83	1701
278	14aCellule276	1707
225	14aCellule223	1717
326	14aCellule324	1719
623	14bCellule282	1719
443	14bCellule102	1734
174	14aCellule172	1736
383	14bCellule42	1737
588	14bCellule247	1739
434	14bCellule93	1744
571	14bCellule230	1747
76	14aCellule74	1772
733	14bCellule392	1772
611	14bCellule270	1776
55	14aCellule53	1781
566	14bCellule225	1786
168	14aCellule166	1797
391	14bCellule50	1802
24	14aCellule22	1809
186	14aCellule184	1814
257	14aCellule255	1817
345	14bCellule4	1822
79	14aCellule77	1834
530	14bCellule189	1842
639	14bCellule298	1842
243	14aCellule241	1850
48	14aCellule46	1864
242	14aCellule240	1865
231	14aCellule229	1872
315	14aCellule313	1879
612	14bCellule271	1880
353	14bCellule12	1884
3	14aCellule1	1892
632	14bCellule291	1895
119	14aCellule117	1897
175	14aCellule173	1899
609	14bCellule268	1899
285	14aCellule283	1900
610	14bCellule269	1910
637	14bCellule296	1910
647	14bCellule306	1919
120	14aCellule118	1922
241	14aCellule239	1929
625	14bCellule284	1932
311	14aCellule309	1934
593	14bCellule252	1934
250	14aCellule248	1960
445	14bCellule104	1960
708	14bCellule367	1962
377	14bCellule36	1964
96	14aCellule94	1965
244	14aCellule242	1970
618	14bCellule277	1970
554	14bCellule213	1975
103	14aCellule101	1977
688	14bCellule347	1977
707	14bCellule366	1990
320	14aCellule318	2002
480	14bCellule139	2009
78	14aCellule76	2012
728	14bCellule387	2029
570	14bCellule229	2034
258	14aCellule256	2035
476	14bCellule135	2047
710	14bCellule369	2055
719	14bCellule378	2068
266	14aCellule264	2078
754	14bCellule413	2082
417	14bCellule76	2083
185	14aCellule183	2090
332	14aCellule330	2093
532	14bCellule191	2107
431	14bCellule90	2120
72	14aCellule70	2137
341	14bCellule0	2142
543	14bCellule202	2145
682	14bCellule341	2147
631	14bCellule290	2150
365	14bCellule24	2158
650	14bCellule309	2162
65	14aCellule63	2163
216	14aCellule214	2170
481	14bCellule140	2175
373	14bCellule32	2177
351	14bCellule10	2180
755	14bCellule414	2202
734	14bCellule393	2213
556	14bCellule215	2215
767	14bCellule426	2215
763	14bCellule422	2227
545	14bCellule204	2243
578	14bCellule237	2267
14	14aCellule12	2268
254	14aCellule252	2290
331	14aCellule329	2305
261	14aCellule259	2306
597	14bCellule256	2316
402	14bCellule61	2323
194	14aCellule192	2325
151	14aCellule149	2328
196	14aCellule194	2333
408	14bCellule67	2338
562	14bCellule221	2343
490	14bCellule149	2346
586	14bCellule245	2353
132	14aCellule130	2356
31	14aCellule29	2358
162	14aCellule160	2360
684	14bCellule343	2361
761	14bCellule420	2380
247	14aCellule245	2385
296	14aCellule294	2390
350	14bCellule9	2391
686	14bCellule345	2396
523	14bCellule182	2400
32	14aCellule30	2413
117	14aCellule115	2423
762	14bCellule421	2430
141	14aCellule139	2456
290	14aCellule288	2461
624	14bCellule283	2461
277	14aCellule275	2481
347	14bCellule6	2486
343	14bCellule2	2504
689	14bCellule348	2514
636	14bCellule295	2518
334	14aCellule332	2519
439	14bCellule98	2534
544	14bCellule203	2534
607	14bCellule266	2534
500	14bCellule159	2553
467	14bCellule126	2571
565	14bCellule224	2574
677	14bCellule336	2599
506	14bCellule165	2603
568	14bCellule227	2644
587	14bCellule246	2656
299	14aCellule297	2661
717	14bCellule376	2691
211	14aCellule209	2698
693	14bCellule352	2709
713	14bCellule372	2721
157	14aCellule155	2729
246	14aCellule244	2754
66	14aCellule64	2756
540	14bCellule199	2792
535	14bCellule194	2797
669	14bCellule328	2799
649	14bCellule308	2812
104	14aCellule102	2832
709	14bCellule368	2836
145	14aCellule143	2837
594	14bCellule253	2844
585	14bCellule244	2849
281	14aCellule279	2879
622	14bCellule281	2887
172	14aCellule170	2901
401	14bCellule60	2902
502	14bCellule161	2929
143	14aCellule141	2934
444	14bCellule103	2947
537	14bCellule196	2955
206	14aCellule204	2962
384	14bCellule43	2980
112	14aCellule110	2989
517	14bCellule176	3039
634	14bCellule293	3054
329	14aCellule327	3077
223	14aCellule221	3104
364	14bCellule23	3104
522	14bCellule181	3104
696	14bCellule355	3104
395	14bCellule54	3109
437	14bCellule96	3114
723	14bCellule382	3140
581	14bCellule240	3145
694	14bCellule353	3145
18	14aCellule16	3150
664	14bCellule323	3152
54	14aCellule52	3172
534	14bCellule193	3185
413	14bCellule72	3220
521	14bCellule180	3248
122	14aCellule120	3255
226	14aCellule224	3288
412	14bCellule71	3330
487	14bCellule146	3343
169	14aCellule167	3366
698	14bCellule357	3390
154	14aCellule152	3400
389	14bCellule48	3426
249	14aCellule247	3431
327	14aCellule325	3465
379	14bCellule38	3486
739	14bCellule398	3513
590	14bCellule249	3546
572	14bCellule231	3550
218	14aCellule216	3553
730	14bCellule389	3573
361	14bCellule20	3581
189	14aCellule187	3596
213	14aCellule211	3656
514	14bCellule173	3684
328	14aCellule326	3698
463	14bCellule122	3782
644	14bCellule303	3801
35	14aCellule33	3812
115	14aCellule113	3831
600	14bCellule259	3862
45	14aCellule43	3891
740	14bCellule399	3892
706	14bCellule365	3909
199	14aCellule197	3939
656	14bCellule315	3957
356	14bCellule15	3966
61	14aCellule59	3972
84	14aCellule82	4007
193	14aCellule191	4012
440	14bCellule99	4022
25	14aCellule23	4070
468	14bCellule127	4202
251	14aCellule249	4232
638	14bCellule297	4243
629	14bCellule288	4283
680	14bCellule339	4287
494	14bCellule153	4325
462	14bCellule121	4505
13	14aCellule11	4671
615	14bCellule274	4684
214	14aCellule212	4694
298	14aCellule296	4723
564	14bCellule223	4881
745	14bCellule404	4977
222	14aCellule220	5012
432	14bCellule91	5077
128	14aCellule126	5154
715	14bCellule374	5393
92	14aCellule90	5551
674	14bCellule333	7350
224	14aCellule222	7768
711	14bCellule370	8066

## Sheet: Calculations
	EWAT mock
	# cells
		8	9	10	11	12	13	14
	100-500	121	60	128	86	83	107	104
	500-1000	164	95	213	162	118	236	207
	1000-2000	245	104	238	249	174	296	237
	2000-3000	124	72	116	122	113	252	107
	3000-4000	51	61	44	46	72	137	50
	4000-5000	19	25	16	21	24	39	16
	5000-6000	4	12	4	13	12	15	5
	6000-7000	1	5	1	9	8	3	0
	7000-8000	0	1	2	1	5	0	2
	8000-9000	0	1	0	3	3	1	1
	9000-10000	0	1	1	1	0	0	0
	10000-11000	0	0	0	1	0	0	0
	>11000	0	0	1	0	0	0	0
	# total cells	734	442	769	720	618	1092	734
	cell frequencies
		8	9	10	11	12	13	14
	100-500	16.485	13.5747	16.645	11.9444	13.4304	9.79853	14.1689
	500-1000	22.3433	21.4932	27.6983	22.5	19.0939	21.6117	28.2016
	1000-2000	33.3787	23.5294	30.9493	34.5833	28.1553	27.1062	32.2888
	2000-3000	16.8937	16.2896	15.0845	16.9444	18.2848	23.0769	14.5777
	3000-4000	6.94823	13.8009	5.72172	6.38889	11.6505	12.5458	6.81199
	4000-5000	2.58856	5.65611	2.08062	2.91667	3.8835	3.57143	2.17984
	5000-6000	0.544959	2.71493	0.520156	1.80556	1.94175	1.37363	0.681199
	6000-7000	0.13624	1.13122	0.130039	1.25	1.2945	0.274725	0
	7000-8000	0	0.226244	0.260078	0.138889	0.809061	0	0.27248
	8000-9000	0	0.226244	0	0.416667	0.485437	0.0915751	0.13624
	9000-10000	0	0.226244	0.130039	0.138889	0	0	0
	10000-11000	0	0	0	0.138889	0	0	0
	>11000	0	0	0.130039	0	0	0	0
