# Supplementary material for: Influenza infection rewires energy metabolism and induces browning features in adipose cells and tissues
Source: Commun Biol. 2020 May 14;3:237. doi: 10.1038/s42003-020-0965-6 (PMC7224208; doi:10.1038/s42003-020-0965-6)
Supplement: Supplementary file 7 — Supplementary Data 6 [file 42003_2020_965_MOESM7_ESM.xlsx]

## Sheet: 1
	Label	Taille des adipocytes (ÂµmÂ²)
1	0	0
526	1bCellule132	301
773	1bCellule379	301
308	1aCellule306	305
586	1bCellule192	305
766	1bCellule372	306
81	1aCellule79	310
281	1aCellule279	311
370	1aCellule368	311
545	1bCellule151	311
76	1aCellule74	313
57	1aCellule55	316
427	1bCellule33	316
639	1bCellule245	316
845	1bCellule451	316
428	1bCellule34	318
535	1bCellule141	318
847	1bCellule453	318
393	1aCellule391	321
131	1aCellule129	323
799	1bCellule405	323
378	1aCellule376	324
835	1bCellule441	324
274	1aCellule272	326
733	1bCellule339	328
644	1bCellule250	329
511	1bCellule117	331
465	1bCellule71	333
300	1aCellule298	336
310	1aCellule308	336
553	1bCellule159	336
294	1aCellule292	338
670	1bCellule276	341
752	1bCellule358	341
4	1aCellule2	343
107	1aCellule105	343
514	1bCellule120	343
69	1aCellule67	348
377	1aCellule375	348
537	1bCellule143	349
56	1aCellule54	351
504	1bCellule110	351
16	1aCellule14	354
100	1aCellule98	354
534	1bCellule140	354
840	1bCellule446	356
110	1aCellule108	358
461	1bCellule67	358
549	1bCellule155	359
593	1bCellule199	364
126	1aCellule124	366
316	1aCellule314	368
662	1bCellule268	369
657	1bCellule263	373
222	1aCellule220	374
159	1aCellule157	376
645	1bCellule251	376
266	1aCellule264	378
399	1bCellule5	378
202	1aCellule200	379
449	1bCellule55	383
779	1bCellule385	383
585	1bCellule191	386
99	1aCellule97	391
415	1bCellule21	391
619	1bCellule225	391
555	1bCellule161	393
190	1aCellule188	396
384	1aCellule382	396
416	1bCellule22	398
582	1bCellule188	399
697	1bCellule303	401
352	1aCellule350	403
354	1aCellule352	403
576	1bCellule182	404
768	1bCellule374	408
74	1aCellule72	409
208	1aCellule206	409
373	1aCellule371	409
744	1bCellule350	413
392	1aCellule390	418
572	1bCellule178	418
138	1aCellule136	419
769	1bCellule375	419
172	1aCellule170	421
581	1bCellule187	421
579	1bCellule185	423
263	1aCellule261	424
737	1bCellule343	424
632	1bCellule238	426
540	1bCellule146	431
700	1bCellule306	433
802	1bCellule408	434
858	1bCellule464	436
45	1aCellule43	441
798	1bCellule404	441
387	1aCellule385	443
517	1bCellule123	444
367	1aCellule365	446
252	1aCellule250	448
435	1bCellule41	448
603	1bCellule209	449
622	1bCellule228	453
228	1aCellule226	456
599	1bCellule205	458
42	1aCellule40	463
587	1bCellule193	466
82	1aCellule80	468
793	1bCellule399	469
513	1bCellule119	474
303	1aCellule301	479
834	1bCellule440	479
225	1aCellule223	481
699	1bCellule305	483
340	1aCellule338	498
857	1bCellule463	498
117	1aCellule115	499
362	1aCellule360	501
750	1bCellule356	501
710	1bCellule316	506
104	1aCellule102	514
431	1bCellule37	514
508	1bCellule114	516
806	1bCellule412	516
73	1aCellule71	518
689	1bCellule295	518
142	1aCellule140	519
855	1bCellule461	523
146	1aCellule144	526
421	1bCellule27	526
481	1bCellule87	526
732	1bCellule338	531
814	1bCellule420	533
597	1bCellule203	538
78	1aCellule76	539
376	1aCellule374	541
583	1bCellule189	544
714	1bCellule320	546
804	1bCellule410	546
790	1bCellule396	551
808	1bCellule414	552
314	1aCellule312	554
338	1aCellule336	554
609	1bCellule215	557
272	1aCellule270	559
558	1bCellule164	561
729	1bCellule335	566
533	1bCellule139	569
119	1aCellule117	571
661	1bCellule267	571
772	1bCellule378	571
150	1aCellule148	577
856	1bCellule462	579
456	1bCellule62	581
709	1bCellule315	587
568	1bCellule174	591
803	1bCellule409	591
50	1aCellule48	592
80	1aCellule78	592
278	1aCellule276	592
726	1bCellule332	604
64	1aCellule62	606
702	1bCellule308	607
83	1aCellule81	609
359	1aCellule357	609
556	1bCellule162	611
160	1aCellule158	612
663	1bCellule269	614
751	1bCellule357	616
602	1bCellule208	624
209	1aCellule207	626
129	1aCellule127	631
49	1aCellule47	632
53	1aCellule51	632
862	1bCellule468	632
210	1aCellule208	636
781	1bCellule387	641
11	1aCellule9	644
145	1aCellule143	649
584	1bCellule190	651
706	1bCellule312	651
391	1aCellule389	652
395	1bCellule1	656
574	1bCellule180	656
755	1bCellule361	656
201	1aCellule199	666
115	1aCellule113	669
413	1bCellule19	669
238	1aCellule236	672
38	1aCellule36	674
291	1aCellule289	676
448	1bCellule54	677
503	1bCellule109	687
604	1bCellule210	687
296	1aCellule294	692
375	1aCellule373	692
380	1aCellule378	692
193	1aCellule191	696
646	1bCellule252	697
859	1bCellule465	702
87	1aCellule85	711
505	1bCellule111	711
248	1aCellule246	712
390	1aCellule388	712
52	1aCellule50	716
523	1bCellule129	716
590	1bCellule196	716
519	1bCellule125	717
404	1bCellule10	721
423	1bCellule29	722
551	1bCellule157	722
588	1bCellule194	722
447	1bCellule53	729
565	1bCellule171	729
277	1aCellule275	731
738	1bCellule344	739
691	1bCellule297	744
724	1bCellule330	749
488	1bCellule94	751
19	1aCellule17	752
348	1aCellule346	752
791	1bCellule397	752
600	1bCellule206	757
655	1bCellule261	757
615	1bCellule221	759
677	1bCellule283	759
180	1aCellule178	764
120	1aCellule118	765
520	1bCellule126	767
648	1bCellule254	769
783	1bCellule389	774
801	1bCellule407	775
258	1aCellule256	779
725	1bCellule331	779
289	1aCellule287	782
531	1bCellule137	784
566	1bCellule172	785
716	1bCellule322	794
681	1bCellule287	799
753	1bCellule359	799
5	1aCellule3	800
216	1aCellule214	800
63	1aCellule61	809
166	1aCellule164	810
625	1bCellule231	814
820	1bCellule426	817
54	1aCellule52	822
151	1aCellule149	822
402	1bCellule8	822
55	1aCellule53	824
170	1aCellule168	827
614	1bCellule220	827
24	1aCellule22	830
860	1bCellule466	834
246	1aCellule244	840
194	1aCellule192	842
795	1bCellule401	842
200	1aCellule198	844
204	1aCellule202	844
298	1aCellule296	844
420	1bCellule26	844
788	1bCellule394	844
552	1bCellule158	845
550	1bCellule156	852
659	1bCellule265	852
591	1bCellule197	857
173	1aCellule171	859
721	1bCellule327	859
218	1aCellule216	864
631	1bCellule237	865
850	1bCellule456	865
774	1bCellule380	867
688	1bCellule294	874
71	1aCellule69	877
612	1bCellule218	884
842	1bCellule448	889
759	1bCellule365	892
256	1aCellule254	894
32	1aCellule30	902
389	1aCellule387	909
538	1bCellule144	909
351	1aCellule349	912
259	1aCellule257	915
861	1bCellule467	917
358	1aCellule356	922
350	1aCellule348	935
438	1bCellule44	935
682	1bCellule288	942
792	1bCellule398	944
502	1bCellule108	947
786	1bCellule392	949
118	1aCellule116	959
70	1aCellule68	962
592	1bCellule198	962
651	1bCellule257	967
179	1aCellule177	978
105	1aCellule103	980
643	1bCellule249	983
47	1aCellule45	988
127	1aCellule125	997
434	1bCellule40	997
14	1aCellule12	1000
132	1aCellule130	1002
607	1bCellule213	1003
705	1bCellule311	1015
630	1bCellule236	1017
253	1aCellule251	1018
830	1bCellule436	1018
163	1aCellule161	1020
596	1bCellule202	1028
483	1bCellule89	1032
515	1bCellule121	1033
767	1bCellule373	1052
84	1aCellule82	1057
35	1aCellule33	1058
446	1bCellule52	1062
701	1bCellule307	1062
419	1bCellule25	1063
440	1bCellule46	1067
189	1aCellule187	1075
301	1aCellule299	1078
436	1bCellule42	1078
580	1bCellule186	1093
638	1bCellule244	1095
785	1bCellule391	1095
541	1bCellule147	1097
215	1aCellule213	1098
247	1aCellule245	1100
527	1bCellule133	1100
182	1aCellule180	1102
41	1aCellule39	1103
176	1aCellule174	1105
385	1aCellule383	1105
473	1bCellule79	1110
425	1bCellule31	1117
467	1bCellule73	1117
268	1aCellule266	1125
394	1bCellule0	1128
720	1bCellule326	1150
852	1bCellule458	1155
169	1aCellule167	1162
671	1bCellule277	1165
497	1bCellule103	1167
241	1aCellule239	1175
562	1bCellule168	1178
124	1aCellule122	1183
398	1bCellule4	1190
155	1aCellule153	1195
15	1aCellule13	1201
111	1aCellule109	1201
20	1aCellule18	1203
412	1bCellule18	1216
532	1bCellule138	1218
93	1aCellule91	1235
778	1bCellule384	1241
365	1aCellule363	1243
135	1aCellule133	1251
101	1aCellule99	1253
345	1aCellule343	1253
500	1bCellule106	1256
27	1aCellule25	1258
745	1bCellule351	1258
92	1aCellule90	1263
290	1aCellule288	1263
853	1bCellule459	1268
836	1bCellule442	1270
844	1bCellule450	1270
512	1bCellule118	1281
475	1bCellule81	1288
61	1aCellule59	1291
401	1bCellule7	1303
324	1aCellule322	1306
613	1bCellule219	1313
285	1aCellule283	1315
243	1aCellule241	1316
103	1aCellule101	1323
610	1bCellule216	1323
723	1bCellule329	1323
771	1bCellule377	1326
760	1bCellule366	1333
543	1bCellule149	1338
828	1bCellule434	1340
611	1bCellule217	1341
307	1aCellule305	1346
388	1aCellule386	1353
445	1bCellule51	1353
186	1aCellule184	1361
692	1bCellule298	1361
848	1bCellule454	1365
496	1bCellule102	1366
279	1aCellule277	1371
167	1aCellule165	1378
640	1bCellule246	1378
25	1aCellule23	1386
780	1bCellule386	1388
621	1bCellule227	1390
372	1aCellule370	1398
693	1bCellule299	1401
837	1bCellule443	1403
669	1bCellule275	1409
810	1bCellule416	1413
522	1bCellule128	1416
214	1aCellule212	1418
318	1aCellule316	1426
854	1bCellule460	1441
6	1aCellule4	1444
433	1bCellule39	1449
414	1bCellule20	1456
756	1bCellule362	1468
213	1aCellule211	1471
112	1aCellule110	1473
323	1aCellule321	1474
17	1aCellule15	1478
211	1aCellule209	1479
819	1bCellule425	1481
617	1bCellule223	1483
198	1aCellule196	1491
293	1aCellule291	1493
123	1aCellule121	1494
489	1bCellule95	1494
407	1bCellule13	1496
577	1bCellule183	1501
320	1aCellule318	1503
498	1bCellule104	1516
188	1aCellule186	1518
694	1bCellule300	1521
72	1aCellule70	1523
442	1bCellule48	1523
605	1bCellule211	1524
220	1aCellule218	1528
742	1bCellule348	1528
606	1bCellule212	1531
178	1aCellule176	1533
383	1aCellule381	1533
231	1aCellule229	1543
261	1aCellule259	1544
506	1bCellule112	1544
36	1aCellule34	1556
547	1bCellule153	1556
673	1bCellule279	1558
28	1aCellule26	1564
356	1aCellule354	1566
207	1aCellule205	1568
578	1bCellule184	1568
184	1aCellule182	1569
250	1aCellule248	1573
382	1aCellule380	1573
386	1aCellule384	1576
668	1bCellule274	1579
312	1aCellule310	1581
763	1bCellule369	1586
153	1aCellule151	1588
728	1bCellule334	1588
618	1bCellule224	1594
128	1aCellule126	1599
322	1aCellule320	1604
690	1bCellule296	1608
7	1aCellule5	1613
719	1bCellule325	1613
51	1aCellule49	1626
284	1aCellule282	1629
299	1aCellule297	1637
561	1bCellule167	1641
227	1aCellule225	1647
758	1bCellule364	1647
678	1bCellule284	1649
656	1bCellule262	1662
529	1bCellule135	1671
608	1bCellule214	1681
2	1aCellule0	1686
109	1aCellule107	1687
494	1bCellule100	1694
233	1aCellule231	1701
239	1aCellule237	1702
158	1aCellule156	1712
507	1bCellule113	1719
23	1aCellule21	1721
851	1bCellule457	1721
629	1bCellule235	1729
787	1bCellule393	1729
379	1aCellule377	1732
846	1bCellule452	1742
776	1bCellule382	1749
735	1bCellule341	1752
68	1aCellule66	1754
90	1aCellule88	1754
187	1aCellule185	1762
636	1bCellule242	1764
567	1bCellule173	1767
31	1aCellule29	1771
749	1bCellule355	1776
13	1aCellule11	1794
831	1bCellule437	1796
97	1aCellule95	1801
485	1bCellule91	1801
102	1aCellule100	1806
12	1aCellule10	1817
114	1aCellule112	1822
353	1aCellule351	1822
620	1bCellule226	1831
270	1aCellule268	1844
275	1aCellule273	1847
708	1bCellule314	1847
230	1aCellule228	1860
66	1aCellule64	1867
444	1bCellule50	1870
234	1aCellule232	1872
349	1aCellule347	1875
122	1aCellule120	1885
288	1aCellule286	1885
229	1aCellule227	1887
491	1bCellule97	1894
10	1aCellule8	1897
255	1aCellule253	1919
703	1bCellule309	1919
106	1aCellule104	1932
563	1bCellule169	1932
347	1aCellule345	1950
343	1aCellule341	1970
746	1bCellule352	1970
108	1aCellule106	1972
381	1aCellule379	1972
731	1bCellule337	1979
360	1aCellule358	1989
430	1bCellule36	2004
796	1bCellule402	2005
44	1aCellule42	2007
309	1aCellule307	2009
441	1bCellule47	2010
260	1aCellule258	2015
287	1aCellule285	2017
521	1bCellule127	2017
161	1aCellule159	2027
634	1bCellule240	2037
265	1aCellule263	2042
257	1aCellule255	2047
319	1aCellule317	2080
471	1bCellule77	2082
649	1bCellule255	2083
264	1aCellule262	2097
823	1bCellule429	2103
660	1bCellule266	2105
525	1bCellule131	2122
509	1bCellule115	2123
240	1aCellule238	2128
269	1aCellule267	2135
539	1bCellule145	2137
616	1bCellule222	2147
832	1bCellule438	2158
244	1aCellule242	2167
817	1bCellule423	2167
490	1bCellule96	2173
542	1bCellule148	2175
687	1bCellule293	2175
262	1aCellule260	2190
743	1bCellule349	2195
29	1aCellule27	2212
486	1bCellule92	2212
474	1bCellule80	2235
680	1bCellule286	2235
734	1bCellule340	2235
223	1aCellule221	2238
317	1aCellule315	2247
601	1bCellule207	2248
658	1bCellule264	2255
224	1aCellule222	2260
94	1aCellule92	2262
740	1bCellule346	2262
685	1bCellule291	2263
454	1bCellule60	2267
478	1bCellule84	2278
58	1aCellule56	2293
337	1aCellule335	2300
570	1bCellule176	2301
711	1bCellule317	2320
18	1aCellule16	2321
633	1bCellule239	2321
374	1aCellule372	2330
809	1bCellule415	2333
484	1bCellule90	2336
641	1bCellule247	2338
366	1aCellule364	2343
762	1bCellule368	2345
450	1bCellule56	2351
59	1aCellule57	2353
364	1aCellule362	2353
137	1aCellule135	2355
206	1aCellule204	2360
807	1bCellule413	2368
736	1bCellule342	2370
133	1aCellule131	2385
327	1aCellule325	2390
698	1bCellule304	2390
839	1bCellule445	2398
741	1bCellule347	2401
75	1aCellule73	2406
493	1bCellule99	2406
141	1aCellule139	2410
704	1bCellule310	2413
464	1bCellule70	2415
369	1aCellule367	2416
181	1aCellule179	2421
510	1bCellule116	2423
815	1bCellule421	2425
148	1aCellule146	2431
85	1aCellule83	2436
624	1bCellule230	2445
315	1aCellule313	2446
405	1bCellule11	2446
683	1bCellule289	2458
8	1aCellule6	2471
571	1bCellule177	2471
197	1aCellule195	2478
470	1bCellule76	2516
325	1aCellule323	2521
463	1bCellule69	2523
650	1bCellule256	2523
121	1aCellule119	2539
452	1bCellule58	2553
217	1aCellule215	2573
479	1bCellule85	2574
686	1bCellule292	2574
328	1aCellule326	2576
363	1aCellule361	2578
437	1bCellule43	2578
748	1bCellule354	2579
652	1bCellule258	2588
426	1bCellule32	2604
782	1bCellule388	2606
712	1bCellule318	2609
826	1bCellule432	2613
458	1bCellule64	2618
466	1bCellule72	2624
195	1aCellule193	2638
336	1aCellule334	2639
664	1bCellule270	2648
770	1bCellule376	2676
628	1bCellule234	2696
480	1bCellule86	2698
113	1aCellule111	2716
196	1aCellule194	2716
812	1bCellule418	2722
251	1aCellule249	2724
654	1bCellule260	2727
761	1bCellule367	2729
718	1bCellule324	2734
156	1aCellule154	2756
544	1bCellule150	2767
302	1aCellule300	2777
357	1aCellule355	2784
455	1bCellule61	2784
821	1bCellule427	2791
144	1aCellule142	2797
282	1aCellule280	2799
453	1bCellule59	2832
676	1bCellule282	2839
409	1bCellule15	2852
192	1aCellule190	2864
560	1bCellule166	2867
594	1bCellule200	2869
827	1bCellule433	2882
40	1aCellule38	2891
679	1bCellule285	2892
154	1aCellule152	2896
695	1bCellule301	2927
730	1bCellule336	2934
495	1bCellule101	2957
757	1bCellule363	2962
764	1bCellule370	2964
339	1aCellule337	2979
355	1aCellule353	3007
418	1bCellule24	3029
794	1bCellule400	3030
30	1aCellule28	3037
569	1bCellule175	3039
232	1aCellule230	3050
292	1aCellule290	3052
713	1bCellule319	3062
833	1bCellule439	3075
595	1bCellule201	3077
765	1bCellule371	3080
843	1bCellule449	3080
271	1aCellule269	3084
168	1aCellule166	3087
177	1aCellule175	3089
165	1aCellule163	3090
457	1bCellule63	3104
306	1aCellule304	3105
3	1aCellule1	3122
653	1bCellule259	3125
439	1bCellule45	3150
665	1bCellule271	3152
451	1bCellule57	3163
171	1aCellule169	3167
460	1bCellule66	3190
134	1aCellule132	3213
130	1aCellule128	3217
245	1aCellule243	3233
237	1aCellule235	3240
147	1aCellule145	3247
226	1aCellule224	3255
422	1bCellule28	3255
95	1aCellule93	3260
34	1aCellule32	3267
546	1bCellule152	3283
185	1aCellule183	3285
468	1bCellule74	3310
67	1aCellule65	3313
410	1bCellule16	3340
368	1aCellule366	3366
48	1aCellule46	3376
149	1aCellule147	3376
536	1bCellule142	3418
164	1aCellule162	3423
598	1bCellule204	3446
254	1aCellule252	3451
811	1bCellule417	3466
501	1bCellule107	3475
249	1aCellule247	3476
528	1bCellule134	3505
816	1bCellule422	3505
79	1aCellule77	3540
635	1bCellule241	3548
329	1aCellule327	3550
642	1bCellule248	3576
235	1aCellule233	3584
33	1aCellule31	3594
174	1aCellule172	3613
346	1aCellule344	3614
443	1bCellule49	3616
361	1aCellule359	3634
482	1bCellule88	3649
205	1aCellule203	3654
754	1bCellule360	3654
89	1aCellule87	3656
797	1bCellule403	3656
800	1bCellule406	3671
86	1aCellule84	3679
203	1aCellule201	3688
459	1bCellule65	3689
143	1aCellule141	3693
21	1aCellule19	3718
152	1aCellule150	3733
60	1aCellule58	3734
813	1bCellule419	3741
627	1bCellule233	3763
140	1aCellule138	3774
162	1aCellule160	3796
575	1bCellule181	3806
39	1aCellule37	3816
403	1bCellule9	3832
286	1aCellule284	3836
672	1bCellule278	3904
789	1bCellule395	3954
199	1aCellule197	3971
476	1bCellule82	4000
267	1aCellule265	4079
554	1bCellule160	4105
283	1aCellule281	4107
707	1bCellule313	4117
96	1aCellule94	4184
98	1aCellule96	4220
221	1aCellule219	4247
666	1bCellule272	4303
411	1bCellule17	4305
305	1aCellule303	4317
462	1bCellule68	4320
43	1aCellule41	4355
219	1aCellule217	4375
313	1aCellule311	4398
273	1aCellule271	4408
777	1bCellule383	4418
116	1aCellule114	4420
297	1aCellule295	4431
276	1aCellule274	4481
477	1bCellule83	4503
805	1bCellule411	4508
487	1bCellule93	4566
65	1aCellule63	4570
335	1aCellule333	4588
696	1bCellule302	4648
242	1aCellule240	4658
684	1bCellule290	4693
326	1aCellule324	4698
191	1aCellule189	4739
342	1aCellule340	4771
46	1aCellule44	4778
331	1aCellule329	4788
157	1aCellule155	4793
589	1bCellule195	4897
330	1aCellule328	5007
175	1aCellule173	5270
775	1bCellule381	5327
626	1bCellule232	5403
623	1bCellule229	5457
637	1bCellule243	5516
429	1bCellule35	5521
559	1bCellule165	5551
564	1bCellule170	5954
311	1aCellule309	6177
295	1aCellule293	6234
557	1bCellule163	6249
183	1aCellule181	6264
91	1aCellule89	6552
125	1aCellule123	6623
516	1bCellule122	7076
304	1aCellule302	7127
341	1aCellule339	7567

## Sheet: 2
	Label	Taille des adipocytes (ÂµmÂ²)
1	0	0
82	2aCellule80	303
350	2aCellule348	303
128	2aCellule126	305
830	2bCellule444	305
639	2bCellule253	306
669	2bCellule283	306
229	2aCellule227	308
440	2bCellule54	308
746	2bCellule360	308
17	2aCellule15	310
548	2bCellule162	310
120	2aCellule118	311
302	2aCellule300	311
448	2bCellule62	311
101	2aCellule99	313
745	2bCellule359	313
820	2bCellule434	313
122	2aCellule120	315
147	2aCellule145	316
436	2bCellule50	316
450	2bCellule64	316
125	2aCellule123	318
526	2bCellule140	320
556	2bCellule170	320
616	2bCellule230	323
231	2aCellule229	328
396	2bCellule10	328
323	2aCellule321	329
331	2aCellule329	329
673	2bCellule287	329
76	2aCellule74	331
224	2aCellule222	331
328	2aCellule326	331
381	2aCellule379	331
387	2bCellule1	331
155	2aCellule153	333
178	2aCellule176	333
515	2bCellule129	333
400	2bCellule14	336
559	2bCellule173	338
578	2bCellule192	338
547	2bCellule161	339
790	2bCellule404	339
163	2aCellule161	341
164	2aCellule162	341
205	2aCellule203	341
383	2aCellule381	341
504	2bCellule118	341
663	2bCellule277	341
209	2aCellule207	344
318	2aCellule316	344
385	2aCellule383	344
609	2bCellule223	344
117	2aCellule115	346
184	2aCellule182	346
196	2aCellule194	346
332	2aCellule330	346
519	2bCellule133	346
454	2bCellule68	348
738	2bCellule352	348
819	2bCellule433	348
211	2aCellule209	349
483	2bCellule97	349
551	2bCellule165	349
690	2bCellule304	349
36	2aCellule34	353
269	2aCellule267	353
521	2bCellule135	353
752	2bCellule366	353
94	2aCellule92	354
567	2bCellule181	354
102	2aCellule100	358
113	2aCellule111	358
336	2aCellule334	358
401	2bCellule15	358
215	2aCellule213	359
505	2bCellule119	359
712	2bCellule326	359
852	2bCellule466	359
254	2aCellule252	361
285	2aCellule283	361
751	2bCellule365	361
334	2aCellule332	363
621	2bCellule235	363
634	2bCellule248	363
4	2aCellule2	364
272	2aCellule270	364
316	2aCellule314	364
349	2aCellule347	364
57	2aCellule55	366
24	2aCellule22	368
154	2aCellule152	368
442	2bCellule56	371
657	2bCellule271	371
124	2aCellule122	373
34	2aCellule32	374
471	2bCellule85	374
530	2bCellule144	374
139	2aCellule137	376
893	2bCellule507	376
361	2aCellule359	378
213	2aCellule211	379
274	2aCellule272	379
412	2bCellule26	379
558	2bCellule172	381
642	2bCellule256	381
93	2aCellule91	383
198	2aCellule196	384
525	2bCellule139	384
697	2bCellule311	384
656	2bCellule270	386
892	2bCellule506	388
290	2aCellule288	389
423	2bCellule37	391
451	2bCellule65	391
671	2bCellule285	391
875	2bCellule489	391
131	2aCellule129	393
20	2aCellule18	394
232	2aCellule230	396
77	2aCellule75	398
156	2aCellule154	398
241	2aCellule239	401
46	2aCellule44	403
289	2aCellule287	403
439	2bCellule53	403
346	2aCellule344	404
347	2aCellule345	404
123	2aCellule121	406
462	2bCellule76	406
552	2bCellule166	408
319	2aCellule317	409
39	2aCellule37	411
419	2bCellule33	411
463	2bCellule77	411
520	2bCellule134	411
183	2aCellule181	413
179	2aCellule177	414
686	2bCellule300	416
587	2bCellule201	418
134	2aCellule132	419
398	2bCellule12	423
666	2bCellule280	423
92	2aCellule90	424
61	2aCellule59	426
202	2aCellule200	428
218	2aCellule216	428
759	2bCellule373	428
21	2aCellule19	429
175	2aCellule173	429
408	2bCellule22	429
194	2aCellule192	431
312	2aCellule310	431
379	2aCellule377	431
733	2bCellule347	431
776	2bCellule390	431
148	2aCellule146	434
297	2aCellule295	434
484	2bCellule98	434
780	2bCellule394	434
7	2aCellule5	436
384	2aCellule382	436
3	2aCellule1	438
60	2aCellule58	438
86	2aCellule84	438
191	2aCellule189	438
333	2aCellule331	438
405	2bCellule19	438
313	2aCellule311	439
539	2bCellule153	439
429	2bCellule43	441
844	2bCellule458	441
49	2aCellule47	443
414	2bCellule28	443
593	2bCellule207	443
15	2aCellule13	444
236	2aCellule234	446
705	2bCellule319	446
848	2bCellule462	446
144	2aCellule142	448
177	2aCellule175	448
320	2aCellule318	449
174	2aCellule172	451
258	2aCellule256	451
115	2aCellule113	453
245	2aCellule243	454
589	2bCellule203	454
588	2bCellule202	456
629	2bCellule243	456
42	2aCellule40	458
225	2aCellule223	458
430	2bCellule44	459
392	2bCellule6	461
382	2aCellule380	463
270	2aCellule268	464
330	2aCellule328	466
647	2bCellule261	466
822	2bCellule436	466
608	2bCellule222	468
71	2aCellule69	469
545	2bCellule159	469
620	2bCellule234	469
894	2bCellule508	469
529	2bCellule143	471
14	2aCellule12	473
137	2aCellule135	473
596	2bCellule210	473
256	2aCellule254	474
279	2aCellule277	476
534	2bCellule148	476
626	2bCellule240	478
542	2bCellule156	481
140	2aCellule138	483
259	2aCellule257	483
459	2bCellule73	483
166	2aCellule164	484
692	2bCellule306	484
162	2aCellule160	486
278	2aCellule276	486
757	2bCellule371	488
880	2bCellule494	488
633	2bCellule247	489
890	2bCellule504	489
130	2aCellule128	491
208	2aCellule206	493
273	2aCellule271	493
357	2aCellule355	493
395	2bCellule9	496
369	2aCellule367	498
761	2bCellule375	498
514	2bCellule128	499
631	2bCellule245	499
649	2bCellule263	499
368	2aCellule366	501
646	2bCellule260	501
891	2bCellule505	501
13	2aCellule11	503
248	2aCellule246	503
863	2bCellule477	503
749	2bCellule363	504
341	2aCellule339	508
837	2bCellule451	509
784	2bCellule398	511
275	2aCellule273	513
470	2bCellule84	516
825	2bCellule439	516
266	2aCellule264	518
699	2bCellule313	518
873	2bCellule487	518
157	2aCellule155	519
167	2aCellule165	519
190	2aCellule188	519
372	2aCellule370	519
180	2aCellule178	521
358	2aCellule356	521
565	2bCellule179	521
83	2aCellule81	523
700	2bCellule314	523
85	2aCellule83	526
107	2aCellule105	526
422	2bCellule36	526
538	2bCellule152	528
724	2bCellule338	528
305	2aCellule303	529
38	2aCellule36	531
426	2bCellule40	531
165	2aCellule163	534
344	2aCellule342	534
413	2bCellule27	534
444	2bCellule58	534
765	2bCellule379	534
197	2aCellule195	536
496	2bCellule110	536
78	2aCellule76	538
40	2aCellule38	539
185	2aCellule183	539
598	2bCellule212	539
862	2bCellule476	542
888	2bCellule502	542
773	2bCellule387	547
31	2aCellule29	549
698	2bCellule312	549
138	2aCellule136	551
182	2aCellule180	551
324	2aCellule322	551
517	2bCellule131	552
703	2bCellule317	552
329	2aCellule327	554
441	2bCellule55	554
460	2bCellule74	554
311	2aCellule309	556
446	2bCellule60	556
544	2bCellule158	556
682	2bCellule296	556
713	2bCellule327	556
467	2bCellule81	557
648	2bCellule262	557
859	2bCellule473	557
193	2aCellule191	561
458	2bCellule72	562
575	2bCellule189	562
6	2aCellule4	564
132	2aCellule130	564
768	2bCellule382	564
410	2bCellule24	566
793	2bCellule407	569
238	2aCellule236	572
543	2bCellule157	572
443	2bCellule57	574
553	2bCellule167	574
230	2aCellule228	576
28	2aCellule26	581
540	2bCellule154	581
119	2aCellule117	582
268	2aCellule266	582
359	2aCellule357	582
171	2aCellule169	586
828	2bCellule442	586
595	2bCellule209	587
388	2bCellule2	589
660	2bCellule274	589
695	2bCellule309	589
833	2bCellule447	589
188	2aCellule186	591
235	2aCellule233	591
298	2aCellule296	591
659	2bCellule273	591
159	2aCellule157	594
851	2bCellule465	594
864	2bCellule478	594
48	2aCellule46	597
84	2aCellule82	599
670	2bCellule284	599
708	2bCellule322	599
879	2bCellule493	599
22	2aCellule20	602
425	2bCellule39	602
783	2bCellule397	602
550	2bCellule164	606
64	2aCellule62	609
601	2bCellule215	609
461	2bCellule75	612
681	2bCellule295	612
135	2aCellule133	616
603	2bCellule217	617
781	2bCellule395	617
853	2bCellule467	619
221	2aCellule219	621
416	2bCellule30	622
805	2bCellule419	622
786	2bCellule400	624
839	2bCellule453	624
203	2aCellule201	626
44	2aCellule42	629
257	2aCellule255	629
264	2aCellule262	629
407	2bCellule21	629
687	2bCellule301	629
136	2aCellule134	637
403	2bCellule17	637
604	2bCellule218	637
283	2aCellule281	639
300	2aCellule298	639
725	2bCellule339	639
623	2bCellule237	642
27	2aCellule25	644
612	2bCellule226	644
625	2bCellule239	644
89	2aCellule87	646
296	2aCellule294	646
168	2aCellule166	651
499	2bCellule113	654
824	2bCellule438	654
75	2aCellule73	656
288	2aCellule286	656
674	2bCellule288	659
207	2aCellule205	661
280	2aCellule278	662
271	2aCellule269	664
146	2aCellule144	666
321	2aCellule319	666
435	2bCellule49	666
486	2bCellule100	666
91	2aCellule89	667
684	2bCellule298	669
149	2aCellule147	672
170	2aCellule168	672
420	2bCellule34	672
523	2bCellule137	672
142	2aCellule140	674
473	2bCellule87	674
756	2bCellule370	674
152	2aCellule150	677
308	2aCellule306	679
126	2aCellule124	681
562	2bCellule176	681
492	2bCellule106	682
826	2bCellule440	682
840	2bCellule454	686
160	2aCellule158	687
322	2aCellule320	687
464	2bCellule78	687
478	2bCellule92	687
72	2aCellule70	691
564	2bCellule178	696
261	2aCellule259	697
453	2bCellule67	697
204	2aCellule202	699
360	2aCellule358	699
106	2aCellule104	701
291	2aCellule289	702
590	2bCellule204	702
630	2bCellule244	704
845	2bCellule459	704
455	2bCellule69	706
885	2bCellule499	706
189	2aCellule187	707
276	2aCellule274	711
683	2bCellule297	711
843	2bCellule457	711
11	2aCellule9	712
327	2aCellule325	712
831	2bCellule445	712
12	2aCellule10	714
70	2aCellule68	717
265	2aCellule263	717
704	2bCellule318	717
242	2aCellule240	719
377	2aCellule375	721
79	2aCellule77	722
90	2aCellule88	722
348	2aCellule346	724
574	2bCellule188	726
364	2aCellule362	727
9	2aCellule7	729
452	2bCellule66	729
535	2bCellule149	729
807	2bCellule421	729
711	2bCellule325	732
480	2bCellule94	734
568	2bCellule182	734
721	2bCellule335	734
380	2aCellule378	736
475	2bCellule89	736
500	2bCellule114	736
688	2bCellule302	737
260	2aCellule258	739
489	2bCellule103	739
600	2bCellule214	739
803	2bCellule417	739
882	2bCellule496	739
99	2aCellule97	741
524	2bCellule138	741
716	2bCellule330	741
109	2aCellule107	742
806	2bCellule420	746
814	2bCellule428	749
437	2bCellule51	751
367	2aCellule365	752
734	2bCellule348	756
785	2bCellule399	756
718	2bCellule332	757
293	2aCellule291	759
884	2bCellule498	765
668	2bCellule282	769
881	2bCellule495	769
434	2bCellule48	770
108	2aCellule106	772
645	2bCellule259	772
732	2bCellule346	775
758	2bCellule372	775
532	2bCellule146	777
644	2bCellule258	777
342	2aCellule340	779
96	2aCellule94	780
689	2bCellule303	780
80	2aCellule78	784
415	2bCellule29	784
869	2bCellule483	787
343	2aCellule341	789
186	2aCellule184	790
303	2aCellule301	790
583	2bCellule197	790
47	2aCellule45	795
335	2aCellule333	795
365	2aCellule363	795
775	2bCellule389	795
818	2bCellule432	799
19	2aCellule17	800
563	2bCellule177	800
58	2aCellule56	804
729	2bCellule343	804
428	2bCellule42	807
566	2bCellule180	809
627	2bCellule241	809
650	2bCellule264	809
816	2bCellule430	809
479	2bCellule93	810
766	2bCellule380	810
153	2aCellule151	812
737	2bCellule351	812
678	2bCellule292	815
37	2aCellule35	817
613	2bCellule227	817
487	2bCellule101	819
541	2bCellule155	825
829	2bCellule443	827
812	2bCellule426	829
763	2bCellule377	830
217	2aCellule215	837
476	2bCellule90	837
796	2bCellule410	839
255	2aCellule253	840
394	2bCellule8	842
282	2aCellule280	844
263	2aCellule261	845
694	2bCellule308	845
858	2bCellule472	845
537	2bCellule151	847
691	2bCellule305	849
281	2aCellule279	852
301	2aCellule299	852
337	2aCellule335	854
362	2aCellule360	855
511	2bCellule125	855
748	2bCellule362	855
482	2bCellule96	857
619	2bCellule233	859
774	2bCellule388	859
809	2bCellule423	860
860	2bCellule474	860
516	2bCellule130	864
527	2bCellule141	864
173	2aCellule171	865
212	2aCellule210	865
871	2bCellule485	865
307	2aCellule305	867
606	2bCellule220	869
676	2bCellule290	869
326	2aCellule324	870
847	2bCellule461	870
490	2bCellule104	872
889	2bCellule503	872
195	2aCellule193	874
597	2bCellule211	874
73	2aCellule71	879
554	2bCellule168	885
417	2bCellule31	887
143	2aCellule141	889
200	2aCellule198	892
63	2aCellule61	895
654	2bCellule268	895
667	2bCellule281	895
675	2bCellule289	895
309	2aCellule307	899
741	2bCellule355	899
243	2aCellule241	900
176	2aCellule174	902
389	2bCellule3	902
397	2bCellule11	904
753	2bCellule367	904
815	2bCellule429	905
56	2aCellule54	910
100	2aCellule98	910
722	2bCellule336	910
161	2aCellule159	914
493	2bCellule107	914
352	2aCellule350	915
8	2aCellule6	917
491	2bCellule105	917
299	2aCellule297	919
856	2bCellule470	919
502	2bCellule116	920
340	2aCellule338	922
770	2bCellule384	924
65	2aCellule63	925
237	2aCellule235	925
635	2bCellule249	927
88	2aCellule86	929
118	2aCellule116	934
823	2bCellule437	934
33	2aCellule31	937
240	2aCellule238	937
402	2bCellule16	937
760	2bCellule374	937
306	2aCellule304	940
30	2aCellule28	942
378	2aCellule376	942
662	2bCellule276	944
338	2aCellule336	949
611	2bCellule225	949
187	2aCellule185	950
104	2aCellule102	955
45	2aCellule43	957
375	2aCellule373	959
494	2bCellule108	959
50	2aCellule48	960
421	2bCellule35	960
655	2bCellule269	960
376	2aCellule374	962
576	2bCellule190	962
580	2bCellule194	964
664	2bCellule278	972
465	2bCellule79	973
172	2aCellule170	977
253	2aCellule251	982
791	2bCellule405	985
857	2bCellule471	985
206	2aCellule204	987
651	2bCellule265	987
513	2bCellule127	988
624	2bCellule238	990
861	2bCellule475	990
665	2bCellule279	992
720	2bCellule334	992
481	2bCellule95	997
74	2aCellule72	1000
355	2aCellule353	1000
643	2bCellule257	1002
571	2bCellule185	1005
555	2bCellule169	1008
797	2bCellule411	1008
546	2bCellule160	1010
219	2aCellule217	1012
719	2bCellule333	1012
787	2bCellule401	1015
792	2bCellule406	1015
54	2aCellule52	1017
887	2bCellule501	1020
51	2aCellule49	1023
723	2bCellule337	1023
404	2bCellule18	1025
469	2bCellule83	1025
866	2bCellule480	1025
447	2bCellule61	1033
641	2bCellule255	1033
449	2bCellule63	1038
432	2bCellule46	1045
292	2aCellule290	1047
354	2aCellule352	1053
363	2aCellule361	1055
778	2bCellule392	1055
141	2aCellule139	1060
315	2aCellule313	1060
572	2bCellule186	1060
628	2bCellule242	1062
472	2bCellule86	1063
509	2bCellule123	1063
850	2bCellule464	1063
772	2bCellule386	1067
23	2aCellule21	1070
246	2aCellule244	1070
536	2bCellule150	1070
838	2bCellule452	1070
607	2bCellule221	1077
795	2bCellule409	1077
169	2aCellule167	1078
438	2bCellule52	1078
696	2bCellule310	1078
841	2bCellule455	1083
62	2aCellule60	1085
390	2bCellule4	1090
112	2aCellule110	1092
150	2aCellule148	1092
294	2aCellule292	1093
569	2bCellule183	1095
728	2bCellule342	1097
782	2bCellule396	1097
707	2bCellule321	1098
223	2aCellule221	1105
503	2bCellule117	1107
506	2bCellule120	1112
59	2aCellule57	1122
129	2aCellule127	1122
750	2bCellule364	1122
702	2bCellule316	1123
868	2bCellule482	1125
433	2bCellule47	1128
105	2aCellule103	1132
878	2bCellule492	1135
53	2aCellule51	1137
832	2bCellule446	1137
747	2bCellule361	1142
234	2aCellule232	1143
594	2bCellule208	1143
43	2aCellule41	1145
658	2bCellule272	1147
227	2aCellule225	1148
286	2aCellule284	1150
466	2bCellule80	1152
518	2bCellule132	1153
69	2aCellule67	1157
250	2aCellule248	1162
97	2aCellule95	1165
813	2bCellule427	1168
284	2aCellule282	1170
855	2bCellule469	1170
317	2aCellule315	1175
727	2bCellule341	1178
233	2aCellule231	1180
735	2bCellule349	1180
586	2bCellule200	1182
226	2aCellule224	1191
16	2aCellule14	1198
867	2bCellule481	1198
18	2aCellule16	1201
577	2bCellule191	1201
585	2bCellule199	1203
802	2bCellule416	1203
374	2aCellule372	1206
652	2bCellule266	1206
249	2aCellule247	1208
570	2bCellule184	1208
744	2bCellule358	1210
835	2bCellule449	1213
522	2bCellule136	1215
736	2bCellule350	1215
158	2aCellule156	1216
287	2aCellule285	1220
351	2aCellule349	1230
406	2bCellule20	1230
679	2bCellule293	1230
67	2aCellule65	1231
244	2aCellule242	1235
842	2bCellule456	1238
133	2aCellule131	1245
800	2bCellule414	1250
739	2bCellule353	1251
693	2bCellule307	1261
81	2aCellule79	1270
127	2aCellule125	1275
111	2aCellule109	1280
549	2bCellule163	1280
834	2bCellule448	1281
370	2aCellule368	1286
557	2bCellule171	1290
87	2aCellule85	1293
810	2bCellule424	1293
477	2bCellule91	1300
495	2bCellule109	1300
771	2bCellule385	1300
685	2bCellule299	1301
754	2bCellule368	1301
731	2bCellule345	1303
95	2aCellule93	1305
277	2aCellule275	1306
247	2aCellule245	1313
371	2aCellule369	1313
531	2bCellule145	1315
769	2bCellule383	1316
804	2bCellule418	1316
528	2bCellule142	1318
121	2aCellule119	1321
836	2bCellule450	1321
865	2bCellule479	1321
310	2aCellule308	1336
617	2bCellule231	1343
638	2bCellule252	1346
677	2bCellule291	1350
427	2bCellule41	1353
755	2bCellule369	1355
181	2aCellule179	1360
366	2aCellule364	1360
706	2bCellule320	1373
789	2bCellule403	1375
742	2bCellule356	1376
799	2bCellule413	1376
767	2bCellule381	1380
811	2bCellule425	1385
764	2bCellule378	1395
214	2aCellule212	1400
561	2bCellule175	1405
210	2aCellule208	1416
418	2bCellule32	1418
497	2bCellule111	1424
854	2bCellule468	1428
743	2bCellule357	1433
827	2bCellule441	1436
730	2bCellule344	1438
501	2bCellule115	1441
886	2bCellule500	1444
618	2bCellule232	1448
777	2bCellule391	1451
874	2bCellule488	1453
488	2bCellule102	1464
710	2bCellule324	1466
582	2bCellule196	1473
498	2bCellule112	1474
35	2aCellule33	1481
411	2bCellule25	1484
445	2bCellule59	1488
637	2bCellule251	1504
456	2bCellule70	1508
267	2aCellule265	1509
222	2aCellule220	1518
788	2bCellule402	1521
849	2bCellule463	1521
636	2bCellule250	1524
640	2bCellule254	1531
295	2aCellule293	1538
339	2aCellule337	1556
468	2bCellule82	1576
602	2bCellule216	1576
512	2bCellule126	1593
228	2aCellule226	1598
353	2aCellule351	1611
779	2bCellule393	1613
661	2bCellule275	1616
151	2aCellule149	1624
325	2aCellule323	1644
680	2bCellule294	1654
714	2bCellule328	1664
399	2bCellule13	1667
622	2bCellule236	1672
409	2bCellule23	1681
373	2aCellule371	1687
877	2bCellule491	1699
220	2aCellule218	1709
701	2bCellule315	1727
345	2aCellule343	1742
726	2bCellule340	1746
560	2bCellule174	1747
201	2aCellule199	1751
801	2bCellule415	1754
653	2bCellule267	1759
872	2bCellule486	1771
424	2bCellule38	1777
510	2bCellule124	1799
252	2aCellule250	1827
55	2aCellule53	1829
798	2bCellule412	1836
68	2aCellule66	1840
883	2bCellule497	1854
304	2aCellule302	1865
199	2aCellule197	1867
615	2bCellule229	1875
762	2bCellule376	1885
821	2bCellule435	1885
579	2bCellule193	1904
605	2bCellule219	1905
610	2bCellule224	1944
66	2aCellule64	1945
116	2aCellule114	1952
794	2bCellule408	1954
870	2bCellule484	1960
740	2bCellule354	2014
393	2bCellule7	2044
672	2bCellule286	2044
262	2aCellule260	2045
846	2bCellule460	2063
808	2bCellule422	2082
25	2aCellule23	2122
614	2bCellule228	2142
599	2bCellule213	2190
251	2aCellule249	2240
474	2bCellule88	2243
98	2aCellule96	2267
356	2aCellule354	2276
584	2bCellule198	2293
485	2bCellule99	2303
709	2bCellule323	2311
29	2aCellule27	2341
876	2bCellule490	2343
110	2aCellule108	2526
715	2bCellule329	2614
10	2aCellule8	2643
632	2bCellule246	2832
52	2aCellule50	3057
592	2bCellule206	3385

## Sheet: 3
	Label	Taille des adipocytes (ÂµmÂ²)
1	0	0
148	3aCellule146	301
123	3aCellule121	303
206	3aCellule204	310
274	3bCellule66	311
79	3aCellule77	313
422	3bCellule214	313
136	3aCellule134	316
194	3aCellule192	316
9	3aCellule7	320
112	3aCellule110	320
160	3aCellule158	320
260	3bCellule52	320
434	3bCellule226	321
468	3bCellule260	328
90	3aCellule88	329
372	3bCellule164	329
39	3aCellule37	331
175	3aCellule173	331
278	3bCellule70	331
140	3aCellule138	333
230	3bCellule22	338
159	3aCellule157	341
451	3bCellule243	341
462	3bCellule254	341
131	3aCellule129	343
29	3aCellule27	344
70	3aCellule68	346
55	3aCellule53	348
221	3bCellule13	349
283	3bCellule75	349
459	3bCellule251	351
476	3bCellule268	354
127	3aCellule125	358
47	3aCellule45	359
170	3aCellule168	359
173	3aCellule171	361
119	3aCellule117	363
2	3aCellule0	364
111	3aCellule109	364
189	3aCellule187	366
303	3bCellule95	366
374	3bCellule166	366
169	3aCellule167	371
171	3aCellule169	371
22	3aCellule20	373
27	3aCellule25	373
261	3bCellule53	373
54	3aCellule52	374
56	3aCellule54	376
103	3aCellule101	376
345	3bCellule137	379
118	3aCellule116	384
107	3aCellule105	386
251	3bCellule43	389
124	3aCellule122	391
196	3aCellule194	391
249	3bCellule41	394
146	3aCellule144	396
425	3bCellule217	396
3	3aCellule1	398
72	3aCellule70	398
13	3aCellule11	403
75	3aCellule73	403
18	3aCellule16	406
368	3bCellule160	406
73	3aCellule71	411
141	3aCellule139	413
479	3bCellule271	413
66	3aCellule64	414
133	3aCellule131	414
369	3bCellule161	414
437	3bCellule229	414
94	3aCellule92	419
96	3aCellule94	423
423	3bCellule215	423
370	3bCellule162	426
379	3bCellule171	428
439	3bCellule231	431
162	3aCellule160	433
432	3bCellule224	433
154	3aCellule152	434
178	3aCellule176	444
20	3aCellule18	446
14	3aCellule12	448
270	3bCellule62	449
304	3bCellule96	451
318	3bCellule110	458
295	3bCellule87	463
48	3aCellule46	464
412	3bCellule204	471
7	3aCellule5	473
26	3aCellule24	473
337	3bCellule129	486
38	3aCellule36	488
42	3aCellule40	491
60	3aCellule58	491
35	3aCellule33	494
436	3bCellule228	494
291	3bCellule83	496
464	3bCellule256	498
284	3bCellule76	499
466	3bCellule258	509
216	3bCellule8	514
192	3aCellule190	518
144	3aCellule142	519
15	3aCellule13	523
201	3aCellule199	524
320	3bCellule112	526
74	3aCellule72	528
473	3bCellule265	528
441	3bCellule233	531
50	3aCellule48	533
93	3aCellule91	534
137	3aCellule135	539
71	3aCellule69	541
235	3bCellule27	541
36	3aCellule34	542
224	3bCellule16	542
236	3bCellule28	542
287	3bCellule79	542
97	3aCellule95	546
126	3aCellule124	546
450	3bCellule242	546
340	3bCellule132	549
377	3bCellule169	551
447	3bCellule239	551
317	3bCellule109	552
363	3bCellule155	561
12	3aCellule10	562
445	3bCellule237	567
10	3aCellule8	571
282	3bCellule74	574
57	3aCellule55	576
164	3aCellule162	579
62	3aCellule60	581
179	3aCellule177	582
25	3aCellule23	584
315	3bCellule107	586
58	3aCellule56	587
182	3aCellule180	587
411	3bCellule203	591
375	3bCellule167	594
454	3bCellule246	597
115	3aCellule113	599
110	3aCellule108	601
6	3aCellule4	602
101	3aCellule99	604
168	3aCellule166	604
220	3bCellule12	611
275	3bCellule67	611
301	3bCellule93	614
403	3bCellule195	616
428	3bCellule220	616
46	3aCellule44	617
325	3bCellule117	617
419	3bCellule211	622
61	3aCellule59	629
335	3bCellule127	632
414	3bCellule206	634
376	3bCellule168	636
191	3aCellule189	642
371	3bCellule163	651
188	3aCellule186	664
176	3aCellule174	666
177	3aCellule175	667
240	3bCellule32	667
43	3aCellule41	669
151	3aCellule149	669
289	3bCellule81	669
87	3aCellule85	671
209	3bCellule1	671
105	3aCellule103	672
8	3aCellule6	682
51	3aCellule49	687
446	3bCellule238	699
19	3aCellule17	704
157	3aCellule155	704
256	3bCellule48	704
367	3bCellule159	704
333	3bCellule125	714
477	3bCellule269	737
248	3bCellule40	739
475	3bCellule267	739
285	3bCellule77	742
142	3aCellule140	747
83	3aCellule81	749
91	3aCellule89	751
302	3bCellule94	751
109	3aCellule107	759
460	3bCellule252	765
98	3aCellule96	767
130	3aCellule128	769
232	3bCellule24	770
456	3bCellule248	775
222	3bCellule14	779
32	3aCellule30	785
68	3aCellule66	785
244	3bCellule36	787
469	3bCellule261	787
458	3bCellule250	789
453	3bCellule245	790
266	3bCellule58	792
152	3aCellule150	794
359	3bCellule151	794
190	3aCellule188	800
53	3aCellule51	814
31	3aCellule29	819
262	3bCellule54	824
361	3bCellule153	824
324	3bCellule116	825
378	3bCellule170	829
138	3aCellule136	835
297	3bCellule89	835
252	3bCellule44	839
381	3bCellule173	840
88	3aCellule86	850
397	3bCellule189	862
429	3bCellule221	872
402	3bCellule194	875
398	3bCellule190	885
185	3aCellule183	895
478	3bCellule270	910
385	3bCellule177	912
198	3aCellule196	919
186	3aCellule184	920
92	3aCellule90	927
237	3bCellule29	927
231	3bCellule23	937
433	3bCellule225	937
204	3aCellule202	940
300	3bCellule92	942
332	3bCellule124	962
288	3bCellule80	964
349	3bCellule141	964
268	3bCellule60	965
326	3bCellule118	970
321	3bCellule113	975
286	3bCellule78	982
95	3aCellule93	985
214	3bCellule6	988
28	3aCellule26	992
314	3bCellule106	1005
430	3bCellule222	1007
143	3aCellule141	1008
292	3bCellule84	1008
471	3bCellule263	1013
84	3aCellule82	1015
413	3bCellule205	1017
271	3bCellule63	1018
415	3bCellule207	1020
352	3bCellule144	1022
384	3bCellule176	1022
457	3bCellule249	1022
394	3bCellule186	1025
347	3bCellule139	1027
474	3bCellule266	1032
405	3bCellule197	1033
273	3bCellule65	1038
328	3bCellule120	1050
265	3bCellule57	1060
382	3bCellule174	1060
406	3bCellule198	1060
158	3aCellule156	1072
444	3bCellule236	1075
346	3bCellule138	1083
386	3bCellule178	1095
250	3bCellule42	1100
59	3aCellule57	1102
336	3bCellule128	1103
279	3bCellule71	1105
399	3bCellule191	1122
410	3bCellule202	1122
78	3aCellule76	1123
311	3bCellule103	1123
114	3aCellule112	1135
365	3bCellule157	1153
294	3bCellule86	1157
390	3bCellule182	1160
424	3bCellule216	1167
89	3aCellule87	1168
393	3bCellule185	1170
145	3aCellule143	1173
408	3bCellule200	1177
207	3aCellule205	1183
80	3aCellule78	1198
227	3bCellule19	1206
354	3bCellule146	1220
4	3aCellule2	1223
387	3bCellule179	1226
427	3bCellule219	1226
269	3bCellule61	1233
104	3aCellule102	1235
125	3aCellule123	1241
351	3bCellule143	1243
242	3bCellule34	1253
407	3bCellule199	1255
281	3bCellule73	1256
52	3aCellule50	1258
360	3bCellule152	1260
120	3aCellule118	1265
200	3aCellule198	1266
322	3bCellule114	1273
467	3bCellule259	1281
99	3aCellule97	1283
391	3bCellule183	1290
205	3aCellule203	1298
150	3aCellule148	1303
254	3bCellule46	1310
438	3bCellule230	1311
100	3aCellule98	1318
65	3aCellule63	1325
455	3bCellule247	1328
253	3bCellule45	1356
30	3aCellule28	1368
77	3aCellule75	1370
418	3bCellule210	1378
472	3bCellule264	1388
341	3bCellule133	1398
16	3aCellule14	1400
362	3bCellule154	1406
416	3bCellule208	1421
63	3aCellule61	1423
310	3bCellule102	1431
396	3bCellule188	1449
313	3bCellule105	1456
239	3bCellule31	1458
69	3aCellule67	1459
233	3bCellule25	1471
417	3bCellule209	1478
243	3bCellule35	1479
228	3bCellule20	1481
40	3aCellule38	1483
358	3bCellule150	1488
86	3aCellule84	1496
135	3aCellule133	1511
163	3aCellule161	1511
82	3aCellule80	1516
45	3aCellule43	1526
342	3bCellule134	1528
180	3aCellule178	1543
306	3bCellule98	1548
174	3aCellule172	1556
218	3bCellule10	1568
193	3aCellule191	1579
149	3aCellule147	1586
449	3bCellule241	1598
241	3bCellule33	1609
392	3bCellule184	1619
245	3bCellule37	1627
465	3bCellule257	1632
153	3aCellule151	1649
339	3bCellule131	1651
331	3bCellule123	1664
139	3aCellule137	1679
334	3bCellule126	1679
33	3aCellule31	1706
442	3bCellule234	1707
343	3bCellule135	1711
23	3aCellule21	1712
195	3aCellule193	1722
172	3aCellule170	1727
296	3bCellule88	1727
197	3aCellule195	1737
470	3bCellule262	1746
452	3bCellule244	1759
76	3aCellule74	1764
155	3aCellule153	1771
134	3aCellule132	1774
307	3bCellule99	1782
147	3aCellule145	1786
258	3bCellule50	1821
181	3aCellule179	1839
276	3bCellule68	1842
167	3aCellule165	1882
128	3aCellule126	1884
329	3bCellule121	1884
364	3bCellule156	1884
229	3bCellule21	1902
85	3aCellule83	1947
305	3bCellule97	1947
267	3bCellule59	1950
280	3bCellule72	1950
213	3bCellule5	1960
461	3bCellule253	1960
203	3aCellule201	1969
156	3aCellule154	1979
211	3bCellule3	1979
380	3bCellule172	1980
255	3bCellule47	1994
388	3bCellule180	1999
108	3aCellule106	2007
165	3aCellule163	2014
327	3bCellule119	2017
37	3aCellule35	2085
426	3bCellule218	2097
293	3bCellule85	2103
431	3bCellule223	2108
184	3aCellule182	2117
404	3bCellule196	2130
338	3bCellule130	2132
366	3bCellule158	2133
330	3bCellule122	2137
223	3bCellule15	2147
121	3aCellule119	2152
11	3aCellule9	2163
299	3bCellule91	2195
166	3aCellule164	2210
395	3bCellule187	2212
440	3bCellule232	2212
319	3bCellule111	2215
21	3aCellule19	2237
183	3aCellule181	2247
308	3bCellule100	2275
215	3bCellule7	2290
383	3bCellule175	2331
64	3aCellule62	2335
246	3bCellule38	2345
443	3bCellule235	2346
355	3bCellule147	2351
187	3aCellule185	2391
272	3bCellule64	2401
389	3bCellule181	2425
309	3bCellule101	2448
409	3bCellule201	2456
17	3aCellule15	2468
129	3aCellule127	2481
44	3aCellule42	2516
348	3bCellule140	2529
435	3bCellule227	2544
24	3aCellule22	2568
234	3bCellule26	2611
353	3bCellule145	2616
448	3bCellule240	2631
226	3bCellule18	2683
49	3aCellule47	2706
106	3aCellule104	2737
41	3aCellule39	2747
116	3aCellule114	2784
350	3bCellule142	2930
259	3bCellule51	3030
356	3bCellule148	3067
257	3bCellule49	3100
401	3bCellule193	3115
34	3aCellule32	3217
264	3bCellule56	3327
217	3bCellule9	3371
357	3bCellule149	3406
113	3aCellule111	3410
67	3aCellule65	3446
219	3bCellule11	3456
421	3bCellule213	3470
316	3bCellule108	3556
208	3bCellule0	3619
290	3bCellule82	3673
298	3bCellule90	3796
323	3bCellule115	3874
420	3bCellule212	4585
400	3bCellule192	6522

## Sheet: 4
	Label	Taille des adipocytes (ÂµmÂ²)
1	0	0
422	4bCellule58	301
383	4bCellule19	303
170	4aCellule168	306
39	4aCellule37	311
201	4aCellule199	315
369	4bCellule5	320
124	4aCellule122	323
37	4aCellule35	324
407	4bCellule43	324
405	4bCellule41	329
236	4aCellule234	331
371	4bCellule7	334
465	4bCellule101	336
247	4aCellule245	338
264	4aCellule262	338
286	4aCellule284	338
106	4aCellule104	346
172	4aCellule170	346
341	4aCellule339	348
262	4aCellule260	349
403	4bCellule39	356
4	4aCellule2	359
459	4bCellule95	369
373	4bCellule9	371
188	4aCellule186	373
426	4bCellule62	373
129	4aCellule127	376
404	4bCellule40	378
54	4aCellule52	389
163	4aCellule161	389
430	4bCellule66	389
204	4aCellule202	393
361	4aCellule359	396
366	4bCellule2	399
136	4aCellule134	404
337	4aCellule335	404
377	4bCellule13	409
58	4aCellule56	411
232	4aCellule230	413
9	4aCellule7	414
363	4aCellule361	421
281	4aCellule279	424
455	4bCellule91	424
271	4aCellule269	426
70	4aCellule68	428
345	4aCellule343	428
235	4aCellule233	429
42	4aCellule40	434
193	4aCellule191	434
87	4aCellule85	438
101	4aCellule99	441
187	4aCellule185	441
227	4aCellule225	441
142	4aCellule140	451
462	4bCellule98	451
17	4aCellule15	458
374	4bCellule10	461
91	4aCellule89	469
387	4bCellule23	471
389	4bCellule25	476
221	4aCellule219	478
468	4bCellule104	478
406	4bCellule42	481
181	4aCellule179	486
396	4bCellule32	489
323	4aCellule321	491
409	4bCellule45	491
471	4bCellule107	491
334	4aCellule332	496
437	4bCellule73	498
13	4aCellule11	504
36	4aCellule34	511
438	4bCellule74	511
171	4aCellule169	514
340	4aCellule338	516
400	4bCellule36	524
215	4aCellule213	536
332	4aCellule330	536
7	4aCellule5	551
287	4aCellule285	552
461	4bCellule97	554
3	4aCellule1	556
274	4aCellule272	559
344	4aCellule342	567
402	4bCellule38	569
398	4bCellule34	574
19	4aCellule17	584
442	4bCellule78	597
85	4aCellule83	606
62	4aCellule60	609
119	4aCellule117	611
397	4bCellule33	614
420	4bCellule56	627
350	4aCellule348	632
408	4bCellule44	634
470	4bCellule106	634
208	4aCellule206	651
457	4bCellule93	652
469	4bCellule105	659
44	4aCellule42	664
427	4bCellule63	666
440	4bCellule76	669
294	4aCellule292	677
360	4aCellule358	677
472	4bCellule108	682
108	4aCellule106	686
453	4bCellule89	687
71	4aCellule69	692
367	4bCellule3	696
230	4aCellule228	701
319	4aCellule317	706
450	4bCellule86	714
144	4aCellule142	716
439	4bCellule75	719
5	4aCellule3	729
388	4bCellule24	731
118	4aCellule116	741
414	4bCellule50	744
445	4bCellule81	746
359	4aCellule357	747
279	4aCellule277	756
432	4bCellule68	756
385	4bCellule21	757
80	4aCellule78	760
41	4aCellule39	765
168	4aCellule166	769
399	4bCellule35	784
15	4aCellule13	785
184	4aCellule182	792
224	4aCellule222	794
11	4aCellule9	804
339	4aCellule337	824
81	4aCellule79	827
391	4bCellule27	830
424	4bCellule60	834
392	4bCellule28	854
72	4aCellule70	864
362	4aCellule360	870
390	4bCellule26	874
112	4aCellule110	880
59	4aCellule57	885
139	4aCellule137	887
421	4bCellule57	895
189	4aCellule187	897
456	4bCellule92	900
140	4aCellule138	915
300	4aCellule298	920
154	4aCellule152	922
308	4aCellule306	927
454	4bCellule90	929
364	4bCellule0	940
84	4aCellule82	962
128	4aCellule126	962
90	4aCellule88	964
458	4bCellule94	967
222	4aCellule220	980
384	4bCellule20	982
203	4aCellule201	988
356	4aCellule354	988
255	4aCellule253	990
153	4aCellule151	1005
183	4aCellule181	1005
138	4aCellule136	1013
401	4bCellule37	1018
444	4bCellule80	1038
32	4aCellule30	1047
282	4aCellule280	1053
217	4aCellule215	1058
466	4bCellule102	1072
354	4aCellule352	1088
463	4bCellule99	1133
246	4aCellule244	1152
212	4aCellule210	1153
115	4aCellule113	1163
179	4aCellule177	1163
110	4aCellule108	1165
185	4aCellule183	1170
416	4bCellule52	1173
191	4aCellule189	1177
393	4bCellule29	1177
322	4aCellule320	1183
452	4bCellule88	1185
25	4aCellule23	1198
141	4aCellule139	1206
12	4aCellule10	1218
116	4aCellule114	1221
157	4aCellule155	1231
304	4aCellule302	1231
131	4aCellule129	1238
239	4aCellule237	1243
309	4aCellule307	1245
355	4aCellule353	1245
251	4aCellule249	1248
413	4bCellule49	1255
29	4aCellule27	1256
105	4aCellule103	1258
55	4aCellule53	1261
95	4aCellule93	1265
297	4aCellule295	1265
73	4aCellule71	1266
149	4aCellule147	1270
38	4aCellule36	1271
173	4aCellule171	1291
92	4aCellule90	1296
103	4aCellule101	1298
266	4aCellule264	1306
299	4aCellule297	1311
258	4aCellule256	1325
30	4aCellule28	1336
245	4aCellule243	1336
219	4aCellule217	1341
231	4aCellule229	1358
335	4aCellule333	1361
256	4aCellule254	1363
120	4aCellule118	1375
253	4aCellule251	1381
22	4aCellule20	1386
186	4aCellule184	1403
365	4bCellule1	1403
49	4aCellule47	1419
113	4aCellule111	1419
423	4bCellule59	1431
156	4aCellule154	1434
284	4aCellule282	1434
433	4bCellule69	1434
64	4aCellule62	1436
123	4aCellule121	1443
348	4aCellule346	1451
148	4aCellule146	1453
133	4aCellule131	1461
216	4aCellule214	1463
6	4aCellule4	1468
125	4aCellule123	1469
175	4aCellule173	1471
243	4aCellule241	1478
178	4aCellule176	1489
10	4aCellule8	1493
351	4aCellule349	1494
121	4aCellule119	1498
268	4aCellule266	1501
336	4aCellule334	1503
237	4aCellule235	1511
244	4aCellule242	1521
74	4aCellule72	1528
210	4aCellule208	1533
306	4aCellule304	1541
167	4aCellule165	1556
378	4bCellule14	1556
109	4aCellule107	1561
312	4aCellule310	1569
40	4aCellule38	1576
18	4aCellule16	1603
410	4bCellule46	1606
199	4aCellule197	1629
88	4aCellule86	1636
327	4aCellule325	1637
161	4aCellule159	1639
311	4aCellule309	1641
102	4aCellule100	1651
263	4aCellule261	1656
97	4aCellule95	1659
202	4aCellule200	1661
165	4aCellule163	1662
14	4aCellule12	1676
352	4aCellule350	1691
343	4aCellule341	1692
61	4aCellule59	1702
192	4aCellule190	1727
357	4aCellule355	1749
132	4aCellule130	1757
130	4aCellule128	1787
269	4aCellule267	1792
31	4aCellule29	1802
451	4bCellule87	1802
265	4aCellule263	1816
225	4aCellule223	1857
346	4aCellule344	1865
46	4aCellule44	1887
358	4aCellule356	1900
324	4aCellule322	1924
135	4aCellule133	1945
63	4aCellule61	1964
127	4aCellule125	1969
89	4aCellule87	1977
209	4aCellule207	1990
150	4aCellule148	1999
169	4aCellule167	2014
151	4aCellule149	2029
379	4bCellule15	2052
34	4aCellule32	2053
195	4aCellule193	2072
43	4aCellule41	2082
436	4bCellule72	2092
122	4aCellule120	2117
418	4bCellule54	2120
111	4aCellule109	2135
353	4aCellule351	2140
431	4bCellule67	2152
291	4aCellule289	2158
146	4aCellule144	2165
240	4aCellule238	2175
293	4aCellule291	2183
467	4bCellule103	2197
52	4aCellule50	2205
60	4aCellule58	2218
220	4aCellule218	2237
159	4aCellule157	2238
435	4bCellule71	2238
417	4bCellule53	2243
292	4aCellule290	2253
180	4aCellule178	2257
48	4aCellule46	2301
69	4aCellule67	2326
45	4aCellule43	2335
275	4aCellule273	2343
449	4bCellule85	2346
411	4bCellule47	2351
347	4aCellule345	2360
295	4aCellule293	2363
242	4aCellule240	2378
314	4aCellule312	2398
226	4aCellule224	2413
83	4aCellule81	2420
228	4aCellule226	2436
47	4aCellule45	2445
380	4bCellule16	2456
126	4aCellule124	2470
176	4aCellule174	2470
75	4aCellule73	2483
143	4aCellule141	2488
35	4aCellule33	2521
443	4bCellule79	2528
94	4aCellule92	2538
51	4aCellule49	2551
310	4aCellule308	2553
66	4aCellule64	2579
76	4aCellule74	2589
307	4aCellule305	2596
313	4aCellule311	2598
160	4aCellule158	2599
93	4aCellule91	2603
98	4aCellule96	2616
276	4aCellule274	2616
315	4aCellule313	2646
446	4bCellule82	2656
33	4aCellule31	2658
79	4aCellule77	2676
338	4aCellule336	2688
419	4bCellule55	2691
249	4aCellule247	2726
415	4bCellule51	2746
190	4aCellule188	2757
182	4aCellule180	2784
107	4aCellule105	2854
196	4aCellule194	2862
86	4aCellule84	2889
254	4aCellule252	2929
303	4aCellule301	2962
267	4aCellule265	2977
285	4aCellule283	2987
78	4aCellule76	2994
152	4aCellule150	2997
166	4aCellule164	3002
100	4aCellule98	3007
134	4aCellule132	3017
77	4aCellule75	3024
464	4bCellule100	3025
174	4aCellule172	3027
296	4aCellule294	3049
428	4bCellule64	3052
394	4bCellule30	3055
65	4aCellule63	3064
200	4aCellule198	3075
8	4aCellule6	3087
145	4aCellule143	3099
206	4aCellule204	3119
273	4aCellule271	3150
277	4aCellule275	3175
280	4aCellule278	3178
23	4aCellule21	3190
425	4bCellule61	3250
326	4aCellule324	3280
27	4aCellule25	3283
329	4aCellule327	3303
68	4aCellule66	3317
288	4aCellule286	3363
318	4aCellule316	3376
104	4aCellule102	3383
82	4aCellule80	3398
114	4aCellule112	3426
177	4aCellule175	3468
372	4bCellule8	3496
198	4aCellule196	3510
278	4aCellule276	3510
96	4aCellule94	3538
50	4aCellule48	3546
434	4bCellule70	3599
252	4aCellule250	3618
2	4aCellule0	3638
147	4aCellule145	3656
234	4aCellule232	3668
298	4aCellule296	3669
395	4bCellule31	3728
321	4aCellule319	3748
448	4bCellule84	3754
21	4aCellule19	3763
24	4aCellule22	3821
20	4aCellule18	4007
272	4aCellule270	4055
261	4aCellule259	4070
205	4aCellule203	4074
162	4aCellule160	4100
301	4aCellule299	4109
53	4aCellule51	4127
229	4aCellule227	4159
376	4bCellule12	4185
325	4aCellule323	4214
305	4aCellule303	4223
317	4aCellule315	4277
289	4aCellule287	4443
56	4aCellule54	4470
412	4bCellule48	4471
331	4aCellule329	4480
429	4bCellule65	4530
117	4aCellule115	4555
382	4bCellule18	4568
381	4bCellule17	4591
223	4aCellule221	4606
283	4aCellule281	4616
28	4aCellule26	4749
158	4aCellule156	4751
214	4aCellule212	4788
257	4aCellule255	4804
164	4aCellule162	4901
260	4aCellule258	4937
370	4bCellule6	4941
211	4aCellule209	5049
16	4aCellule14	5212
290	4aCellule288	5212
207	4aCellule205	5235
248	4aCellule246	5244
460	4bCellule96	5280
259	4aCellule257	5287
197	4aCellule195	5591
99	4aCellule97	5596
26	4aCellule24	5633
330	4aCellule328	5771
241	4aCellule239	6182
67	4aCellule65	6297
270	4aCellule268	6438
316	4aCellule314	6788
238	4aCellule236	10973

## Sheet: 5
	Label	Taille des adipocytes (ÂµmÂ²)
1	0	0
251	5aCellule249	308
258	5aCellule256	308
398	5bCellule106	315
375	5bCellule83	318
290	5aCellule288	323
364	5bCellule72	324
388	5bCellule96	326
211	5aCellule209	338
344	5bCellule52	351
361	5bCellule69	353
428	5bCellule136	353
206	5aCellule204	358
84	5aCellule82	364
282	5aCellule280	366
199	5aCellule197	373
235	5aCellule233	376
439	5bCellule147	381
249	5aCellule247	384
17	5aCellule15	388
100	5aCellule98	391
259	5aCellule257	393
445	5bCellule153	393
167	5aCellule165	394
16	5aCellule14	398
177	5aCellule175	398
283	5aCellule281	398
128	5aCellule126	401
292	5bCellule0	404
200	5aCellule198	406
127	5aCellule125	413
262	5aCellule260	426
159	5aCellule157	428
160	5aCellule158	431
346	5bCellule54	439
419	5bCellule127	441
82	5aCellule80	443
307	5bCellule15	446
265	5aCellule263	448
422	5bCellule130	448
150	5aCellule148	454
117	5aCellule115	468
425	5bCellule133	468
19	5aCellule17	479
333	5bCellule41	481
40	5aCellule38	488
208	5aCellule206	488
219	5aCellule217	488
217	5aCellule215	494
163	5aCellule161	503
411	5bCellule119	508
352	5bCellule60	511
450	5bCellule158	513
275	5aCellule273	518
391	5bCellule99	519
401	5bCellule109	521
453	5bCellule161	529
165	5aCellule163	531
268	5aCellule266	539
193	5aCellule191	556
161	5aCellule159	557
108	5aCellule106	559
460	5bCellule168	559
461	5bCellule169	559
369	5bCellule77	564
429	5bCellule137	564
455	5bCellule163	567
414	5bCellule122	584
109	5aCellule107	591
335	5bCellule43	599
124	5aCellule122	609
312	5bCellule20	609
438	5bCellule146	616
70	5aCellule68	619
241	5aCellule239	619
357	5bCellule65	622
38	5aCellule36	629
426	5bCellule134	632
246	5aCellule244	634
20	5aCellule18	637
229	5aCellule227	641
85	5aCellule83	642
368	5bCellule76	651
22	5aCellule20	659
33	5aCellule31	659
178	5aCellule176	659
95	5aCellule93	666
254	5aCellule252	667
182	5aCellule180	674
267	5aCellule265	677
79	5aCellule77	681
331	5bCellule39	681
253	5aCellule251	682
459	5bCellule167	684
342	5bCellule50	686
366	5bCellule74	689
301	5bCellule9	709
58	5aCellule56	711
393	5bCellule101	712
6	5aCellule4	731
309	5bCellule17	742
60	5aCellule58	752
279	5aCellule277	756
220	5aCellule218	780
21	5aCellule19	782
51	5aCellule49	784
63	5aCellule61	789
61	5aCellule59	790
457	5bCellule165	810
294	5bCellule2	812
280	5aCellule278	825
170	5aCellule168	827
156	5aCellule154	830
353	5bCellule61	837
37	5aCellule35	842
3	5aCellule1	852
435	5bCellule143	852
289	5aCellule287	870
359	5bCellule67	877
260	5aCellule258	879
142	5aCellule140	884
261	5aCellule259	895
295	5bCellule3	895
291	5aCellule289	899
225	5aCellule223	929
288	5aCellule286	932
270	5aCellule268	945
374	5bCellule82	947
382	5bCellule90	947
9	5aCellule7	952
8	5aCellule6	955
269	5aCellule267	987
201	5aCellule199	995
318	5bCellule26	995
89	5aCellule87	998
115	5aCellule113	1003
298	5bCellule6	1005
28	5aCellule26	1012
87	5aCellule85	1020
103	5aCellule101	1023
338	5bCellule46	1042
214	5aCellule212	1043
410	5bCellule118	1045
65	5aCellule63	1052
365	5bCellule73	1057
94	5aCellule92	1078
316	5bCellule24	1078
198	5aCellule196	1080
59	5aCellule57	1083
67	5aCellule65	1087
247	5aCellule245	1095
314	5bCellule22	1097
81	5aCellule79	1098
53	5aCellule51	1118
390	5bCellule98	1118
111	5aCellule109	1128
385	5bCellule93	1128
72	5aCellule70	1135
227	5aCellule225	1148
305	5bCellule13	1160
311	5bCellule19	1183
196	5aCellule194	1185
303	5bCellule11	1190
2	5aCellule0	1193
119	5aCellule117	1211
386	5bCellule94	1218
92	5aCellule90	1223
293	5bCellule1	1246
185	5aCellule183	1255
186	5aCellule184	1256
441	5bCellule149	1256
181	5aCellule179	1260
281	5aCellule279	1265
377	5bCellule85	1298
157	5aCellule155	1303
432	5bCellule140	1305
456	5bCellule164	1305
129	5aCellule127	1316
113	5aCellule111	1318
223	5aCellule221	1325
332	5bCellule40	1351
98	5aCellule96	1363
139	5aCellule137	1366
337	5bCellule45	1370
444	5bCellule152	1375
350	5bCellule58	1376
458	5bCellule166	1381
183	5aCellule181	1386
210	5aCellule208	1398
137	5aCellule135	1403
300	5bCellule8	1405
360	5bCellule68	1418
123	5aCellule121	1423
231	5aCellule229	1424
326	5bCellule34	1451
408	5bCellule116	1459
308	5bCellule16	1464
349	5bCellule57	1476
205	5aCellule203	1478
399	5bCellule107	1478
62	5aCellule60	1479
297	5bCellule5	1509
433	5bCellule141	1518
363	5bCellule71	1533
80	5aCellule78	1549
287	5aCellule285	1549
32	5aCellule30	1553
187	5aCellule185	1568
216	5aCellule214	1583
436	5bCellule144	1586
47	5aCellule45	1589
412	5bCellule120	1593
230	5aCellule228	1594
50	5aCellule48	1608
49	5aCellule47	1609
238	5aCellule236	1609
194	5aCellule192	1613
236	5aCellule234	1622
285	5aCellule283	1626
430	5bCellule138	1636
232	5aCellule230	1677
212	5aCellule210	1679
255	5aCellule253	1697
12	5aCellule10	1712
395	5bCellule103	1722
273	5aCellule271	1729
68	5aCellule66	1752
442	5bCellule150	1759
14	5aCellule12	1762
396	5bCellule104	1767
343	5bCellule51	1779
387	5bCellule95	1784
134	5aCellule132	1787
125	5aCellule123	1811
286	5aCellule284	1812
209	5aCellule207	1816
336	5bCellule44	1819
131	5aCellule129	1822
384	5bCellule92	1847
52	5aCellule50	1849
240	5aCellule238	1850
319	5bCellule27	1865
118	5aCellule116	1880
29	5aCellule27	1885
221	5aCellule219	1895
420	5bCellule128	1897
76	5aCellule74	1899
188	5aCellule186	1904
330	5bCellule38	1919
447	5bCellule155	1919
184	5aCellule182	1930
379	5bCellule87	1930
75	5aCellule73	1944
274	5aCellule272	1955
10	5aCellule8	1987
264	5aCellule262	2019
345	5bCellule53	2020
4	5aCellule2	2029
26	5aCellule24	2032
381	5bCellule89	2035
203	5aCellule201	2037
452	5bCellule160	2049
215	5aCellule213	2057
242	5aCellule240	2063
45	5aCellule43	2067
376	5bCellule84	2068
168	5aCellule166	2082
437	5bCellule145	2082
77	5aCellule75	2137
46	5aCellule44	2147
148	5aCellule146	2163
171	5aCellule169	2187
322	5bCellule30	2190
36	5aCellule34	2205
431	5bCellule139	2215
327	5bCellule35	2235
272	5aCellule270	2245
454	5bCellule162	2290
213	5aCellule211	2320
234	5aCellule232	2323
130	5aCellule128	2331
15	5aCellule13	2361
149	5aCellule147	2376
222	5aCellule220	2383
239	5aCellule237	2388
321	5bCellule29	2388
42	5aCellule40	2390
126	5aCellule124	2400
413	5bCellule121	2406
416	5bCellule124	2406
383	5bCellule91	2481
27	5aCellule25	2485
245	5aCellule243	2498
133	5aCellule131	2504
224	5aCellule222	2521
244	5aCellule242	2521
147	5aCellule145	2539
440	5bCellule148	2544
30	5aCellule28	2581
415	5bCellule123	2581
302	5bCellule10	2583
389	5bCellule97	2589
284	5aCellule282	2614
190	5aCellule188	2616
122	5aCellule120	2631
449	5bCellule157	2631
151	5aCellule149	2633
306	5bCellule14	2649
66	5aCellule64	2666
443	5bCellule151	2669
88	5aCellule86	2691
116	5aCellule114	2704
320	5bCellule28	2704
358	5bCellule66	2716
378	5bCellule86	2736
446	5bCellule154	2759
39	5aCellule37	2784
180	5aCellule178	2792
195	5aCellule193	2816
397	5bCellule105	2841
158	5aCellule156	2852
299	5bCellule7	2867
86	5aCellule84	2882
325	5bCellule33	2891
340	5bCellule48	2912
317	5bCellule25	2934
372	5bCellule80	2942
248	5aCellule246	2964
144	5aCellule142	2970
162	5aCellule160	2987
226	5aCellule224	2994
263	5aCellule261	3002
176	5aCellule174	3017
348	5bCellule56	3050
173	5aCellule171	3075
339	5bCellule47	3102
99	5aCellule97	3129
323	5bCellule31	3137
169	5aCellule167	3190
152	5aCellule150	3238
136	5aCellule134	3248
164	5aCellule162	3260
310	5bCellule18	3267
107	5aCellule105	3273
41	5aCellule39	3288
409	5bCellule117	3290
112	5aCellule110	3313
313	5bCellule21	3325
362	5bCellule70	3347
243	5aCellule241	3370
56	5aCellule54	3403
256	5aCellule254	3416
405	5bCellule113	3443
233	5aCellule231	3445
31	5aCellule29	3450
175	5aCellule173	3468
324	5bCellule32	3508
329	5bCellule37	3515
7	5aCellule5	3528
48	5aCellule46	3528
23	5aCellule21	3531
69	5aCellule67	3545
296	5bCellule4	3555
373	5bCellule81	3555
341	5bCellule49	3623
90	5aCellule88	3641
143	5aCellule141	3664
135	5aCellule133	3674
106	5aCellule104	3678
24	5aCellule22	3693
402	5bCellule110	3759
71	5aCellule69	3778
172	5aCellule170	3782
334	5bCellule42	3782
448	5bCellule156	3829
355	5bCellule63	3849
400	5bCellule108	3849
97	5aCellule95	3861
141	5aCellule139	3902
347	5bCellule55	3934
304	5bCellule12	3947
354	5bCellule62	4057
101	5aCellule99	4075
278	5aCellule276	4095
96	5aCellule94	4180
271	5aCellule269	4189
380	5bCellule88	4210
121	5aCellule119	4214
403	5bCellule111	4240
105	5aCellule103	4265
451	5bCellule159	4272
55	5aCellule53	4333
421	5bCellule129	4347
434	5bCellule142	4408
155	5aCellule153	4423
104	5aCellule102	4458
370	5bCellule78	4561
192	5aCellule190	4623
257	5aCellule255	4656
110	5aCellule108	4691
35	5aCellule33	4726
179	5aCellule177	4748
102	5aCellule100	4761
34	5aCellule32	4924
266	5aCellule264	4962
204	5aCellule202	5004
356	5bCellule64	5107
423	5bCellule131	5132
114	5aCellule112	5308
367	5bCellule75	5308
427	5bCellule135	5358
407	5bCellule115	5368
132	5aCellule130	5397
252	5aCellule250	5415
64	5aCellule62	5473
54	5aCellule52	5530
424	5bCellule132	5625
315	5bCellule23	5628
11	5aCellule9	5876
191	5aCellule189	5893
250	5aCellule248	6467
153	5aCellule151	7267
418	5bCellule126	7455
218	5aCellule216	7796
174	5aCellule172	8003
394	5bCellule102	8905

## Sheet: 6
	Label	Taille des adipocytes (ÂµmÂ²)
1	0	0
213	6bCellule52	305
447	6bCellule286	310
48	6aCellule46	318
122	6aCellule120	323
131	6aCellule129	324
105	6aCellule103	329
428	6bCellule267	329
438	6bCellule277	329
137	6aCellule135	331
370	6bCellule209	336
384	6bCellule223	336
120	6aCellule118	338
280	6bCellule119	339
74	6aCellule72	341
92	6aCellule90	341
299	6bCellule138	344
389	6bCellule228	344
462	6bCellule301	348
539	6bCellule378	348
541	6bCellule380	348
53	6aCellule51	353
101	6aCellule99	354
34	6aCellule32	356
342	6bCellule181	356
35	6aCellule33	358
429	6bCellule268	359
496	6bCellule335	363
243	6bCellule82	366
362	6bCellule201	366
494	6bCellule333	366
517	6bCellule356	366
508	6bCellule347	368
87	6aCellule85	369
352	6bCellule191	369
444	6bCellule283	369
95	6aCellule93	371
477	6bCellule316	371
222	6bCellule61	376
458	6bCellule297	379
36	6aCellule34	381
293	6bCellule132	383
506	6bCellule345	383
112	6aCellule110	384
475	6bCellule314	384
390	6bCellule229	386
56	6aCellule54	396
379	6bCellule218	399
64	6aCellule62	401
177	6bCellule16	403
377	6bCellule216	406
206	6bCellule45	408
77	6aCellule75	409
295	6bCellule134	411
453	6bCellule292	414
548	6bCellule387	414
417	6bCellule256	419
318	6bCellule157	421
343	6bCellule182	423
96	6aCellule94	426
152	6aCellule150	438
229	6bCellule68	439
487	6bCellule326	439
139	6aCellule137	441
351	6bCellule190	441
378	6bCellule217	441
134	6aCellule132	444
274	6bCellule113	444
111	6aCellule109	446
180	6bCellule19	446
313	6bCellule152	446
103	6aCellule101	449
173	6bCellule12	453
216	6bCellule55	453
143	6aCellule141	454
211	6bCellule50	454
282	6bCellule121	456
88	6aCellule86	458
404	6bCellule243	458
4	6aCellule2	461
319	6bCellule158	463
113	6aCellule111	468
325	6bCellule164	469
405	6bCellule244	471
516	6bCellule355	473
363	6bCellule202	476
278	6bCellule117	478
340	6bCellule179	479
145	6aCellule143	488
257	6bCellule96	494
451	6bCellule290	498
80	6aCellule78	499
272	6bCellule111	499
512	6bCellule351	499
554	6bCellule393	499
484	6bCellule323	501
304	6bCellule143	503
358	6bCellule197	504
465	6bCellule304	518
426	6bCellule265	521
537	6bCellule376	521
283	6bCellule122	523
459	6bCellule298	524
468	6bCellule307	524
18	6aCellule16	528
239	6bCellule78	529
290	6bCellule129	533
368	6bCellule207	534
8	6aCellule6	538
69	6aCellule67	539
178	6bCellule17	539
89	6aCellule87	542
397	6bCellule236	546
57	6aCellule55	547
434	6bCellule273	547
490	6bCellule329	552
547	6bCellule386	552
22	6aCellule20	554
366	6bCellule205	557
534	6bCellule373	557
441	6bCellule280	559
514	6bCellule353	559
254	6bCellule93	562
136	6aCellule134	567
266	6bCellule105	569
531	6bCellule370	572
109	6aCellule107	579
474	6bCellule313	579
251	6bCellule90	582
119	6aCellule117	591
203	6bCellule42	597
526	6bCellule365	597
391	6bCellule230	601
43	6aCellule41	602
371	6bCellule210	602
258	6bCellule97	607
12	6aCellule10	609
159	6aCellule157	611
160	6aCellule158	612
381	6bCellule220	616
55	6aCellule53	619
268	6bCellule107	626
367	6bCellule206	626
433	6bCellule272	626
418	6bCellule257	632
549	6bCellule388	634
118	6aCellule116	637
255	6bCellule94	641
505	6bCellule344	641
323	6bCellule162	642
28	6aCellule26	644
395	6bCellule234	646
78	6aCellule76	656
72	6aCellule70	659
311	6bCellule150	659
244	6bCellule83	661
339	6bCellule178	664
530	6bCellule369	664
157	6aCellule155	666
124	6aCellule122	671
189	6bCellule28	674
464	6bCellule303	677
128	6aCellule126	682
270	6bCellule109	687
388	6bCellule227	687
364	6bCellule203	691
158	6aCellule156	696
445	6bCellule284	697
524	6bCellule363	697
248	6bCellule87	699
58	6aCellule56	701
393	6bCellule232	701
100	6aCellule98	704
130	6aCellule128	712
365	6bCellule204	714
82	6aCellule80	716
161	6bCellule0	716
536	6bCellule375	716
401	6bCellule240	719
45	6aCellule43	721
513	6bCellule352	734
316	6bCellule155	739
308	6bCellule147	741
310	6bCellule149	754
86	6aCellule84	757
102	6aCellule100	762
298	6bCellule137	762
226	6bCellule65	779
440	6bCellule279	779
117	6aCellule115	789
503	6bCellule342	789
106	6aCellule104	790
510	6bCellule349	790
153	6aCellule151	797
419	6bCellule258	800
204	6bCellule43	802
49	6aCellule47	809
535	6bCellule374	809
104	6aCellule102	815
215	6bCellule54	824
198	6bCellule37	829
93	6aCellule91	834
275	6bCellule114	847
471	6bCellule310	847
236	6bCellule75	862
114	6aCellule112	865
205	6bCellule44	867
46	6aCellule44	870
544	6bCellule383	870
163	6bCellule2	879
225	6bCellule64	889
529	6bCellule368	894
14	6aCellule12	904
193	6bCellule32	905
540	6bCellule379	905
167	6bCellule6	907
473	6bCellule312	915
73	6aCellule71	917
16	6aCellule14	922
520	6bCellule359	932
90	6aCellule88	935
555	6bCellule394	942
147	6aCellule145	955
528	6bCellule367	955
338	6bCellule177	959
242	6bCellule81	969
162	6bCellule1	972
287	6bCellule126	973
262	6bCellule101	975
231	6bCellule70	978
423	6bCellule262	980
83	6aCellule81	982
196	6bCellule35	983
233	6bCellule72	985
551	6bCellule390	985
186	6bCellule25	990
442	6bCellule281	992
63	6aCellule61	1007
450	6bCellule289	1007
76	6aCellule74	1010
375	6bCellule214	1015
332	6bCellule171	1017
480	6bCellule319	1023
486	6bCellule325	1025
542	6bCellule381	1025
345	6bCellule184	1027
40	6aCellule38	1037
382	6bCellule221	1038
70	6aCellule68	1042
527	6bCellule366	1042
228	6bCellule67	1047
415	6bCellule254	1047
430	6bCellule269	1058
446	6bCellule285	1063
38	6aCellule36	1065
460	6bCellule299	1072
467	6bCellule306	1075
279	6bCellule118	1078
322	6bCellule161	1082
144	6aCellule142	1083
427	6bCellule266	1087
20	6aCellule18	1088
183	6bCellule22	1093
454	6bCellule293	1095
504	6bCellule343	1105
495	6bCellule334	1107
448	6bCellule287	1112
42	6aCellule40	1118
443	6bCellule282	1132
135	6aCellule133	1135
200	6bCellule39	1155
99	6aCellule97	1157
142	6aCellule140	1157
409	6bCellule248	1160
545	6bCellule384	1160
149	6aCellule147	1167
65	6aCellule63	1172
385	6bCellule224	1172
201	6bCellule40	1173
62	6aCellule60	1187
30	6aCellule28	1188
288	6bCellule127	1190
482	6bCellule321	1191
387	6bCellule226	1195
439	6bCellule278	1198
333	6bCellule172	1201
493	6bCellule332	1210
511	6bCellule350	1210
305	6bCellule144	1211
357	6bCellule196	1226
437	6bCellule276	1226
264	6bCellule103	1233
85	6aCellule83	1235
347	6bCellule186	1236
350	6bCellule189	1236
420	6bCellule259	1238
172	6bCellule11	1248
256	6bCellule95	1250
115	6aCellule113	1251
425	6bCellule264	1260
489	6bCellule328	1261
17	6aCellule15	1265
25	6aCellule23	1266
360	6bCellule199	1271
523	6bCellule362	1273
33	6aCellule31	1276
403	6bCellule242	1276
66	6aCellule64	1278
436	6bCellule275	1280
349	6bCellule188	1283
334	6bCellule173	1285
260	6bCellule99	1286
407	6bCellule246	1286
449	6bCellule288	1286
44	6aCellule42	1300
406	6bCellule245	1300
312	6bCellule151	1301
411	6bCellule250	1301
9	6aCellule7	1303
414	6bCellule253	1303
519	6bCellule358	1308
481	6bCellule320	1316
292	6bCellule131	1320
466	6bCellule305	1321
303	6bCellule142	1323
296	6bCellule135	1328
331	6bCellule170	1330
507	6bCellule346	1336
241	6bCellule80	1338
337	6bCellule176	1338
21	6aCellule19	1348
398	6bCellule237	1360
13	6aCellule11	1361
432	6bCellule271	1365
492	6bCellule331	1371
515	6bCellule354	1373
373	6bCellule212	1375
51	6aCellule49	1376
68	6aCellule66	1386
37	6aCellule35	1391
15	6aCellule13	1395
286	6bCellule125	1401
309	6bCellule148	1408
330	6bCellule169	1419
107	6aCellule105	1424
399	6bCellule238	1428
164	6bCellule3	1434
24	6aCellule22	1436
289	6bCellule128	1436
392	6bCellule231	1443
3	6aCellule1	1448
328	6bCellule167	1448
261	6bCellule100	1456
219	6bCellule58	1458
483	6bCellule322	1478
250	6bCellule89	1479
271	6bCellule110	1484
532	6bCellule371	1489
171	6bCellule10	1491
478	6bCellule317	1493
168	6bCellule7	1494
291	6bCellule130	1504
123	6aCellule121	1506
232	6bCellule71	1506
335	6bCellule174	1506
452	6bCellule291	1509
470	6bCellule309	1509
522	6bCellule361	1509
50	6aCellule48	1513
479	6bCellule318	1513
156	6aCellule154	1529
39	6aCellule37	1533
61	6aCellule59	1539
372	6bCellule211	1539
249	6bCellule88	1549
214	6bCellule53	1559
294	6bCellule133	1574
81	6aCellule79	1576
224	6bCellule63	1583
165	6bCellule4	1584
169	6bCellule8	1584
212	6bCellule51	1591
52	6aCellule50	1598
457	6bCellule296	1598
346	6bCellule185	1599
108	6aCellule106	1608
461	6bCellule300	1613
369	6bCellule208	1619
376	6bCellule215	1621
285	6bCellule124	1636
348	6bCellule187	1636
408	6bCellule247	1639
374	6bCellule213	1641
190	6bCellule29	1651
356	6bCellule195	1664
424	6bCellule263	1664
485	6bCellule324	1664
91	6aCellule89	1667
247	6bCellule86	1667
2	6aCellule0	1671
273	6bCellule112	1684
221	6bCellule60	1691
431	6bCellule270	1692
521	6bCellule360	1694
329	6bCellule168	1697
223	6bCellule62	1704
421	6bCellule260	1704
538	6bCellule377	1706
263	6bCellule102	1731
185	6bCellule24	1737
175	6bCellule14	1741
234	6bCellule73	1741
499	6bCellule338	1741
54	6aCellule52	1742
32	6aCellule30	1747
199	6bCellule38	1747
491	6bCellule330	1749
259	6bCellule98	1752
463	6bCellule302	1766
341	6bCellule180	1781
155	6aCellule153	1789
353	6bCellule192	1794
26	6aCellule24	1801
127	6aCellule125	1806
184	6bCellule23	1811
306	6bCellule145	1819
543	6bCellule382	1819
138	6aCellule136	1827
300	6bCellule139	1829
302	6bCellule141	1834
281	6bCellule120	1845
10	6aCellule8	1855
380	6bCellule219	1870
126	6aCellule124	1887
97	6aCellule95	1892
525	6bCellule364	1897
188	6bCellule27	1902
488	6bCellule327	1910
208	6bCellule47	1914
317	6bCellule156	1920
518	6bCellule357	1932
321	6bCellule160	1939
29	6aCellule27	1954
400	6bCellule239	1962
469	6bCellule308	1970
129	6aCellule127	1972
361	6bCellule200	1977
116	6aCellule114	1984
265	6bCellule104	2005
284	6bCellule123	2007
174	6bCellule13	2009
210	6bCellule49	2019
11	6aCellule9	2055
456	6bCellule295	2080
94	6aCellule92	2083
166	6bCellule5	2087
202	6bCellule41	2087
192	6bCellule31	2117
218	6bCellule57	2117
497	6bCellule336	2167
324	6bCellule163	2170
327	6bCellule166	2173
182	6bCellule21	2178
150	6aCellule148	2210
132	6aCellule130	2212
41	6aCellule39	2243
84	6aCellule82	2267
140	6aCellule138	2268
413	6bCellule252	2278
125	6aCellule123	2285
148	6aCellule146	2313
191	6bCellule30	2321
79	6aCellule77	2328
176	6bCellule15	2335
246	6bCellule85	2383
553	6bCellule392	2390
7	6aCellule5	2426
71	6aCellule69	2456
245	6bCellule84	2481
315	6bCellule154	2491
217	6bCellule56	2521
220	6bCellule59	2556
533	6bCellule372	2584
133	6aCellule131	2588
227	6bCellule66	2594
307	6bCellule146	2594
394	6bCellule233	2601
402	6bCellule241	2631
359	6bCellule198	2634
19	6aCellule17	2654
237	6bCellule76	2711
422	6bCellule261	2734
67	6aCellule65	2781
277	6bCellule116	2804
498	6bCellule337	2807
60	6aCellule58	2811
195	6bCellule34	2814
472	6bCellule311	2819
47	6aCellule45	2829
410	6bCellule249	2832
197	6bCellule36	2862
75	6aCellule73	2874
207	6bCellule46	2907
509	6bCellule348	2911
314	6bCellule153	2924
354	6bCellule193	2940
209	6bCellule48	2969
187	6bCellule26	2972
552	6bCellule391	2992
276	6bCellule115	2997
170	6bCellule9	3035
253	6bCellule92	3040
252	6bCellule91	3067
396	6bCellule235	3079
235	6bCellule74	3085
476	6bCellule315	3095
59	6aCellule57	3122
5	6aCellule3	3129
230	6bCellule69	3132
154	6aCellule152	3152
383	6bCellule222	3180
181	6bCellule20	3210
267	6bCellule106	3302
121	6aCellule119	3381
344	6bCellule183	3425
179	6bCellule18	3441
500	6bCellule339	3481
238	6bCellule77	3495
326	6bCellule165	3505
412	6bCellule251	3596
297	6bCellule136	3661
546	6bCellule385	3664
194	6bCellule33	3916
355	6bCellule194	3984
320	6bCellule159	4017
240	6bCellule79	4052
146	6aCellule144	4144
27	6aCellule25	4228
110	6aCellule108	4352
416	6bCellule255	4635
141	6aCellule139	4684
269	6bCellule108	4748
435	6bCellule274	4768
455	6bCellule294	4811
301	6bCellule140	4886
386	6bCellule225	4939
98	6aCellule96	4986
31	6aCellule29	5402
336	6bCellule175	5829

## Sheet: 7
	Label	Taille des adipocytes (ÂµmÂ²)
1	0	0
186	7bCellule54	301
113	7aCellule111	308
3	7aCellule1	313
131	7aCellule129	313
11	7aCellule9	316
19	7aCellule17	316
28	7aCellule26	316
123	7aCellule121	318
163	7bCellule31	318
92	7aCellule90	324
6	7aCellule4	328
46	7aCellule44	329
33	7aCellule31	331
153	7bCellule21	331
150	7bCellule18	333
164	7bCellule32	336
80	7aCellule78	338
169	7bCellule37	344
158	7bCellule26	359
43	7aCellule41	363
178	7bCellule46	363
161	7bCellule29	368
196	7bCellule64	368
160	7bCellule28	369
5	7aCellule3	379
18	7aCellule16	381
69	7aCellule67	383
20	7aCellule18	393
35	7aCellule33	398
134	7bCellule2	399
25	7aCellule23	403
26	7aCellule24	403
86	7aCellule84	409
172	7bCellule40	409
162	7bCellule30	411
94	7aCellule92	414
12	7aCellule10	426
85	7aCellule83	436
133	7bCellule1	438
67	7aCellule65	439
73	7aCellule71	443
191	7bCellule59	443
148	7bCellule16	449
36	7aCellule34	453
97	7aCellule95	453
139	7bCellule7	463
167	7bCellule35	463
175	7bCellule43	484
104	7aCellule102	488
4	7aCellule2	499
93	7aCellule91	503
21	7aCellule19	513
7	7aCellule5	529
179	7bCellule47	533
129	7aCellule127	539
53	7aCellule51	542
187	7bCellule55	544
106	7aCellule104	547
91	7aCellule89	552
173	7bCellule41	557
78	7aCellule76	561
68	7aCellule66	562
180	7bCellule48	567
61	7aCellule59	574
54	7aCellule52	576
77	7aCellule75	582
8	7aCellule6	586
58	7aCellule56	594
174	7bCellule42	597
121	7aCellule119	599
182	7bCellule50	599
2	7aCellule0	601
109	7aCellule107	631
98	7aCellule96	634
10	7aCellule8	636
56	7aCellule54	636
149	7bCellule17	656
194	7bCellule62	656
31	7aCellule29	657
52	7aCellule50	667
188	7bCellule56	669
95	7aCellule93	671
38	7aCellule36	672
190	7bCellule58	677
83	7aCellule81	696
130	7aCellule128	697
48	7aCellule46	706
15	7aCellule13	711
115	7aCellule113	726
192	7bCellule60	736
17	7aCellule15	744
62	7aCellule60	769
102	7aCellule100	772
105	7aCellule103	799
29	7aCellule27	834
147	7bCellule15	835
136	7bCellule4	844
57	7aCellule55	845
87	7aCellule85	865
76	7aCellule74	870
44	7aCellule42	875
27	7aCellule25	885
66	7aCellule64	892
171	7bCellule39	895
99	7aCellule97	907
168	7bCellule36	919
70	7aCellule68	929
42	7aCellule40	930
13	7aCellule11	937
24	7aCellule22	949
157	7bCellule25	952
118	7aCellule116	957
145	7bCellule13	985
45	7aCellule43	988
75	7aCellule73	995
22	7aCellule20	1003
112	7aCellule110	1003
74	7aCellule72	1008
170	7bCellule38	1012
184	7bCellule52	1042
181	7bCellule49	1062
107	7aCellule105	1080
120	7aCellule118	1090
103	7aCellule101	1108
116	7aCellule114	1135
89	7aCellule87	1160
166	7bCellule34	1160
49	7aCellule47	1182
47	7aCellule45	1203
64	7aCellule62	1240
34	7aCellule32	1273
101	7aCellule99	1286
141	7bCellule9	1295
195	7bCellule63	1295
144	7bCellule12	1316
176	7bCellule44	1325
183	7bCellule51	1346
154	7bCellule22	1408
125	7aCellule123	1414
65	7aCellule63	1456
82	7aCellule80	1456
128	7aCellule126	1456
63	7aCellule61	1476
114	7aCellule112	1491
140	7bCellule8	1509
126	7aCellule124	1529
81	7aCellule79	1556
50	7aCellule48	1571
111	7aCellule109	1574
39	7aCellule37	1579
122	7aCellule120	1656
71	7aCellule69	1662
16	7aCellule14	1671
100	7aCellule98	1674
32	7aCellule30	1727
137	7bCellule5	1747
84	7aCellule82	1754
9	7aCellule7	1764
151	7bCellule19	1772
155	7bCellule23	1789
193	7bCellule61	1802
143	7bCellule11	1826
152	7bCellule20	1857
88	7aCellule86	1927
119	7aCellule117	1972
55	7aCellule53	2012
72	7aCellule70	2020
41	7aCellule39	2153
79	7aCellule77	2220
159	7bCellule27	2328
156	7bCellule24	2418
30	7aCellule28	2483
177	7bCellule45	2583
59	7aCellule57	2591
127	7aCellule125	2719
23	7aCellule21	2734
40	7aCellule38	2739
60	7aCellule58	2822
132	7bCellule0	3012
146	7bCellule14	3228
124	7aCellule122	3440
14	7aCellule12	3550
142	7bCellule10	3604
165	7bCellule33	3787
110	7aCellule108	3801
117	7aCellule115	4084
135	7bCellule3	4606
189	7bCellule57	6603
138	7bCellule6	6655

## Sheet: Calculations
	EWAT IAV
	# cells
		1	2	3	4	5	6	7
	100-500	115	232	100	69	47	93	49
	500-1000	183	382	139	89	85	141	64
	1000-2000	222	228	148	125	119	210	49
	2000-3000	145	21	48	75	75	61	12
	3000-4000	84	2	16	44	49	23	7
	4000-5000	34	0	1	28	23	13	2
	5000-6000	9	0	0	11	14	1	0
	6000-7000	6	0	1	4	1	0	2
	7000-8000	3	0	0	0	3	0	0
	8000-9000	0	0	0	0	2	0	0
	9000-10000	0	0	0	0	0	0	0
	10000-11000	0	0	0	1	0	0	0
	>11000	0	0	0	0	0	0	0
	# total cells	806	868	457	451	424	547	188
	cell frequencies
		1	2	3	4	5	6	7
	100-500	14.268	26.7281	21.8818	15.2993	11.0849	17.0018	26.0638
	500-1000	22.7047	44.0092	30.4158	19.7339	20.0472	25.777	34.0426
	1000-2000	27.5434	26.2673	32.3851	27.7162	28.066	38.3912	26.0638
	2000-3000	17.9901	2.41935	10.5033	16.6297	17.6887	11.1517	6.38298
	3000-4000	10.4218	0.230415	3.50109	9.7561	11.5566	4.20475	3.7234
	4000-5000	4.21836	0	0.218818	6.20843	5.42453	2.3766	1.06383
	5000-6000	1.11663	0	0	2.43902	3.30189	0.182815	0
	6000-7000	0.744417	0	0.218818	0.886918	0.235849	0	1.06383
	7000-8000	0.372208	0	0	0	0.707547	0	0
	8000-9000	0	0	0	0	0.471698	0	0
	9000-10000	0	0	0	0	0	0	0
	10000-11000	0	0	0	0.221729	0	0	0
	>11000	0	0	0	0	0	0	0
